# Supplementary material for: RNA-Seq Analysis of Developing Grains of Wheat to Intrigue Into the Complex Molecular Mechanism of the Heat Stress Response
Source: Front Plant Sci. 2022 Jun 2;13:904392. doi: 10.3389/fpls.2022.904392 (PMC9201344; doi:10.3389/fpls.2022.904392)
Supplement: Supplementary file 1 [file Table_1.XLSX]

## Sheet: blastx and uniprot
Supplementary file 1. BLASTX hit and UniProt information of transcripts
Contig_ID	contig_length	GCperc	NCBI Accession	% Identity	E-value	Uniprot Accession	Gene ID	Gene Symbol	Gene Description	Protein ID	Protein names	Gene names	Organism	Length	EC number	Domain [CC]	Gene ontology (GO)	Gene ontology IDs	Protein families	Cross-reference (KEGG)	Cross-reference (RefSeq)	Cross-reference (eggNOG)	Cross-reference (OrthoDB)	Cross-reference (UniPathway)	Cross-reference (PANTHER)	Cross-reference (Pfam)	Cross-reference (TIGRFAMs)	Cross-reference (PROSITE)	Subcellular location [CC]	Cross-reference (InterPro)	Gene ontology
TRINITY_DN99879_c0_g2_i1	453	45.47	475605487	90	4e-15	M8BW76	NA	NA	B3 domain-containing protein [Aegilops tauschii]	EMT26088.1	B3 domain-containing protein	F775_23325	Aegilops tauschii (Tausch's goatgrass) (Aegilops squarrosa)	542	NA	NA	nucleus [GO:0005634]; DNA binding [GO:0003677]; regulation of transcription, DNA-templated [GO:0006355]; transcription, DNA-templated [GO:0006351]	GO:0003677; GO:0005634; GO:0006351; GO:0006355	NA	ats:F775_23325;	NA	NA	N;	NA	NA	PF02362;	NA	PS50863;	SUBCELLULAR LOCATION: Nucleus {ECO:0000256|PROSITE-ProRule:PRU00326, ECO:0000256|SAAS:SAAS00552270}.	IPR003340;IPR015300;	nucleus [GO:0005634]; DNA binding [GO:0003677]; regulation of transcription, DNA-templated [GO:0006355]; transcription, DNA-templated [GO:0006351]
TRINITY_DN99830_c1_g1_i1	264	46.97	475621756	70	6e-09	M8CB67	NA	NA	Putative serine/threonine-protein kinase [Aegilops tauschii]	EMT31609.1	Putative serine/threonine-protein kinase	F775_19288	Aegilops tauschii (Tausch's goatgrass) (Aegilops squarrosa)	1592	NA	NA	ATP binding [GO:0005524]; protein kinase activity [GO:0004672]	GO:0004672; GO:0005524	NA	ats:F775_19288;	NA	NA	EOG093603AS;	NA	NA	PF00069;PF01535;PF12854;PF07727;	TIGR00756;	PS51375;PS00107;PS50011;PS00108;	NA	IPR011009;IPR002885;IPR000719;IPR017441;IPR013103;IPR008271;IPR011990;	ATP binding [GO:0005524]; protein kinase activity [GO:0004672]
TRINITY_DN99496_c0_g2_i1	225	56.44	475592587	75	2e-31	M8BK02	NA	NA	Wall-associated receptor kinase 3 [Aegilops tauschii]	EMT22123.1	Wall-associated receptor kinase 3	F775_25384	Aegilops tauschii (Tausch's goatgrass) (Aegilops squarrosa)	1097	NA	NA	integral component of membrane [GO:0016021]; ATP binding [GO:0005524]; calcium ion binding [GO:0005509]; polysaccharide binding [GO:0030247]; protein kinase activity [GO:0004672]	GO:0004672; GO:0005509; GO:0005524; GO:0016021; GO:0030247	NA	ats:F775_25384;	NA	NA	EOG093603PB;	NA	NA	PF13947;PF07714;	NA	PS50026;PS00107;PS50011;PS00108;	NA	IPR001881;IPR000742;IPR011009;IPR000719;IPR017441;IPR001245;IPR008271;IPR025287;	integral component of membrane [GO:0016021]; ATP binding [GO:0005524]; calcium ion binding [GO:0005509]; polysaccharide binding [GO:0030247]; protein kinase activity [GO:0004672]
TRINITY_DN99496_c0_g1_i1	227	57.27	475592587	72	2e-28	M8BK02	NA	NA	Wall-associated receptor kinase 3 [Aegilops tauschii]	EMT22123.1	Wall-associated receptor kinase 3	F775_25384	Aegilops tauschii (Tausch's goatgrass) (Aegilops squarrosa)	1097	NA	NA	integral component of membrane [GO:0016021]; ATP binding [GO:0005524]; calcium ion binding [GO:0005509]; polysaccharide binding [GO:0030247]; protein kinase activity [GO:0004672]	GO:0004672; GO:0005509; GO:0005524; GO:0016021; GO:0030247	NA	ats:F775_25384;	NA	NA	EOG093603PB;	NA	NA	PF13947;PF07714;	NA	PS50026;PS00107;PS50011;PS00108;	NA	IPR001881;IPR000742;IPR011009;IPR000719;IPR017441;IPR001245;IPR008271;IPR025287;	integral component of membrane [GO:0016021]; ATP binding [GO:0005524]; calcium ion binding [GO:0005509]; polysaccharide binding [GO:0030247]; protein kinase activity [GO:0004672]
TRINITY_DN99140_c0_g1_i1	226	61.5	473728007	69	2e-11	M7YEG5	NA	NA	Homeobox protein knotted-1-like 12 [Triticum urartu]	EMS45086.1	Homeobox protein knotted-1-like 12	TRIUR3_31519	Triticum urartu (Red wild einkorn) (Crithodium urartu)	510	NA	NA	nucleus [GO:0005634]; DNA binding [GO:0003677]	GO:0003677; GO:0005634	TALE/KNOX homeobox family	NA	NA	NA	EOG09360KEH;	NA	NA	PF03789;PF03790;PF03791;	NA	PS51213;	SUBCELLULAR LOCATION: Nucleus {ECO:0000256|PROSITE-ProRule:PRU00559}.	IPR005539;IPR005540;IPR005541;	nucleus [GO:0005634]; DNA binding [GO:0003677]
TRINITY_DN99111_c0_g1_i1	285	73.33	669031558	78	8e-19	A0A077RZN2	NA	NA	unnamed protein product [Triticum aestivum]	CDM86603	Uncharacterized protein	TRAES_3BF113300140CFD_c1	Triticum aestivum (Wheat)	147
TRINITY_DN9905_c0_g1_i1	378	38.1	473957640	75	3e-08	M7ZSA1	NA	NA	hypothetical protein TRIUR3_30664 [Triticum urartu]	EMS50984.1	Uncharacterized protein	TRIUR3_30664	Triticum urartu (Red wild einkorn) (Crithodium urartu)	1501	NA	NA	hydrolase activity, acting on ester bonds [GO:0016788]	GO:0016788	NA	NA	NA	NA	EOG0936052V;	NA	PTHR10378;	PF04827;	NA	NA	NA	IPR006912;IPR029005;IPR015943;	hydrolase activity, acting on ester bonds [GO:0016788]
TRINITY_DN98880_c0_g1_i1	232	61.64	473967920	52	7e-10	M7YUR3	NA	NA	putative O-methyltransferase 2 [Triticum urartu]	EMS51297.1	Putative O-methyltransferase 2	TRIUR3_21356	Triticum urartu (Red wild einkorn) (Crithodium urartu)	384	NA	NA	O-methyltransferase activity [GO:0008171]; protein dimerization activity [GO:0046983]	GO:0008171; GO:0046983	Class I-like SAM-binding methyltransferase superfamily, Cation-independent O-methyltransferase family	NA	NA	NA	EOG09360C4B;	NA	NA	PF08100;PF00891;	NA	PS51683;	NA	IPR016461;IPR001077;IPR012967;IPR029063;IPR011991;	O-methyltransferase activity [GO:0008171]; protein dimerization activity [GO:0046983]
TRINITY_DN988547_c0_g1_i1	228	42.98	475588115	70	3e-16	M8C144	NA	NA	3-ketoacyl-CoA synthase 6 [Aegilops tauschii]	EMT20762.1	3-ketoacyl-CoA synthase (EC 2.3.1.-)	F775_21263	Aegilops tauschii (Tausch's goatgrass) (Aegilops squarrosa)	459	2.3.1.-	NA	integral component of membrane [GO:0016021]; transferase activity, transferring acyl groups other than amino-acyl groups [GO:0016747]; fatty acid biosynthetic process [GO:0006633]	GO:0006633; GO:0016021; GO:0016747	Chalcone/stilbene synthases family	ats:F775_21263;	NA	NA	EOG093607B8;	NA	PTHR31561;	PF08541;PF08392;	NA	NA	NA	IPR012392;IPR013747;IPR013601;IPR016039;	integral component of membrane [GO:0016021]; transferase activity, transferring acyl groups other than amino-acyl groups [GO:0016747]; fatty acid biosynthetic process [GO:0006633]
TRINITY_DN98815_c0_g1_i4	291	42.27	475607556	79	9e-07	M8CST2	NA	NA	2-oxoglutarate dehydrogenase E1 component, mitochondrial [Aegilops tauschii]	EMT26751.1	2-oxoglutarate dehydrogenase E1 component, mitochondrial	F775_27605	Aegilops tauschii (Tausch's goatgrass) (Aegilops squarrosa)	1154	NA	NA	oxoglutarate dehydrogenase (succinyl-transferring) activity [GO:0004591]; thiamine pyrophosphate binding [GO:0030976]; tricarboxylic acid cycle [GO:0006099]	GO:0004591; GO:0006099; GO:0030976	NA	ats:F775_27605;	NA	NA	EOG093600QA;	NA	PTHR23152;	PF16078;PF00676;PF16870;PF02779;	TIGR00239;	NA	NA	IPR032106;IPR011603;IPR001017;IPR031717;IPR029061;IPR005475;	oxoglutarate dehydrogenase (succinyl-transferring) activity [GO:0004591]; thiamine pyrophosphate binding [GO:0030976]; tricarboxylic acid cycle [GO:0006099]
TRINITY_DN98815_c0_g1_i3	280	41.43	475607556	75	5e-09	M8CST2	NA	NA	2-oxoglutarate dehydrogenase E1 component, mitochondrial [Aegilops tauschii]	EMT26751.1	2-oxoglutarate dehydrogenase E1 component, mitochondrial	F775_27605	Aegilops tauschii (Tausch's goatgrass) (Aegilops squarrosa)	1154	NA	NA	oxoglutarate dehydrogenase (succinyl-transferring) activity [GO:0004591]; thiamine pyrophosphate binding [GO:0030976]; tricarboxylic acid cycle [GO:0006099]	GO:0004591; GO:0006099; GO:0030976	NA	ats:F775_27605;	NA	NA	EOG093600QA;	NA	PTHR23152;	PF16078;PF00676;PF16870;PF02779;	TIGR00239;	NA	NA	IPR032106;IPR011603;IPR001017;IPR031717;IPR029061;IPR005475;	oxoglutarate dehydrogenase (succinyl-transferring) activity [GO:0004591]; thiamine pyrophosphate binding [GO:0030976]; tricarboxylic acid cycle [GO:0006099]
TRINITY_DN98815_c0_g1_i11	271	42.44	475607556	78	3e-10	M8CST2	NA	NA	2-oxoglutarate dehydrogenase E1 component, mitochondrial [Aegilops tauschii]	EMT26751.1	2-oxoglutarate dehydrogenase E1 component, mitochondrial	F775_27605	Aegilops tauschii (Tausch's goatgrass) (Aegilops squarrosa)	1154	NA	NA	oxoglutarate dehydrogenase (succinyl-transferring) activity [GO:0004591]; thiamine pyrophosphate binding [GO:0030976]; tricarboxylic acid cycle [GO:0006099]	GO:0004591; GO:0006099; GO:0030976	NA	ats:F775_27605;	NA	NA	EOG093600QA;	NA	PTHR23152;	PF16078;PF00676;PF16870;PF02779;	TIGR00239;	NA	NA	IPR032106;IPR011603;IPR001017;IPR031717;IPR029061;IPR005475;	oxoglutarate dehydrogenase (succinyl-transferring) activity [GO:0004591]; thiamine pyrophosphate binding [GO:0030976]; tricarboxylic acid cycle [GO:0006099]
TRINITY_DN98787_c0_g1_i1	208	43.75	23630509	82	9e-14	Q84YG4	0	NA	zinc finger protein [Triticum aestivum]	23630509	Zinc finger protein	NA	Triticum aestivum (Wheat)	269	NA	NA	nucleic acid binding [GO:0003676]; zinc ion binding [GO:0008270]	GO:0003676; GO:0008270	NA	NA	NA	NA	NA	NA	NA	PF13696;	NA	PS50158;	NA	IPR025829;IPR001878;	nucleic acid binding [GO:0003676]; zinc ion binding [GO:0008270]
TRINITY_DN986310_c0_g1_i1	302	36.42	944072171	95	3e-65	I1HM51	NA	NA	hypothetical protein BRADI_2g36810 [Brachypodium distachyon]	KQK07655	Uncharacterized protein	BRADI_2g36810	Brachypodium distachyon (Purple false brome) (Trachynia distachya)	781	NA	NA	zinc ion binding [GO:0008270]; regulation of transcription, DNA-templated [GO:0006355]	GO:0006355; GO:0008270	NA	NA	NA	ENOG410IF67;ENOG410YB4A;	EOG093604HS;	NA	PTHR31669;	PF03101;PF10551;PF04434;	NA	PS50966;	NA	IPR004330;IPR031052;IPR018289;IPR006564;IPR007527;	zinc ion binding [GO:0008270]; regulation of transcription, DNA-templated [GO:0006355]
TRINITY_DN986175_c0_g1_i1	470	49.79	326488497	76	6e-09	F2DFP6	0	NA	predicted protein [Hordeum vulgare subsp. vulgare]	326488497	Predicted protein	NA	Hordeum vulgare subsp. vulgare (Domesticated barley)	347	NA	NA	metal ion binding [GO:0046872]; oxidoreductase activity [GO:0016491]	GO:0016491; GO:0046872	Iron/ascorbate-dependent oxidoreductase family	NA	NA	NA	NA	NA	NA	PF03171;PF14226;	NA	PS51471;	NA	IPR026992;IPR027443;IPR005123;	metal ion binding [GO:0046872]; oxidoreductase activity [GO:0016491]
TRINITY_DN98562_c0_g2_i1	349	60.46	326519560	100	5e-12	F2DYI1	0	NA	predicted protein [Hordeum vulgare subsp. vulgare]	326519560	Predicted protein	NA	Hordeum vulgare subsp. vulgare (Domesticated barley)	284	NA	NA	nucleic acid binding [GO:0003676]	GO:0003676	NA	NA	NA	NA	EOG09360JT1;	NA	NA	PF00076;	NA	PS50102;	NA	IPR000504;	nucleic acid binding [GO:0003676]
TRINITY_DN98562_c0_g1_i1	281	62.28	326519560	100	6e-12	F2DYI1	0	NA	predicted protein [Hordeum vulgare subsp. vulgare]	326519560	Predicted protein	NA	Hordeum vulgare subsp. vulgare (Domesticated barley)	284	NA	NA	nucleic acid binding [GO:0003676]	GO:0003676	NA	NA	NA	NA	EOG09360JT1;	NA	NA	PF00076;	NA	PS50102;	NA	IPR000504;	nucleic acid binding [GO:0003676]
TRINITY_DN9854_c0_g2_i1	606	42.74	475625007	89	2e-39	M8CF44	NA	NA	hypothetical protein F775_24909 [Aegilops tauschii]	EMT32818.1	Uncharacterized protein	F775_24909	Aegilops tauschii (Tausch's goatgrass) (Aegilops squarrosa)	96	NA	NA	NA	NA	NA	ats:F775_24909;	NA	NA	EOG09360W60;
TRINITY_DN985345_c0_g1_i1	328	43.29	937912200	79	2e-06	A0A0P0W4V5	NA	NA	Os03g0823301, partial [Oryza sativa Japonica Group]	BAS87120	Os03g0823301 protein (Fragment)	Os03g0823301 OSNPB_030823301	Oryza sativa subsp. japonica (Rice)	67
TRINITY_DN98507_c1_g3_i1	240	62.5	474086762	43	2e-07	M8A2Q2	NA	NA	hypothetical protein TRIUR3_21664 [Triticum urartu]	EMS54699.1	Uncharacterized protein	TRIUR3_21664	Triticum urartu (Red wild einkorn) (Crithodium urartu)	247
TRINITY_DN98507_c1_g2_i1	229	64.19	474021068	51	2e-06	M7Z092	NA	NA	hypothetical protein TRIUR3_27961 [Triticum urartu]	EMS52871.1	Uncharacterized protein	TRIUR3_27961	Triticum urartu (Red wild einkorn) (Crithodium urartu)	861	NA	NA	NA	NA	NA	NA	NA	NA	EOG09360CTM;	NA	PTHR15197:SF2;	PF15862;	NA	NA	NA	IPR024822;IPR031722;
TRINITY_DN98446_c0_g2_i1	229	60.26	669027742	100	4e-26	A0A077RW57	NA	NA	unnamed protein product [Triticum aestivum]	CDM81296	Uncharacterized protein	TRAES_3BF020100110CFD_c1	Triticum aestivum (Wheat)	484	NA	NA	transferase activity, transferring acyl groups other than amino-acyl groups [GO:0016747]	GO:0016747	NA	NA	NA	NA	NA	NA	NA	PF02458;	NA	NA	NA	IPR003480;	transferase activity, transferring acyl groups other than amino-acyl groups [GO:0016747]
TRINITY_DN984001_c0_g1_i1	259	64.09	721693307	83	5e-18	A0A0Q3E7R6	NA	NA	PREDICTED: uncharacterized protein At3g06530 [Brachypodium distachyon]	XP_003580274	Uncharacterized protein	BRADI_5g17540	Brachypodium distachyon (Purple false brome) (Trachynia distachya)	2160	NA	NA	NA	NA	NA	bdi:100833028;	XP_003580274.2;	NA	NA	NA	NA	PF08146;PF12397;	NA	NA	NA	IPR011989;IPR016024;IPR012954;IPR022125;
TRINITY_DN98282_c0_g1_i1	202	61.88	473912664	80	2e-16	M7ZNJ1	NA	NA	tRNA guanosine-2'-O-methyltransferase TRM11-like protein [Triticum urartu]	EMS49629.1	tRNA guanosine-2'-O-methyltransferase TRM11-like protein	TRIUR3_19785	Triticum urartu (Red wild einkorn) (Crithodium urartu)	616	NA	NA	methyltransferase activity [GO:0008168]; nucleic acid binding [GO:0003676]	GO:0003676; GO:0008168	NA	NA	NA	NA	EOG09360802;	NA	NA	NA	NA	PS00092;	NA	IPR002052;IPR029063;	methyltransferase activity [GO:0008168]; nucleic acid binding [GO:0003676]
TRINITY_DN98263_c0_g1_i1	236	54.24	475592587	47	6e-10	M8BK02	NA	NA	Wall-associated receptor kinase 3 [Aegilops tauschii]	EMT22123.1	Wall-associated receptor kinase 3	F775_25384	Aegilops tauschii (Tausch's goatgrass) (Aegilops squarrosa)	1097	NA	NA	integral component of membrane [GO:0016021]; ATP binding [GO:0005524]; calcium ion binding [GO:0005509]; polysaccharide binding [GO:0030247]; protein kinase activity [GO:0004672]	GO:0004672; GO:0005509; GO:0005524; GO:0016021; GO:0030247	NA	ats:F775_25384;	NA	NA	EOG093603PB;	NA	NA	PF13947;PF07714;	NA	PS50026;PS00107;PS50011;PS00108;	NA	IPR001881;IPR000742;IPR011009;IPR000719;IPR017441;IPR001245;IPR008271;IPR025287;	integral component of membrane [GO:0016021]; ATP binding [GO:0005524]; calcium ion binding [GO:0005509]; polysaccharide binding [GO:0030247]; protein kinase activity [GO:0004672]
TRINITY_DN982355_c0_g1_i1	274	41.61	674886023	51	2e-11	A0A078IB68	NA	NA	BnaA08g01880D [Brassica napus]	CDY46549	BnaA08g01880D protein	BnaA08g01880D GSBRNA2T00085766001	Brassica napus (Rape)	70	NA	NA	mitochondrial proton-transporting ATP synthase complex, catalytic core F(1) [GO:0000275]; proton-transporting ATP synthase activity, rotational mechanism [GO:0046933]; ATP synthesis coupled proton transport [GO:0015986]	GO:0000275; GO:0015986; GO:0046933	NA	NA	NA	NA	NA	NA	PTHR12448;	PF04627;	NA	NA	NA	IPR006721;	mitochondrial proton-transporting ATP synthase complex, catalytic core F(1) [GO:0000275]; proton-transporting ATP synthase activity, rotational mechanism [GO:0046933]; ATP synthesis coupled proton transport [GO:0015986]
TRINITY_DN98132_c0_g1_i1	374	47.59	763754027	55	7e-26	A0A0D2P3Y1	NA	NA	hypothetical protein B456_004G104700 [Gossypium raimondii]	KJB21358	Cytochrome c oxidase subunit	B456_004G104700	Gossypium raimondii (New World cotton)	79	NA	NA	mitochondrion [GO:0005739]; cytochrome-c oxidase activity [GO:0004129]	GO:0004129; GO:0005739	NA	NA	NA	NA	NA	NA	PTHR11387;	PF02297;	NA	NA	NA	IPR003213;	mitochondrion [GO:0005739]; cytochrome-c oxidase activity [GO:0004129]
TRINITY_DN98094_c0_g1_i1	215	55.81	475586229	71	1e-15	R7WFT2	NA	NA	Myb-related protein Zm1 [Aegilops tauschii]	EMT20255.1	Myb-related protein Zm1	F775_18231	Aegilops tauschii (Tausch's goatgrass) (Aegilops squarrosa)	341	NA	NA	DNA binding [GO:0003677]	GO:0003677	NA	ats:F775_18231;	NA	NA	EOG09360GQ6;	NA	NA	PF00249;	NA	PS51294;	NA	IPR009057;IPR017930;IPR021109;IPR001005;	DNA binding [GO:0003677]
TRINITY_DN98085_c0_g2_i1	254	55.12	475592587	60	2e-07	M8BK02	NA	NA	Wall-associated receptor kinase 3 [Aegilops tauschii]	EMT22123.1	Wall-associated receptor kinase 3	F775_25384	Aegilops tauschii (Tausch's goatgrass) (Aegilops squarrosa)	1097	NA	NA	integral component of membrane [GO:0016021]; ATP binding [GO:0005524]; calcium ion binding [GO:0005509]; polysaccharide binding [GO:0030247]; protein kinase activity [GO:0004672]	GO:0004672; GO:0005509; GO:0005524; GO:0016021; GO:0030247	NA	ats:F775_25384;	NA	NA	EOG093603PB;	NA	NA	PF13947;PF07714;	NA	PS50026;PS00107;PS50011;PS00108;	NA	IPR001881;IPR000742;IPR011009;IPR000719;IPR017441;IPR001245;IPR008271;IPR025287;	integral component of membrane [GO:0016021]; ATP binding [GO:0005524]; calcium ion binding [GO:0005509]; polysaccharide binding [GO:0030247]; protein kinase activity [GO:0004672]
TRINITY_DN980330_c0_g1_i1	328	43.29	475586436	92	4e-06	N1R2M1	NA	NA	hypothetical protein F775_27545 [Aegilops tauschii]	EMT20294.1	Uncharacterized protein	F775_27545	Aegilops tauschii (Tausch's goatgrass) (Aegilops squarrosa)	70	NA	NA	NA	NA	NA	ats:F775_27545;
TRINITY_DN980088_c0_g1_i1	325	42.46	473874773	89	8e-11	M7YKK8	NA	NA	Prohibitin-2 [Triticum urartu]	EMS47827.1	Prohibitin-2	TRIUR3_11414	Triticum urartu (Red wild einkorn) (Crithodium urartu)	142	NA	NA	membrane [GO:0016020]	GO:0016020	NA	NA	NA	NA	EOG09360JXQ;	NA	PTHR23222;	PF01145;	NA	NA	NA	IPR001107;IPR000163;	membrane [GO:0016020]
TRINITY_DN97957_c0_g1_i1	209	48.33	473942503	79	8e-26	M7YIY5	NA	NA	hypothetical protein TRIUR3_20169 [Triticum urartu]	EMS50408.1	Uncharacterized protein	TRIUR3_20169	Triticum urartu (Red wild einkorn) (Crithodium urartu)	408	NA	NA	NA	NA	NA	NA	NA	NA	EOG093608A3;	NA	NA	NA	NA	NA	NA	IPR029058;
TRINITY_DN97867_c0_g1_i1	740	50.81	474246396	100	4e-07	M8AH06	NA	NA	F-box/kelch-repeat protein SKIP4 [Triticum urartu]	EMS59999.1	F-box/kelch-repeat protein SKIP4	TRIUR3_11493	Triticum urartu (Red wild einkorn) (Crithodium urartu)	363	NA	NA	response to cold [GO:0009409]	GO:0009409	NA	NA	NA	NA	EOG09360BY2;	NA	NA	PF00646;	NA	NA	NA	IPR001810;IPR015915;IPR006652;	response to cold [GO:0009409]
TRINITY_DN97794_c1_g1_i1	234	59.4	473942315	45	6e-06	M7ZD86	NA	NA	hypothetical protein TRIUR3_32323 [Triticum urartu]	EMS50390.1	Uncharacterized protein	TRIUR3_32323	Triticum urartu (Red wild einkorn) (Crithodium urartu)	311	NA	NA	NA	NA	NA	NA	NA	NA	EOG09360NGR;
TRINITY_DN97762_c0_g2_i1	215	78.6	121483254	100	9e-07	B0EVI7	0	NA	GTP cyclohydrolase 1 isoform TaC [Triticum aestivum]	121483254	GTP cyclohydrolase 1 isoform TaC (EC 3.5.4.16)	NA	Triticum aestivum (Wheat)	480	3.5.4.16	NA	cytoplasm [GO:0005737]; GTP cyclohydrolase I activity [GO:0003934]; tetrahydrofolate biosynthetic process [GO:0046654]	GO:0003934; GO:0005737; GO:0046654	NA	NA	NA	NA	NA	NA	PTHR11109;	PF01227;	NA	NA	NA	IPR001474;IPR020602;	cytoplasm [GO:0005737]; GTP cyclohydrolase I activity [GO:0003934]; tetrahydrofolate biosynthetic process [GO:0046654]
TRINITY_DN977010_c0_g1_i1	331	44.41	326499119	57	3e-19	F2EFC8	0	NA	predicted protein [Hordeum vulgare subsp. vulgare]	326499119	Predicted protein	NA	Hordeum vulgare subsp. vulgare (Domesticated barley)	204	NA	NA	enzyme inhibitor activity [GO:0004857]	GO:0004857	NA	NA	NA	NA	NA	NA	NA	PF04043;	TIGR01614;	NA	NA	IPR006501;	enzyme inhibitor activity [GO:0004857]
TRINITY_DN976010_c0_g1_i1	324	57.72	475592014	71	2e-17	M8CFK2	NA	NA	ABC transporter C family member 10 [Aegilops tauschii]	EMT21951.1	ABC transporter C family member 10	F775_25769	Aegilops tauschii (Tausch's goatgrass) (Aegilops squarrosa)	2297	NA	NA	integral component of membrane [GO:0016021]; ATP binding [GO:0005524]; ATPase activity, coupled to transmembrane movement of substances [GO:0042626]; nucleic acid binding [GO:0003676]; zinc ion binding [GO:0008270]	GO:0003676; GO:0005524; GO:0008270; GO:0016021; GO:0042626	NA	ats:F775_25769;	NA	NA	\N;	NA	NA	PF00664;PF00005;PF07727;	NA	PS50929;PS00211;PS50893;	NA	IPR003593;IPR011527;IPR003439;IPR017871;IPR027417;IPR013103;IPR001878;	integral component of membrane [GO:0016021]; ATP binding [GO:0005524]; ATPase activity, coupled to transmembrane movement of substances [GO:0042626]; nucleic acid binding [GO:0003676]; zinc ion binding [GO:0008270]
TRINITY_DN97592_c0_g2_i1	589	43.29	475590043	68	1e-12	M8B978	NA	NA	hypothetical protein F775_23951 [Aegilops tauschii]	EMT21360.1	Uncharacterized protein	F775_23951	Aegilops tauschii (Tausch's goatgrass) (Aegilops squarrosa)	85	NA	NA	integral component of membrane [GO:0016021]	GO:0016021	NA	ats:F775_23951;	NA	NA	NA	NA	NA	NA	NA	NA	NA	NA	integral component of membrane [GO:0016021]
TRINITY_DN97582_c0_g1_i1	270	57.41	116310028	57	3e-20	Q01JM3	0	NA	OSIGBa0127A14.4 [Oryza sativa Indica Group]	116310028	OSIGBa0127A14.4 protein	OSIGBa0127A14.4	Oryza sativa (Rice)	1983	NA	NA	nucleic acid binding [GO:0003676]; RNA-DNA hybrid ribonuclease activity [GO:0004523]; DNA integration [GO:0015074]	GO:0003676; GO:0004523; GO:0015074	NA	NA	NA	NA	NA	NA	NA	PF03732;PF00665;PF00078;	NA	PS50994;PS50879;	NA	IPR001584;IPR021109;IPR005162;IPR012337;IPR002156;IPR000477;	nucleic acid binding [GO:0003676]; RNA-DNA hybrid ribonuclease activity [GO:0004523]; DNA integration [GO:0015074]
TRINITY_DN974850_c0_g1_i1	288	42.01	55296801	53	4e-23	Q5VR06	0	NA	helicase-like protein [Oryza sativa Japonica Group]	55296801	Helicase-like protein	OSJNBa0089K24.34	Oryza sativa subsp. japonica (Rice)	1427	NA	NA	DNA helicase activity [GO:0003678]; DNA repair [GO:0006281]; telomere maintenance [GO:0000723]	GO:0000723; GO:0003678; GO:0006281	NA	NA	NA	KOG0987;COG0507;	NA	NA	NA	PF14214;PF05970;	NA	NA	NA	IPR010285;IPR025476;IPR027417;	DNA helicase activity [GO:0003678]; DNA repair [GO:0006281]; telomere maintenance [GO:0000723]
TRINITY_DN974642_c0_g1_i1	208	59.62	13559317	59	9e-10	Q9AVN3	0	NA	reverse transcriptase, partial [Oryza sativa Japonica Group]	13559317	Reverse transcriptase (Fragment)	NA	Oryza sativa subsp. japonica (Rice)	143	NA	NA	RNA-directed DNA polymerase activity [GO:0003964]	GO:0003964	NA	NA	NA	KOG0017;COG2801;	NA	NA	NA	PF00078;	NA	NA	NA	IPR000477;	RNA-directed DNA polymerase activity [GO:0003964]
TRINITY_DN97369_c0_g1_i1	257	66.54	475623091	74	7e-07	M8CCH6	NA	NA	Ubiquitin carboxyl-terminal hydrolase 23 [Aegilops tauschii]	EMT32099.1	Ubiquitin carboxyl-terminal hydrolase 23	F775_32525	Aegilops tauschii (Tausch's goatgrass) (Aegilops squarrosa)	968	NA	NA	thiol-dependent ubiquitinyl hydrolase activity [GO:0036459]; protein deubiquitination [GO:0016579]; ubiquitin-dependent protein catabolic process [GO:0006511]	GO:0006511; GO:0016579; GO:0036459	Peptidase C19 family	ats:F775_32525;	NA	NA	EOG093602AA;	NA	NA	PF00443;	NA	PS00972;PS00973;PS50235;	NA	IPR001394;IPR018200;IPR028889;	thiol-dependent ubiquitinyl hydrolase activity [GO:0036459]; protein deubiquitination [GO:0016579]; ubiquitin-dependent protein catabolic process [GO:0006511]
TRINITY_DN97365_c0_g1_i1	227	54.19	473957640	85	1e-31	M7ZSA1	NA	NA	hypothetical protein TRIUR3_30664 [Triticum urartu]	EMS50984.1	Uncharacterized protein	TRIUR3_30664	Triticum urartu (Red wild einkorn) (Crithodium urartu)	1501	NA	NA	hydrolase activity, acting on ester bonds [GO:0016788]	GO:0016788	NA	NA	NA	NA	EOG0936052V;	NA	PTHR10378;	PF04827;	NA	NA	NA	IPR006912;IPR029005;IPR015943;	hydrolase activity, acting on ester bonds [GO:0016788]
TRINITY_DN973381_c0_g1_i1	393	57	326491035	84	9e-19	F2EE45	0	NA	predicted protein [Hordeum vulgare subsp. vulgare]	326491035	Peroxidase (EC 1.11.1.7)	NA	Hordeum vulgare subsp. vulgare (Domesticated barley)	295	1.11.1.7	NA	extracellular region [GO:0005576]; heme binding [GO:0020037]; metal ion binding [GO:0046872]; peroxidase activity [GO:0004601]; hydrogen peroxide catabolic process [GO:0042744]; response to oxidative stress [GO:0006979]	GO:0004601; GO:0005576; GO:0006979; GO:0020037; GO:0042744; GO:0046872	Peroxidase family, Classical plant (class III) peroxidase subfamily	NA	NA	NA	NA	NA	NA	PF00141;	NA	PS00435;PS00436;PS50873;	SUBCELLULAR LOCATION: Secreted {ECO:0000256|RuleBase:RU362060}.	IPR010255;IPR002016;IPR000823;IPR019794;IPR019793;IPR033905;	extracellular region [GO:0005576]; heme binding [GO:0020037]; metal ion binding [GO:0046872]; peroxidase activity [GO:0004601]; hydrogen peroxide catabolic process [GO:0042744]; response to oxidative stress [GO:0006979]
TRINITY_DN97244_c0_g2_i1	218	60.55	110288620	50	1e-06	Q7G594	0	NA	retrotransposon protein, putative, unclassified [Oryza sativa Japonica Group]	110288620	Retrotransposon protein, putative, unclassified	LOC_Os10g06460	Oryza sativa subsp. japonica (Rice)	326	NA	NA	nucleic acid binding [GO:0003676]	GO:0003676	NA	NA	NA	KOG0017;COG2801;	NA	NA	NA	NA	NA	NA	NA	IPR012337;	nucleic acid binding [GO:0003676]
TRINITY_DN97237_c0_g1_i1	210	60.48	475617380	91	3e-34	M8CRA0	NA	NA	hypothetical protein F775_00021 [Aegilops tauschii]	EMT30087.1	Uncharacterized protein	F775_00021	Aegilops tauschii (Tausch's goatgrass) (Aegilops squarrosa)	877	NA	NA	NA	NA	NA	ats:F775_00021;	NA	NA	EOG093609TP;	NA	NA	PF00646;PF07727;	NA	NA	NA	IPR001810;IPR013103;
TRINITY_DN97192_c0_g2_i1	248	53.23	473995124	74	1e-13	M7YXW3	NA	NA	Phosphoglycerate kinase, cytosolic [Triticum urartu]	EMS52006.1	Phosphoglycerate kinase (EC 2.7.2.3)	TRIUR3_25098	Triticum urartu (Red wild einkorn) (Crithodium urartu)	520	2.7.2.3	NA	phosphoglycerate kinase activity [GO:0004618]; glycolytic process [GO:0006096]	GO:0004618; GO:0006096	Phosphoglycerate kinase family	NA	NA	NA	EOG09360DE5;	NA	PTHR11406;	PF00162;	NA	PS00111;	NA	IPR001576;IPR015911;IPR015824;	phosphoglycerate kinase activity [GO:0004618]; glycolytic process [GO:0006096]
TRINITY_DN97187_c0_g1_i1	228	59.65	474055116	64	1e-15	M7Z2S7	NA	NA	putative xyloglucan endotransglucosylase/hydrolase protein 26 [Triticum urartu]	EMS53791.1	Putative xyloglucan endotransglucosylase/hydrolase protein 26	TRIUR3_33435	Triticum urartu (Red wild einkorn) (Crithodium urartu)	470	NA	NA	apoplast [GO:0048046]; cell wall [GO:0005618]; hydrolase activity, hydrolyzing O-glycosyl compounds [GO:0004553]; xyloglucan:xyloglucosyl transferase activity [GO:0016762]; cellular glucan metabolic process [GO:0006073]	GO:0004553; GO:0005618; GO:0006073; GO:0016762; GO:0048046	NA	NA	NA	NA	EOG09360KAL;	NA	NA	PF00722;PF06955;	NA	PS01034;PS51762;	NA	IPR013320;IPR000757;IPR008263;IPR010713;	apoplast [GO:0048046]; cell wall [GO:0005618]; hydrolase activity, hydrolyzing O-glycosyl compounds [GO:0004553]; xyloglucan:xyloglucosyl transferase activity [GO:0016762]; cellular glucan metabolic process [GO:0006073]
TRINITY_DN971397_c0_g1_i1	263	59.32	38345371	43	1e-15	Q7XQB4	0	NA	OSJNBa0088K19.10 [Oryza sativa Japonica Group]	38345371	OSJNBa0088K19.10 protein	OSJNBa0088K19.10	Oryza sativa subsp. japonica (Rice)	1547	NA	NA	nucleic acid binding [GO:0003676]; RNA-DNA hybrid ribonuclease activity [GO:0004523]; DNA integration [GO:0015074]	GO:0003676; GO:0004523; GO:0015074	NA	NA	NA	NA	NA	NA	NA	PF03732;PF00665;PF00078;	NA	PS50994;PS50879;	NA	IPR001584;IPR021109;IPR005162;IPR012337;IPR002156;IPR000477;	nucleic acid binding [GO:0003676]; RNA-DNA hybrid ribonuclease activity [GO:0004523]; DNA integration [GO:0015074]
TRINITY_DN970988_c0_g1_i1	587	50.09	473732290	100	1e-64	M7YDN3	NA	NA	hypothetical protein TRIUR3_06809 [Triticum urartu]	EMS45197.1	Uncharacterized protein	TRIUR3_06809	Triticum urartu (Red wild einkorn) (Crithodium urartu)	97
TRINITY_DN97040_c0_g1_i1	272	44.12	357126480	71	5e-19	I1HCY7	NA	NA	PREDICTED: translation machinery-associated protein 22-like [Brachypodium distachyon]	XP_003564915.1	Translation machinery-associated protein 22	LOC100838976 BRADI_2g05940	Brachypodium distachyon (Purple false brome) (Trachynia distachya)	199	NA	DOMAIN: The SUI1 domain may be involved in RNA binding. {ECO:0000256|RuleBase:RU361273}.	ribosome [GO:0005840]; translation initiation complex [GO:0070992]; mRNA binding [GO:0003729]; ribosome binding [GO:0043022]; translation initiation factor activity [GO:0003743]; formation of translation preinitiation complex [GO:0001731]; IRES-dependent translational initiation [GO:0002192]; translation reinitiation [GO:0002188]	GO:0001731; GO:0002188; GO:0002192; GO:0003729; GO:0003743; GO:0005840; GO:0043022; GO:0070992	DENR family	bdi:100838976;	XP_003564915.1;	KOG3239;COG0023;	EOG09360Q5D;	NA	PTHR12789;	PF01253;	TIGR01159;	PS50296;	SUBCELLULAR LOCATION: Cytoplasm {ECO:0000256|RuleBase:RU361273}.	IPR005873;IPR001950;IPR005872;	ribosome [GO:0005840]; translation initiation complex [GO:0070992]; mRNA binding [GO:0003729]; ribosome binding [GO:0043022]; translation initiation factor activity [GO:0003743]; formation of translation preinitiation complex [GO:0001731]; IRES-dependent translational initiation [GO:0002192]; translation reinitiation [GO:0002188]
TRINITY_DN96640_c0_g2_i1	214	57.48	475592587	62	1e-07	M8BK02	NA	NA	Wall-associated receptor kinase 3 [Aegilops tauschii]	EMT22123.1	Wall-associated receptor kinase 3	F775_25384	Aegilops tauschii (Tausch's goatgrass) (Aegilops squarrosa)	1097	NA	NA	integral component of membrane [GO:0016021]; ATP binding [GO:0005524]; calcium ion binding [GO:0005509]; polysaccharide binding [GO:0030247]; protein kinase activity [GO:0004672]	GO:0004672; GO:0005509; GO:0005524; GO:0016021; GO:0030247	NA	ats:F775_25384;	NA	NA	EOG093603PB;	NA	NA	PF13947;PF07714;	NA	PS50026;PS00107;PS50011;PS00108;	NA	IPR001881;IPR000742;IPR011009;IPR000719;IPR017441;IPR001245;IPR008271;IPR025287;	integral component of membrane [GO:0016021]; ATP binding [GO:0005524]; calcium ion binding [GO:0005509]; polysaccharide binding [GO:0030247]; protein kinase activity [GO:0004672]
TRINITY_DN966358_c0_g1_i1	315	46.03	472904507	86	2e-07	M7XDN0	NA	NA	hypothetical protein TRIUR3_28170 [Triticum urartu]	EMS35743.1	Uncharacterized protein	TRIUR3_28170	Triticum urartu (Red wild einkorn) (Crithodium urartu)	207	NA	NA	NA	NA	NA	NA	NA	NA	EOG093600QJ;
TRINITY_DN96611_c0_g1_i1	236	59.32	475623639	79	1e-08	M8CX89	NA	NA	hypothetical protein F775_03680 [Aegilops tauschii]	EMT32302.1	Uncharacterized protein	F775_03680	Aegilops tauschii (Tausch's goatgrass) (Aegilops squarrosa)	1216	NA	NA	integral component of membrane [GO:0016021]	GO:0016021	NA	ats:F775_03680;	NA	NA	EOG093606JV;	NA	NA	NA	NA	NA	NA	NA	integral component of membrane [GO:0016021]
TRINITY_DN96485_c0_g1_i1	736	50.95	110289411	42	3e-43	Q7XCU0	0	NA	retrotransposon protein, putative, unclassified [Oryza sativa Japonica Group]	110289411	Retrotransposon protein, putative, unclassified	LOC_Os10g37170 OsJ_32156	Oryza sativa subsp. japonica (Rice)	1339	NA	NA	integral component of membrane [GO:0016021]; nucleic acid binding [GO:0003676]	GO:0003676; GO:0016021	NA	NA	NA	KOG1075;ENOG410Y65V;	NA	NA	NA	PF00078;PF13966;	NA	PS50878;	NA	IPR005135;IPR012337;IPR000477;IPR026960;	integral component of membrane [GO:0016021]; nucleic acid binding [GO:0003676]
TRINITY_DN964617_c0_g1_i1	305	39.02	225691100	90	9e-56	C1KAE3	0	NA	NBS-LRR disease resistance protein-like protein [Hordeum vulgare]	225691100	NBS-LRR disease resistance protein-like protein	NBS-LRR1	Hordeum vulgare (Barley)	1250	NA	NA	ADP binding [GO:0043531]	GO:0043531	NA	NA	NA	NA	NA	NA	NA	PF00931;	NA	NA	NA	IPR003593;IPR032675;IPR002182;IPR027417;IPR011991;	ADP binding [GO:0043531]
TRINITY_DN964590_c0_g1_i1	286	48.25	669028647	100	1e-47	A0A077RVL3	NA	NA	unnamed protein product [Triticum aestivum]	CDM82531	Uncharacterized protein	TRAES_3BF020500010CFD_c1	Triticum aestivum (Wheat)	480	NA	NA	nucleus [GO:0005634]; DNA binding [GO:0003677]; regulation of transcription, DNA-templated [GO:0006355]; transcription, DNA-templated [GO:0006351]	GO:0003677; GO:0005634; GO:0006351; GO:0006355	NA	NA	NA	NA	NA	NA	NA	PF02362;	NA	NA	SUBCELLULAR LOCATION: Nucleus {ECO:0000256|SAAS:SAAS00552270}.	IPR003340;IPR015300;	nucleus [GO:0005634]; DNA binding [GO:0003677]; regulation of transcription, DNA-templated [GO:0006355]; transcription, DNA-templated [GO:0006351]
TRINITY_DN96403_c0_g1_i1	207	58.45	475585127	84	3e-28	R7WBN4	NA	NA	hypothetical protein F775_10642 [Aegilops tauschii]	EMT19972.1	Uncharacterized protein	F775_10642	Aegilops tauschii (Tausch's goatgrass) (Aegilops squarrosa)	511	NA	NA	NA	NA	NA	ats:F775_10642;	NA	NA	EOG09360CJP;	NA	NA	PF05003;PF03732;	NA	NA	NA	IPR007700;IPR005162;
TRINITY_DN963294_c0_g2_i1	515	48.54	308044377	48	4e-29	C4J6V4	100501900	LOC100501900	uncharacterized LOC100501900	308044377	Uncharacterized protein	NA	Zea mays (Maize)	379	NA	NA	NA	NA	NA	zma:100501900;zma:103643801;	NP_001183468.1;XP_008665186.1;	ENOG410J72D;ENOG410Z2SZ;	NA	NA	NA	PF03732;	NA	NA	NA	IPR005162;
TRINITY_DN962292_c0_g1_i1	281	66.19	475591385	96	2e-54	M8BA84	NA	NA	hypothetical protein F775_42328 [Aegilops tauschii]	EMT21735.1	Uncharacterized protein	F775_42328	Aegilops tauschii (Tausch's goatgrass) (Aegilops squarrosa)	200	NA	NA	NA	NA	NA	ats:F775_42328;	NA	NA	EOG09360M1H;
TRINITY_DN961289_c0_g1_i1	533	57.22	902550499	96	4e-124	A0A0K0VH35	NA	NA	beta-1 tubulin [Dendrobium catenatum]	AKR76260	Tubulin beta chain	TUB	Dendrobium catenatum	447	NA	NA	cytoplasm [GO:0005737]; microtubule [GO:0005874]; GTP binding [GO:0005525]; GTPase activity [GO:0003924]; structural constituent of cytoskeleton [GO:0005200]; microtubule-based process [GO:0007017]	GO:0003924; GO:0005200; GO:0005525; GO:0005737; GO:0005874; GO:0007017	Tubulin family	NA	NA	NA	NA	NA	PTHR11588;	PF00091;PF03953;	NA	PS00227;PS00228;	SUBCELLULAR LOCATION: Cytoplasm, cytoskeleton {ECO:0000256|SAAS:SAAS00361597}.	IPR013838;IPR002453;IPR008280;IPR000217;IPR018316;IPR017975;IPR003008;	cytoplasm [GO:0005737]; microtubule [GO:0005874]; GTP binding [GO:0005525]; GTPase activity [GO:0003924]; structural constituent of cytoskeleton [GO:0005200]; microtubule-based process [GO:0007017]
TRINITY_DN959273_c0_g1_i1	322	62.42	475589515	92	4e-06	M8BGU7	NA	NA	Ferredoxin, chloroplastic [Aegilops tauschii]	EMT21184.1	Ferredoxin	F775_08626	Aegilops tauschii (Tausch's goatgrass) (Aegilops squarrosa)	141	NA	NA	chloroplast [GO:0009507]; 2 iron, 2 sulfur cluster binding [GO:0051537]; electron carrier activity [GO:0009055]; metal ion binding [GO:0046872]; electron transport chain [GO:0022900]	GO:0009055; GO:0009507; GO:0022900; GO:0046872; GO:0051537	2Fe2S plant-type ferredoxin family	ats:F775_08626;	NA	NA	EOG09360RVH;	NA	NA	PF00111;	TIGR02008;	PS00197;PS51085;	SUBCELLULAR LOCATION: Plastid, chloroplast {ECO:0000256|RuleBase:RU364001}.	IPR001041;IPR006058;IPR012675;IPR010241;	chloroplast [GO:0009507]; 2 iron, 2 sulfur cluster binding [GO:0051537]; electron carrier activity [GO:0009055]; metal ion binding [GO:0046872]; electron transport chain [GO:0022900]
TRINITY_DN95911_c1_g1_i1	258	58.14	258674724	68	6e-08	C9EIU0	NA	NA	putative protein MwRRT [Agropyron mongolicum]	ACV87105.1	Putative uncharacterized protein (Fragment)	NA	Agropyron mongolicum	260
TRINITY_DN959071_c0_g1_i1	300	53.67	472900014	93	2e-43	M7YEA5	NA	NA	hypothetical protein TRIUR3_28436 [Triticum urartu]	EMS35629.1	Uncharacterized protein	TRIUR3_28436	Triticum urartu (Red wild einkorn) (Crithodium urartu)	700
TRINITY_DN958641_c0_g1_i1	323	35.6	473780348	92	9e-08	M7YFX6	NA	NA	hypothetical protein TRIUR3_33488 [Triticum urartu]	EMS46037.1	Uncharacterized protein	TRIUR3_33488	Triticum urartu (Red wild einkorn) (Crithodium urartu)	78	NA	NA	NA	NA	NA	NA	NA	NA	EOG09360YOL;
TRINITY_DN958504_c0_g1_i1	286	40.56	473749614	72	2e-14	M7Y6S6	NA	NA	Superoxide-generating NADPH oxidase heavy chain subunit B [Triticum urartu]	EMS45573.1	Superoxide-generating NADPH oxidase heavy chain subunit B	TRIUR3_31975	Triticum urartu (Red wild einkorn) (Crithodium urartu)	1019	NA	NA	integral component of membrane [GO:0016021]; nucleic acid binding [GO:0003676]; oxidoreductase activity [GO:0016491]	GO:0003676; GO:0016021; GO:0016491	NA	NA	NA	NA	EOG093603NP;	NA	NA	PF08022;PF01794;PF08030;	NA	PS51384;	NA	IPR013112;IPR017927;IPR013130;IPR013121;IPR012337;	integral component of membrane [GO:0016021]; nucleic acid binding [GO:0003676]; oxidoreductase activity [GO:0016491]
TRINITY_DN957453_c0_g1_i1	326	44.79	159486107	54	9e-14	A8JE78	5726656	MOT50	hypothetical protein	159486107	Predicted protein (Fragment)	MOT50 CHLREDRAFT_107386	Chlamydomonas reinhardtii (Chlamydomonas smithii)	112	NA	NA	serine-type endopeptidase activity [GO:0004252]	GO:0004252	NA	cre:CHLREDRAFT_107386;	XP_001701085.1;	KOG3627;COG5640;	NA	NA	NA	PF00089;	NA	PS50240;PS00135;	NA	IPR009003;IPR001254;IPR033116;	serine-type endopeptidase activity [GO:0004252]
TRINITY_DN956524_c0_g1_i1	353	45.89	474213923	100	6e-65	M7Z728	NA	NA	26S proteasome non-ATPase regulatory subunit 14 [Triticum urartu]	EMS58988.1	26S proteasome non-ATPase regulatory subunit 14	TRIUR3_20217	Triticum urartu (Red wild einkorn) (Crithodium urartu)	289	NA	NA	proteasome complex [GO:0000502]	GO:0000502	NA	NA	NA	NA	EOG09360H0J;	NA	NA	PF01398;PF13012;	NA	NA	NA	IPR000555;IPR024969;	proteasome complex [GO:0000502]
TRINITY_DN956086_c0_g1_i1	408	55.15	312100382	53	4e-08	E5LBE8	0	NA	mitogenic proteinase, partial [Vasconcellea cundinamarcensis]	312100382	Mitogenic proteinase (Fragment)	NA	Vasconcellea cundinamarcensis (Mountain papaya) (Carica candamarcensis)	214	NA	NA	cysteine-type peptidase activity [GO:0008234]	GO:0008234	Peptidase C1 family	NA	NA	NA	NA	NA	PTHR12411;	PF00112;	NA	PS00640;PS00139;PS00639;	NA	IPR025661;IPR000169;IPR025660;IPR013128;IPR000668;	cysteine-type peptidase activity [GO:0008234]
TRINITY_DN95602_c0_g1_i1	249	60.64	40538963	59	1e-09	Q75I31	0	NA	retrotransposon protein, putative, Ty3-gypsy sub-class [Oryza sativa Japonica Group]	40538963	Putative retrotansposon gag protein (Retrotransposon protein, putative, Ty3-gypsy sub-class) (Retrotransposon protein, putative, Ty3-gypsy subclass)	OSJNBa0004G03.23 LOC_Os03g40870 Os03g40870	Oryza sativa subsp. japonica (Rice)	1389	NA	NA	nucleic acid binding [GO:0003676]; RNA-DNA hybrid ribonuclease activity [GO:0004523]	GO:0003676; GO:0004523	NA	NA	NA	KOG0017;COG2801;	NA	NA	NA	PF03732;PF00078;	NA	PS50879;	NA	IPR005162;IPR012337;IPR002156;IPR000477;	nucleic acid binding [GO:0003676]; RNA-DNA hybrid ribonuclease activity [GO:0004523]
TRINITY_DN95491_c0_g1_i1	259	47.88	475596862	100	5e-09	M8BNE5	NA	NA	Crooked neck-like protein 1 [Aegilops tauschii]	EMT23474.1	Crooked neck-like protein 1	F775_19363	Aegilops tauschii (Tausch's goatgrass) (Aegilops squarrosa)	718	NA	NA	RNA processing [GO:0006396]	GO:0006396	NA	ats:F775_19363;	NA	NA	EOG093603MK;	NA	NA	PF02184;	NA	NA	NA	IPR003107;IPR011990;	RNA processing [GO:0006396]
TRINITY_DN954747_c0_g1_i1	335	58.81	326527899	99	2e-73	F2D1N0	0	NA	predicted protein [Hordeum vulgare subsp. vulgare]	326527899	Tubulin alpha chain	NA	Hordeum vulgare subsp. vulgare (Domesticated barley)	450	NA	NA	cytoplasm [GO:0005737]; microtubule [GO:0005874]; GTP binding [GO:0005525]; GTPase activity [GO:0003924]; structural constituent of cytoskeleton [GO:0005200]; microtubule-based process [GO:0007017]	GO:0003924; GO:0005200; GO:0005525; GO:0005737; GO:0005874; GO:0007017	Tubulin family	NA	NA	NA	NA	NA	PTHR11588;	PF00091;PF03953;	NA	PS00227;	SUBCELLULAR LOCATION: Cytoplasm, cytoskeleton {ECO:0000256|SAAS:SAAS00103388}.	IPR002452;IPR008280;IPR000217;IPR018316;IPR017975;IPR003008;	cytoplasm [GO:0005737]; microtubule [GO:0005874]; GTP binding [GO:0005525]; GTPase activity [GO:0003924]; structural constituent of cytoskeleton [GO:0005200]; microtubule-based process [GO:0007017]
TRINITY_DN954348_c0_g1_i1	572	42.66	1004148368	58	2e-44	A0A150H447	NA	NA	hypothetical protein GPECTOR_1g300 [Gonium pectorale]	KXZ56340	Uncharacterized protein	GPECTOR_1g300	Gonium pectorale (Green alga)	163	NA	NA	NA	NA	NA	NA	NA	NA	NA	NA	PTHR10792;	PF01246;	NA	PS01073;	NA	IPR000988;IPR023442;IPR011017;
TRINITY_DN954242_c0_g1_i1	289	42.91	475617722	71	1e-16	M8CRL5	NA	NA	hypothetical protein F775_02685 [Aegilops tauschii]	EMT30227.1	Uncharacterized protein	F775_02685	Aegilops tauschii (Tausch's goatgrass) (Aegilops squarrosa)	2923	NA	NA	NA	NA	NA	ats:F775_02685;	NA	NA	EOG0936003K;	NA	PTHR23185;	PF15912;	NA	NA	NA	IPR011989;IPR021109;IPR031801;IPR026736;
TRINITY_DN95423_c0_g2_i1	300	45.33	473763033	100	3e-30	M7YFC9	NA	NA	Phosphoglucomutase, cytoplasmic [Triticum urartu]	EMS45857.1	Phosphoglucomutase, cytoplasmic	TRIUR3_18164	Triticum urartu (Red wild einkorn) (Crithodium urartu)	587	NA	NA	intramolecular transferase activity, phosphotransferases [GO:0016868]; magnesium ion binding [GO:0000287]; carbohydrate metabolic process [GO:0005975]	GO:0000287; GO:0005975; GO:0016868	Phosphohexose mutase family	NA	NA	NA	EOG093605CP;	NA	NA	PF02878;PF02879;PF02880;PF00408;	NA	PS00710;	NA	IPR005844;IPR016055;IPR005845;IPR005846;IPR005843;IPR016066;IPR005841;	intramolecular transferase activity, phosphotransferases [GO:0016868]; magnesium ion binding [GO:0000287]; carbohydrate metabolic process [GO:0005975]
TRINITY_DN95423_c0_g1_i1	223	50.22	473763033	100	1e-41	M7YFC9	NA	NA	Phosphoglucomutase, cytoplasmic [Triticum urartu]	EMS45857.1	Phosphoglucomutase, cytoplasmic	TRIUR3_18164	Triticum urartu (Red wild einkorn) (Crithodium urartu)	587	NA	NA	intramolecular transferase activity, phosphotransferases [GO:0016868]; magnesium ion binding [GO:0000287]; carbohydrate metabolic process [GO:0005975]	GO:0000287; GO:0005975; GO:0016868	Phosphohexose mutase family	NA	NA	NA	EOG093605CP;	NA	NA	PF02878;PF02879;PF02880;PF00408;	NA	PS00710;	NA	IPR005844;IPR016055;IPR005845;IPR005846;IPR005843;IPR016066;IPR005841;	intramolecular transferase activity, phosphotransferases [GO:0016868]; magnesium ion binding [GO:0000287]; carbohydrate metabolic process [GO:0005975]
TRINITY_DN953241_c0_g1_i1	316	71.52	669027160	85	7e-46	A0A077RRT5	NA	NA	unnamed protein product [Triticum aestivum]	CDM80412	E3 ubiquitin-protein ligase (EC 2.3.2.27)	TRAES_3BF035000140CFD_c1 TRAES_3BF035200250CFD_c1	Triticum aestivum (Wheat)	328	2.3.2.27	DOMAIN: The RING-type zinc finger domain is essential for ubiquitin ligase activity. {ECO:0000256|RuleBase:RU201113}.; DOMAIN: The SBD domain (substrate-binding domain) mediates the interaction with substrate proteins. It is related to the TRAF family. {ECO:0000256|RuleBase:RU201113}.	integral component of membrane [GO:0016021]; nucleus [GO:0005634]; zinc ion binding [GO:0008270]; multicellular organism development [GO:0007275]; protein ubiquitination [GO:0016567]; ubiquitin-dependent protein catabolic process [GO:0006511]	GO:0005634; GO:0006511; GO:0007275; GO:0008270; GO:0016021; GO:0016567	SINA (Seven in absentia) family	NA	NA	NA	NA	NA	PTHR10315;	PF03145;	NA	PS51081;	NA	IPR018121;IPR004162;IPR008974;IPR013083;IPR013010;	integral component of membrane [GO:0016021]; nucleus [GO:0005634]; zinc ion binding [GO:0008270]; multicellular organism development [GO:0007275]; protein ubiquitination [GO:0016567]; ubiquitin-dependent protein catabolic process [GO:0006511]
TRINITY_DN952950_c0_g1_i1	214	46.26	473949239	68	7e-13	M7YJL6	NA	NA	E3 ubiquitin-protein ligase TRIM33 [Triticum urartu]	EMS50648.1	E3 ubiquitin-protein ligase TRIM33	TRIUR3_17920	Triticum urartu (Red wild einkorn) (Crithodium urartu)	1545	NA	NA	ligase activity [GO:0016874]; nucleic acid binding [GO:0003676]; zinc ion binding [GO:0008270]	GO:0003676; GO:0008270; GO:0016874	NA	NA	NA	NA	EOG093600EJ;	NA	NA	PF16135;	NA	PS50016;	NA	IPR032308;IPR012337;IPR011011;IPR001965;IPR019787;IPR013083;	ligase activity [GO:0016874]; nucleic acid binding [GO:0003676]; zinc ion binding [GO:0008270]
TRINITY_DN952850_c0_g1_i1	338	40.24	375152086	100	2e-11	H6BDF5	0	NA	putative signal recognition particle receptor, partial [Lolium perenne]	375152086	Putative signal recognition particle receptor (Fragment)	NA	Lolium perenne (Perennial ryegrass)	158	NA	NA	intracellular [GO:0005622]; GTP binding [GO:0005525]; SRP-dependent cotranslational protein targeting to membrane [GO:0006614]	GO:0005525; GO:0005622; GO:0006614	NA	NA	NA	NA	NA	NA	NA	PF00448;	NA	PS00300;	NA	IPR027417;IPR000897;	intracellular [GO:0005622]; GTP binding [GO:0005525]; SRP-dependent cotranslational protein targeting to membrane [GO:0006614]
TRINITY_DN952595_c0_g1_i1	362	41.16	944054945	80	7e-61	A0A0Q3ESU5	NA	NA	hypothetical protein BRADI_4g32642 [Brachypodium distachyon]	KQJ90583	Uncharacterized protein	BRADI_4g32642	Brachypodium distachyon (Purple false brome) (Trachynia distachya)	431	NA	NA	DNA binding [GO:0003677]; protein dimerization activity [GO:0046983]	GO:0003677; GO:0046983	NA	NA	NA	NA	NA	NA	NA	PF05699;PF14372;	NA	NA	NA	IPR025525;IPR008906;IPR012337;	DNA binding [GO:0003677]; protein dimerization activity [GO:0046983]
TRINITY_DN95251_c0_g1_i1	205	43.41	21306313	72	1e-26	Q8LKX9	0	NA	TnpD, partial [Hordeum vulgare]	21306313	TnpD (Fragment)	NA	Hordeum vulgare (Barley)	90	NA	NA	NA	NA	NA	NA	NA	NA	NA	NA	NA	PF02992;	NA	NA	NA	IPR004242;
TRINITY_DN951598_c0_g1_i1	291	43.99	475605496	100	8e-19	M8BW80	NA	NA	B3 domain-containing protein [Aegilops tauschii]	EMT26093.1	B3 domain-containing protein	F775_20501	Aegilops tauschii (Tausch's goatgrass) (Aegilops squarrosa)	1143	NA	NA	nucleus [GO:0005634]; DNA binding [GO:0003677]; hydrolase activity, acting on ester bonds [GO:0016788]; regulation of transcription, DNA-templated [GO:0006355]; transcription, DNA-templated [GO:0006351]	GO:0003677; GO:0005634; GO:0006351; GO:0006355; GO:0016788	NA	ats:F775_20501;	NA	NA	EOG093607KC;	NA	NA	PF02362;PF04827;PF07727;	NA	PS50863;	SUBCELLULAR LOCATION: Nucleus {ECO:0000256|PROSITE-ProRule:PRU00326, ECO:0000256|SAAS:SAAS00552270}.	IPR003340;IPR015300;IPR006912;IPR013103;	nucleus [GO:0005634]; DNA binding [GO:0003677]; hydrolase activity, acting on ester bonds [GO:0016788]; regulation of transcription, DNA-templated [GO:0006355]; transcription, DNA-templated [GO:0006351]
TRINITY_DN950442_c0_g1_i1	282	69.86	573920445	47	4e-09	J3LGM9	NA	NA	PREDICTED: fasciclin-like arabinogalactan protein 2 [Oryza brachyantha]	XP_006647825	Uncharacterized protein	NA	Oryza brachyantha	266	NA	NA	integral component of membrane [GO:0016021]	GO:0016021	NA	obr:102705135;	XP_006647825.1;	ENOG410JTD9;ENOG41107YG;	EOG09360WVK;	NA	PTHR32382;	NA	NA	PS50213;	NA	IPR000782;IPR033254;	integral component of membrane [GO:0016021]
TRINITY_DN94934_c0_g1_i1	223	54.26	475624096	86	4e-21	M8D7L6	NA	NA	Flavonol 3-sulfotransferase [Aegilops tauschii]	EMT32466.1	Sulfotransferase (EC 2.8.2.-)	F775_16755	Aegilops tauschii (Tausch's goatgrass) (Aegilops squarrosa)	494	2.8.2.-	NA	sulfotransferase activity [GO:0008146]	GO:0008146	Sulfotransferase 1 family	ats:F775_16755;	NA	NA	EOG09360EUT;	NA	NA	PF00685;	NA	NA	NA	IPR027417;IPR000863;	sulfotransferase activity [GO:0008146]
TRINITY_DN948669_c0_g1_i1	442	61.09	326532784	71	9e-59	F2D2B6	0	NA	predicted protein [Hordeum vulgare subsp. vulgare]	326532784	Predicted protein	NA	Hordeum vulgare subsp. vulgare (Domesticated barley)	783	NA	NA	ATP binding [GO:0005524]; unfolded protein binding [GO:0051082]; protein folding [GO:0006457]; response to stress [GO:0006950]	GO:0005524; GO:0006457; GO:0006950; GO:0051082	NA	NA	NA	NA	NA	NA	PTHR11528;	PF02518;PF00183;	NA	NA	NA	IPR003594;IPR001404;IPR020575;IPR020568;	ATP binding [GO:0005524]; unfolded protein binding [GO:0051082]; protein folding [GO:0006457]; response to stress [GO:0006950]
TRINITY_DN94795_c0_g1_i1	352	50	53749310	52	8e-24	Q60ET2	0	NA	putative polyprotein [Oryza sativa Japonica Group]	53749310	Putative polyprotein	OJ1122_B08.16	Oryza sativa subsp. japonica (Rice)	1154	NA	NA	nucleic acid binding [GO:0003676]; zinc ion binding [GO:0008270]; DNA integration [GO:0015074]	GO:0003676; GO:0008270; GO:0015074	NA	NA	NA	KOG0017;COG2801;	NA	NA	NA	PF03732;PF00665;PF00078;	NA	PS50994;PS50878;PS50158;	NA	IPR001584;IPR021109;IPR005162;IPR012337;IPR000477;IPR001878;	nucleic acid binding [GO:0003676]; zinc ion binding [GO:0008270]; DNA integration [GO:0015074]
TRINITY_DN94792_c0_g2_i1	225	65.33	473971295	66	2e-08	M7ZGG9	NA	NA	hypothetical protein TRIUR3_23401 [Triticum urartu]	EMS51485.1	Uncharacterized protein	TRIUR3_23401	Triticum urartu (Red wild einkorn) (Crithodium urartu)	333
TRINITY_DN94737_c0_g1_i1	348	56.61	326491197	82	2e-19	F2EEC6	0	NA	predicted protein, partial [Hordeum vulgare subsp. vulgare]	326491197	Carboxypeptidase (EC 3.4.16.-) (Fragment)	NA	Hordeum vulgare subsp. vulgare (Domesticated barley)	372	3.4.16.-	NA	serine-type carboxypeptidase activity [GO:0004185]	GO:0004185	Peptidase S10 family	NA	NA	NA	NA	NA	PTHR11802;	PF00450;	NA	PS00131;	NA	IPR029058;IPR001563;IPR018202;	serine-type carboxypeptidase activity [GO:0004185]
TRINITY_DN94721_c0_g2_i3	214	59.35	475592587	68	1e-07	M8BK02	NA	NA	Wall-associated receptor kinase 3 [Aegilops tauschii]	EMT22123.1	Wall-associated receptor kinase 3	F775_25384	Aegilops tauschii (Tausch's goatgrass) (Aegilops squarrosa)	1097	NA	NA	integral component of membrane [GO:0016021]; ATP binding [GO:0005524]; calcium ion binding [GO:0005509]; polysaccharide binding [GO:0030247]; protein kinase activity [GO:0004672]	GO:0004672; GO:0005509; GO:0005524; GO:0016021; GO:0030247	NA	ats:F775_25384;	NA	NA	EOG093603PB;	NA	NA	PF13947;PF07714;	NA	PS50026;PS00107;PS50011;PS00108;	NA	IPR001881;IPR000742;IPR011009;IPR000719;IPR017441;IPR001245;IPR008271;IPR025287;	integral component of membrane [GO:0016021]; ATP binding [GO:0005524]; calcium ion binding [GO:0005509]; polysaccharide binding [GO:0030247]; protein kinase activity [GO:0004672]
TRINITY_DN946147_c0_g1_i1	304	61.18	475601713	100	4e-63	M8BSY8	NA	NA	3-ketoacyl-CoA synthase 6 [Aegilops tauschii]	EMT24903.1	3-ketoacyl-CoA synthase (EC 2.3.1.-)	F775_17380	Aegilops tauschii (Tausch's goatgrass) (Aegilops squarrosa)	479	2.3.1.-	NA	integral component of membrane [GO:0016021]; transferase activity, transferring acyl groups other than amino-acyl groups [GO:0016747]; fatty acid biosynthetic process [GO:0006633]	GO:0006633; GO:0016021; GO:0016747	Chalcone/stilbene synthases family	ats:F775_17380;	NA	NA	EOG093608GB;	NA	PTHR31561;	PF08541;PF08392;	NA	NA	NA	IPR012392;IPR013747;IPR013601;IPR016039;	integral component of membrane [GO:0016021]; transferase activity, transferring acyl groups other than amino-acyl groups [GO:0016747]; fatty acid biosynthetic process [GO:0006633]
TRINITY_DN94549_c0_g1_i1	243	54.73	925175272	85	1e-10	A0A0M4G4C4	NA	NA	putative phenylalanine ammonia lyase, partial [Triticum monococcum subsp. aegilopoides]	ALC79363	Putative phenylalanine ammonia lyase (Fragment)	NA	Triticum monococcum subsp. aegilopoides	157	NA	NA	lyase activity [GO:0016829]	GO:0016829	NA	NA	NA	NA	NA	NA	NA	PF00221;	NA	NA	NA	IPR001106;IPR024083;IPR008948;	lyase activity [GO:0016829]
TRINITY_DN94409_c0_g1_i1	211	49.76	38346948	51	8e-10	Q7XM38	0	NA	OSJNBb0022P19.4 [Oryza sativa Japonica Group]	38346948	OSJNBb0022P19.4 protein	OSJNBb0022P19.4	Oryza sativa subsp. japonica (Rice)	531
TRINITY_DN943516_c0_g1_i1	216	63.43	475623091	64	6e-15	M8CCH6	NA	NA	Ubiquitin carboxyl-terminal hydrolase 23 [Aegilops tauschii]	EMT32099.1	Ubiquitin carboxyl-terminal hydrolase 23	F775_32525	Aegilops tauschii (Tausch's goatgrass) (Aegilops squarrosa)	968	NA	NA	thiol-dependent ubiquitinyl hydrolase activity [GO:0036459]; protein deubiquitination [GO:0016579]; ubiquitin-dependent protein catabolic process [GO:0006511]	GO:0006511; GO:0016579; GO:0036459	Peptidase C19 family	ats:F775_32525;	NA	NA	EOG093602AA;	NA	NA	PF00443;	NA	PS00972;PS00973;PS50235;	NA	IPR001394;IPR018200;IPR028889;	thiol-dependent ubiquitinyl hydrolase activity [GO:0036459]; protein deubiquitination [GO:0016579]; ubiquitin-dependent protein catabolic process [GO:0006511]
TRINITY_DN94235_c0_g2_i1	762	45.54	475620522	61	1e-28	M8C9Z8	NA	NA	hypothetical protein F775_05019 [Aegilops tauschii]	EMT31134.1	Uncharacterized protein	F775_05019	Aegilops tauschii (Tausch's goatgrass) (Aegilops squarrosa)	104	NA	NA	NA	NA	NA	ats:F775_05019;	NA	NA	EOG09360W60;
TRINITY_DN942012_c0_g1_i1	240	46.25	473798303	59	3e-06	M7YH51	NA	NA	hypothetical protein TRIUR3_15824 [Triticum urartu]	EMS46512.1	Uncharacterized protein	TRIUR3_15824	Triticum urartu (Red wild einkorn) (Crithodium urartu)	693	NA	NA	NA	NA	NA	NA	NA	NA	EOG093606J7;	NA	NA	PF10250;	NA	NA	NA	IPR024709;IPR019378;
TRINITY_DN941800_c0_g1_i1	305	55.41	473886440	100	5e-18	M7YLH2	NA	NA	hypothetical protein TRIUR3_31926 [Triticum urartu]	EMS48152.1	Uncharacterized protein	TRIUR3_31926	Triticum urartu (Red wild einkorn) (Crithodium urartu)	422	NA	NA	NA	NA	NA	NA	NA	NA	EOG09360FWT;	NA	NA	PF07762;	NA	NA	NA	IPR011676;
TRINITY_DN940027_c0_g1_i1	389	57.33	960486542	69	3e-17	A0A0Q3EQY1	NA	NA	PREDICTED: uncharacterized protein LOC104584570 [Brachypodium distachyon]	XP_010237780	Uncharacterized protein	BRADI_4g20680	Brachypodium distachyon (Purple false brome) (Trachynia distachya)	738	NA	NA	NA	NA	NA	bdi:104584570;	XP_010237780.2;	NA	NA	NA	NA	PF12274;	NA	NA	NA	IPR022059;
TRINITY_DN939_c0_g1_i1	420	47.14	474167876	75	2e-17	M7Z2X9	NA	NA	hypothetical protein TRIUR3_07534 [Triticum urartu]	EMS57473.1	Uncharacterized protein	TRIUR3_07534	Triticum urartu (Red wild einkorn) (Crithodium urartu)	65	NA	NA	NA	NA	NA	NA	NA	NA	EOG093610GO;
TRINITY_DN939799_c0_g1_i1	534	58.05	475627168	100	6e-88	N1R533	NA	NA	hypothetical protein F775_23160 [Aegilops tauschii]	EMT33586.1	Uncharacterized protein	F775_23160	Aegilops tauschii (Tausch's goatgrass) (Aegilops squarrosa)	229	NA	NA	NA	NA	NA	ats:F775_23160;	NA	NA	EOG09360S1F;
TRINITY_DN939707_c0_g2_i1	735	46.67	326509349	78	4e-105	F2D920	0	NA	predicted protein [Hordeum vulgare subsp. vulgare]	326509349	40S ribosomal protein S8	NA	Hordeum vulgare subsp. vulgare (Domesticated barley)	208	NA	NA	ribosome [GO:0005840]; structural constituent of ribosome [GO:0003735]; translation [GO:0006412]	GO:0003735; GO:0005840; GO:0006412	Eukaryotic ribosomal protein eS8 family	NA	NA	NA	NA	NA	PTHR10394;	PF01201;	TIGR00307;	PS01193;	NA	IPR001047;IPR022309;IPR018283;	ribosome [GO:0005840]; structural constituent of ribosome [GO:0003735]; translation [GO:0006412]
TRINITY_DN939376_c0_g1_i1	857	42.47	159471131	69	7e-119	A8HS48	5719095	RPS3a	ribosomal protein S3a, component of cytosolic 80S ribosome and 40S small subunit	159471131	40S ribosomal protein S3a	CHLREDRAFT_168484	Chlamydomonas reinhardtii (Chlamydomonas smithii)	259	NA	NA	cytosol [GO:0005829]; ribosome [GO:0005840]; structural constituent of ribosome [GO:0003735]; translation [GO:0006412]	GO:0003735; GO:0005829; GO:0005840; GO:0006412	Eukaryotic ribosomal protein eS1 family	cre:CHLREDRAFT_168484;	XP_001693710.1;	KOG1628;COG1890;	NA	NA	PTHR11830:SF11;	PF01015;	NA	PS01191;	SUBCELLULAR LOCATION: Cytoplasm {ECO:0000255|HAMAP-Rule:MF_03122}.	IPR027500;IPR001593;IPR018281;	cytosol [GO:0005829]; ribosome [GO:0005840]; structural constituent of ribosome [GO:0003735]; translation [GO:0006412]
TRINITY_DN939284_c0_g1_i1	507	56.61	944222060	78	5e-06	K4AA56	NA	NA	hypothetical protein SETIT_035710mg [Setaria italica]	KQK86464	Uncharacterized protein	LOC101774037 SETIT_035710mg	Setaria italica (Foxtail millet) (Panicum italicum)	438	NA	NA	integral component of membrane [GO:0016021]	GO:0016021	NA	NA	NA	ENOG410IKEN;ENOG410ZJIP;	NA	NA	PTHR32285;PTHR32285:SF118;	PF13839;PF14416;	NA	NA	NA	IPR026057;IPR025846;IPR029962;IPR029988;	integral component of membrane [GO:0016021]
TRINITY_DN93701_c1_g1_i1	220	60.91	474210298	73	4e-13	M7ZFI4	NA	NA	Tryptophan aminotransferase 1 [Triticum urartu]	EMS58837.1	Acyl carrier protein	TRIUR3_28891	Triticum urartu (Red wild einkorn) (Crithodium urartu)	546	NA	NA	carbon-sulfur lyase activity [GO:0016846]; transaminase activity [GO:0008483]; fatty acid biosynthetic process [GO:0006633]	GO:0006633; GO:0008483; GO:0016846	NA	NA	NA	NA	EOG09360BJJ;	NA	NA	PF04864;PF00550;	TIGR00517;	PS50075;PS00012;	NA	IPR003231;IPR006948;IPR006947;IPR009081;IPR006162;IPR015424;IPR015421;IPR015422;	carbon-sulfur lyase activity [GO:0016846]; transaminase activity [GO:0008483]; fatty acid biosynthetic process [GO:0006633]
TRINITY_DN936495_c0_g1_i1	361	46.81	475598444	100	1e-78	M8BG63	NA	NA	Putative potassium transporter 17 [Aegilops tauschii]	EMT23940.1	Putative potassium transporter 17	F775_05428	Aegilops tauschii (Tausch's goatgrass) (Aegilops squarrosa)	667	NA	NA	integral component of membrane [GO:0016021]; potassium ion transmembrane transporter activity [GO:0015079]	GO:0015079; GO:0016021	NA	ats:F775_05428;	NA	NA	EOG093603NA;	NA	PTHR30540;	PF02705;	NA	NA	NA	IPR003855;	integral component of membrane [GO:0016021]; potassium ion transmembrane transporter activity [GO:0015079]
TRINITY_DN935915_c0_g1_i1	323	52.32	475592587	75	4e-11	M8BK02	NA	NA	Wall-associated receptor kinase 3 [Aegilops tauschii]	EMT22123.1	Wall-associated receptor kinase 3	F775_25384	Aegilops tauschii (Tausch's goatgrass) (Aegilops squarrosa)	1097	NA	NA	integral component of membrane [GO:0016021]; ATP binding [GO:0005524]; calcium ion binding [GO:0005509]; polysaccharide binding [GO:0030247]; protein kinase activity [GO:0004672]	GO:0004672; GO:0005509; GO:0005524; GO:0016021; GO:0030247	NA	ats:F775_25384;	NA	NA	EOG093603PB;	NA	NA	PF13947;PF07714;	NA	PS50026;PS00107;PS50011;PS00108;	NA	IPR001881;IPR000742;IPR011009;IPR000719;IPR017441;IPR001245;IPR008271;IPR025287;	integral component of membrane [GO:0016021]; ATP binding [GO:0005524]; calcium ion binding [GO:0005509]; polysaccharide binding [GO:0030247]; protein kinase activity [GO:0004672]
TRINITY_DN935632_c0_g1_i1	779	44.54	388503300	82	7e-130	I3SHH4	NA	NA	unknown [Lotus japonicus]	AFK39716.1	Uncharacterized protein	NA	Lotus japonicus (Lotus corniculatus var. japonicus)	261	NA	NA	ATP binding [GO:0005524]; unfolded protein binding [GO:0051082]; protein folding [GO:0006457]; response to stress [GO:0006950]	GO:0005524; GO:0006457; GO:0006950; GO:0051082	NA	NA	NA	NA	NA	NA	PTHR11528;	PF02518;PF00183;	NA	PS00298;	NA	IPR003594;IPR019805;IPR001404;IPR020575;	ATP binding [GO:0005524]; unfolded protein binding [GO:0051082]; protein folding [GO:0006457]; response to stress [GO:0006950]
TRINITY_DN935542_c0_g1_i1	368	47.83	195650403	79	9e-66	B6U5N6	100285501	NA	serine hydroxymethyltransferase [Zea mays]	195650403	Serine hydroxymethyltransferase (EC 2.1.2.1)	NA	Zea mays (Maize)	466	2.1.2.1	NA	glycine hydroxymethyltransferase activity [GO:0004372]; methyltransferase activity [GO:0008168]; pyridoxal phosphate binding [GO:0030170]; glycine metabolic process [GO:0006544]; L-serine metabolic process [GO:0006563]; tetrahydrofolate interconversion [GO:0035999]	GO:0004372; GO:0006544; GO:0006563; GO:0008168; GO:0030170; GO:0035999	SHMT family	NA	NA	NA	NA	NA	NA	NA	NA	PS00096;	NA	IPR015424;IPR015421;IPR015422;IPR001085;IPR019798;	glycine hydroxymethyltransferase activity [GO:0004372]; methyltransferase activity [GO:0008168]; pyridoxal phosphate binding [GO:0030170]; glycine metabolic process [GO:0006544]; L-serine metabolic process [GO:0006563]; tetrahydrofolate interconversion [GO:0035999]
TRINITY_DN935218_c0_g1_i1	235	53.62	473945852	69	5e-06	M7YTY8	NA	NA	hypothetical protein TRIUR3_06512 [Triticum urartu]	EMS50546.1	Uncharacterized protein	TRIUR3_06512	Triticum urartu (Red wild einkorn) (Crithodium urartu)	283
TRINITY_DN935150_c0_g1_i1	315	58.41	475602257	94	5e-24	M8CNG7	NA	NA	Leucoanthocyanidin reductase [Aegilops tauschii]	EMT25076.1	Leucoanthocyanidin reductase	F775_19796	Aegilops tauschii (Tausch's goatgrass) (Aegilops squarrosa)	502	NA	NA	catalytic activity [GO:0003824]; coenzyme binding [GO:0050662]	GO:0003824; GO:0050662	NA	ats:F775_19796;	NA	NA	EOG09360FAZ;	NA	NA	PF01370;	NA	NA	NA	IPR001509;IPR016040;	catalytic activity [GO:0003824]; coenzyme binding [GO:0050662]
TRINITY_DN93492_c0_g1_i1	207	64.25	474086265	60	3e-06	M8A2M1	NA	NA	60S ribosomal protein L36-1 [Triticum urartu]	EMS54664.1	60S ribosomal protein L36	TRIUR3_28929	Triticum urartu (Red wild einkorn) (Crithodium urartu)	172	NA	NA	ribosome [GO:0005840]; structural constituent of ribosome [GO:0003735]; translation [GO:0006412]	GO:0003735; GO:0005840; GO:0006412	Eukaryotic ribosomal protein eL36 family	NA	NA	NA	EOG09360JMW;	NA	PTHR10114;	PF01158;	NA	PS01190;	NA	IPR000509;	ribosome [GO:0005840]; structural constituent of ribosome [GO:0003735]; translation [GO:0006412]
TRINITY_DN934871_c0_g1_i1	633	57.19	326506056	59	4e-55	F2D846	0	NA	predicted protein [Hordeum vulgare subsp. vulgare]	326506056	Predicted protein	NA	Hordeum vulgare subsp. vulgare (Domesticated barley)	425	NA	NA	NA	NA	NA	NA	NA	NA	NA	NA	NA	PF02020;	NA	PS51363;	NA	IPR016024;IPR003307;
TRINITY_DN934646_c0_g1_i1	356	48.88	326504128	100	2e-15	F2E678	0	NA	predicted protein [Hordeum vulgare subsp. vulgare]	326504128	Predicted protein	NA	Hordeum vulgare subsp. vulgare (Domesticated barley)	129	NA	NA	NA	NA	NA	NA	NA	NA	NA	NA	PTHR13420:SF9;	PF02594;	NA	NA	NA	IPR003746;
TRINITY_DN934432_c0_g1_i1	348	42.24	670398326	72	1e-20	A0A1D6QC37	NA	NA	60S ribosomal protein L39 [Zea mays]	XP_008679216	60S ribosomal protein L39	ZEAMMB73_Zm00001d052025	Zea mays (Maize)	97	NA	NA	ribosome [GO:0005840]; structural constituent of ribosome [GO:0003735]; translation [GO:0006412]	GO:0003735; GO:0005840; GO:0006412	NA	zma:103654171;	XP_008679216.1;	NA	NA	NA	PTHR19970;	PF00832;	NA	PS00051;	NA	IPR000077;IPR020083;IPR023626;	ribosome [GO:0005840]; structural constituent of ribosome [GO:0003735]; translation [GO:0006412]
TRINITY_DN934351_c0_g1_i1	788	53.3	473951380	73	8e-18	M7YT97	NA	NA	hypothetical protein TRIUR3_28317 [Triticum urartu]	EMS50737.1	Uncharacterized protein	TRIUR3_28317	Triticum urartu (Red wild einkorn) (Crithodium urartu)	1115	NA	NA	NA	NA	NA	NA	NA	NA	EOG093614OH;	NA	NA	PF13952;	NA	NA	NA	IPR025312;
TRINITY_DN933639_c0_g1_i1	506	44.27	302772162	64	3e-48	D8RE06	9660289	SELMODRAFT_146300	hypothetical protein	302772162	Putative uncharacterized protein	SELMODRAFT_146300	Selaginella moellendorffii (Spikemoss)	492	NA	NA	metal ion binding [GO:0046872]; metalloendopeptidase activity [GO:0004222]	GO:0004222; GO:0046872	Peptidase M16 family	smo:SELMODRAFT_146300;	XP_002969499.1;	KOG0960;COG0612;	EOG09360931;	NA	NA	PF00675;PF05193;	NA	PS00143;	NA	IPR011249;IPR011765;IPR001431;IPR007863;	metal ion binding [GO:0046872]; metalloendopeptidase activity [GO:0004222]
TRINITY_DN933106_c0_g1_i1	343	40.23	944045974	73	9e-31	A0A0Q3E1I9	NA	NA	hypothetical protein BRADI_5g01797 [Brachypodium distachyon]	KQJ81615	Uncharacterized protein	BRADI_5g01797	Brachypodium distachyon (Purple false brome) (Trachynia distachya)	523	NA	NA	magnesium ion binding [GO:0000287]; terpene synthase activity [GO:0010333]; metabolic process [GO:0008152]	GO:0000287; GO:0008152; GO:0010333	Terpene synthase family	NA	NA	NA	NA	NA	NA	PF01397;PF03936;	NA	NA	NA	IPR008949;IPR001906;IPR005630;IPR008930;	magnesium ion binding [GO:0000287]; terpene synthase activity [GO:0010333]; metabolic process [GO:0008152]
TRINITY_DN93293_c0_g1_i1	953	41.55	326509633	60	9e-101	F2CW11	0	NA	predicted protein [Hordeum vulgare subsp. vulgare]	326509633	Predicted protein	NA	Hordeum vulgare subsp. vulgare (Domesticated barley)	411	NA	NA	NA	NA	NA	NA	NA	NA	NA	NA	NA	PF00557;	TIGR00495;	NA	NA	IPR004545;IPR000994;IPR011991;
TRINITY_DN932352_c0_g1_i1	1068	42.23	514816426	59	4e-88	K4A7N1	NA	NA	PREDICTED: chaperonin CPN60-2, mitochondrial-like [Setaria italica]	XP_004982955.1	Uncharacterized protein	LOC101759993 SETIT_034887mg	Setaria italica (Foxtail millet) (Panicum italicum)	576	NA	NA	cytoplasm [GO:0005737]; ATP binding [GO:0005524]; protein refolding [GO:0042026]	GO:0005524; GO:0005737; GO:0042026	Chaperonin (HSP60) family	sita:101759993;	XP_004982955.1;	KOG0356;COG0459;	EOG093606CJ;	NA	NA	PF00118;	TIGR02348;	PS00296;	NA	IPR018370;IPR001844;IPR002423;IPR027409;IPR027413;	cytoplasm [GO:0005737]; ATP binding [GO:0005524]; protein refolding [GO:0042026]
TRINITY_DN93197_c0_g1_i1	224	57.14	473945838	75	6e-32	M7ZDT8	NA	NA	Endoglucanase 3 [Triticum urartu]	EMS50540.1	Endoglucanase (EC 3.2.1.4)	TRIUR3_17447	Triticum urartu (Red wild einkorn) (Crithodium urartu)	811	3.2.1.4	NA	cellulase activity [GO:0008810]; cellulose catabolic process [GO:0030245]	GO:0008810; GO:0030245	Glycosyl hydrolase 9 (cellulase E) family	NA	NA	NA	EOG093608GU;	NA	NA	PF00759;PF03732;	NA	PS00592;	NA	IPR008928;IPR001701;IPR018221;IPR005162;	cellulase activity [GO:0008810]; cellulose catabolic process [GO:0030245]
TRINITY_DN931791_c0_g1_i1	318	67.3	326499884	100	3e-23	F2D6Q6	0	NA	predicted protein [Hordeum vulgare subsp. vulgare]	326499884	Predicted protein	NA	Hordeum vulgare subsp. vulgare (Domesticated barley)	251
TRINITY_DN931690_c0_g1_i1	778	56.04	475591952	54	3e-21	M8BAP2	NA	NA	Putative disease resistance protein RGA1 [Aegilops tauschii]	EMT21925.1	Putative disease resistance protein RGA1	F775_25735	Aegilops tauschii (Tausch's goatgrass) (Aegilops squarrosa)	1024	NA	NA	integral component of membrane [GO:0016021]; ADP binding [GO:0043531]	GO:0016021; GO:0043531	NA	ats:F775_25735;	NA	NA	EOG0936057X;	NA	NA	PF00931;	NA	NA	NA	IPR032675;IPR002182;IPR027417;IPR011991;	integral component of membrane [GO:0016021]; ADP binding [GO:0043531]
TRINITY_DN931490_c0_g1_i1	655	59.54	902550499	96	4e-111	A0A0K0VH35	NA	NA	beta-1 tubulin [Dendrobium catenatum]	AKR76260	Tubulin beta chain	TUB	Dendrobium catenatum	447	NA	NA	cytoplasm [GO:0005737]; microtubule [GO:0005874]; GTP binding [GO:0005525]; GTPase activity [GO:0003924]; structural constituent of cytoskeleton [GO:0005200]; microtubule-based process [GO:0007017]	GO:0003924; GO:0005200; GO:0005525; GO:0005737; GO:0005874; GO:0007017	Tubulin family	NA	NA	NA	NA	NA	PTHR11588;	PF00091;PF03953;	NA	PS00227;PS00228;	SUBCELLULAR LOCATION: Cytoplasm, cytoskeleton {ECO:0000256|SAAS:SAAS00361597}.	IPR013838;IPR002453;IPR008280;IPR000217;IPR018316;IPR017975;IPR003008;	cytoplasm [GO:0005737]; microtubule [GO:0005874]; GTP binding [GO:0005525]; GTPase activity [GO:0003924]; structural constituent of cytoskeleton [GO:0005200]; microtubule-based process [GO:0007017]
TRINITY_DN9300_c0_g1_i1	258	71.32	475608397	71	2e-06	M8BZ10	NA	NA	LRR receptor-like serine/threonine-protein kinase FEI 1 [Aegilops tauschii]	EMT27028.1	LRR receptor-like serine/threonine-protein kinase FEI 1	F775_06044	Aegilops tauschii (Tausch's goatgrass) (Aegilops squarrosa)	633	NA	NA	integral component of membrane [GO:0016021]; ATP binding [GO:0005524]; protein kinase activity [GO:0004672]	GO:0004672; GO:0005524; GO:0016021	NA	ats:F775_06044;	NA	NA	EOG093605FU;	NA	NA	PF00069;	NA	PS00107;PS50011;PS00108;	NA	IPR011009;IPR032675;IPR000719;IPR017441;IPR008271;	integral component of membrane [GO:0016021]; ATP binding [GO:0005524]; protein kinase activity [GO:0004672]
TRINITY_DN93000_c0_g2_i1	270	56.3	475592587	73	5e-38	M8BK02	NA	NA	Wall-associated receptor kinase 3 [Aegilops tauschii]	EMT22123.1	Wall-associated receptor kinase 3	F775_25384	Aegilops tauschii (Tausch's goatgrass) (Aegilops squarrosa)	1097	NA	NA	integral component of membrane [GO:0016021]; ATP binding [GO:0005524]; calcium ion binding [GO:0005509]; polysaccharide binding [GO:0030247]; protein kinase activity [GO:0004672]	GO:0004672; GO:0005509; GO:0005524; GO:0016021; GO:0030247	NA	ats:F775_25384;	NA	NA	EOG093603PB;	NA	NA	PF13947;PF07714;	NA	PS50026;PS00107;PS50011;PS00108;	NA	IPR001881;IPR000742;IPR011009;IPR000719;IPR017441;IPR001245;IPR008271;IPR025287;	integral component of membrane [GO:0016021]; ATP binding [GO:0005524]; calcium ion binding [GO:0005509]; polysaccharide binding [GO:0030247]; protein kinase activity [GO:0004672]
TRINITY_DN93000_c0_g1_i1	261	54.79	475592587	74	6e-41	M8BK02	NA	NA	Wall-associated receptor kinase 3 [Aegilops tauschii]	EMT22123.1	Wall-associated receptor kinase 3	F775_25384	Aegilops tauschii (Tausch's goatgrass) (Aegilops squarrosa)	1097	NA	NA	integral component of membrane [GO:0016021]; ATP binding [GO:0005524]; calcium ion binding [GO:0005509]; polysaccharide binding [GO:0030247]; protein kinase activity [GO:0004672]	GO:0004672; GO:0005509; GO:0005524; GO:0016021; GO:0030247	NA	ats:F775_25384;	NA	NA	EOG093603PB;	NA	NA	PF13947;PF07714;	NA	PS50026;PS00107;PS50011;PS00108;	NA	IPR001881;IPR000742;IPR011009;IPR000719;IPR017441;IPR001245;IPR008271;IPR025287;	integral component of membrane [GO:0016021]; ATP binding [GO:0005524]; calcium ion binding [GO:0005509]; polysaccharide binding [GO:0030247]; protein kinase activity [GO:0004672]
TRINITY_DN929934_c0_g1_i1	345	45.51	473937117	76	4e-22	M7YIF2	NA	NA	Beta-glucosidase 5 [Triticum urartu]	EMS50198.1	Beta-glucosidase 5	TRIUR3_07117	Triticum urartu (Red wild einkorn) (Crithodium urartu)	574	NA	NA	hydrolase activity, hydrolyzing O-glycosyl compounds [GO:0004553]; carbohydrate metabolic process [GO:0005975]	GO:0004553; GO:0005975	Glycosyl hydrolase 1 family	NA	NA	NA	EOG0936071L;	NA	PTHR10353;	PF00232;	NA	PS00653;	NA	IPR001360;IPR033132;IPR017853;	hydrolase activity, hydrolyzing O-glycosyl compounds [GO:0004553]; carbohydrate metabolic process [GO:0005975]
TRINITY_DN929705_c0_g1_i3	616	47.08	473864187	87	2e-62	M7ZHK4	NA	NA	hypothetical protein TRIUR3_34704 [Triticum urartu]	EMS47574.1	Uncharacterized protein	TRIUR3_34704	Triticum urartu (Red wild einkorn) (Crithodium urartu)	1231	NA	NA	integral component of membrane [GO:0016021]	GO:0016021	NA	NA	NA	NA	EOG093600XP;	NA	NA	NA	NA	NA	NA	NA	integral component of membrane [GO:0016021]
TRINITY_DN929705_c0_g1_i2	441	48.98	473864187	88	8e-77	M7ZHK4	NA	NA	hypothetical protein TRIUR3_34704 [Triticum urartu]	EMS47574.1	Uncharacterized protein	TRIUR3_34704	Triticum urartu (Red wild einkorn) (Crithodium urartu)	1231	NA	NA	integral component of membrane [GO:0016021]	GO:0016021	NA	NA	NA	NA	EOG093600XP;	NA	NA	NA	NA	NA	NA	NA	integral component of membrane [GO:0016021]
TRINITY_DN928922_c0_g1_i1	225	37.33	944069562	63	2e-06	A0A0Q3ML87	NA	NA	hypothetical protein BRADI_2g17615, partial [Brachypodium distachyon]	KQK05046	Uncharacterized protein (Fragment)	BRADI_2g17615	Brachypodium distachyon (Purple false brome) (Trachynia distachya)	697	NA	NA	zinc ion binding [GO:0008270]; regulation of transcription, DNA-templated [GO:0006355]	GO:0006355; GO:0008270	NA	NA	NA	NA	NA	NA	PTHR31669;	PF03101;PF10551;PF04434;	NA	PS50966;	NA	IPR004330;IPR031052;IPR018289;IPR006564;IPR007527;	zinc ion binding [GO:0008270]; regulation of transcription, DNA-templated [GO:0006355]
TRINITY_DN928046_c0_g1_i1	230	56.52	475618676	58	2e-06	M8CSC1	NA	NA	Tyrosyl-tRNA synthetase [Aegilops tauschii]	EMT30502.1	Tyrosyl-tRNA synthetase	F775_27852	Aegilops tauschii (Tausch's goatgrass) (Aegilops squarrosa)	394	NA	NA	aminoacyl-tRNA ligase activity [GO:0004812]; ATP binding [GO:0005524]; tRNA aminoacylation for protein translation [GO:0006418]	GO:0004812; GO:0005524; GO:0006418	Class-I aminoacyl-tRNA synthetase family	ats:F775_27852;	NA	NA	EOG09360EY8;	NA	NA	PF00579;	NA	NA	NA	IPR002305;IPR014729;IPR023617;	aminoacyl-tRNA ligase activity [GO:0004812]; ATP binding [GO:0005524]; tRNA aminoacylation for protein translation [GO:0006418]
TRINITY_DN92777_c0_g1_i1	208	58.65	32141364	74	3e-19	Q7XZE5	0	NA	unknown [Aegilops tauschii]	32141364	Uncharacterized protein	NA	Aegilops tauschii (Tausch's goatgrass) (Aegilops squarrosa)	611
TRINITY_DN927547_c0_g1_i1	300	43.67	976906721	78	5e-12	A0A103XNP3	NA	NA	26S proteasome subunit P45 [Cynara cardunculus var. scolymus]	KVH94129	26S proteasome subunit P45	Ccrd_003793	Cynara cardunculus var. scolymus (Globe artichoke) (Cynara scolymus)	382	NA	NA	cytoplasm [GO:0005737]; proteasome complex [GO:0000502]; ATP binding [GO:0005524]; hydrolase activity [GO:0016787]; protein catabolic process [GO:0030163]	GO:0000502; GO:0005524; GO:0005737; GO:0016787; GO:0030163	AAA ATPase family	NA	NA	NA	NA	NA	NA	PF00004;	TIGR01242;	PS00674;	NA	IPR005937;IPR003593;IPR003959;IPR003960;IPR027417;	cytoplasm [GO:0005737]; proteasome complex [GO:0000502]; ATP binding [GO:0005524]; hydrolase activity [GO:0016787]; protein catabolic process [GO:0030163]
TRINITY_DN927327_c0_g1_i1	302	63.25	326499325	88	4e-10	F2EFN1	0	NA	predicted protein [Hordeum vulgare subsp. vulgare]	326499325	Predicted protein	NA	Hordeum vulgare subsp. vulgare (Domesticated barley)	592	NA	NA	hydrolase activity, hydrolyzing O-glycosyl compounds [GO:0004553]; carbohydrate metabolic process [GO:0005975]	GO:0004553; GO:0005975	Glycosyl hydrolase 32 family	NA	NA	NA	NA	NA	NA	PF08244;PF00251;	NA	NA	NA	IPR013320;IPR001362;IPR013189;IPR013148;IPR023296;	hydrolase activity, hydrolyzing O-glycosyl compounds [GO:0004553]; carbohydrate metabolic process [GO:0005975]
TRINITY_DN927242_c0_g1_i1	511	46.97	326518550	76	1e-44	F2CZN3	0	NA	predicted protein, partial [Hordeum vulgare subsp. vulgare]	326518550	Predicted protein (Fragment)	NA	Hordeum vulgare subsp. vulgare (Domesticated barley)	609	NA	NA	NA	NA	NA	NA	NA	NA	NA	NA	NA	PF00400;	NA	PS00678;PS50082;PS50294;	NA	IPR015943;IPR001680;IPR019775;IPR017986;
TRINITY_DN92686_c0_g1_i1	276	56.88	474227349	67	2e-27	M7ZHD2	NA	NA	ABC transporter G family member 37 [Triticum urartu]	EMS59497.1	ABC transporter G family member 37	TRIUR3_17980	Triticum urartu (Red wild einkorn) (Crithodium urartu)	1415	NA	NA	integral component of membrane [GO:0016021]; ATP binding [GO:0005524]; ATPase activity [GO:0016887]; transport [GO:0006810]	GO:0005524; GO:0006810; GO:0016021; GO:0016887	ABC transporter superfamily, ABCG family, PDR (TC 3.A.1.205) subfamily	NA	NA	NA	EOG09360089;	NA	NA	PF01061;PF00005;PF08370;PF00078;PF13966;	NA	PS50893;PS50878;	NA	IPR003593;IPR013525;IPR003439;IPR034003;IPR027417;IPR013581;IPR000477;IPR026960;	integral component of membrane [GO:0016021]; ATP binding [GO:0005524]; ATPase activity [GO:0016887]; transport [GO:0006810]
TRINITY_DN926713_c0_g1_i1	254	62.6	326523951	68	2e-31	F2DPG5	0	NA	predicted protein [Hordeum vulgare subsp. vulgare]	326523951	Predicted protein	NA	Hordeum vulgare subsp. vulgare (Domesticated barley)	399	NA	NA	NA	NA	NA	NA	NA	NA	NA	NA	PTHR23142;	PF03371;	NA	NA	NA	IPR005037;
TRINITY_DN926474_c0_g2_i1	977	53.02	669029212	99	1e-160	A0A077RSJ7	NA	NA	unnamed protein product [Triticum aestivum]	CDM83353	Uncharacterized protein	TRAES_3BF115000180CFD_c1	Triticum aestivum (Wheat)	638	NA	NA	nucleic acid binding [GO:0003676]	GO:0003676	NA	NA	NA	NA	NA	NA	NA	PF07762;PF00076;	NA	PS50102;	NA	IPR011676;IPR000504;	nucleic acid binding [GO:0003676]
TRINITY_DN9259_c0_g1_i1	202	37.13	242068037	65	1e-12	C5Y870	8071546	SORBIDRAFT_05g007323	hypothetical protein	242068037	Deleted.
TRINITY_DN925192_c0_g1_i1	651	51.92	326509349	75	6e-107	F2D920	0	NA	predicted protein [Hordeum vulgare subsp. vulgare]	326509349	40S ribosomal protein S8	NA	Hordeum vulgare subsp. vulgare (Domesticated barley)	208	NA	NA	ribosome [GO:0005840]; structural constituent of ribosome [GO:0003735]; translation [GO:0006412]	GO:0003735; GO:0005840; GO:0006412	Eukaryotic ribosomal protein eS8 family	NA	NA	NA	NA	NA	PTHR10394;	PF01201;	TIGR00307;	PS01193;	NA	IPR001047;IPR022309;IPR018283;	ribosome [GO:0005840]; structural constituent of ribosome [GO:0003735]; translation [GO:0006412]
TRINITY_DN924859_c0_g1_i1	312	55.77	475592482	86	6e-16	M8CFY2	NA	NA	Putative inactive receptor kinase [Aegilops tauschii]	EMT22086.1	Putative inactive receptor kinase	F775_32927	Aegilops tauschii (Tausch's goatgrass) (Aegilops squarrosa)	266	NA	NA	ATP binding [GO:0005524]; protein kinase activity [GO:0004672]	GO:0004672; GO:0005524	NA	ats:F775_32927;	NA	NA	EOG093606H5;	NA	NA	PF00069;	NA	PS50011;	NA	IPR011009;IPR000719;	ATP binding [GO:0005524]; protein kinase activity [GO:0004672]
TRINITY_DN924010_c0_g1_i1	529	40.64	326493984	88	4e-83	F2CRI3	0	NA	predicted protein [Hordeum vulgare subsp. vulgare]	326493984	Predicted protein	NA	Hordeum vulgare subsp. vulgare (Domesticated barley)	152	NA	NA	ribosome [GO:0005840]; RNA binding [GO:0003723]; structural constituent of ribosome [GO:0003735]; translation [GO:0006412]	GO:0003723; GO:0003735; GO:0005840; GO:0006412	Universal ribosomal protein uS13 family	NA	NA	NA	NA	NA	NA	PF00416;	NA	PS00646;PS50159;	NA	IPR027437;IPR001892;IPR010979;IPR018269;	ribosome [GO:0005840]; RNA binding [GO:0003723]; structural constituent of ribosome [GO:0003735]; translation [GO:0006412]
TRINITY_DN923751_c0_g1_i1	325	61.54	302771153	73	2e-18	D8RCD2	9662868	SELMODRAFT_185434	hypothetical protein	302771153	Putative uncharacterized protein	SELMODRAFT_170205 SELMODRAFT_185434	Selaginella moellendorffii (Spikemoss)	65	NA	NA	ribosome [GO:0005840]; structural constituent of ribosome [GO:0003735]; translation [GO:0006412]	GO:0003735; GO:0005840; GO:0006412	NA	smo:SELMODRAFT_170205;smo:SELMODRAFT_185434;	XP_002968995.1;XP_002990658.1;	KOG3502;COG2053;	EOG093610VH;	NA	PTHR10769;	PF01200;	NA	PS00961;	NA	IPR012340;IPR000289;IPR028626;	ribosome [GO:0005840]; structural constituent of ribosome [GO:0003735]; translation [GO:0006412]
TRINITY_DN923486_c0_g1_i1	797	54.08	116783944	87	5e-130	A9NR91	0	NA	unknown [Picea sitchensis]	116783944	Putative uncharacterized protein	NA	Picea sitchensis (Sitka spruce) (Pinus sitchensis)	233	NA	NA	small ribosomal subunit [GO:0015935]; RNA binding [GO:0003723]; structural constituent of ribosome [GO:0003735]; translation [GO:0006412]	GO:0003723; GO:0003735; GO:0006412; GO:0015935	Universal ribosomal protein uS3 family	NA	NA	NA	NA	NA	NA	PF07650;PF00189;	TIGR01008;	PS50823;PS00548;	NA	IPR015946;IPR004044;IPR009019;IPR001351;IPR018280;IPR005703;	small ribosomal subunit [GO:0015935]; RNA binding [GO:0003723]; structural constituent of ribosome [GO:0003735]; translation [GO:0006412]
TRINITY_DN923482_c0_g1_i1	739	54.94	971517642	83	4e-125	A0A0U9HIP9	NA	NA	40S ribosomal protein S3 family protein [Klebsormidium nitens]	GAQ80594	40S ribosomal protein S3 family protein	KFL_000570410	Klebsormidium flaccidum (Filamentous green alga) (Ulothrix flaccida)	235	NA	NA	small ribosomal subunit [GO:0015935]; RNA binding [GO:0003723]; structural constituent of ribosome [GO:0003735]; translation [GO:0006412]	GO:0003723; GO:0003735; GO:0006412; GO:0015935	Universal ribosomal protein uS3 family	NA	NA	NA	NA	NA	NA	PF07650;PF00189;	TIGR01008;	PS50823;PS00548;	NA	IPR004087;IPR015946;IPR004044;IPR009019;IPR001351;IPR018280;IPR005703;	small ribosomal subunit [GO:0015935]; RNA binding [GO:0003723]; structural constituent of ribosome [GO:0003735]; translation [GO:0006412]
TRINITY_DN92308_c0_g1_i1	233	51.93	473808461	65	3e-08	M7Z2Y9	NA	NA	hypothetical protein TRIUR3_13117 [Triticum urartu]	EMS46730.1	Uncharacterized protein	TRIUR3_13117	Triticum urartu (Red wild einkorn) (Crithodium urartu)	928	NA	NA	NA	NA	NA	NA	NA	NA	EOG0936005N;
TRINITY_DN922723_c0_g1_i1	895	50.28	950945261	66	2e-51	A0A1S3TKB6	NA	NA	PREDICTED: 60S ribosomal protein L23a-like [Vigna radiata var. radiata]	XP_014494213	60S ribosomal protein L23a-like	LOC106756341	Vigna radiata var. radiata (Mung bean) (Phaseolus aureus)	154	NA	NA	ribosome [GO:0005840]; structural constituent of ribosome [GO:0003735]; translation [GO:0006412]	GO:0003735; GO:0005840; GO:0006412	Universal ribosomal protein uL23 family	NA	XP_014494213.1;	NA	NA	NA	NA	PF00276;PF03939;	TIGR03636;	PS00050;	NA	IPR019985;IPR012678;IPR001014;IPR005633;IPR013025;	ribosome [GO:0005840]; structural constituent of ribosome [GO:0003735]; translation [GO:0006412]
TRINITY_DN922627_c0_g1_i1	621	59.9	225381080	61	2e-61	C0M0V3	0	NA	putative polyprotein, partial [Secale cereale]	225381080	Putative polyprotein (Fragment)	NA	Secale cereale (Rye)	468	NA	NA	nucleic acid binding [GO:0003676]; DNA integration [GO:0015074]	GO:0003676; GO:0015074	NA	NA	NA	NA	NA	NA	NA	PF00665;	NA	PS50994;	NA	IPR001584;IPR012337;	nucleic acid binding [GO:0003676]; DNA integration [GO:0015074]
TRINITY_DN921835_c0_g1_i1	654	45.41	159476310	56	1e-87	A8HWI6	5721912	CHLREDRAFT_187099	hypothetical protein	159476310	Proteasome subunit beta type (EC 3.4.25.1)	CHLREDRAFT_187099	Chlamydomonas reinhardtii (Chlamydomonas smithii)	204	3.4.25.1	NA	cytoplasm [GO:0005737]; nucleus [GO:0005634]; proteasome core complex, beta-subunit complex [GO:0019774]; threonine-type endopeptidase activity [GO:0004298]; proteasome-mediated ubiquitin-dependent protein catabolic process [GO:0043161]	GO:0004298; GO:0005634; GO:0005737; GO:0019774; GO:0043161	Peptidase T1B family	cre:CHLREDRAFT_187099;	XP_001696254.1;	KOG0180;ENOG410XSC8;	NA	NA	PTHR11599:SF70;	PF00227;	NA	PS00854;PS51476;	SUBCELLULAR LOCATION: Cytoplasm {ECO:0000256|RuleBase:RU004203}. Nucleus {ECO:0000256|RuleBase:RU004203}.; SUBCELLULAR LOCATION: Nucleus {ECO:0000256|SAAS:SAAS00551005}.	IPR029055;IPR033811;IPR016050;IPR001353;IPR023333;	cytoplasm [GO:0005737]; nucleus [GO:0005634]; proteasome core complex, beta-subunit complex [GO:0019774]; threonine-type endopeptidase activity [GO:0004298]; proteasome-mediated ubiquitin-dependent protein catabolic process [GO:0043161]
TRINITY_DN921800_c0_g1_i1	652	59.51	326512164	79	2e-114	F2DLU2	0	NA	predicted protein [Hordeum vulgare subsp. vulgare]	326512164	Predicted protein	NA	Hordeum vulgare subsp. vulgare (Domesticated barley)	255	NA	NA	large ribosomal subunit [GO:0015934]; RNA binding [GO:0003723]; structural constituent of ribosome [GO:0003735]; translation [GO:0006412]	GO:0003723; GO:0003735; GO:0006412; GO:0015934	NA	NA	NA	NA	NA	NA	PTHR13691;	PF00181;PF03947;	NA	PS00467;	NA	IPR012340;IPR022666;IPR014722;IPR002171;IPR023672;IPR022669;IPR022671;IPR014726;IPR008991;	large ribosomal subunit [GO:0015934]; RNA binding [GO:0003723]; structural constituent of ribosome [GO:0003735]; translation [GO:0006412]
TRINITY_DN921665_c0_g1_i1	412	73.79	669030754	97	2e-61	A0A077S6D6	NA	NA	unnamed protein product [Triticum aestivum]	CDM85399	Uncharacterized protein	TRAES_3BF114300150CFD_c1	Triticum aestivum (Wheat)	480	NA	NA	nucleic acid binding [GO:0003676]	GO:0003676	NA	NA	NA	NA	NA	NA	NA	NA	NA	PS00028;PS50157;	NA	IPR013087;	nucleic acid binding [GO:0003676]
TRINITY_DN921204_c0_g1_i1	364	61.26	870767542	41	2e-12	A0A0J7YP30	NA	NA	hypothetical protein BVRB_036970, partial [Beta vulgaris subsp. vulgaris]	KMS65341	Uncharacterized protein (Fragment)	BVRB_036970	Beta vulgaris subsp. vulgaris	125
TRINITY_DN921079_c0_g1_i1	393	61.58	475585011	46	3e-15	N1R484	NA	NA	hypothetical protein F775_10694 [Aegilops tauschii]	EMT19944.1	Uncharacterized protein	F775_10694	Aegilops tauschii (Tausch's goatgrass) (Aegilops squarrosa)	414	NA	NA	NA	NA	NA	ats:F775_10694;	NA	NA	EOG09360D9B;	NA	NA	PF12937;	NA	NA	NA	IPR001810;
TRINITY_DN92041_c0_g1_i1	225	40.44	77556355	55	6e-17	Q2QMU0	0	NA	retrotransposon protein, putative, Ty3-gypsy subclass [Oryza sativa Japonica Group]	77556355	Retrotransposon protein, putative, Ty3-gypsy subclass	LOC_Os12g40040	Oryza sativa subsp. japonica (Rice)	836	NA	NA	nucleic acid binding [GO:0003676]; zinc ion binding [GO:0008270]	GO:0003676; GO:0008270	NA	NA	NA	KOG0017;COG2801;	NA	NA	NA	PF03732;PF00078;	NA	PS50158;	NA	IPR021109;IPR005162;IPR000477;IPR001878;	nucleic acid binding [GO:0003676]; zinc ion binding [GO:0008270]
TRINITY_DN920404_c0_g1_i1	204	50	473886053	76	2e-14	M7ZJ57	NA	NA	hypothetical protein TRIUR3_12965 [Triticum urartu]	EMS48114.1	Uncharacterized protein	TRIUR3_12965	Triticum urartu (Red wild einkorn) (Crithodium urartu)	712	NA	NA	integral component of membrane [GO:0016021]	GO:0016021	NA	NA	NA	NA	EOG093608A3;	NA	NA	NA	NA	NA	NA	IPR029058;	integral component of membrane [GO:0016021]
TRINITY_DN920201_c0_g1_i1	341	38.42	475590399	100	1e-72	M8CE65	NA	NA	Putative disease resistance RPP13-like protein 1 [Aegilops tauschii]	EMT21461.1	Putative disease resistance RPP13-like protein 1	F775_08715	Aegilops tauschii (Tausch's goatgrass) (Aegilops squarrosa)	2149	NA	NA	ADP binding [GO:0043531]	GO:0043531	NA	ats:F775_08715;	NA	NA	\N;	NA	NA	PF13359;PF00931;	NA	NA	NA	IPR027806;IPR032675;IPR002182;IPR027417;IPR011991;	ADP binding [GO:0043531]
TRINITY_DN920160_c0_g1_i1	590	57.97	323134589	73	6e-49	F1C3E6	0	NA	unknown [Triticum aestivum]	323134589	Putative uncharacterized protein	NA	Triticum aestivum (Wheat)	1231	NA	NA	aspartic-type endopeptidase activity [GO:0004190]	GO:0004190	NA	NA	NA	NA	NA	NA	NA	PF03732;PF00078;	NA	PS00141;PS50878;	NA	IPR001969;IPR021109;IPR005162;IPR000477;	aspartic-type endopeptidase activity [GO:0004190]
TRINITY_DN919668_c0_g1_i1	838	40.1	475596137	75	2e-39	M8BMY6	NA	NA	hypothetical protein F775_07540 [Aegilops tauschii]	EMT23279.1	Uncharacterized protein	F775_07540	Aegilops tauschii (Tausch's goatgrass) (Aegilops squarrosa)	850	NA	NA	NA	NA	NA	ats:F775_07540;	NA	NA	EOG093601AE;
TRINITY_DN919392_c0_g1_i1	716	53.77	475626791	100	3e-25	N1R4M2	NA	NA	hypothetical protein F775_08280 [Aegilops tauschii]	EMT33474.1	Uncharacterized protein	F775_08280	Aegilops tauschii (Tausch's goatgrass) (Aegilops squarrosa)	75	NA	NA	mitochondrion [GO:0005739]; ATPase inhibitor activity [GO:0042030]; negative regulation of ATPase activity [GO:0032780]	GO:0005739; GO:0032780; GO:0042030	NA	ats:F775_08280;	NA	NA	EOG093611HC;	NA	NA	PF04568;	NA	NA	NA	IPR007648;	mitochondrion [GO:0005739]; ATPase inhibitor activity [GO:0042030]; negative regulation of ATPase activity [GO:0032780]
TRINITY_DN919162_c0_g1_i2	255	52.94	815729568	86	9e-42	A0A0F6R912	NA	NA	hypothetical protein TAANSRALLhA_1716E15.g00005 [Triticum aestivum]	AKE47414	Uncharacterized protein	TAANSRALLhA_1716E15.g00005	Triticum aestivum (Wheat)	404
TRINITY_DN918665_c0_g1_i1	416	54.81	545369764	65	3e-37	I0Z355	NA	NA	cytosolic aldolase [Coccomyxa subellipsoidea C-169]	XP_005649618	Fructose-bisphosphate aldolase (EC 4.1.2.13)	COCSUDRAFT_52754	Coccomyxa subellipsoidea (strain C-169) (Green microalga)	365	4.1.2.13	NA	fructose-bisphosphate aldolase activity [GO:0004332]; glycolytic process [GO:0006096]	GO:0004332; GO:0006096	Class I fructose-bisphosphate aldolase family	csl:COCSUDRAFT_52754;	XP_005649618.1;	NA	NA	NA	NA	PF00274;	NA	PS00158;	NA	IPR029768;IPR013785;IPR000741;	fructose-bisphosphate aldolase activity [GO:0004332]; glycolytic process [GO:0006096]
TRINITY_DN91852_c0_g1_i1	214	53.74	475614239	79	2e-10	M8CNF3	NA	NA	E3 ubiquitin-protein ligase TRIM33 [Aegilops tauschii]	EMT29012.1	E3 ubiquitin-protein ligase TRIM33	F775_07659	Aegilops tauschii (Tausch's goatgrass) (Aegilops squarrosa)	1589	NA	NA	ligase activity [GO:0016874]; N-acetyltransferase activity [GO:0008080]; zinc ion binding [GO:0008270]	GO:0008080; GO:0008270; GO:0016874	NA	ats:F775_07659;	NA	NA	EOG0936009M;	NA	NA	PF16135;PF00628;	NA	PS51186;PS50016;	NA	IPR016181;IPR000182;IPR032308;IPR011011;IPR001965;IPR019787;IPR013083;	ligase activity [GO:0016874]; N-acetyltransferase activity [GO:0008080]; zinc ion binding [GO:0008270]
TRINITY_DN918458_c0_g1_i1	387	61.5	475599206	100	9e-13	M8BQT0	NA	NA	Somatic embryogenesis receptor kinase 1 [Aegilops tauschii]	EMT24178.1	Somatic embryogenesis receptor kinase 1	F775_31592	Aegilops tauschii (Tausch's goatgrass) (Aegilops squarrosa)	215	NA	NA	kinase activity [GO:0016301]	GO:0016301	NA	ats:F775_31592;	NA	NA	EOG09361EAT;	NA	NA	PF13855;PF08263;	NA	NA	NA	IPR032675;IPR001611;IPR013210;	kinase activity [GO:0016301]
TRINITY_DN918265_c0_g1_i1	1077	43.55	475615637	66	8e-120	M8C623	NA	NA	hypothetical protein F775_12846 [Aegilops tauschii]	EMT29508.1	Uncharacterized protein	F775_12846	Aegilops tauschii (Tausch's goatgrass) (Aegilops squarrosa)	440	NA	NA	NA	NA	NA	ats:F775_12846;	NA	NA	EOG093613TX;
TRINITY_DN918223_c0_g1_i1	520	43.08	388522671	79	8e-48	I3TA55	NA	NA	unknown [Lotus japonicus]	AFK49397.1	40S ribosomal protein S24	NA	Lotus japonicus (Lotus corniculatus var. japonicus)	132	NA	NA	ribosome [GO:0005840]; structural constituent of ribosome [GO:0003735]; translation [GO:0006412]	GO:0003735; GO:0005840; GO:0006412	Eukaryotic ribosomal protein eS24 family	NA	NA	NA	NA	NA	PTHR10496;	PF01282;	NA	PS00529;	NA	IPR012678;IPR001976;IPR018098;	ribosome [GO:0005840]; structural constituent of ribosome [GO:0003735]; translation [GO:0006412]
TRINITY_DN91754_c0_g1_i1	231	48.48	326507352	73	3e-18	F2D8U7	0	NA	predicted protein [Hordeum vulgare subsp. vulgare]	326507352	Predicted protein	NA	Hordeum vulgare subsp. vulgare (Domesticated barley)	593	NA	NA	heme binding [GO:0020037]; iron ion binding [GO:0005506]; monooxygenase activity [GO:0004497]; oxidoreductase activity, acting on paired donors, with incorporation or reduction of molecular oxygen [GO:0016705]	GO:0004497; GO:0005506; GO:0016705; GO:0020037	Cytochrome P450 family	NA	NA	NA	NA	NA	NA	PF00067;	NA	PS00086;	NA	IPR001128;IPR017972;IPR002401;	heme binding [GO:0020037]; iron ion binding [GO:0005506]; monooxygenase activity [GO:0004497]; oxidoreductase activity, acting on paired donors, with incorporation or reduction of molecular oxygen [GO:0016705]
TRINITY_DN917534_c0_g1_i1	306	55.88	870759086	93	1e-15	A0A0J7YMY6	NA	NA	hypothetical protein BVRB_041110, partial [Beta vulgaris subsp. vulgaris]	KMS64936	Uncharacterized protein (Fragment)	BVRB_041110	Beta vulgaris subsp. vulgaris	183
TRINITY_DN917466_c0_g1_i1	213	59.15	944053484	58	6e-21	A0A0Q3H6T9	NA	NA	hypothetical protein BRADI_4g23636, partial [Brachypodium distachyon]	KQJ89122	Uncharacterized protein (Fragment)	BRADI_4g23636	Brachypodium distachyon (Purple false brome) (Trachynia distachya)	187	NA	NA	nucleic acid binding [GO:0003676]	GO:0003676	NA	NA	NA	NA	NA	NA	NA	NA	NA	NA	NA	IPR012337;	nucleic acid binding [GO:0003676]
TRINITY_DN917387_c0_g1_i1	1850	44.49	475617237	91	0	M8C703	NA	NA	hypothetical protein F775_06531 [Aegilops tauschii]	EMT30049.1	Uncharacterized protein	F775_06531	Aegilops tauschii (Tausch's goatgrass) (Aegilops squarrosa)	639	NA	NA	NA	NA	NA	ats:F775_06531;	NA	NA	EOG09360BOR;
TRINITY_DN917315_c0_g1_i1	275	61.09	34015105	59	2e-10	Q6UUT3	0	NA	putative gag-pol precursor [Oryza sativa Japonica Group]	34015105	Putative gag-pol	OSJNBa0079I01.2	Oryza sativa subsp. japonica (Rice)	938	NA	NA	nucleic acid binding [GO:0003676]; DNA integration [GO:0015074]	GO:0003676; GO:0015074	NA	NA	NA	KOG0017;COG2801;	NA	NA	NA	PF00078;	NA	PS50994;	NA	IPR001584;IPR021109;IPR012337;IPR000477;	nucleic acid binding [GO:0003676]; DNA integration [GO:0015074]
TRINITY_DN91713_c0_g1_i1	243	64.61	28372690	63	8e-08	Q850X9	0	NA	putative gag-pol precursor [Oryza sativa Japonica Group]	28372690	Putative gag-pol	OSJNBb0027B08.26	Oryza sativa subsp. japonica (Rice)	1635	NA	NA	nucleic acid binding [GO:0003676]; RNA-DNA hybrid ribonuclease activity [GO:0004523]; DNA integration [GO:0015074]	GO:0003676; GO:0004523; GO:0015074	NA	NA	NA	KOG0017;COG2801;	NA	NA	NA	PF03732;PF00665;PF00078;	NA	PS50994;PS50879;	NA	IPR001584;IPR005162;IPR012337;IPR002156;IPR000477;	nucleic acid binding [GO:0003676]; RNA-DNA hybrid ribonuclease activity [GO:0004523]; DNA integration [GO:0015074]
TRINITY_DN917060_c0_g1_i1	639	49.77	669031445	100	2e-150	A0A077S893	NA	NA	unnamed protein product [Triticum aestivum]	CDM86433	Uncharacterized protein	TRAES_3BF272100010CFD_c1	Triticum aestivum (Wheat)	397	NA	NA	NA	NA	NA	NA	NA	NA	NA	NA	NA	PF03478;	NA	NA	NA	IPR005174;
TRINITY_DN916583_c0_g1_i1	568	42.78	474124745	53	1e-09	M7ZUW3	NA	NA	hypothetical protein TRIUR3_23399 [Triticum urartu]	EMS56155.1	Uncharacterized protein	TRIUR3_23399	Triticum urartu (Red wild einkorn) (Crithodium urartu)	211
TRINITY_DN916398_c0_g1_i1	492	38.21	23452027	43	3e-14	Q8H6T5	0	NA	selenoprotein SelM2 [Chlamydomonas reinhardtii]	23452027	Selenoprotein SelM2	NA	Chlamydomonas reinhardtii (Chlamydomonas smithii)	138	NA	NA	NA	NA	NA	NA	NA	ENOG410IZY6;ENOG4112CA8;	NA	NA	NA	PF08806;	NA	NA	NA	IPR014912;IPR012336;
TRINITY_DN91613_c0_g1_i1	245	53.88	473740429	86	1e-40	M7YE01	NA	NA	putative NOT transcription complex subunit VIP2 [Triticum urartu]	EMS45352.1	Putative NOT transcription complex subunit VIP2	TRIUR3_04197	Triticum urartu (Red wild einkorn) (Crithodium urartu)	844	NA	NA	nucleus [GO:0005634]; regulation of transcription, DNA-templated [GO:0006355]	GO:0005634; GO:0006355	NA	NA	NA	NA	EOG093605O9;	NA	NA	PF04153;	NA	NA	NA	IPR007282;	nucleus [GO:0005634]; regulation of transcription, DNA-templated [GO:0006355]
TRINITY_DN915439_c0_g1_i1	290	54.14	357482363	66	1e-08	G7JZX1	11429387	MTR_5g014270	hypothetical protein	357482363	Uncharacterized protein	MTR_5g014270	Medicago truncatula (Barrel medic) (Medicago tribuloides)	60	NA	NA	NA	NA	NA	mtr:MTR_5g014270;	XP_003611467.1;
TRINITY_DN915232_c0_g1_i1	708	56.36	669027750	93	4e-26	A0A077RQ23	NA	NA	unnamed protein product [Triticum aestivum]	CDM81305	Uncharacterized protein	TRAES_3BF014100040CFD_c1	Triticum aestivum (Wheat)	405	NA	NA	NA	NA	NA	NA	NA	NA	NA	NA	NA	PF13180;	NA	NA	NA	IPR001478;IPR009003;
TRINITY_DN914973_c0_g1_i1	1369	49.45	473731694	94	3e-120	M7Y5Q7	NA	NA	Disease resistance RPP13-like protein 4 [Triticum urartu]	EMS45168.1	Disease resistance RPP13-like protein 4	TRIUR3_03259	Triticum urartu (Red wild einkorn) (Crithodium urartu)	768	NA	NA	ADP binding [GO:0043531]	GO:0043531	NA	NA	NA	NA	NA	NA	NA	PF00931;	NA	NA	NA	IPR032675;IPR002182;IPR027417;IPR011991;	ADP binding [GO:0043531]
TRINITY_DN914679_c0_g1_i1	270	60.37	937906887	63	2e-33	A0A0P0VRV1	NA	NA	Os03g0100250 [Oryza sativa Japonica Group]	BAS81807	Os03g0100250 protein	Os03g0100250 OSNPB_030100250	Oryza sativa subsp. japonica (Rice)	684	NA	NA	nucleic acid binding [GO:0003676]; RNA-DNA hybrid ribonuclease activity [GO:0004523]; DNA integration [GO:0015074]	GO:0003676; GO:0004523; GO:0015074	NA	NA	NA	NA	NA	NA	NA	PF00665;	NA	PS50994;PS50879;	NA	IPR001584;IPR012337;IPR002156;	nucleic acid binding [GO:0003676]; RNA-DNA hybrid ribonuclease activity [GO:0004523]; DNA integration [GO:0015074]
TRINITY_DN914401_c0_g2_i1	1183	47.51	669031323	95	0	W5CWG9	NA	NA	unnamed protein product [Triticum aestivum]	CDM86232	Sulfotransferase (EC 2.8.2.-)	TRAES_3BF090200070CFD_c1	Triticum aestivum (Wheat)	333	2.8.2.-	NA	sulfotransferase activity [GO:0008146]	GO:0008146	Sulfotransferase 1 family	NA	NA	NA	NA	NA	NA	PF00685;	NA	NA	NA	IPR027417;IPR000863;	sulfotransferase activity [GO:0008146]
TRINITY_DN91360_c0_g1_i1	1053	41.5	168002980	85	0	A9RJ42	5917335	PHYPADRAFT_175379	hypothetical protein	168002980	Predicted protein	PHYPADRAFT_175379	Physcomitrella patens subsp. patens (Moss)	446	NA	NA	cytosolic proteasome complex [GO:0031597]; nuclear proteasome complex [GO:0031595]; proteasome regulatory particle, base subcomplex [GO:0008540]; ATP binding [GO:0005524]; proteasome-activating ATPase activity [GO:0036402]; TBP-class protein binding [GO:0017025]; positive regulation of RNA polymerase II transcriptional preinitiation complex assembly [GO:0045899]; ubiquitin-dependent ERAD pathway …	GO:0005524; GO:0008540; GO:0017025; GO:0030433; GO:0031595; GO:0031597; GO:0036402; GO:0045899	AAA ATPase family	ppp:PHYPADRAFT_175379;	XP_001754191.1;	KOG0726;COG1222;	NA	NA	NA	PF00004;	TIGR01242;	PS00674;	NA	IPR005937;IPR003593;IPR003959;IPR003960;IPR027417;	cytosolic proteasome complex [GO:0031597]; nuclear proteasome complex [GO:0031595]; proteasome regulatory particle, base subcomplex [GO:0008540]; ATP binding [GO:0005524]; proteasome-activating ATPase activity [GO:0036402]; TBP-class protein binding [GO:0017025]; positive regulation of RNA polymerase II transcriptional preinitiation complex assembly [GO:0045899]; ubiquitin-dependent ERAD pathway …
TRINITY_DN913518_c0_g1_i1	446	55.61	473904689	87	2e-11	M7ZMJ3	NA	NA	hypothetical protein TRIUR3_03619 [Triticum urartu]	EMS49304.1	Uncharacterized protein	TRIUR3_03619	Triticum urartu (Red wild einkorn) (Crithodium urartu)	387	NA	NA	integral component of membrane [GO:0016021]	GO:0016021	NA	NA	NA	NA	EOG093602B1;	NA	NA	PF13962;	NA	NA	NA	IPR026961;	integral component of membrane [GO:0016021]
TRINITY_DN91307_c0_g1_i1	206	54.37	475592587	62	7e-09	M8BK02	NA	NA	Wall-associated receptor kinase 3 [Aegilops tauschii]	EMT22123.1	Wall-associated receptor kinase 3	F775_25384	Aegilops tauschii (Tausch's goatgrass) (Aegilops squarrosa)	1097	NA	NA	integral component of membrane [GO:0016021]; ATP binding [GO:0005524]; calcium ion binding [GO:0005509]; polysaccharide binding [GO:0030247]; protein kinase activity [GO:0004672]	GO:0004672; GO:0005509; GO:0005524; GO:0016021; GO:0030247	NA	ats:F775_25384;	NA	NA	EOG093603PB;	NA	NA	PF13947;PF07714;	NA	PS50026;PS00107;PS50011;PS00108;	NA	IPR001881;IPR000742;IPR011009;IPR000719;IPR017441;IPR001245;IPR008271;IPR025287;	integral component of membrane [GO:0016021]; ATP binding [GO:0005524]; calcium ion binding [GO:0005509]; polysaccharide binding [GO:0030247]; protein kinase activity [GO:0004672]
TRINITY_DN912805_c2_g1_i1	240	63.33	38346550	80	5e-39	Q7XS53	0	NA	OSJNBa0035M09.11 [Oryza sativa Japonica Group]	38346550	OSJNBa0035M09.11 protein	OSJNBa0035M09.11	Oryza sativa subsp. japonica (Rice)	390	NA	NA	nucleic acid binding [GO:0003676]; DNA integration [GO:0015074]	GO:0003676; GO:0015074	NA	NA	NA	KOG0017;COG2801;	NA	NA	NA	PF00665;	NA	PS50994;	NA	IPR001584;IPR012337;	nucleic acid binding [GO:0003676]; DNA integration [GO:0015074]
TRINITY_DN912651_c0_g1_i1	634	48.74	719991361	55	4e-32	A0A1U7ZW07	NA	NA	PREDICTED: THO complex subunit 4A-like isoform X2 [Nelumbo nucifera]	XP_010253244	THO complex subunit 4A-like isoform X2	LOC104594587	Nelumbo nucifera (Sacred lotus)	224	NA	NA	NA	NA	NA	NA	XP_010253244.1;	NA	NA	NA	NA	PF00076;	NA	PS50102;	NA	IPR000504;
TRINITY_DN912608_c0_g1_i1	392	43.62	944088648	61	1e-23	A0A0Q3HME8	NA	NA	hypothetical protein BRADI_1g77500 [Brachypodium distachyon]	KQK24000	Uncharacterized protein	BRADI_1g77500	Brachypodium distachyon (Purple false brome) (Trachynia distachya)	388	NA	NA	NA	NA	NA	NA	NA	NA	NA	NA	NA	NA	NA	NA	NA	IPR015943;
TRINITY_DN912249_c1_g2_i1	357	46.78	473723307	69	2e-07	M7Y582	NA	NA	Peroxidase 2 [Triticum urartu]	EMS44983.1	Peroxidase 2	TRIUR3_23338	Triticum urartu (Red wild einkorn) (Crithodium urartu)	185	NA	NA	heme binding [GO:0020037]; peroxidase activity [GO:0004601]; response to oxidative stress [GO:0006979]	GO:0004601; GO:0006979; GO:0020037	Peroxidase family	NA	NA	NA	NA	NA	NA	PF00141;	NA	PS00435;PS50873;	NA	IPR010255;IPR002016;IPR000823;IPR019793;	heme binding [GO:0020037]; peroxidase activity [GO:0004601]; response to oxidative stress [GO:0006979]
TRINITY_DN912081_c0_g1_i1	256	62.89	565487241	85	8e-22	R0IBZ4	NA	NA	hypothetical protein CARUB_v10021660mg, partial [Capsella rubella]	XP_006301260	Uncharacterized protein (Fragment)	CARUB_v10021660mg	Capsella rubella	169	NA	NA	nucleosome [GO:0000786]; nucleus [GO:0005634]; DNA binding [GO:0003677]; protein heterodimerization activity [GO:0046982]	GO:0000786; GO:0003677; GO:0005634; GO:0046982	Histone H3 family	crb:CARUB_v10021660mg;	XP_006301260.1;	NA	NA	NA	PTHR11426;	PF00125;	NA	PS00322;PS00959;	SUBCELLULAR LOCATION: Chromosome {ECO:0000256|SAAS:SAAS00690744}.; SUBCELLULAR LOCATION: Nucleus {ECO:0000256|SAAS:SAAS00690742}.	IPR009072;IPR007125;IPR000164;	nucleosome [GO:0000786]; nucleus [GO:0005634]; DNA binding [GO:0003677]; protein heterodimerization activity [GO:0046982]
TRINITY_DN912002_c0_g2_i2	246	55.28	32141364	61	2e-19	Q7XZE5	0	NA	unknown [Aegilops tauschii]	32141364	Uncharacterized protein	NA	Aegilops tauschii (Tausch's goatgrass) (Aegilops squarrosa)	611
TRINITY_DN912002_c0_g2_i1	204	57.35	32141364	64	2e-15	Q7XZE5	0	NA	unknown [Aegilops tauschii]	32141364	Uncharacterized protein	NA	Aegilops tauschii (Tausch's goatgrass) (Aegilops squarrosa)	611
TRINITY_DN912002_c0_g1_i2	237	52.74	32141364	67	8e-30	Q7XZE5	0	NA	unknown [Aegilops tauschii]	32141364	Uncharacterized protein	NA	Aegilops tauschii (Tausch's goatgrass) (Aegilops squarrosa)	611
TRINITY_DN911878_c0_g1_i1	2176	56.39	242038215	57	0	C5WLV6	8059936	SORBIDRAFT_01g008910	hypothetical protein	242038215	Uncharacterized protein	SORBI_001G099700	Sorghum bicolor (Sorghum) (Sorghum vulgare)	579	NA	NA	hydrolase activity, hydrolyzing O-glycosyl compounds [GO:0004553]; carbohydrate metabolic process [GO:0005975]	GO:0004553; GO:0005975	Glycosyl hydrolase 32 family	sbi:SORBI_01g008910;	XP_002466502.1;	KOG0228;COG1621;	EOG0936054N;	NA	NA	PF08244;PF00251;	NA	PS00609;	NA	IPR013320;IPR001362;IPR018053;IPR013189;IPR013148;IPR023296;	hydrolase activity, hydrolyzing O-glycosyl compounds [GO:0004553]; carbohydrate metabolic process [GO:0005975]
TRINITY_DN911816_c0_g2_i1	236	53.81	475592587	83	6e-40	M8BK02	NA	NA	Wall-associated receptor kinase 3 [Aegilops tauschii]	EMT22123.1	Wall-associated receptor kinase 3	F775_25384	Aegilops tauschii (Tausch's goatgrass) (Aegilops squarrosa)	1097	NA	NA	integral component of membrane [GO:0016021]; ATP binding [GO:0005524]; calcium ion binding [GO:0005509]; polysaccharide binding [GO:0030247]; protein kinase activity [GO:0004672]	GO:0004672; GO:0005509; GO:0005524; GO:0016021; GO:0030247	NA	ats:F775_25384;	NA	NA	EOG093603PB;	NA	NA	PF13947;PF07714;	NA	PS50026;PS00107;PS50011;PS00108;	NA	IPR001881;IPR000742;IPR011009;IPR000719;IPR017441;IPR001245;IPR008271;IPR025287;	integral component of membrane [GO:0016021]; ATP binding [GO:0005524]; calcium ion binding [GO:0005509]; polysaccharide binding [GO:0030247]; protein kinase activity [GO:0004672]
TRINITY_DN911816_c0_g1_i1	216	59.26	475592587	88	1e-38	M8BK02	NA	NA	Wall-associated receptor kinase 3 [Aegilops tauschii]	EMT22123.1	Wall-associated receptor kinase 3	F775_25384	Aegilops tauschii (Tausch's goatgrass) (Aegilops squarrosa)	1097	NA	NA	integral component of membrane [GO:0016021]; ATP binding [GO:0005524]; calcium ion binding [GO:0005509]; polysaccharide binding [GO:0030247]; protein kinase activity [GO:0004672]	GO:0004672; GO:0005509; GO:0005524; GO:0016021; GO:0030247	NA	ats:F775_25384;	NA	NA	EOG093603PB;	NA	NA	PF13947;PF07714;	NA	PS50026;PS00107;PS50011;PS00108;	NA	IPR001881;IPR000742;IPR011009;IPR000719;IPR017441;IPR001245;IPR008271;IPR025287;	integral component of membrane [GO:0016021]; ATP binding [GO:0005524]; calcium ion binding [GO:0005509]; polysaccharide binding [GO:0030247]; protein kinase activity [GO:0004672]
TRINITY_DN911771_c0_g6_i5	289	62.28	474210298	70	4e-12	M7ZFI4	NA	NA	Tryptophan aminotransferase 1 [Triticum urartu]	EMS58837.1	Acyl carrier protein	TRIUR3_28891	Triticum urartu (Red wild einkorn) (Crithodium urartu)	546	NA	NA	carbon-sulfur lyase activity [GO:0016846]; transaminase activity [GO:0008483]; fatty acid biosynthetic process [GO:0006633]	GO:0006633; GO:0008483; GO:0016846	NA	NA	NA	NA	EOG09360BJJ;	NA	NA	PF04864;PF00550;	TIGR00517;	PS50075;PS00012;	NA	IPR003231;IPR006948;IPR006947;IPR009081;IPR006162;IPR015424;IPR015421;IPR015422;	carbon-sulfur lyase activity [GO:0016846]; transaminase activity [GO:0008483]; fatty acid biosynthetic process [GO:0006633]
TRINITY_DN911771_c0_g6_i2	217	59.45	474210298	79	2e-08	M7ZFI4	NA	NA	Tryptophan aminotransferase 1 [Triticum urartu]	EMS58837.1	Acyl carrier protein	TRIUR3_28891	Triticum urartu (Red wild einkorn) (Crithodium urartu)	546	NA	NA	carbon-sulfur lyase activity [GO:0016846]; transaminase activity [GO:0008483]; fatty acid biosynthetic process [GO:0006633]	GO:0006633; GO:0008483; GO:0016846	NA	NA	NA	NA	EOG09360BJJ;	NA	NA	PF04864;PF00550;	TIGR00517;	PS50075;PS00012;	NA	IPR003231;IPR006948;IPR006947;IPR009081;IPR006162;IPR015424;IPR015421;IPR015422;	carbon-sulfur lyase activity [GO:0016846]; transaminase activity [GO:0008483]; fatty acid biosynthetic process [GO:0006633]
TRINITY_DN911771_c0_g5_i1	210	68.1	473957640	71	8e-08	M7ZSA1	NA	NA	hypothetical protein TRIUR3_30664 [Triticum urartu]	EMS50984.1	Uncharacterized protein	TRIUR3_30664	Triticum urartu (Red wild einkorn) (Crithodium urartu)	1501	NA	NA	hydrolase activity, acting on ester bonds [GO:0016788]	GO:0016788	NA	NA	NA	NA	EOG0936052V;	NA	PTHR10378;	PF04827;	NA	NA	NA	IPR006912;IPR029005;IPR015943;	hydrolase activity, acting on ester bonds [GO:0016788]
TRINITY_DN911771_c0_g4_i1	225	69.33	473957640	66	5e-07	M7ZSA1	NA	NA	hypothetical protein TRIUR3_30664 [Triticum urartu]	EMS50984.1	Uncharacterized protein	TRIUR3_30664	Triticum urartu (Red wild einkorn) (Crithodium urartu)	1501	NA	NA	hydrolase activity, acting on ester bonds [GO:0016788]	GO:0016788	NA	NA	NA	NA	EOG0936052V;	NA	PTHR10378;	PF04827;	NA	NA	NA	IPR006912;IPR029005;IPR015943;	hydrolase activity, acting on ester bonds [GO:0016788]
TRINITY_DN911771_c0_g3_i1	234	69.23	473957640	70	2e-13	M7ZSA1	NA	NA	hypothetical protein TRIUR3_30664 [Triticum urartu]	EMS50984.1	Uncharacterized protein	TRIUR3_30664	Triticum urartu (Red wild einkorn) (Crithodium urartu)	1501	NA	NA	hydrolase activity, acting on ester bonds [GO:0016788]	GO:0016788	NA	NA	NA	NA	EOG0936052V;	NA	PTHR10378;	PF04827;	NA	NA	NA	IPR006912;IPR029005;IPR015943;	hydrolase activity, acting on ester bonds [GO:0016788]
TRINITY_DN911771_c0_g2_i1	212	66.98	473957640	68	2e-14	M7ZSA1	NA	NA	hypothetical protein TRIUR3_30664 [Triticum urartu]	EMS50984.1	Uncharacterized protein	TRIUR3_30664	Triticum urartu (Red wild einkorn) (Crithodium urartu)	1501	NA	NA	hydrolase activity, acting on ester bonds [GO:0016788]	GO:0016788	NA	NA	NA	NA	EOG0936052V;	NA	PTHR10378;	PF04827;	NA	NA	NA	IPR006912;IPR029005;IPR015943;	hydrolase activity, acting on ester bonds [GO:0016788]
TRINITY_DN911767_c1_g1_i1	298	60.4	473964961	46	4e-07	M7ZT03	NA	NA	Peroxidase 52 [Triticum urartu]	EMS51224.1	Peroxidase (EC 1.11.1.7)	TRIUR3_29221	Triticum urartu (Red wild einkorn) (Crithodium urartu)	603	1.11.1.7	NA	heme binding [GO:0020037]; metal ion binding [GO:0046872]; peroxidase activity [GO:0004601]; hydrogen peroxide catabolic process [GO:0042744]; response to oxidative stress [GO:0006979]	GO:0004601; GO:0006979; GO:0020037; GO:0042744; GO:0046872	Peroxidase family	NA	NA	NA	EOG09360G9Q;	NA	NA	PF00141;	NA	PS00435;PS00436;PS50873;	NA	IPR010255;IPR002016;IPR000823;IPR019794;IPR019793;IPR033905;	heme binding [GO:0020037]; metal ion binding [GO:0046872]; peroxidase activity [GO:0004601]; hydrogen peroxide catabolic process [GO:0042744]; response to oxidative stress [GO:0006979]
TRINITY_DN911763_c0_g4_i2	208	62.02	473957640	87	9e-15	M7ZSA1	NA	NA	hypothetical protein TRIUR3_30664 [Triticum urartu]	EMS50984.1	Uncharacterized protein	TRIUR3_30664	Triticum urartu (Red wild einkorn) (Crithodium urartu)	1501	NA	NA	hydrolase activity, acting on ester bonds [GO:0016788]	GO:0016788	NA	NA	NA	NA	EOG0936052V;	NA	PTHR10378;	PF04827;	NA	NA	NA	IPR006912;IPR029005;IPR015943;	hydrolase activity, acting on ester bonds [GO:0016788]
TRINITY_DN911763_c0_g3_i2	289	62.63	473957640	80	1e-20	M7ZSA1	NA	NA	hypothetical protein TRIUR3_30664 [Triticum urartu]	EMS50984.1	Uncharacterized protein	TRIUR3_30664	Triticum urartu (Red wild einkorn) (Crithodium urartu)	1501	NA	NA	hydrolase activity, acting on ester bonds [GO:0016788]	GO:0016788	NA	NA	NA	NA	EOG0936052V;	NA	PTHR10378;	PF04827;	NA	NA	NA	IPR006912;IPR029005;IPR015943;	hydrolase activity, acting on ester bonds [GO:0016788]
TRINITY_DN911763_c0_g2_i3	215	62.79	473957640	83	2e-27	M7ZSA1	NA	NA	hypothetical protein TRIUR3_30664 [Triticum urartu]	EMS50984.1	Uncharacterized protein	TRIUR3_30664	Triticum urartu (Red wild einkorn) (Crithodium urartu)	1501	NA	NA	hydrolase activity, acting on ester bonds [GO:0016788]	GO:0016788	NA	NA	NA	NA	EOG0936052V;	NA	PTHR10378;	PF04827;	NA	NA	NA	IPR006912;IPR029005;IPR015943;	hydrolase activity, acting on ester bonds [GO:0016788]
TRINITY_DN911763_c0_g2_i2	235	62.13	473957640	82	2e-16	M7ZSA1	NA	NA	hypothetical protein TRIUR3_30664 [Triticum urartu]	EMS50984.1	Uncharacterized protein	TRIUR3_30664	Triticum urartu (Red wild einkorn) (Crithodium urartu)	1501	NA	NA	hydrolase activity, acting on ester bonds [GO:0016788]	GO:0016788	NA	NA	NA	NA	EOG0936052V;	NA	PTHR10378;	PF04827;	NA	NA	NA	IPR006912;IPR029005;IPR015943;	hydrolase activity, acting on ester bonds [GO:0016788]
TRINITY_DN911763_c0_g2_i1	209	61.72	473957640	90	5e-16	M7ZSA1	NA	NA	hypothetical protein TRIUR3_30664 [Triticum urartu]	EMS50984.1	Uncharacterized protein	TRIUR3_30664	Triticum urartu (Red wild einkorn) (Crithodium urartu)	1501	NA	NA	hydrolase activity, acting on ester bonds [GO:0016788]	GO:0016788	NA	NA	NA	NA	EOG0936052V;	NA	PTHR10378;	PF04827;	NA	NA	NA	IPR006912;IPR029005;IPR015943;	hydrolase activity, acting on ester bonds [GO:0016788]
TRINITY_DN911762_c6_g1_i1	517	60.35	473894812	66	6e-43	M7YNE7	NA	NA	DEAD-box ATP-dependent RNA helicase 40 [Triticum urartu]	EMS48902.1	DEAD-box ATP-dependent RNA helicase 40	TRIUR3_21693	Triticum urartu (Red wild einkorn) (Crithodium urartu)	1979	NA	NA	ATP binding [GO:0005524]; helicase activity [GO:0004386]; nucleic acid binding [GO:0003676]	GO:0003676; GO:0004386; GO:0005524	NA	NA	NA	NA	EOG0936041V;	NA	NA	PF00270;PF00271;	NA	PS00039;PS51192;PS51194;PS51195;	NA	IPR011545;IPR014001;IPR001650;IPR027417;IPR021109;IPR000629;IPR014014;	ATP binding [GO:0005524]; helicase activity [GO:0004386]; nucleic acid binding [GO:0003676]
TRINITY_DN91055_c0_g1_i1	207	52.17	475614704	65	1e-15	M8C4J3	NA	NA	Speckle-type POZ protein-like protein [Aegilops tauschii]	EMT29169.1	Speckle-type POZ protein-like protein	F775_19017	Aegilops tauschii (Tausch's goatgrass) (Aegilops squarrosa)	381	NA	NA	NA	NA	NA	ats:F775_19017;	NA	NA	EOG09360I93;	NA	NA	PF00651;	NA	PS50097;PS50144;	NA	IPR034090;IPR000210;IPR002083;IPR011333;IPR008974;
TRINITY_DN90997_c0_g1_i1	227	53.74	475592587	61	1e-26	M8BK02	NA	NA	Wall-associated receptor kinase 3 [Aegilops tauschii]	EMT22123.1	Wall-associated receptor kinase 3	F775_25384	Aegilops tauschii (Tausch's goatgrass) (Aegilops squarrosa)	1097	NA	NA	integral component of membrane [GO:0016021]; ATP binding [GO:0005524]; calcium ion binding [GO:0005509]; polysaccharide binding [GO:0030247]; protein kinase activity [GO:0004672]	GO:0004672; GO:0005509; GO:0005524; GO:0016021; GO:0030247	NA	ats:F775_25384;	NA	NA	EOG093603PB;	NA	NA	PF13947;PF07714;	NA	PS50026;PS00107;PS50011;PS00108;	NA	IPR001881;IPR000742;IPR011009;IPR000719;IPR017441;IPR001245;IPR008271;IPR025287;	integral component of membrane [GO:0016021]; ATP binding [GO:0005524]; calcium ion binding [GO:0005509]; polysaccharide binding [GO:0030247]; protein kinase activity [GO:0004672]
TRINITY_DN9094_c0_g1_i1	217	51.15	1025082441	71	2e-33	A0A1S3YRW6	NA	NA	PREDICTED: RNA-directed DNA polymerase homolog [Nicotiana tabacum]	XP_016454893	RNA-directed DNA polymerase homolog	LOC107779066	Nicotiana tabacum (Common tobacco)	238	NA	NA	RNA-directed DNA polymerase activity [GO:0003964]	GO:0003964	NA	NA	XP_016454893.1;	NA	NA	NA	NA	PF00078;	NA	PS50878;	NA	IPR000477;	RNA-directed DNA polymerase activity [GO:0003964]
TRINITY_DN9066_c0_g1_i1	271	44.28	473978528	71	1e-27	M7ZTR3	NA	NA	MND1-interacting protein 1 [Triticum urartu]	EMS51494.1	MND1-interacting protein 1	TRIUR3_34825	Triticum urartu (Red wild einkorn) (Crithodium urartu)	1017	NA	NA	zinc ion binding [GO:0008270]	GO:0008270	NA	NA	NA	NA	EOG093606G6;	NA	NA	NA	NA	PS50089;	NA	IPR001841;IPR013083;	zinc ion binding [GO:0008270]
TRINITY_DN90606_c0_g1_i1	265	54.72	473735425	89	1e-08	M7ZAW7	NA	NA	putative L-type lectin-domain containing receptor kinase S.7 [Triticum urartu]	EMS45249.1	Putative L-type lectin-domain containing receptor kinase S.7	TRIUR3_28803	Triticum urartu (Red wild einkorn) (Crithodium urartu)	814	NA	NA	ATP binding [GO:0005524]; carbohydrate binding [GO:0030246]; protein kinase activity [GO:0004672]	GO:0004672; GO:0005524; GO:0030246	NA	NA	NA	NA	EOG093612JR;	NA	NA	PF00069;PF07714;	NA	PS00107;PS50011;	NA	IPR011009;IPR000719;IPR017441;IPR001245;	ATP binding [GO:0005524]; carbohydrate binding [GO:0030246]; protein kinase activity [GO:0004672]
TRINITY_DN9054_c0_g1_i1	398	47.99	326496204	93	3e-58	F2DHJ3	0	NA	predicted protein [Hordeum vulgare subsp. vulgare]	326496204	Predicted protein	NA	Hordeum vulgare subsp. vulgare (Domesticated barley)	142	NA	NA	small ribosomal subunit [GO:0015935]; structural constituent of ribosome [GO:0003735]; translation [GO:0006412]	GO:0003735; GO:0006412; GO:0015935	Universal ribosomal protein uS12 family	NA	NA	NA	NA	NA	PTHR11652;	PF00164;	TIGR00982;	PS00055;	NA	IPR012340;IPR006032;IPR005680;	small ribosomal subunit [GO:0015935]; structural constituent of ribosome [GO:0003735]; translation [GO:0006412]
TRINITY_DN904211_c0_g1_i1	282	36.17	976918485	69	2e-06	A0A124SFM0	NA	NA	Glycoside hydrolase family 3 [Cynara cardunculus var. scolymus]	KVI03661	Glycoside hydrolase family 3	Ccrd_018040	Cynara cardunculus var. scolymus (Globe artichoke) (Cynara scolymus)	1073	NA	NA	hydrolase activity, hydrolyzing O-glycosyl compounds [GO:0004553]; carbohydrate metabolic process [GO:0005975]	GO:0004553; GO:0005975	NA	NA	NA	NA	NA	NA	NA	PF00933;PF01915;	NA	NA	NA	IPR002772;IPR001764;IPR017853;	hydrolase activity, hydrolyzing O-glycosyl compounds [GO:0004553]; carbohydrate metabolic process [GO:0005975]
TRINITY_DN90367_c0_g1_i2	270	54.44	475624096	77	6e-23	M8D7L6	NA	NA	Flavonol 3-sulfotransferase [Aegilops tauschii]	EMT32466.1	Sulfotransferase (EC 2.8.2.-)	F775_16755	Aegilops tauschii (Tausch's goatgrass) (Aegilops squarrosa)	494	2.8.2.-	NA	sulfotransferase activity [GO:0008146]	GO:0008146	Sulfotransferase 1 family	ats:F775_16755;	NA	NA	EOG09360EUT;	NA	NA	PF00685;	NA	NA	NA	IPR027417;IPR000863;	sulfotransferase activity [GO:0008146]
TRINITY_DN90367_c0_g1_i1	203	56.16	475624096	79	2e-11	M8D7L6	NA	NA	Flavonol 3-sulfotransferase [Aegilops tauschii]	EMT32466.1	Sulfotransferase (EC 2.8.2.-)	F775_16755	Aegilops tauschii (Tausch's goatgrass) (Aegilops squarrosa)	494	2.8.2.-	NA	sulfotransferase activity [GO:0008146]	GO:0008146	Sulfotransferase 1 family	ats:F775_16755;	NA	NA	EOG09360EUT;	NA	NA	PF00685;	NA	NA	NA	IPR027417;IPR000863;	sulfotransferase activity [GO:0008146]
TRINITY_DN90341_c0_g2_i1	292	44.86	119388719	100	2e-07	A9U8G2	0	NA	alcohol dehydrogenase ADH2B [Triticum aestivum]	119388719	Alcohol dehydrogenase ADH2B	NA	Triticum aestivum (Wheat)	379	NA	NA	oxidoreductase activity [GO:0016491]; zinc ion binding [GO:0008270]	GO:0008270; GO:0016491	Zinc-containing alcohol dehydrogenase family	NA	NA	NA	NA	NA	NA	PF08240;PF00107;	NA	PS00059;	NA	IPR013149;IPR013154;IPR002328;IPR011032;IPR016040;	oxidoreductase activity [GO:0016491]; zinc ion binding [GO:0008270]
TRINITY_DN9033_c0_g1_i1	221	53.85	326501536	98	1e-39	F2E5D5	0	NA	predicted protein, partial [Hordeum vulgare subsp. vulgare]	326501536	Peroxidase (EC 1.11.1.7) (Fragment)	NA	Hordeum vulgare subsp. vulgare (Domesticated barley)	225	1.11.1.7	NA	heme binding [GO:0020037]; metal ion binding [GO:0046872]; peroxidase activity [GO:0004601]; hydrogen peroxide catabolic process [GO:0042744]; response to oxidative stress [GO:0006979]	GO:0004601; GO:0006979; GO:0020037; GO:0042744; GO:0046872	Peroxidase family	NA	NA	NA	NA	NA	NA	PF00141;	NA	PS00435;PS50873;	NA	IPR010255;IPR002016;IPR000823;IPR019793;IPR033905;	heme binding [GO:0020037]; metal ion binding [GO:0046872]; peroxidase activity [GO:0004601]; hydrogen peroxide catabolic process [GO:0042744]; response to oxidative stress [GO:0006979]
TRINITY_DN90245_c0_g2_i1	642	51.71	944088432	94	8e-18	A0A0Q3HLQ2	NA	NA	hypothetical protein BRADI_1g76100 [Brachypodium distachyon]	KQK23784	Uncharacterized protein	BRADI_1g76100	Brachypodium distachyon (Purple false brome) (Trachynia distachya)	323	NA	NA	NA	NA	NA	NA	NA	NA	NA	NA	NA	PF00612;	NA	PS50096;	NA	IPR000048;
TRINITY_DN902144_c0_g1_i1	307	41.04	641823976	83	4e-06	A0A067DP37	NA	NA	hypothetical protein CISIN_1g032476mg [Citrus sinensis]	KDO43340	Uncharacterized protein	CISIN_1g032476mg	Citrus sinensis (Sweet orange) (Citrus aurantium var. sinensis)	126	NA	NA	ribosome [GO:0005840]; structural constituent of ribosome [GO:0003735]; translation [GO:0006412]	GO:0003735; GO:0005840; GO:0006412	Universal ribosomal protein uL14 family	NA	NA	NA	NA	NA	PTHR11761;	PF00238;	NA	NA	NA	IPR000218;	ribosome [GO:0005840]; structural constituent of ribosome [GO:0003735]; translation [GO:0006412]
TRINITY_DN900302_c0_g1_i1	410	42.93	38346800	44	7e-17	Q7XUD8	0	NA	OSJNBa0088A01.7 [Oryza sativa Japonica Group]	38346800	OSJNBa0088A01.7 protein	OSJNBa0088A01.7	Oryza sativa subsp. japonica (Rice)	1324	NA	NA	RNA-directed DNA polymerase activity [GO:0003964]	GO:0003964	NA	NA	NA	ENOG410IPYA;ENOG410XSFY;	NA	NA	NA	PF03372;PF00078;	NA	PS50878;	NA	IPR005135;IPR000477;	RNA-directed DNA polymerase activity [GO:0003964]
TRINITY_DN89974_c0_g2_i1	240	60.42	473893677	87	2e-10	M7ZLB1	NA	NA	Glycine-rich RNA-binding protein [Triticum urartu]	EMS48879.1	Glycine-rich RNA-binding protein	TRIUR3_11257	Triticum urartu (Red wild einkorn) (Crithodium urartu)	72	NA	NA	nucleic acid binding [GO:0003676]	GO:0003676	NA	NA	NA	NA	EOG09361G30;	NA	NA	PF00076;	NA	NA	NA	IPR000504;	nucleic acid binding [GO:0003676]
TRINITY_DN89974_c0_g1_i1	234	57.26	473893677	67	8e-10	M7ZLB1	NA	NA	Glycine-rich RNA-binding protein [Triticum urartu]	EMS48879.1	Glycine-rich RNA-binding protein	TRIUR3_11257	Triticum urartu (Red wild einkorn) (Crithodium urartu)	72	NA	NA	nucleic acid binding [GO:0003676]	GO:0003676	NA	NA	NA	NA	EOG09361G30;	NA	NA	PF00076;	NA	NA	NA	IPR000504;	nucleic acid binding [GO:0003676]
TRINITY_DN89951_c0_g2_i1	210	36.19	1666236	73	3e-13	Q96467	0	NA	unknown [Hordeum vulgare]	1666236	Putative uncharacterized protein	NA	Hordeum vulgare (Barley)	337	NA	NA	NA	NA	NA	NA	NA	NA	NA	NA	NA	PF03732;	NA	NA	NA	IPR005162;
TRINITY_DN89696_c0_g1_i1	209	53.59	473818765	62	7e-06	M7Z3M6	NA	NA	hypothetical protein TRIUR3_30728 [Triticum urartu]	EMS46980.1	Uncharacterized protein	TRIUR3_30728	Triticum urartu (Red wild einkorn) (Crithodium urartu)	503	NA	NA	NA	NA	NA	NA	NA	NA	NA	NA	NA	NA	NA	NA	NA	IPR015943;
TRINITY_DN895968_c0_g1_i1	322	52.48	473732193	65	1e-34	M7ZAR5	NA	NA	hypothetical protein TRIUR3_10731 [Triticum urartu]	EMS45194.1	Uncharacterized protein	TRIUR3_10731	Triticum urartu (Red wild einkorn) (Crithodium urartu)	275	NA	NA	enzyme inhibitor activity [GO:0004857]	GO:0004857	NA	NA	NA	NA	EOG09360P5N;	NA	NA	PF04043;	TIGR01614;	NA	NA	IPR006501;	enzyme inhibitor activity [GO:0004857]
TRINITY_DN89494_c0_g1_i1	339	50.44	326528045	96	7e-64	F2D1V3	0	NA	predicted protein [Hordeum vulgare subsp. vulgare]	326528045	Predicted protein	NA	Hordeum vulgare subsp. vulgare (Domesticated barley)	389	NA	NA	NA	NA	NA	NA	NA	NA	EOG09360E3H;	NA	NA	PF13359;	NA	NA	NA	IPR027806;
TRINITY_DN894076_c0_g1_i1	277	38.27	473798921	100	4e-09	M7ZEN9	NA	NA	Glutamine synthetase cytosolic isozyme 1-2 [Triticum urartu]	EMS46544.1	Glutamine synthetase (EC 6.3.1.2)	TRIUR3_08990	Triticum urartu (Red wild einkorn) (Crithodium urartu)	381	6.3.1.2	NA	ATP binding [GO:0005524]; glutamate-ammonia ligase activity [GO:0004356]; glutamine biosynthetic process [GO:0006542]	GO:0004356; GO:0005524; GO:0006542	Glutamine synthetase family	NA	NA	NA	EOG09360CB0;	NA	NA	PF00120;PF03951;	NA	PS00180;PS00181;	NA	IPR008147;IPR014746;IPR008146;IPR027303;IPR027302;	ATP binding [GO:0005524]; glutamate-ammonia ligase activity [GO:0004356]; glutamine biosynthetic process [GO:0006542]
TRINITY_DN893880_c0_g1_i1	433	39.95	326494544	97	2e-12	F2DH20	0	NA	predicted protein, partial [Hordeum vulgare subsp. vulgare]	326494544	Predicted protein (Fragment)	NA	Hordeum vulgare subsp. vulgare (Domesticated barley)	384	NA	NA	zinc ion binding [GO:0008270]	GO:0008270	NA	NA	NA	NA	NA	NA	NA	PF00097;PF00642;	NA	PS50103;PS00518;PS50089;	NA	IPR018957;IPR000571;IPR001841;IPR013083;IPR017907;	zinc ion binding [GO:0008270]
TRINITY_DN893840_c0_g1_i1	298	52.68	475585198	80	9e-20	R7WD63	NA	NA	hypothetical protein F775_52364 [Aegilops tauschii]	EMT19998.1	Protein DETOXIFICATION (Multidrug and toxic compound extrusion protein)	F775_52364	Aegilops tauschii (Tausch's goatgrass) (Aegilops squarrosa)	957	NA	NA	integral component of membrane [GO:0016021]; antiporter activity [GO:0015297]; drug transmembrane transporter activity [GO:0015238]	GO:0015238; GO:0015297; GO:0016021	Multi antimicrobial extrusion (MATE) (TC 2.A.66.1) family	ats:F775_52364;	NA	NA	EOG09360AFL;	NA	NA	PF07762;PF01554;	TIGR00797;	NA	NA	IPR011676;IPR002528;	integral component of membrane [GO:0016021]; antiporter activity [GO:0015297]; drug transmembrane transporter activity [GO:0015238]
TRINITY_DN88949_c0_g1_i1	203	57.14	374086126	52	1e-17	H6U263	0	NA	unknown protein [Triticum aestivum]	374086126	Uncharacterized protein	NA	Triticum aestivum (Wheat)	307
TRINITY_DN889272_c0_g1_i1	282	57.8	253721994	60	8e-13	C6ERA8	0	NA	AP2-containing protein [Aegilops tauschii]	253721994	AP2-containing protein	AP2-L	Aegilops tauschii (Tausch's goatgrass) (Aegilops squarrosa)	190	NA	NA	nucleus [GO:0005634]; DNA binding [GO:0003677]; transcription factor activity, sequence-specific DNA binding [GO:0003700]; transcription, DNA-templated [GO:0006351]	GO:0003677; GO:0003700; GO:0005634; GO:0006351	NA	NA	NA	NA	NA	NA	NA	NA	NA	PS51032;	SUBCELLULAR LOCATION: Nucleus {ECO:0000256|PROSITE-ProRule:PRU00366, ECO:0000256|SAAS:SAAS00550310}.	IPR001471;IPR016177;	nucleus [GO:0005634]; DNA binding [GO:0003677]; transcription factor activity, sequence-specific DNA binding [GO:0003700]; transcription, DNA-templated [GO:0006351]
TRINITY_DN88908_c0_g1_i1	218	65.14	474012385	66	6e-12	M7YPS3	NA	NA	L-ascorbate oxidase-like protein [Triticum urartu]	EMS52588.1	L-ascorbate oxidase-like protein	TRIUR3_29312	Triticum urartu (Red wild einkorn) (Crithodium urartu)	890	NA	NA	nucleus [GO:0005634]; copper ion binding [GO:0005507]; DNA binding [GO:0003677]; oxidoreductase activity [GO:0016491]; zinc ion binding [GO:0008270]; regulation of transcription, DNA-templated [GO:0006355]; transcription, DNA-templated [GO:0006351]	GO:0003677; GO:0005507; GO:0005634; GO:0006351; GO:0006355; GO:0008270; GO:0016491	NA	NA	NA	NA	EOG093606FP;	NA	NA	PF00394;PF07731;PF07732;PF00098;	NA	PS50863;PS50158;	SUBCELLULAR LOCATION: Nucleus {ECO:0000256|PROSITE-ProRule:PRU00326, ECO:0000256|SAAS:SAAS00552270}.	IPR003340;IPR001117;IPR011706;IPR011707;IPR008972;IPR034273;IPR015300;IPR001878;	nucleus [GO:0005634]; copper ion binding [GO:0005507]; DNA binding [GO:0003677]; oxidoreductase activity [GO:0016491]; zinc ion binding [GO:0008270]; regulation of transcription, DNA-templated [GO:0006355]; transcription, DNA-templated [GO:0006351]
TRINITY_DN88836_c0_g2_i1	241	40.25	475616380	70	6e-26	M8CQC3	NA	NA	Disease resistance protein RGA2 [Aegilops tauschii]	EMT29742.1	Disease resistance protein RGA2	F775_03908	Aegilops tauschii (Tausch's goatgrass) (Aegilops squarrosa)	1149	NA	NA	ADP binding [GO:0043531]; glutamyl-tRNA reductase activity [GO:0008883]; NADP binding [GO:0050661]; tetrapyrrole biosynthetic process [GO:0033014]	GO:0008883; GO:0033014; GO:0043531; GO:0050661	NA	ats:F775_03908;	NA	NA	EOG093600GO;	NA	NA	PF00745;PF00931;	NA	NA	NA	IPR015896;IPR032675;IPR002182;IPR027417;IPR011991;	ADP binding [GO:0043531]; glutamyl-tRNA reductase activity [GO:0008883]; NADP binding [GO:0050661]; tetrapyrrole biosynthetic process [GO:0033014]
TRINITY_DN88800_c0_g1_i3	224	64.73	473971295	60	9e-09	M7ZGG9	NA	NA	hypothetical protein TRIUR3_23401 [Triticum urartu]	EMS51485.1	Uncharacterized protein	TRIUR3_23401	Triticum urartu (Red wild einkorn) (Crithodium urartu)	333
TRINITY_DN886501_c0_g1_i1	456	42.54	474186046	67	4e-08	M7ZCV1	NA	NA	hypothetical protein TRIUR3_11777 [Triticum urartu]	EMS57907.1	Uncharacterized protein	TRIUR3_11777	Triticum urartu (Red wild einkorn) (Crithodium urartu)	122	NA	NA	NA	NA	NA	NA	NA	NA	EOG09360Y1A;	NA	NA	PF12609;	NA	NA	NA	IPR022251;
TRINITY_DN886259_c0_g1_i1	766	39.03	326522915	41	4e-37	F2D082	0	NA	predicted protein [Hordeum vulgare subsp. vulgare]	326522915	Predicted protein	NA	Hordeum vulgare subsp. vulgare (Domesticated barley)	470	NA	NA	integral component of membrane [GO:0016021]; heme binding [GO:0020037]; iron ion binding [GO:0005506]; monooxygenase activity [GO:0004497]; oxidoreductase activity, acting on paired donors, with incorporation or reduction of molecular oxygen [GO:0016705]	GO:0004497; GO:0005506; GO:0016021; GO:0016705; GO:0020037	NA	NA	NA	NA	NA	NA	NA	PF00067;	NA	NA	NA	IPR001128;IPR002402;	integral component of membrane [GO:0016021]; heme binding [GO:0020037]; iron ion binding [GO:0005506]; monooxygenase activity [GO:0004497]; oxidoreductase activity, acting on paired donors, with incorporation or reduction of molecular oxygen [GO:0016705]
TRINITY_DN884785_c0_g1_i1	291	39.52	474094865	92	1e-06	M7Z511	NA	NA	hypothetical protein TRIUR3_07794 [Triticum urartu]	EMS55047.1	Uncharacterized protein	TRIUR3_07794	Triticum urartu (Red wild einkorn) (Crithodium urartu)	469	NA	NA	NA	NA	NA	NA	NA	NA	EOG09360GTA;	NA	NA	PF00646;	NA	NA	NA	IPR001810;
TRINITY_DN884402_c0_g1_i1	293	55.97	326494110	63	5e-22	F2CRP6	0	NA	predicted protein, partial [Hordeum vulgare subsp. vulgare]	326494110	Predicted protein (Fragment)	NA	Hordeum vulgare subsp. vulgare (Domesticated barley)	699	NA	NA	ATP binding [GO:0005524]; ATPase activity [GO:0016887]	GO:0005524; GO:0016887	NA	NA	NA	NA	NA	NA	NA	PF00005;PF12848;	NA	PS00211;PS50893;	NA	IPR003593;IPR032781;IPR003439;IPR017871;IPR027417;	ATP binding [GO:0005524]; ATPase activity [GO:0016887]
TRINITY_DN884015_c0_g1_i1	351	43.87	284434590	66	7e-10	D3IVI5	NA	NA	putative heat shock cognate [Phyllostachys edulis]	ADB85325.1	Putative heat shock cognate (Fragment)	NA	Phyllostachys edulis	93	NA	NA	ATP binding [GO:0005524]	GO:0005524	Heat shock protein 70 family	NA	NA	NA	NA	NA	NA	PF00012;	NA	PS00297;	NA	IPR018181;IPR013126;	ATP binding [GO:0005524]
TRINITY_DN883793_c0_g1_i1	293	38.91	475611113	98	3e-59	M8C1R1	NA	NA	Disease resistance RPP13-like protein 4 [Aegilops tauschii]	EMT27983.1	Disease resistance RPP13-like protein 4	F775_17446	Aegilops tauschii (Tausch's goatgrass) (Aegilops squarrosa)	939	NA	NA	ADP binding [GO:0043531]	GO:0043531	NA	ats:F775_17446;	NA	NA	EOG0936033F;	NA	NA	PF00931;	NA	NA	NA	IPR032675;IPR002182;IPR027417;IPR011991;	ADP binding [GO:0043531]
TRINITY_DN883295_c0_g1_i1	333	51.35	460384531	58	5e-25	K4BU29	NA	NA	PREDICTED: 40S ribosomal protein S21-like isoform 1 [Solanum lycopersicum]	XP_004237964.1	40S ribosomal protein S21	NA	Solanum lycopersicum (Tomato) (Lycopersicon esculentum)	82	NA	NA	cytosolic small ribosomal subunit [GO:0022627]; structural constituent of ribosome [GO:0003735]; endonucleolytic cleavage in ITS1 to separate SSU-rRNA from 5.8S rRNA and LSU-rRNA from tricistronic rRNA transcript (SSU-rRNA, 5.8S rRNA, LSU-rRNA) [GO:0000447]; endonucleolytic cleavage to generate mature 3'-end of SSU-rRNA from (SSU-rRNA, 5.8S rRNA, LSU-rRNA) [GO:0000461]; translation [GO:0006412]	GO:0000447; GO:0000461; GO:0003735; GO:0006412; GO:0022627	Eukaryotic ribosomal protein eS21 family	sly:101245249;	XP_004237964.1;	KOG3486;ENOG4112266;	EOG09360X4A;	NA	PTHR10442;	PF01249;	NA	PS00996;	NA	IPR001931;IPR018279;	cytosolic small ribosomal subunit [GO:0022627]; structural constituent of ribosome [GO:0003735]; endonucleolytic cleavage in ITS1 to separate SSU-rRNA from 5.8S rRNA and LSU-rRNA from tricistronic rRNA transcript (SSU-rRNA, 5.8S rRNA, LSU-rRNA) [GO:0000447]; endonucleolytic cleavage to generate mature 3'-end of SSU-rRNA from (SSU-rRNA, 5.8S rRNA, LSU-rRNA) [GO:0000461]; translation [GO:0006412]
TRINITY_DN883271_c0_g1_i1	269	43.49	474167878	73	4e-23	M7ZYL0	NA	NA	hypothetical protein TRIUR3_07536 [Triticum urartu]	EMS57475.1	Uncharacterized protein	TRIUR3_07536	Triticum urartu (Red wild einkorn) (Crithodium urartu)	85	NA	NA	NA	NA	NA	NA	NA	NA	EOG093610GO;
TRINITY_DN882794_c0_g1_i1	728	43.13	344190166	61	6e-81	G3EXM4	NA	NA	malate dehydrogenase [Corylus heterophylla]	AEM97865.1	Malate dehydrogenase (EC 1.1.1.37)	NA	Corylus heterophylla	332	1.1.1.37	NA	L-malate dehydrogenase activity [GO:0030060]; carbohydrate metabolic process [GO:0005975]; malate metabolic process [GO:0006108]; tricarboxylic acid cycle [GO:0006099]	GO:0005975; GO:0006099; GO:0006108; GO:0030060	LDH/MDH superfamily	NA	NA	NA	NA	NA	PTHR23382;	PF02866;PF00056;	TIGR01759;TIGR01758;	PS00068;	NA	IPR001557;IPR022383;IPR001236;IPR015955;IPR001252;IPR011274;IPR010945;IPR016040;	L-malate dehydrogenase activity [GO:0030060]; carbohydrate metabolic process [GO:0005975]; malate metabolic process [GO:0006108]; tricarboxylic acid cycle [GO:0006099]
TRINITY_DN88227_c0_g2_i1	279	32.62	475625890	87	7e-23	M8C700	NA	NA	Group XV phospholipase A2 [Aegilops tauschii]	EMT33120.1	Group XV phospholipase A2	F775_15706	Aegilops tauschii (Tausch's goatgrass) (Aegilops squarrosa)	307	NA	NA	O-acyltransferase activity [GO:0008374]; lipid metabolic process [GO:0006629]	GO:0006629; GO:0008374	NA	ats:F775_15706;	NA	NA	\N;	NA	NA	PF02450;	NA	NA	NA	IPR003386;	O-acyltransferase activity [GO:0008374]; lipid metabolic process [GO:0006629]
TRINITY_DN88227_c0_g1_i1	231	35.06	475625890	87	4e-23	M8C700	NA	NA	Group XV phospholipase A2 [Aegilops tauschii]	EMT33120.1	Group XV phospholipase A2	F775_15706	Aegilops tauschii (Tausch's goatgrass) (Aegilops squarrosa)	307	NA	NA	O-acyltransferase activity [GO:0008374]; lipid metabolic process [GO:0006629]	GO:0006629; GO:0008374	NA	ats:F775_15706;	NA	NA	\N;	NA	NA	PF02450;	NA	NA	NA	IPR003386;	O-acyltransferase activity [GO:0008374]; lipid metabolic process [GO:0006629]
TRINITY_DN881318_c0_g1_i1	420	45.24	475619705	94	3e-11	M8C0Q6	NA	NA	hypothetical protein F775_09165 [Aegilops tauschii]	EMT30845.1	Uncharacterized protein	F775_09165	Aegilops tauschii (Tausch's goatgrass) (Aegilops squarrosa)	84	NA	NA	NA	NA	NA	ats:F775_09165;
TRINITY_DN881150_c0_g1_i1	441	34.69	720030389	48	3e-32	A0A1U8AI34	NA	NA	PREDICTED: zinc finger BED domain-containing protein RICESLEEPER 2-like [Nelumbo nucifera]	XP_010265497	zinc finger BED domain-containing protein RICESLEEPER 2-like	LOC104603219	Nelumbo nucifera (Sacred lotus)	393	NA	NA	NA	NA	NA	NA	XP_010265497.1;	NA	NA	NA	NA	PF05699;PF14372;	NA	NA	NA	IPR025525;IPR008906;IPR012337;
TRINITY_DN88072_c0_g1_i1	254	47.64	242095770	65	4e-28	C5Z2E7	8072934	SORBIDRAFT_10g015050	hypothetical protein	242095770	Deleted.
TRINITY_DN88058_c0_g1_i1	237	54.43	870812097	67	3e-19	A0A0J8B0I3	NA	NA	hypothetical protein BVRB_031790 [Beta vulgaris subsp. vulgaris]	KMS93407	Uncharacterized protein	BVRB_031790	Beta vulgaris subsp. vulgaris	184
TRINITY_DN880162_c0_g1_i1	769	42.39	77553854	44	7e-12	Q2QWF4	0	NA	retrotransposon protein, putative, unclassified [Oryza sativa Japonica Group]	77553854	Retrotransposon protein, putative, unclassified	LOC_Os12g09530	Oryza sativa subsp. japonica (Rice)	1100	NA	NA	NA	NA	NA	NA	NA	KOG1075;ENOG410Y65V;	NA	NA	NA	PF00078;	NA	PS50878;	NA	IPR005135;IPR000477;
TRINITY_DN879645_c0_g1_i1	331	50.76	475617722	81	7e-08	M8CRL5	NA	NA	hypothetical protein F775_02685 [Aegilops tauschii]	EMT30227.1	Uncharacterized protein	F775_02685	Aegilops tauschii (Tausch's goatgrass) (Aegilops squarrosa)	2923	NA	NA	NA	NA	NA	ats:F775_02685;	NA	NA	EOG0936003K;	NA	PTHR23185;	PF15912;	NA	NA	NA	IPR011989;IPR021109;IPR031801;IPR026736;
TRINITY_DN8793_c0_g2_i1	211	56.4	475586229	77	9e-24	R7WFT2	NA	NA	Myb-related protein Zm1 [Aegilops tauschii]	EMT20255.1	Myb-related protein Zm1	F775_18231	Aegilops tauschii (Tausch's goatgrass) (Aegilops squarrosa)	341	NA	NA	DNA binding [GO:0003677]	GO:0003677	NA	ats:F775_18231;	NA	NA	EOG09360GQ6;	NA	NA	PF00249;	NA	PS51294;	NA	IPR009057;IPR017930;IPR021109;IPR001005;	DNA binding [GO:0003677]
TRINITY_DN878619_c0_g1_i1	384	45.57	474049126	95	3e-67	M7Z295	NA	NA	hypothetical protein TRIUR3_04125 [Triticum urartu]	EMS53581.1	Uncharacterized protein	TRIUR3_04125	Triticum urartu (Red wild einkorn) (Crithodium urartu)	563	NA	NA	NA	NA	NA	NA	NA	NA	EOG093612NI;	NA	NA	PF00646;	NA	NA	NA	IPR001810;IPR032675;
TRINITY_DN878412_c0_g1_i1	616	43.67	326497621	72	3e-34	F2EEX8	0	NA	predicted protein [Hordeum vulgare subsp. vulgare]	326497621	Predicted protein	NA	Hordeum vulgare subsp. vulgare (Domesticated barley)	355	NA	NA	metal ion binding [GO:0046872]; oxidoreductase activity [GO:0016491]	GO:0016491; GO:0046872	Iron/ascorbate-dependent oxidoreductase family	NA	NA	NA	EOG09360GGG;	NA	NA	PF03171;PF14226;	NA	PS51471;	NA	IPR026992;IPR027443;IPR005123;	metal ion binding [GO:0046872]; oxidoreductase activity [GO:0016491]
TRINITY_DN877715_c0_g1_i1	300	55	475609838	94	4e-46	M8BR92	NA	NA	RING finger protein 165 [Aegilops tauschii]	EMT27530.1	RING finger protein 165	F775_27730	Aegilops tauschii (Tausch's goatgrass) (Aegilops squarrosa)	668	NA	NA	zinc ion binding [GO:0008270]	GO:0008270	NA	ats:F775_27730;	NA	NA	EOG0936044W;	NA	NA	PF13639;	NA	PS50089;	NA	IPR001841;IPR013083;	zinc ion binding [GO:0008270]
TRINITY_DN877639_c0_g1_i1	459	43.14	527191297	80	1e-67	S8C612	NA	NA	hypothetical protein M569_12604 [Genlisea aurea]	EPS62189.1	Uncharacterized protein	M569_12604	Genlisea aurea	130	NA	NA	ribosome [GO:0005840]; structural constituent of ribosome [GO:0003735]; translation [GO:0006412]	GO:0003735; GO:0005840; GO:0006412	Universal ribosomal protein uS8 family	NA	NA	NA	NA	NA	PTHR11758;	PF00410;	NA	PS00053;	NA	IPR000630;	ribosome [GO:0005840]; structural constituent of ribosome [GO:0003735]; translation [GO:0006412]
TRINITY_DN87729_c0_g2_i1	299	42.14	264683614	84	1e-53	D1CS18	0	NA	unknown [Oryza sativa Japonica Group]	264683614	Putative uncharacterized protein	NA	Oryza sativa subsp. japonica (Rice)	1436	NA	NA	nucleic acid binding [GO:0003676]; DNA integration [GO:0015074]	GO:0003676; GO:0015074	NA	NA	NA	NA	NA	NA	NA	PF13976;PF00665;PF07727;	NA	PS50994;	NA	IPR025724;IPR001584;IPR012337;IPR013103;	nucleic acid binding [GO:0003676]; DNA integration [GO:0015074]
TRINITY_DN87728_c0_g1_i1	287	40.77	326517190	91	3e-06	F2DXZ0	0	NA	predicted protein [Hordeum vulgare subsp. vulgare]	326517190	Protein translocase subunit SecA	NA	Hordeum vulgare subsp. vulgare (Domesticated barley)	1058	NA	NA	intracellular [GO:0005622]; membrane [GO:0016020]; ATP binding [GO:0005524]; protein import [GO:0017038]; protein targeting [GO:0006605]	GO:0005524; GO:0005622; GO:0006605; GO:0016020; GO:0017038	SecA family	NA	NA	NA	NA	NA	NA	PF07517;PF01043;PF07516;	TIGR00963;	PS01312;PS51196;	NA	IPR027417;IPR000185;IPR020937;IPR011115;IPR014018;IPR011130;IPR011116;	intracellular [GO:0005622]; membrane [GO:0016020]; ATP binding [GO:0005524]; protein import [GO:0017038]; protein targeting [GO:0006605]
TRINITY_DN875694_c0_g1_i1	287	43.21	147817638	45	1e-08	A5AF12	0	NA	hypothetical protein VITISV_004037 [Vitis vinifera]	147817638	Putative uncharacterized protein	VITISV_004037	Vitis vinifera (Grape)	480	NA	NA	integral component of membrane [GO:0016021]; nucleic acid binding [GO:0003676]; zinc ion binding [GO:0008270]	GO:0003676; GO:0008270; GO:0016021	NA	NA	NA	NA	NA	NA	NA	PF00076;PF00098;	NA	PS50102;PS50158;	NA	IPR000504;IPR001878;	integral component of membrane [GO:0016021]; nucleic acid binding [GO:0003676]; zinc ion binding [GO:0008270]
TRINITY_DN875310_c0_g1_i1	312	53.53	475610776	94	4e-10	M8C0W0	NA	NA	hypothetical protein F775_24396 [Aegilops tauschii]	EMT27849.1	Uncharacterized protein	F775_24396	Aegilops tauschii (Tausch's goatgrass) (Aegilops squarrosa)	162	NA	NA	NA	NA	NA	ats:F775_24396;	NA	NA	\N;
TRINITY_DN875279_c0_g1_i1	364	32.14	944246617	92	4e-06	K3XXR7	NA	NA	hypothetical protein SETIT_006725mg [Setaria italica]	KQL10911	Uncharacterized protein	LOC101776478 SETIT_006725mg	Setaria italica (Foxtail millet) (Panicum italicum)	365	NA	NA	nucleic acid binding [GO:0003676]	GO:0003676	NA	NA	NA	KOG0118;COG0724;	EOG09360JVM;	NA	NA	PF00076;	NA	PS50102;	NA	IPR034823;IPR000504;	nucleic acid binding [GO:0003676]
TRINITY_DN875002_c0_g1_i1	355	38.03	1026064930	49	2e-07	A0A1U8H8Z1	NA	NA	PREDICTED: 2-methylacyl-CoA dehydrogenase, mitochondrial-like [Capsicum annuum]	XP_016576914	2-methylacyl-CoA dehydrogenase, mitochondrial-like	LOC107874670	Capsicum annuum (Bell pepper)	412	NA	NA	NA	NA	Acyl-CoA dehydrogenase family	NA	XP_016576914.1;	NA	NA	NA	NA	PF00441;PF02770;PF02771;	NA	NA	NA	IPR006091;IPR009075;IPR013786;IPR009100;IPR034183;
TRINITY_DN874778_c0_g1_i1	257	66.93	115349898	81	7e-38	Q06I99	0	NA	fasciclin-like protein FLA7 [Triticum aestivum]	115349898	Fasciclin-like protein FLA7	NA	Triticum aestivum (Wheat)	342	NA	NA	integral component of membrane [GO:0016021]	GO:0016021	NA	NA	NA	NA	NA	NA	PTHR32382;	PF02469;	NA	PS50213;	NA	IPR000782;IPR033254;	integral component of membrane [GO:0016021]
TRINITY_DN87365_c0_g1_i1	258	70.16	475584987	83	9e-17	R7WBL1	NA	NA	hypothetical protein F775_43805 [Aegilops tauschii]	EMT19937.1	Uncharacterized protein	F775_43805	Aegilops tauschii (Tausch's goatgrass) (Aegilops squarrosa)	262	NA	NA	thylakoid [GO:0009579]	GO:0009579	NA	ats:F775_43805;	NA	NA	EOG09360UFO;	NA	PTHR33222;	PF14159;	NA	NA	NA	IPR025564;IPR033344;	thylakoid [GO:0009579]
TRINITY_DN873307_c0_g1_i1	320	47.5	474097144	97	2e-31	M7Z6F0	NA	NA	hypothetical protein TRIUR3_34435 [Triticum urartu]	EMS55116.1	Uncharacterized protein	TRIUR3_34435	Triticum urartu (Red wild einkorn) (Crithodium urartu)	325	NA	NA	nucleus [GO:0005634]; chromatin binding [GO:0003682]; DNA binding [GO:0003677]	GO:0003677; GO:0003682; GO:0005634	NA	NA	NA	NA	EOG09360JW3;	NA	NA	PF00046;PF16719;	NA	PS50071;	SUBCELLULAR LOCATION: Nucleus {ECO:0000256|RuleBase:RU000682}.	IPR009057;IPR001356;IPR032001;	nucleus [GO:0005634]; chromatin binding [GO:0003682]; DNA binding [GO:0003677]
TRINITY_DN87325_c0_g1_i2	206	42.23	357496513	76	1e-10	G7KKZ2	11414477	MTR_6g012840	hypothetical protein	357496513	Transmembrane protein, putative	MTR_6g012840	Medicago truncatula (Barrel medic) (Medicago tribuloides)	61	NA	NA	integral component of membrane [GO:0016021]	GO:0016021	NA	mtr:MTR_6g012840;	XP_003618545.1;	NA	NA	NA	NA	NA	NA	NA	NA	NA	integral component of membrane [GO:0016021]
TRINITY_DN871456_c0_g1_i1	274	63.5	670379694	49	2e-06	A0A1D6F4K8	NA	NA	uncharacterized protein LOC103647947 [Zea mays]	XP_008670669	Zinc finger (C3HC4-type RING finger) family protein	ZEAMMB73_Zm00001d007190	Zea mays (Maize)	501	NA	NA	NA	NA	NA	zma:103647947;	XP_008670669.1;	NA	NA	NA	NA	PF00092;PF14624;	NA	PS50234;	NA	IPR032838;IPR002035;
TRINITY_DN87122_c0_g1_i1	206	48.54	473945572	65	1e-10	M7YSQ9	NA	NA	hypothetical protein TRIUR3_19441 [Triticum urartu]	EMS50512.1	Uncharacterized protein	TRIUR3_19441	Triticum urartu (Red wild einkorn) (Crithodium urartu)	376	NA	NA	NA	NA	NA	NA	NA	NA	EOG09360MCE;	NA	NA	PF09366;	NA	NA	NA	IPR018971;
TRINITY_DN870246_c0_g1_i1	260	48.08	473754916	97	2e-08	M7Y722	NA	NA	Phospholipase C 3 [Triticum urartu]	EMS45693.1	Phospholipase C 3	TRIUR3_34587	Triticum urartu (Red wild einkorn) (Crithodium urartu)	346	NA	NA	hydrolase activity, acting on ester bonds [GO:0016788]; metabolic process [GO:0008152]	GO:0008152; GO:0016788	NA	NA	NA	NA	EOG093606ZM;	NA	NA	PF04185;	NA	NA	NA	IPR017849;IPR007312;	hydrolase activity, acting on ester bonds [GO:0016788]; metabolic process [GO:0008152]
TRINITY_DN866950_c0_g1_i1	328	45.12	475612536	100	1e-67	M8BTT3	NA	NA	Disease resistance protein RPM1 [Aegilops tauschii]	EMT28440.1	Disease resistance protein RPM1	F775_05009	Aegilops tauschii (Tausch's goatgrass) (Aegilops squarrosa)	1016	NA	NA	ADP binding [GO:0043531]	GO:0043531	NA	ats:F775_05009;	NA	NA	EOG093601NC;	NA	NA	PF00931;	NA	NA	NA	IPR032675;IPR002182;IPR027417;IPR011991;	ADP binding [GO:0043531]
TRINITY_DN86619_c0_g1_i1	249	50.2	475589235	93	2e-09	M8BH72	NA	NA	hypothetical protein F775_10473 [Aegilops tauschii]	EMT21098.1	Uncharacterized protein	F775_10473	Aegilops tauschii (Tausch's goatgrass) (Aegilops squarrosa)	333	NA	NA	NA	NA	NA	ats:F775_10473;	NA	NA	EOG09360AE9;	NA	NA	PF12937;	NA	NA	NA	IPR001810;
TRINITY_DN864561_c0_g1_i1	370	59.73	326515450	57	7e-29	F2E8G6	0	NA	predicted protein [Hordeum vulgare subsp. vulgare]	326515450	Predicted protein	NA	Hordeum vulgare subsp. vulgare (Domesticated barley)	1193	NA	NA	NA	NA	NA	NA	NA	NA	NA	NA	NA	PF03372;PF00078;PF13966;	NA	PS50878;	NA	IPR005135;IPR000477;IPR026960;
TRINITY_DN86221_c0_g1_i1	220	46.36	326492361	93	9e-41	F2E3P2	0	NA	predicted protein, partial [Hordeum vulgare subsp. vulgare]	326492361	Predicted protein (Fragment)	NA	Hordeum vulgare subsp. vulgare (Domesticated barley)	238	NA	NA	intracellular [GO:0005622]; translation elongation factor activity [GO:0003746]	GO:0003746; GO:0005622	NA	NA	NA	NA	NA	NA	PTHR11741;	PF00889;	TIGR00116;	NA	NA	IPR001816;IPR014039;	intracellular [GO:0005622]; translation elongation factor activity [GO:0003746]
TRINITY_DN862126_c0_g1_i1	321	54.83	242083148	47	2e-08	C5YTP4	8058137	SORBIDRAFT_08g006730	hypothetical protein	242083148	Deleted.
TRINITY_DN861186_c0_g1_i1	403	39.21	326530572	74	1e-16	F2DRJ1	0	NA	predicted protein [Hordeum vulgare subsp. vulgare]	326530572	Predicted protein	NA	Hordeum vulgare subsp. vulgare (Domesticated barley)	368	NA	NA	NA	NA	NA	NA	NA	NA	NA	NA	NA	PF05542;	NA	NA	NA	IPR008479;
TRINITY_DN861153_c0_g1_i1	433	54.04	475593739	59	3e-45	M8BC51	NA	NA	Putative non-inhibitory serpin-10 [Aegilops tauschii]	EMT22475.1	Putative non-inhibitory serpin-10	F775_00051	Aegilops tauschii (Tausch's goatgrass) (Aegilops squarrosa)	560	NA	NA	extracellular space [GO:0005615]	GO:0005615	Serpin family	ats:F775_00051;	NA	NA	EOG09360D1N;	NA	PTHR11461;	PF00079;	NA	NA	NA	IPR023796;IPR000215;	extracellular space [GO:0005615]
TRINITY_DN861069_c0_g1_i1	299	62.21	474021068	70	3e-08	M7Z092	NA	NA	hypothetical protein TRIUR3_27961 [Triticum urartu]	EMS52871.1	Uncharacterized protein	TRIUR3_27961	Triticum urartu (Red wild einkorn) (Crithodium urartu)	861	NA	NA	NA	NA	NA	NA	NA	NA	EOG09360CTM;	NA	PTHR15197:SF2;	PF15862;	NA	NA	NA	IPR024822;IPR031722;
TRINITY_DN859851_c0_g1_i1	363	46.56	326529291	62	4e-35	F2E117	0	NA	predicted protein [Hordeum vulgare subsp. vulgare]	326529291	Predicted protein	NA	Hordeum vulgare subsp. vulgare (Domesticated barley)	126	NA	NA	ribosome [GO:0005840]; structural constituent of ribosome [GO:0003735]; translation [GO:0006412]	GO:0003735; GO:0005840; GO:0006412	NA	NA	NA	NA	NA	NA	PTHR10759;	PF01199;	NA	PS01145;	NA	IPR008195;IPR018065;	ribosome [GO:0005840]; structural constituent of ribosome [GO:0003735]; translation [GO:0006412]
TRINITY_DN85983_c0_g1_i1	206	56.8	475592587	66	5e-23	M8BK02	NA	NA	Wall-associated receptor kinase 3 [Aegilops tauschii]	EMT22123.1	Wall-associated receptor kinase 3	F775_25384	Aegilops tauschii (Tausch's goatgrass) (Aegilops squarrosa)	1097	NA	NA	integral component of membrane [GO:0016021]; ATP binding [GO:0005524]; calcium ion binding [GO:0005509]; polysaccharide binding [GO:0030247]; protein kinase activity [GO:0004672]	GO:0004672; GO:0005509; GO:0005524; GO:0016021; GO:0030247	NA	ats:F775_25384;	NA	NA	EOG093603PB;	NA	NA	PF13947;PF07714;	NA	PS50026;PS00107;PS50011;PS00108;	NA	IPR001881;IPR000742;IPR011009;IPR000719;IPR017441;IPR001245;IPR008271;IPR025287;	integral component of membrane [GO:0016021]; ATP binding [GO:0005524]; calcium ion binding [GO:0005509]; polysaccharide binding [GO:0030247]; protein kinase activity [GO:0004672]
TRINITY_DN858815_c0_g1_i1	276	37.32	698476109	69	2e-37	A0A1U7XG06	NA	NA	PREDICTED: small nuclear ribonucleoprotein E-like [Nicotiana sylvestris]	XP_009785390	small nuclear ribonucleoprotein E-like	LOC104233661	Nicotiana sylvestris (Wood tobacco) (South American tobacco)	88	NA	NA	intracellular ribonucleoprotein complex [GO:0030529]; viral nucleocapsid [GO:0019013]	GO:0019013; GO:0030529	NA	NA	XP_009785390.1;	NA	NA	NA	PTHR11193;	PF01423;	NA	NA	NA	IPR010920;IPR001163;IPR027078;	intracellular ribonucleoprotein complex [GO:0030529]; viral nucleocapsid [GO:0019013]
TRINITY_DN85873_c0_g2_i1	218	47.25	474085427	79	6e-29	M7ZQM2	NA	NA	Dynamin-related protein 3A [Triticum urartu]	EMS54655.1	Dynamin-related protein 3A	TRIUR3_11858	Triticum urartu (Red wild einkorn) (Crithodium urartu)	757	NA	NA	GTP binding [GO:0005525]; GTPase activity [GO:0003924]	GO:0003924; GO:0005525	TRAFAC class dynamin-like GTPase superfamily, Dynamin/Fzo/YdjA family	NA	NA	NA	EOG093604IB;	NA	PTHR11566;	PF01031;PF00350;PF02212;	NA	PS51718;PS51388;	NA	IPR000375;IPR001401;IPR022812;IPR030381;IPR003130;IPR020850;IPR027417;	GTP binding [GO:0005525]; GTPase activity [GO:0003924]
TRINITY_DN858065_c0_g1_i1	861	48.43	326512164	74	5e-129	F2DLU2	0	NA	predicted protein [Hordeum vulgare subsp. vulgare]	326512164	Predicted protein	NA	Hordeum vulgare subsp. vulgare (Domesticated barley)	255	NA	NA	large ribosomal subunit [GO:0015934]; RNA binding [GO:0003723]; structural constituent of ribosome [GO:0003735]; translation [GO:0006412]	GO:0003723; GO:0003735; GO:0006412; GO:0015934	NA	NA	NA	NA	NA	NA	PTHR13691;	PF00181;PF03947;	NA	PS00467;	NA	IPR012340;IPR022666;IPR014722;IPR002171;IPR023672;IPR022669;IPR022671;IPR014726;IPR008991;	large ribosomal subunit [GO:0015934]; RNA binding [GO:0003723]; structural constituent of ribosome [GO:0003735]; translation [GO:0006412]
TRINITY_DN857781_c0_g1_i1	548	37.77	473922892	100	2e-13	M7YH52	NA	NA	Quinone oxidoreductase PIG3 [Triticum urartu]	EMS49728.1	Quinone oxidoreductase PIG3	TRIUR3_03503	Triticum urartu (Red wild einkorn) (Crithodium urartu)	248	NA	NA	oxidoreductase activity [GO:0016491]	GO:0016491	NA	NA	NA	NA	EOG09360FBN;	NA	NA	PF00107;	NA	NA	NA	IPR013149;IPR016040;IPR020843;	oxidoreductase activity [GO:0016491]
TRINITY_DN857438_c0_g1_i1	403	49.88	473957640	92	7e-07	M7ZSA1	NA	NA	hypothetical protein TRIUR3_30664 [Triticum urartu]	EMS50984.1	Uncharacterized protein	TRIUR3_30664	Triticum urartu (Red wild einkorn) (Crithodium urartu)	1501	NA	NA	hydrolase activity, acting on ester bonds [GO:0016788]	GO:0016788	NA	NA	NA	NA	EOG0936052V;	NA	PTHR10378;	PF04827;	NA	NA	NA	IPR006912;IPR029005;IPR015943;	hydrolase activity, acting on ester bonds [GO:0016788]
TRINITY_DN857098_c0_g1_i1	263	41.83	171027813	80	1e-38	B2CGM5	0	NA	triticin [Triticum aestivum]	171027813	Triticin	NA	Triticum aestivum (Wheat)	577	NA	NA	nutrient reservoir activity [GO:0045735]	GO:0045735	NA	NA	NA	NA	NA	NA	NA	PF00190;	NA	NA	NA	IPR006044;IPR006045;IPR014710;IPR011051;	nutrient reservoir activity [GO:0045735]
TRINITY_DN856168_c0_g1_i1	820	46.95	474095494	62	1e-09	M7Z515	NA	NA	Auxin-responsive protein IAA9 [Triticum urartu]	EMS55052.1	Auxin-responsive protein	TRIUR3_27315	Triticum urartu (Red wild einkorn) (Crithodium urartu)	183	NA	NA	nucleus [GO:0005634]; auxin-activated signaling pathway [GO:0009734]; regulation of transcription, DNA-templated [GO:0006355]; transcription, DNA-templated [GO:0006351]	GO:0005634; GO:0006351; GO:0006355; GO:0009734	Aux/IAA family	NA	NA	NA	EOG09360P4H;	NA	PTHR31734;	PF02309;	NA	PS51745;	SUBCELLULAR LOCATION: Nucleus {ECO:0000256|RuleBase:RU004549, ECO:0000256|SAAS:SAAS00533708}.	IPR033389;IPR003311;IPR000270;	nucleus [GO:0005634]; auxin-activated signaling pathway [GO:0009734]; regulation of transcription, DNA-templated [GO:0006355]; transcription, DNA-templated [GO:0006351]
TRINITY_DN85587_c0_g1_i1	222	52.25	475592587	61	6e-18	M8BK02	NA	NA	Wall-associated receptor kinase 3 [Aegilops tauschii]	EMT22123.1	Wall-associated receptor kinase 3	F775_25384	Aegilops tauschii (Tausch's goatgrass) (Aegilops squarrosa)	1097	NA	NA	integral component of membrane [GO:0016021]; ATP binding [GO:0005524]; calcium ion binding [GO:0005509]; polysaccharide binding [GO:0030247]; protein kinase activity [GO:0004672]	GO:0004672; GO:0005509; GO:0005524; GO:0016021; GO:0030247	NA	ats:F775_25384;	NA	NA	EOG093603PB;	NA	NA	PF13947;PF07714;	NA	PS50026;PS00107;PS50011;PS00108;	NA	IPR001881;IPR000742;IPR011009;IPR000719;IPR017441;IPR001245;IPR008271;IPR025287;	integral component of membrane [GO:0016021]; ATP binding [GO:0005524]; calcium ion binding [GO:0005509]; polysaccharide binding [GO:0030247]; protein kinase activity [GO:0004672]
TRINITY_DN855647_c0_g1_i1	304	46.38	326527791	100	2e-17	F2D1J7	0	NA	predicted protein [Hordeum vulgare subsp. vulgare]	326527791	Predicted protein	NA	Hordeum vulgare subsp. vulgare (Domesticated barley)	163	NA	NA	cell [GO:0005623]; electron carrier activity [GO:0009055]; protein disulfide oxidoreductase activity [GO:0015035]; cell redox homeostasis [GO:0045454]	GO:0005623; GO:0009055; GO:0015035; GO:0045454	NA	NA	NA	NA	NA	NA	PTHR10293;	PF00462;	TIGR00365;	PS51354;	NA	IPR002109;IPR033658;IPR004480;IPR012336;	cell [GO:0005623]; electron carrier activity [GO:0009055]; protein disulfide oxidoreductase activity [GO:0015035]; cell redox homeostasis [GO:0045454]
TRINITY_DN855380_c0_g1_i1	398	44.47	475608228	67	1e-06	M8CT82	NA	NA	GDSL esterase/lipase [Aegilops tauschii]	EMT26961.1	GDSL esterase/lipase	F775_08392	Aegilops tauschii (Tausch's goatgrass) (Aegilops squarrosa)	240	NA	NA	NA	NA	NA	ats:F775_08392;	NA	NA	EOG09360FVW;
TRINITY_DN855171_c0_g1_i1	541	54.71	473936586	69	1e-08	M7ZCM3	NA	NA	hypothetical protein TRIUR3_25615 [Triticum urartu]	EMS50145.1	Uncharacterized protein	TRIUR3_25615	Triticum urartu (Red wild einkorn) (Crithodium urartu)	91	NA	NA	integral component of membrane [GO:0016021]	GO:0016021	NA	NA	NA	NA	NA	NA	NA	NA	NA	NA	NA	NA	integral component of membrane [GO:0016021]
TRINITY_DN854756_c0_g1_i1	351	45.58	475627046	100	1e-18	N1R5P5	NA	NA	Chitinase 2 [Aegilops tauschii]	EMT33555.1	Chitinase 2	F775_28883	Aegilops tauschii (Tausch's goatgrass) (Aegilops squarrosa)	309	NA	NA	chitinase activity [GO:0004568]; cell wall macromolecule catabolic process [GO:0016998]; chitin catabolic process [GO:0006032]	GO:0004568; GO:0006032; GO:0016998	NA	ats:F775_28883;	NA	NA	EOG09360IMR;	NA	NA	PF00182;	NA	PS00774;	NA	IPR000726;IPR023346;	chitinase activity [GO:0004568]; cell wall macromolecule catabolic process [GO:0016998]; chitin catabolic process [GO:0006032]
TRINITY_DN853629_c0_g1_i1	262	42.37	70671569	52	4e-19	Q0P1B0	0	NA	transposase, partial [Oryza sativa Indica Group]	70671569	Transposase (Fragment)	NA	Oryza sativa subsp. indica (Rice)	649	NA	NA	NA	NA	NA	NA	NA	NA	NA	NA	NA	PF02992;	NA	NA	NA	IPR004242;
TRINITY_DN853557_c0_g1_i1	263	46.01	242071133	64	1e-14	C5Y389	8064786	SORBIDRAFT_05g019526	hypothetical protein	242071133	Deleted.
TRINITY_DN853419_c0_g2_i1	308	63.31	944047663	83	3e-34	A0A0Q3IB24	NA	NA	hypothetical protein BRADI_5g14210 [Brachypodium distachyon]	KQJ83304	Phosphoglycolate phosphatase (EC 3.1.3.18)	BRADI_5g14210	Brachypodium distachyon (Purple false brome) (Trachynia distachya)	290	3.1.3.18	NA	phosphatase activity [GO:0016791]	GO:0016791	HAD-like hydrolase superfamily	NA	NA	NA	NA	NA	NA	PF13344;	TIGR01460;TIGR01452;	NA	NA	IPR023214;IPR006357;IPR006349;	phosphatase activity [GO:0016791]
TRINITY_DN853160_c0_g1_i1	221	65.16	474086265	63	5e-12	M8A2M1	NA	NA	60S ribosomal protein L36-1 [Triticum urartu]	EMS54664.1	60S ribosomal protein L36	TRIUR3_28929	Triticum urartu (Red wild einkorn) (Crithodium urartu)	172	NA	NA	ribosome [GO:0005840]; structural constituent of ribosome [GO:0003735]; translation [GO:0006412]	GO:0003735; GO:0005840; GO:0006412	Eukaryotic ribosomal protein eL36 family	NA	NA	NA	EOG09360JMW;	NA	PTHR10114;	PF01158;	NA	PS01190;	NA	IPR000509;	ribosome [GO:0005840]; structural constituent of ribosome [GO:0003735]; translation [GO:0006412]
TRINITY_DN852741_c0_g1_i1	356	46.63	823146883	79	2e-62	A0A0D2P6G4	NA	NA	PREDICTED: 40S ribosomal protein S13-like [Gossypium raimondii]	XP_012473344	Uncharacterized protein	B456_004G040700	Gossypium raimondii (New World cotton)	151	NA	NA	ribosome [GO:0005840]; structural constituent of ribosome [GO:0003735]; translation [GO:0006412]	GO:0003735; GO:0005840; GO:0006412	Universal ribosomal protein uS15 family	gra:105790334;	XP_012473344.1;	NA	NA	NA	PTHR11885;	PF08069;PF00312;	NA	PS00362;	NA	IPR012606;IPR000589;IPR023029;IPR009068;	ribosome [GO:0005840]; structural constituent of ribosome [GO:0003735]; translation [GO:0006412]
TRINITY_DN852714_c0_g1_i1	329	62.61	475620349	78	2e-09	M8CAC3	NA	NA	hypothetical protein F775_07005 [Aegilops tauschii]	EMT31078.1	Uncharacterized protein	F775_07005	Aegilops tauschii (Tausch's goatgrass) (Aegilops squarrosa)	144	NA	NA	NA	NA	NA	ats:F775_07005;
TRINITY_DN85269_c0_g1_i1	249	69.08	62734720	41	3e-06	Q53M75	0	NA	retrotransposon protein, putative, unclassified [Oryza sativa Japonica Group]	62734720	Retrotransposon protein, putative, unclassified	LOC_Os11g20290	Oryza sativa subsp. japonica (Rice)	1914	NA	NA	nucleic acid binding [GO:0003676]; RNA-DNA hybrid ribonuclease activity [GO:0004523]; DNA integration [GO:0015074]	GO:0003676; GO:0004523; GO:0015074	NA	NA	NA	KOG0017;COG2801;	NA	NA	NA	PF03732;PF00665;PF00078;	NA	PS50994;PS50879;	NA	IPR001584;IPR021109;IPR005162;IPR012337;IPR002156;IPR000477;	nucleic acid binding [GO:0003676]; RNA-DNA hybrid ribonuclease activity [GO:0004523]; DNA integration [GO:0015074]
TRINITY_DN852461_c0_g1_i1	726	45.73	302780479	44	1e-39	D8RLJ7	9650850	SELMODRAFT_172861	hypothetical protein	302780479	Putative uncharacterized protein (Fragment)	SELMODRAFT_172407 SELMODRAFT_172861	Selaginella moellendorffii (Spikemoss)	167	NA	NA	nucleic acid binding [GO:0003676]	GO:0003676	NA	smo:SELMODRAFT_172407;smo:SELMODRAFT_172861;	XP_002972014.1;XP_002972551.1;	KOG4205;ENOG410YA8Z;	EOG093607JJ;	NA	NA	PF00076;	NA	PS50102;	NA	IPR000504;	nucleic acid binding [GO:0003676]
TRINITY_DN851931_c0_g1_i1	251	58.96	475585127	74	3e-20	R7WBN4	NA	NA	hypothetical protein F775_10642 [Aegilops tauschii]	EMT19972.1	Uncharacterized protein	F775_10642	Aegilops tauschii (Tausch's goatgrass) (Aegilops squarrosa)	511	NA	NA	NA	NA	NA	ats:F775_10642;	NA	NA	EOG09360CJP;	NA	NA	PF05003;PF03732;	NA	NA	NA	IPR007700;IPR005162;
TRINITY_DN851643_c0_g1_i1	338	60.65	473986473	97	1e-06	M7YX20	NA	NA	Universal stress protein A-like protein [Triticum urartu]	EMS51706.1	Universal stress protein A-like protein	TRIUR3_09850	Triticum urartu (Red wild einkorn) (Crithodium urartu)	180	NA	NA	response to stress [GO:0006950]	GO:0006950	NA	NA	NA	NA	EOG09360OMH;	NA	NA	PF00582;	NA	NA	NA	IPR014729;IPR006015;IPR006016;	response to stress [GO:0006950]
TRINITY_DN851358_c0_g1_i1	370	57.57	475621402	52	5e-06	M8C2F5	NA	NA	hypothetical protein F775_03367 [Aegilops tauschii]	EMT31465.1	Uncharacterized protein	F775_03367	Aegilops tauschii (Tausch's goatgrass) (Aegilops squarrosa)	271	NA	NA	metal ion binding [GO:0046872]; metal ion transport [GO:0030001]	GO:0030001; GO:0046872	NA	ats:F775_03367;	NA	NA	EOG09360R9D;	NA	NA	NA	NA	NA	NA	IPR006121;	metal ion binding [GO:0046872]; metal ion transport [GO:0030001]
TRINITY_DN851302_c0_g1_i1	1938	38.6	168017249	45	6e-103	A9S4D1	5924418	PHYPADRAFT_31350	hypothetical protein	168017249	Predicted protein (Fragment)	PHYPADRAFT_31350	Physcomitrella patens subsp. patens (Moss)	565	NA	NA	nucleoplasm [GO:0005654]; PeBoW complex [GO:0070545]; RNA binding [GO:0003723]; maturation of LSU-rRNA from tricistronic rRNA transcript (SSU-rRNA, 5.8S rRNA, LSU-rRNA) [GO:0000463]; regulation of rRNA processing [GO:2000232]	GO:0000463; GO:0003723; GO:0005654; GO:0070545; GO:2000232	Pescadillo family	ppp:PHYPADRAFT_31350;	XP_001761160.1;	KOG2481;COG5163;	NA	NA	PTHR12221;	PF16589;PF06732;	NA	PS50172;	SUBCELLULAR LOCATION: Nucleus, nucleolus {ECO:0000256|SAAS:SAAS00698877}.; SUBCELLULAR LOCATION: Nucleus, nucleoplasm {ECO:0000256|SAAS:SAAS00698874}.	IPR001357;IPR010613;	nucleoplasm [GO:0005654]; PeBoW complex [GO:0070545]; RNA binding [GO:0003723]; maturation of LSU-rRNA from tricistronic rRNA transcript (SSU-rRNA, 5.8S rRNA, LSU-rRNA) [GO:0000463]; regulation of rRNA processing [GO:2000232]
TRINITY_DN851058_c0_g1_i1	225	47.11	1026757199	48	4e-11	A0A176VGQ9	NA	NA	hypothetical protein AXG93_4794s1230 [Marchantia polymorpha subsp. ruderalis]	OAE19511	Eukaryotic translation initiation factor 3 subunit D (eIF3d) (Eukaryotic translation initiation factor 3 subunit 7) (eIF-3-zeta)	AXG93_4794s1230	Marchantia polymorpha subsp. polymorpha	561	NA	DOMAIN: The RNA gate region regulates mRNA cap recognition to prevent promiscuous mRNA-binding before assembly of eif3d into the full eukaryotic translation initiation factor 3 (eIF-3) complex. {ECO:0000256|HAMAP-Rule:MF_03003}.	eukaryotic 43S preinitiation complex [GO:0016282]; eukaryotic 48S preinitiation complex [GO:0033290]; eukaryotic translation initiation factor 3 complex [GO:0005852]; mRNA cap binding [GO:0098808]; translation initiation factor activity [GO:0003743]; cap-dependent translational initiation [GO:0002191]; formation of translation preinitiation complex [GO:0001731]; regulation of translational initia…	GO:0001731; GO:0002191; GO:0003743; GO:0005852; GO:0006446; GO:0016282; GO:0033290; GO:0098808	EIF-3 subunit D family	NA	NA	NA	NA	NA	PTHR12399;	PF05091;	NA	NA	SUBCELLULAR LOCATION: Cytoplasm {ECO:0000256|HAMAP-Rule:MF_03003, ECO:0000256|SAAS:SAAS00072395}.	IPR007783;	eukaryotic 43S preinitiation complex [GO:0016282]; eukaryotic 48S preinitiation complex [GO:0033290]; eukaryotic translation initiation factor 3 complex [GO:0005852]; mRNA cap binding [GO:0098808]; translation initiation factor activity [GO:0003743]; cap-dependent translational initiation [GO:0002191]; formation of translation preinitiation complex [GO:0001731]; regulation of translational initia…
TRINITY_DN851052_c0_g1_i1	428	52.8	720081088	66	8e-47	A0A1U7YSW2	NA	NA	PREDICTED: 40S ribosomal protein S26-1-like [Nelumbo nucifera]	XP_010242172	40S ribosomal protein S26	LOC104586585	Nelumbo nucifera (Sacred lotus)	125	NA	NA	ribosome [GO:0005840]	GO:0005840	Eukaryotic ribosomal protein eS26 family	NA	XP_010242172.1;	NA	NA	NA	PTHR12538;	PF01283;	NA	PS00733;	NA	IPR000892;	ribosome [GO:0005840]
TRINITY_DN850982_c0_g1_i1	213	47.42	475608389	65	5e-08	M8CIC6	NA	NA	hypothetical protein F775_23702 [Aegilops tauschii]	EMT27022.1	Uncharacterized protein	F775_23702	Aegilops tauschii (Tausch's goatgrass) (Aegilops squarrosa)	208	NA	NA	NA	NA	NA	ats:F775_23702;	NA	NA	EOG09360PW1;
TRINITY_DN85083_c1_g1_i1	232	54.31	475593739	58	6e-08	M8BC51	NA	NA	Putative non-inhibitory serpin-10 [Aegilops tauschii]	EMT22475.1	Putative non-inhibitory serpin-10	F775_00051	Aegilops tauschii (Tausch's goatgrass) (Aegilops squarrosa)	560	NA	NA	extracellular space [GO:0005615]	GO:0005615	Serpin family	ats:F775_00051;	NA	NA	EOG09360D1N;	NA	PTHR11461;	PF00079;	NA	NA	NA	IPR023796;IPR000215;	extracellular space [GO:0005615]
TRINITY_DN850829_c0_g1_i1	372	45.16	669031842	98	2e-75	A0A080YUF8	NA	NA	unnamed protein product [Triticum aestivum]	CDM87036	Uncharacterized protein	TRAES_3BF156000010CFD_c1	Triticum aestivum (Wheat)	2232	NA	NA	ADP binding [GO:0043531]	GO:0043531	NA	NA	NA	NA	NA	NA	NA	PF00931;	NA	NA	NA	IPR032675;IPR002182;IPR027417;IPR011991;	ADP binding [GO:0043531]
TRINITY_DN850406_c0_g1_i1	231	41.99	473818765	52	7e-08	M7Z3M6	NA	NA	hypothetical protein TRIUR3_30728 [Triticum urartu]	EMS46980.1	Uncharacterized protein	TRIUR3_30728	Triticum urartu (Red wild einkorn) (Crithodium urartu)	503	NA	NA	NA	NA	NA	NA	NA	NA	NA	NA	NA	NA	NA	NA	NA	IPR015943;
TRINITY_DN85012_c0_g2_i1	258	61.24	475615997	95	1e-15	M8D0C2	NA	NA	hypothetical protein F775_17596 [Aegilops tauschii]	EMT29616.1	Uncharacterized protein	F775_17596	Aegilops tauschii (Tausch's goatgrass) (Aegilops squarrosa)	727	NA	NA	nucleic acid binding [GO:0003676]; zinc ion binding [GO:0008270]	GO:0003676; GO:0008270	NA	ats:F775_17596;	NA	NA	EOG09360H1L;	NA	NA	NA	NA	PS00028;	NA	IPR003604;IPR013087;	nucleic acid binding [GO:0003676]; zinc ion binding [GO:0008270]
TRINITY_DN850096_c0_g1_i1	682	45.01	326522546	58	1e-30	F2EK63	0	NA	predicted protein [Hordeum vulgare subsp. vulgare]	326522546	Predicted protein	NA	Hordeum vulgare subsp. vulgare (Domesticated barley)	106
TRINITY_DN850060_c0_g1_i1	312	50	115392332	56	1e-08	B5G4Y0	NA	NA	putative gag-pol polyprotein [Triticum monococcum subsp. aegilopoides]	ABI96971.1	Putative gag-pol polyprotein	gag-pol	Triticum monococcum subsp. aegilopoides	1704	NA	NA	nucleic acid binding [GO:0003676]; zinc ion binding [GO:0008270]; DNA integration [GO:0015074]	GO:0003676; GO:0008270; GO:0015074	NA	NA	NA	NA	NA	NA	NA	PF03732;PF00665;PF00078;	NA	PS50994;PS50878;PS50158;	NA	IPR001584;IPR021109;IPR005162;IPR012337;IPR000477;IPR001878;	nucleic acid binding [GO:0003676]; zinc ion binding [GO:0008270]; DNA integration [GO:0015074]
TRINITY_DN849530_c0_g1_i1	845	43.43	659118694	45	1e-70	A0A1S3CAA5	NA	NA	PREDICTED: dolichyl-diphosphooligosaccharide--protein glycosyltransferase 48 kDa subunit [Cucumis melo]	XP_008459255	Dolichyl-diphosphooligosaccharide--protein glycosyltransferase 48 kDa subunit (Oligosaccharyl transferase 48 kDa subunit) (EC 2.4.99.18)	LOC103498431	Cucumis melo (Muskmelon)	435	2.4.99.18	NA	endoplasmic reticulum membrane [GO:0005789]; integral component of membrane [GO:0016021]; transferase activity, transferring glycosyl groups [GO:0016757]; protein N-linked glycosylation via asparagine [GO:0018279]	GO:0005789; GO:0016021; GO:0016757; GO:0018279	DDOST 48 kDa subunit family	NA	XP_008459255.1;	NA	NA	NA	PTHR10830;	PF03345;	NA	NA	SUBCELLULAR LOCATION: Endoplasmic reticulum membrane {ECO:0000256|RuleBase:RU361142}; Single-pass type I membrane protein {ECO:0000256|RuleBase:RU361142}.	IPR029062;IPR005013;	endoplasmic reticulum membrane [GO:0005789]; integral component of membrane [GO:0016021]; transferase activity, transferring glycosyl groups [GO:0016757]; protein N-linked glycosylation via asparagine [GO:0018279]
TRINITY_DN849495_c0_g1_i1	905	49.72	326498709	67	2e-107	F2E4R8	0	NA	predicted protein [Hordeum vulgare subsp. vulgare]	326498709	Predicted protein	NA	Hordeum vulgare subsp. vulgare (Domesticated barley)	264	NA	NA	NA	NA	NA	NA	NA	NA	NA	NA	NA	PF00327;PF08079;	TIGR01310;	PS00634;	NA	IPR018038;IPR016082;IPR012988;IPR005998;
TRINITY_DN848526_c0_g1_i1	496	38.31	475612807	70	5e-65	M8BU25	NA	NA	Protein FAR1-RELATED SEQUENCE 5 [Aegilops tauschii]	EMT28540.1	Protein FAR1-RELATED SEQUENCE 5	F775_00001	Aegilops tauschii (Tausch's goatgrass) (Aegilops squarrosa)	1808	NA	NA	nucleic acid binding [GO:0003676]; zinc ion binding [GO:0008270]; regulation of transcription, DNA-templated [GO:0006355]	GO:0003676; GO:0006355; GO:0008270	NA	ats:F775_00001;	NA	NA	EOG093605RM;	NA	PTHR31669;	PF03101;PF10551;	NA	PS50966;	NA	IPR004330;IPR031052;IPR018289;IPR001878;IPR007527;	nucleic acid binding [GO:0003676]; zinc ion binding [GO:0008270]; regulation of transcription, DNA-templated [GO:0006355]
TRINITY_DN848504_c0_g1_i1	360	39.72	326491725	70	1e-10	F2DGW9	0	NA	predicted protein [Hordeum vulgare subsp. vulgare]	326491725	Predicted protein	NA	Hordeum vulgare subsp. vulgare (Domesticated barley)	142	NA	NA	integral component of membrane [GO:0016021]	GO:0016021	NA	NA	NA	NA	NA	NA	NA	NA	NA	NA	NA	NA	integral component of membrane [GO:0016021]
TRINITY_DN848220_c0_g1_i1	291	51.89	473960457	52	2e-09	M7ZFC3	NA	NA	Chloride channel protein CLC-f [Triticum urartu]	EMS51070.1	Chloride channel protein	TRIUR3_24480	Triticum urartu (Red wild einkorn) (Crithodium urartu)	946	NA	NA	integral component of membrane [GO:0016021]; voltage-gated chloride channel activity [GO:0005247]	GO:0005247; GO:0016021	Chloride channel (TC 2.A.49) family	NA	NA	NA	EOG093604B6;	NA	NA	PF00571;PF00654;	NA	PS51371;	SUBCELLULAR LOCATION: Membrane {ECO:0000256|RuleBase:RU361221}; Multi-pass membrane protein {ECO:0000256|RuleBase:RU361221}.	IPR000644;IPR014743;IPR001807;	integral component of membrane [GO:0016021]; voltage-gated chloride channel activity [GO:0005247]
TRINITY_DN847943_c0_g1_i1	353	44.19	721634460	70	1e-17	A0A0Q3QRY3	NA	NA	PREDICTED: serine carboxypeptidase-like 33 [Brachypodium distachyon]	XP_003565735	Carboxypeptidase (EC 3.4.16.-)	BRADI_2g12450	Brachypodium distachyon (Purple false brome) (Trachynia distachya)	487	3.4.16.-	NA	serine-type carboxypeptidase activity [GO:0004185]	GO:0004185	Peptidase S10 family	bdi:100841420;	XP_003565735.2;	NA	NA	NA	PTHR11802;	PF00450;	NA	PS00560;PS00131;	NA	IPR029058;IPR001563;IPR033124;IPR018202;	serine-type carboxypeptidase activity [GO:0004185]
TRINITY_DN847844_c0_g1_i1	343	40.82	669031372	75	3e-24	A0A077S4G4	NA	NA	unnamed protein product [Triticum aestivum]	CDM86315	Uncharacterized protein	TRAES_3BF091000050CFD_c1	Triticum aestivum (Wheat)	76
TRINITY_DN84716_c1_g1_i1	201	53.23	13559317	58	2e-19	Q9AVN3	0	NA	reverse transcriptase, partial [Oryza sativa Japonica Group]	13559317	Reverse transcriptase (Fragment)	NA	Oryza sativa subsp. japonica (Rice)	143	NA	NA	RNA-directed DNA polymerase activity [GO:0003964]	GO:0003964	NA	NA	NA	KOG0017;COG2801;	NA	NA	NA	PF00078;	NA	NA	NA	IPR000477;	RNA-directed DNA polymerase activity [GO:0003964]
TRINITY_DN847161_c0_g1_i1	229	57.21	38347265	63	2e-27	Q7XL47	0	NA	OSJNBa0056L23.10 [Oryza sativa Japonica Group]	38347265	OSJNBa0056L23.10 protein	OSJNBa0056L23.10	Oryza sativa subsp. japonica (Rice)	867	NA	NA	nucleic acid binding [GO:0003676]; RNA-DNA hybrid ribonuclease activity [GO:0004523]; DNA integration [GO:0015074]	GO:0003676; GO:0004523; GO:0015074	NA	NA	NA	KOG0017;COG2801;	NA	NA	NA	PF00665;PF00078;	NA	PS50994;PS50879;	NA	IPR001584;IPR012337;IPR002156;IPR000477;	nucleic acid binding [GO:0003676]; RNA-DNA hybrid ribonuclease activity [GO:0004523]; DNA integration [GO:0015074]
TRINITY_DN846873_c0_g1_i1	264	74.62	326489434	93	4e-49	F2E2X6	0	NA	predicted protein [Hordeum vulgare subsp. vulgare]	326489434	Predicted protein	NA	Hordeum vulgare subsp. vulgare (Domesticated barley)	429	NA	NA	aspartic-type endopeptidase activity [GO:0004190]	GO:0004190	Peptidase A1 family	NA	NA	NA	NA	NA	PTHR13683;	PF14541;PF14543;	NA	PS51767;	NA	IPR001461;IPR033121;IPR021109;IPR032799;IPR032861;IPR033868;	aspartic-type endopeptidase activity [GO:0004190]
TRINITY_DN84654_c0_g1_i1	230	57.83	41469575	54	7e-14	Q75GZ1	0	NA	putative polyprotein, partial [Oryza sativa Japonica Group]	41469575	Putative polyprotein (Fragment)	OSJNBa0034D21.1	Oryza sativa subsp. japonica (Rice)	968	NA	NA	NA	NA	NA	NA	NA	KOG0017;COG2801;	NA	NA	NA	PF03732;PF00078;	NA	NA	NA	IPR021109;IPR005162;IPR000477;
TRINITY_DN845118_c0_g1_i1	314	42.68	475605231	100	1e-07	M8BVZ7	NA	NA	Enolase [Aegilops tauschii]	EMT25998.1	Enolase	F775_30697	Aegilops tauschii (Tausch's goatgrass) (Aegilops squarrosa)	474	NA	NA	phosphopyruvate hydratase complex [GO:0000015]; magnesium ion binding [GO:0000287]; phosphopyruvate hydratase activity [GO:0004634]; glycolytic process [GO:0006096]	GO:0000015; GO:0000287; GO:0004634; GO:0006096	NA	ats:F775_30697;	NA	NA	EOG093608UK;	NA	PTHR11902;	PF00113;PF03952;	NA	PS00164;	NA	IPR000941;IPR034390;IPR020810;IPR029065;IPR020809;IPR020811;IPR029017;	phosphopyruvate hydratase complex [GO:0000015]; magnesium ion binding [GO:0000287]; phosphopyruvate hydratase activity [GO:0004634]; glycolytic process [GO:0006096]
TRINITY_DN844916_c0_g1_i1	303	50.83	475607919	79	1e-26	M8CHY5	NA	NA	Putative ribose-5-phosphate isomerase [Aegilops tauschii]	EMT26862.1	Putative ribose-5-phosphate isomerase	F775_18315	Aegilops tauschii (Tausch's goatgrass) (Aegilops squarrosa)	327	NA	NA	ribose-5-phosphate isomerase activity [GO:0004751]; pentose-phosphate shunt, non-oxidative branch [GO:0009052]	GO:0004751; GO:0009052	NA	ats:F775_18315;	NA	NA	EOG09360JFF;	NA	NA	PF06026;	TIGR00021;	NA	NA	IPR004788;	ribose-5-phosphate isomerase activity [GO:0004751]; pentose-phosphate shunt, non-oxidative branch [GO:0009052]
TRINITY_DN844760_c0_g1_i1	245	72.24	475621096	88	1e-41	M8CAK0	NA	NA	Hydroxysteroid dehydrogenase-like protein 1 [Aegilops tauschii]	EMT31334.1	Hydroxysteroid dehydrogenase-like protein 1	F775_11449	Aegilops tauschii (Tausch's goatgrass) (Aegilops squarrosa)	246	NA	NA	integral component of membrane [GO:0016021]	GO:0016021	Short-chain dehydrogenases/reductases (SDR) family	ats:F775_11449;	NA	NA	EOG09360IQ8;	NA	NA	PF00106;	NA	NA	NA	IPR016040;IPR002347;	integral component of membrane [GO:0016021]
TRINITY_DN844394_c0_g1_i1	265	58.11	944080871	43	1e-10	A0A0Q3GZ33	NA	NA	hypothetical protein BRADI_1g27524 [Brachypodium distachyon]	KQK16223	Uncharacterized protein	BRADI_1g27524	Brachypodium distachyon (Purple false brome) (Trachynia distachya)	523	NA	NA	integral component of membrane [GO:0016021]	GO:0016021	NA	NA	NA	NA	NA	NA	NA	NA	NA	NA	NA	NA	integral component of membrane [GO:0016021]
TRINITY_DN844344_c0_g1_i1	270	52.96	1021034779	68	1e-07	A0A164X1C5	NA	NA	hypothetical protein DCAR_020072 [Daucus carota subsp. sativus]	KZM92563	Uncharacterized protein	DCAR_020072	Daucus carota subsp. sativus	481	NA	NA	NA	NA	NA	NA	NA	NA	NA	NA	NA	PF01535;PF13041;	TIGR00756;	PS51375;	NA	IPR002885;IPR011990;
TRINITY_DN843684_c0_g1_i1	208	62.5	474216383	88	3e-06	M8A390	NA	NA	Aspartic proteinase nepenthesin-2 [Triticum urartu]	EMS59090.1	Aspartic proteinase nepenthesin-2	TRIUR3_10650	Triticum urartu (Red wild einkorn) (Crithodium urartu)	322	NA	NA	aspartic-type endopeptidase activity [GO:0004190]	GO:0004190	NA	NA	NA	NA	NA	NA	PTHR13683;	PF14541;PF14543;	NA	NA	NA	IPR001461;IPR021109;IPR032799;IPR032861;	aspartic-type endopeptidase activity [GO:0004190]
TRINITY_DN843552_c0_g1_i1	907	44.43	42742285	61	2e-24	Q5QIS6	0	NA	Bx5-like protein [Hordeum lechleri]	42742285	Bx5-like protein	NA	Hordeum lechleri (Wild barley)	526	NA	NA	integral component of membrane [GO:0016021]; heme binding [GO:0020037]; iron ion binding [GO:0005506]; monooxygenase activity [GO:0004497]; oxidoreductase activity, acting on paired donors, with incorporation or reduction of molecular oxygen [GO:0016705]	GO:0004497; GO:0005506; GO:0016021; GO:0016705; GO:0020037	Cytochrome P450 family	NA	NA	NA	NA	NA	NA	PF00067;	NA	PS00086;	NA	IPR001128;IPR017972;IPR002401;	integral component of membrane [GO:0016021]; heme binding [GO:0020037]; iron ion binding [GO:0005506]; monooxygenase activity [GO:0004497]; oxidoreductase activity, acting on paired donors, with incorporation or reduction of molecular oxygen [GO:0016705]
TRINITY_DN843315_c0_g1_i1	277	57.76	474227349	71	1e-32	M7ZHD2	NA	NA	ABC transporter G family member 37 [Triticum urartu]	EMS59497.1	ABC transporter G family member 37	TRIUR3_17980	Triticum urartu (Red wild einkorn) (Crithodium urartu)	1415	NA	NA	integral component of membrane [GO:0016021]; ATP binding [GO:0005524]; ATPase activity [GO:0016887]; transport [GO:0006810]	GO:0005524; GO:0006810; GO:0016021; GO:0016887	ABC transporter superfamily, ABCG family, PDR (TC 3.A.1.205) subfamily	NA	NA	NA	EOG09360089;	NA	NA	PF01061;PF00005;PF08370;PF00078;PF13966;	NA	PS50893;PS50878;	NA	IPR003593;IPR013525;IPR003439;IPR034003;IPR027417;IPR013581;IPR000477;IPR026960;	integral component of membrane [GO:0016021]; ATP binding [GO:0005524]; ATPase activity [GO:0016887]; transport [GO:0006810]
TRINITY_DN843127_c0_g1_i1	203	61.58	225381080	62	5e-09	C0M0V3	0	NA	putative polyprotein, partial [Secale cereale]	225381080	Putative polyprotein (Fragment)	NA	Secale cereale (Rye)	468	NA	NA	nucleic acid binding [GO:0003676]; DNA integration [GO:0015074]	GO:0003676; GO:0015074	NA	NA	NA	NA	NA	NA	NA	PF00665;	NA	PS50994;	NA	IPR001584;IPR012337;	nucleic acid binding [GO:0003676]; DNA integration [GO:0015074]
TRINITY_DN842449_c0_g1_i1	639	42.88	567863850	74	2e-79	V4SG68	NA	NA	hypothetical protein CICLE_v10029416mg [Citrus clementina]	XP_006424575	Uncharacterized protein	CICLE_v10029416mg	Citrus clementina	166	NA	NA	ribosome [GO:0005840]; structural constituent of ribosome [GO:0003735]; translation [GO:0006412]	GO:0003735; GO:0005840; GO:0006412	Universal ribosomal protein uL11 family	cic:CICLE_v10029416mg;	XP_006424575.1;	NA	NA	NA	PTHR11661;	PF00298;PF03946;	NA	PS00359;	NA	IPR000911;IPR020783;IPR020785;IPR020784;	ribosome [GO:0005840]; structural constituent of ribosome [GO:0003735]; translation [GO:0006412]
TRINITY_DN84204_c0_g1_i1	321	39.88	31432318	84	1e-51	Q7XE22	0	NA	retrotransposon protein, putative, Ty1-copia subclass [Oryza sativa Japonica Group]	31432318	Retrotransposon protein, putative, Ty1-copia subclass	LOC_Os10g30510	Oryza sativa subsp. japonica (Rice)	932	NA	NA	NA	NA	NA	NA	NA	KOG0017;ENOG4111SP8;	NA	NA	NA	PF07727;	NA	NA	NA	IPR013103;
TRINITY_DN84148_c0_g2_i1	263	39.16	326508252	79	2e-29	F2DWC2	0	NA	predicted protein [Hordeum vulgare subsp. vulgare]	326508252	Predicted protein	NA	Hordeum vulgare subsp. vulgare (Domesticated barley)	333	NA	NA	NA	NA	NA	NA	NA	NA	NA	NA	NA	PF08646;	NA	NA	NA	IPR012340;IPR013955;
TRINITY_DN841436_c0_g1_i1	291	53.95	475582703	100	2e-13	R7WA74	NA	NA	Hybrid signal transduction histidine kinase I [Aegilops tauschii]	EMT19217.1	Hybrid signal transduction histidine kinase I	F775_17472	Aegilops tauschii (Tausch's goatgrass) (Aegilops squarrosa)	156	NA	NA	intracellular [GO:0005622]; kinase activity [GO:0016301]; phosphorelay signal transduction system [GO:0000160]	GO:0000160; GO:0005622; GO:0016301	NA	ats:F775_17472;	NA	NA	EOG09360SM1;	NA	NA	PF00072;	NA	PS50110;	NA	IPR011006;IPR001789;	intracellular [GO:0005622]; kinase activity [GO:0016301]; phosphorelay signal transduction system [GO:0000160]
TRINITY_DN84131_c0_g1_i1	245	41.22	374683009	98	1e-50	H6BHN6	0	NA	putative non-tir-NBS-LRR resistance gene analog, partial [Triticum aestivum]	374683009	Putative non-tir-NBS-LRR resistance gene analog (Fragment)	NA	Triticum aestivum (Wheat)	177	NA	NA	ADP binding [GO:0043531]	GO:0043531	NA	NA	NA	NA	NA	NA	NA	PF00931;	NA	NA	NA	IPR002182;IPR027417;	ADP binding [GO:0043531]
TRINITY_DN840764_c0_g1_i1	554	44.58	20513866	89	2e-24	Q8LLB0	0	NA	CI2E [Hordeum vulgare subsp. vulgare]	20513866	CI2E	CI2e	Hordeum vulgare (Barley)	72	NA	NA	serine-type endopeptidase inhibitor activity [GO:0004867]; response to wounding [GO:0009611]	GO:0004867; GO:0009611	NA	NA	NA	NA	NA	NA	NA	PF00280;	NA	NA	NA	IPR000864;	serine-type endopeptidase inhibitor activity [GO:0004867]; response to wounding [GO:0009611]
TRINITY_DN84026_c0_g1_i1	230	59.57	326502632	86	3e-38	F2CU78	0	NA	predicted protein [Hordeum vulgare subsp. vulgare]	326502632	Predicted protein	NA	Hordeum vulgare subsp. vulgare (Domesticated barley)	327	NA	NA	catalytic activity [GO:0003824]; coenzyme binding [GO:0050662]	GO:0003824; GO:0050662	NA	NA	NA	NA	EOG09360E10;	NA	NA	PF01370;	NA	NA	NA	IPR001509;IPR016040;	catalytic activity [GO:0003824]; coenzyme binding [GO:0050662]
TRINITY_DN83998_c0_g1_i1	217	58.06	475623639	61	6e-16	M8CX89	NA	NA	hypothetical protein F775_03680 [Aegilops tauschii]	EMT32302.1	Uncharacterized protein	F775_03680	Aegilops tauschii (Tausch's goatgrass) (Aegilops squarrosa)	1216	NA	NA	integral component of membrane [GO:0016021]	GO:0016021	NA	ats:F775_03680;	NA	NA	EOG093606JV;	NA	NA	NA	NA	NA	NA	NA	integral component of membrane [GO:0016021]
TRINITY_DN839922_c0_g1_i1	450	45.11	976928782	77	3e-66	A0A103YMB8	NA	NA	H/ACA ribonucleoprotein complex, subunit Nhp2, eukaryote [Cynara cardunculus var. scolymus]	KVI11678	H/ACA ribonucleoprotein complex, subunit Nhp2, eukaryote	Ccrd_009908	Cynara cardunculus var. scolymus (Globe artichoke) (Cynara scolymus)	128	NA	NA	intracellular ribonucleoprotein complex [GO:0030529]; nucleolus [GO:0005730]; viral nucleocapsid [GO:0019013]; RNA binding [GO:0003723]; ribosome biogenesis [GO:0042254]	GO:0003723; GO:0005730; GO:0019013; GO:0030529; GO:0042254	NA	NA	NA	NA	NA	NA	NA	PF01248;	NA	PS01082;	NA	IPR002415;IPR029064;IPR004038;IPR018492;IPR004037;	intracellular ribonucleoprotein complex [GO:0030529]; nucleolus [GO:0005730]; viral nucleocapsid [GO:0019013]; RNA binding [GO:0003723]; ribosome biogenesis [GO:0042254]
TRINITY_DN83944_c0_g2_i1	2918	53.12	326526113	81	0	F2DDR2	0	NA	predicted protein [Hordeum vulgare subsp. vulgare]	326526113	Predicted protein	NA	Hordeum vulgare subsp. vulgare (Domesticated barley)	845	NA	NA	GTP binding [GO:0005525]; GTPase activity [GO:0003924]	GO:0003924; GO:0005525	NA	NA	NA	NA	NA	NA	NA	PF00679;PF14492;PF03764;PF03144;	TIGR00231;	PS00301;PS51722;	NA	IPR009022;IPR000640;IPR004161;IPR031157;IPR027417;IPR020568;IPR014721;IPR005225;IPR000795;IPR009000;IPR005517;	GTP binding [GO:0005525]; GTPase activity [GO:0003924]
TRINITY_DN838777_c0_g2_i1	248	62.5	473945838	63	2e-27	M7ZDT8	NA	NA	Endoglucanase 3 [Triticum urartu]	EMS50540.1	Endoglucanase (EC 3.2.1.4)	TRIUR3_17447	Triticum urartu (Red wild einkorn) (Crithodium urartu)	811	3.2.1.4	NA	cellulase activity [GO:0008810]; cellulose catabolic process [GO:0030245]	GO:0008810; GO:0030245	Glycosyl hydrolase 9 (cellulase E) family	NA	NA	NA	EOG093608GU;	NA	NA	PF00759;PF03732;	NA	PS00592;	NA	IPR008928;IPR001701;IPR018221;IPR005162;	cellulase activity [GO:0008810]; cellulose catabolic process [GO:0030245]
TRINITY_DN838201_c0_g1_i1	255	53.33	326496204	84	2e-40	F2DHJ3	0	NA	predicted protein [Hordeum vulgare subsp. vulgare]	326496204	Predicted protein	NA	Hordeum vulgare subsp. vulgare (Domesticated barley)	142	NA	NA	small ribosomal subunit [GO:0015935]; structural constituent of ribosome [GO:0003735]; translation [GO:0006412]	GO:0003735; GO:0006412; GO:0015935	Universal ribosomal protein uS12 family	NA	NA	NA	NA	NA	PTHR11652;	PF00164;	TIGR00982;	PS00055;	NA	IPR012340;IPR006032;IPR005680;	small ribosomal subunit [GO:0015935]; structural constituent of ribosome [GO:0003735]; translation [GO:0006412]
TRINITY_DN838059_c0_g1_i1	803	42.96	302787449	66	1e-92	D8RWP2	9630617	SELMODRAFT_103994	hypothetical protein	302787449	Putative uncharacterized protein	SELMODRAFT_103994	Selaginella moellendorffii (Spikemoss)	245	NA	NA	NA	NA	NA	smo:SELMODRAFT_103994;	XP_002975494.1;	KOG3184;COG1841;	EOG09360N4M;	NA	NA	PF00327;PF08079;	TIGR01310;	PS00634;	NA	IPR018038;IPR016082;IPR012988;IPR005998;
TRINITY_DN837998_c0_g1_i1	977	41.86	473970346	62	6e-113	M7ZTH5	NA	NA	Putative disease resistance protein RGA3 [Triticum urartu]	EMS51404.1	Putative disease resistance protein RGA3	TRIUR3_26541	Triticum urartu (Red wild einkorn) (Crithodium urartu)	1619	NA	NA	ADP binding [GO:0043531]	GO:0043531	NA	NA	NA	NA	EOG093602GB;	NA	NA	PF00931;	NA	NA	NA	IPR032675;IPR002182;IPR027417;IPR011991;	ADP binding [GO:0043531]
TRINITY_DN837817_c0_g1_i1	249	49.4	633908060	61	4e-25	A0A059LII6	NA	NA	lactate/malate dehydrogenase [Helicosporidium sp. ATCC 50920]	KDD73940	Malate dehydrogenase (EC 1.1.1.37)	H632_c1713p1	Helicosporidium sp. ATCC 50920	329	1.1.1.37	NA	L-malate dehydrogenase activity [GO:0030060]; carbohydrate metabolic process [GO:0005975]; malate metabolic process [GO:0006108]; tricarboxylic acid cycle [GO:0006099]	GO:0005975; GO:0006099; GO:0006108; GO:0030060	LDH/MDH superfamily	NA	NA	NA	NA	NA	PTHR23382;	PF02866;PF00056;	TIGR01759;TIGR01758;	PS00068;	NA	IPR001557;IPR022383;IPR001236;IPR015955;IPR001252;IPR011274;IPR010945;IPR016040;	L-malate dehydrogenase activity [GO:0030060]; carbohydrate metabolic process [GO:0005975]; malate metabolic process [GO:0006108]; tricarboxylic acid cycle [GO:0006099]
TRINITY_DN837448_c0_g1_i1	650	46.77	255070851	93	2e-55	C1FDC9	8250429	ODA-LC8	flagellar outer dynein arm light chain 8	255070851	Flagellar outer dynein arm light chain 8	ODA-LC8 MICPUN_113471	Micromonas commoda (strain RCC299 / NOUM17 / CCMP2709) (Picoplanktonic green alga)	89	NA	NA	dynein complex [GO:0030286]; motile cilium [GO:0031514]; microtubule-based process [GO:0007017]	GO:0007017; GO:0030286; GO:0031514	NA	mis:MICPUN_113471;	XP_002507507.1;	NA	NA	NA	PTHR11886;	PF01221;	NA	PS01239;	NA	IPR019763;IPR001372;	dynein complex [GO:0030286]; motile cilium [GO:0031514]; microtubule-based process [GO:0007017]
TRINITY_DN837275_c0_g1_i1	714	50.28	45267888	43	2e-08	Q75M12	0	NA	hypothetical protein [Oryza sativa Japonica Group]	45267888	Uncharacterized protein	P0431G05.11 P0676G05.2	Oryza sativa subsp. japonica (Rice)	1936	NA	NA	nucleic acid binding [GO:0003676]; RNA-directed DNA polymerase activity [GO:0003964]	GO:0003676; GO:0003964	NA	NA	NA	KOG1075;ENOG410Y65V;	NA	NA	NA	PF14111;PF00078;PF14392;PF13966;	NA	PS50878;	NA	IPR025558;IPR005135;IPR012337;IPR000477;IPR026960;IPR025836;	nucleic acid binding [GO:0003676]; RNA-directed DNA polymerase activity [GO:0003964]
TRINITY_DN83724_c0_g1_i1	214	51.4	475609607	75	2e-06	M8C078	NA	NA	hypothetical protein F775_23253 [Aegilops tauschii]	EMT27438.1	Uncharacterized protein	F775_23253	Aegilops tauschii (Tausch's goatgrass) (Aegilops squarrosa)	580	NA	NA	integral component of membrane [GO:0016021]	GO:0016021	NA	ats:F775_23253;	NA	NA	EOG093608H7;	NA	NA	NA	NA	NA	NA	NA	integral component of membrane [GO:0016021]
TRINITY_DN836920_c0_g1_i1	298	64.09	63147810	87	1e-31	A9UKM3	0	NA	NBS-LRR resistance-like protein [Hordeum vulgare]	63147810	NBS-LRR resistance-like protein	RGH-3	Hordeum vulgare (Barley)	1197	NA	NA	ADP binding [GO:0043531]	GO:0043531	NA	NA	NA	KOG4658;COG4886;	NA	NA	NA	PF00931;	NA	NA	NA	IPR032675;IPR002182;IPR027417;IPR011991;	ADP binding [GO:0043531]
TRINITY_DN836448_c0_g1_i1	208	62.02	1029052789	96	2e-06	A0A1U8JP13	NA	NA	PREDICTED: histone H3.2-like [Gossypium hirsutum]	XP_016690064	histone H3.2-like	LOC107907273	Gossypium hirsutum (Upland cotton) (Gossypium mexicanum)	166	NA	NA	NA	NA	Histone H3 family	NA	XP_016690064.1;	NA	NA	NA	PTHR11426;	PF00125;	NA	PS00322;PS00959;	SUBCELLULAR LOCATION: Chromosome {ECO:0000256|SAAS:SAAS00690744}.; SUBCELLULAR LOCATION: Nucleus {ECO:0000256|SAAS:SAAS00690742}.	IPR009072;IPR007125;IPR000164;
TRINITY_DN83641_c0_g1_i1	210	62.38	474216383	77	6e-07	M8A390	NA	NA	Aspartic proteinase nepenthesin-2 [Triticum urartu]	EMS59090.1	Aspartic proteinase nepenthesin-2	TRIUR3_10650	Triticum urartu (Red wild einkorn) (Crithodium urartu)	322	NA	NA	aspartic-type endopeptidase activity [GO:0004190]	GO:0004190	NA	NA	NA	NA	NA	NA	PTHR13683;	PF14541;PF14543;	NA	NA	NA	IPR001461;IPR021109;IPR032799;IPR032861;	aspartic-type endopeptidase activity [GO:0004190]
TRINITY_DN835679_c0_g1_i1	355	36.62	147817638	62	6e-06	A5AF12	0	NA	hypothetical protein VITISV_004037 [Vitis vinifera]	147817638	Putative uncharacterized protein	VITISV_004037	Vitis vinifera (Grape)	480	NA	NA	integral component of membrane [GO:0016021]; nucleic acid binding [GO:0003676]; zinc ion binding [GO:0008270]	GO:0003676; GO:0008270; GO:0016021	NA	NA	NA	NA	NA	NA	NA	PF00076;PF00098;	NA	PS50102;PS50158;	NA	IPR000504;IPR001878;	integral component of membrane [GO:0016021]; nucleic acid binding [GO:0003676]; zinc ion binding [GO:0008270]
TRINITY_DN835482_c0_g1_i1	261	60.54	475592587	59	2e-21	M8BK02	NA	NA	Wall-associated receptor kinase 3 [Aegilops tauschii]	EMT22123.1	Wall-associated receptor kinase 3	F775_25384	Aegilops tauschii (Tausch's goatgrass) (Aegilops squarrosa)	1097	NA	NA	integral component of membrane [GO:0016021]; ATP binding [GO:0005524]; calcium ion binding [GO:0005509]; polysaccharide binding [GO:0030247]; protein kinase activity [GO:0004672]	GO:0004672; GO:0005509; GO:0005524; GO:0016021; GO:0030247	NA	ats:F775_25384;	NA	NA	EOG093603PB;	NA	NA	PF13947;PF07714;	NA	PS50026;PS00107;PS50011;PS00108;	NA	IPR001881;IPR000742;IPR011009;IPR000719;IPR017441;IPR001245;IPR008271;IPR025287;	integral component of membrane [GO:0016021]; ATP binding [GO:0005524]; calcium ion binding [GO:0005509]; polysaccharide binding [GO:0030247]; protein kinase activity [GO:0004672]
TRINITY_DN835400_c0_g1_i1	646	48.92	168047174	58	8e-65	A9TBR6	5939251	PHYPADRAFT_143267	hypothetical protein	168047174	Predicted protein	PHYPADRAFT_143267	Physcomitrella patens subsp. patens (Moss)	301	NA	NA	mitochondrion [GO:0005739]; enoyl-CoA hydratase activity [GO:0004300]; fatty acid beta-oxidation [GO:0006635]	GO:0004300; GO:0005739; GO:0006635	Enoyl-CoA hydratase/isomerase family	ppp:PHYPADRAFT_143267;	XP_001776046.1;	KOG1680;COG1024;	NA	NA	NA	PF00378;	NA	PS00166;	NA	IPR029045;IPR014748;IPR001753;IPR018376;	mitochondrion [GO:0005739]; enoyl-CoA hydratase activity [GO:0004300]; fatty acid beta-oxidation [GO:0006635]
TRINITY_DN83535_c0_g1_i1	206	31.07	475591157	79	3e-11	M8CER6	NA	NA	hypothetical protein F775_07107 [Aegilops tauschii]	EMT21666.1	Uncharacterized protein	F775_07107	Aegilops tauschii (Tausch's goatgrass) (Aegilops squarrosa)	404	NA	NA	nucleic acid binding [GO:0003676]; zinc ion binding [GO:0008270]	GO:0003676; GO:0008270	NA	ats:F775_07107;	NA	NA	EOG093609W4;	NA	NA	PF08790;	NA	NA	NA	IPR003604;IPR014898;IPR013087;	nucleic acid binding [GO:0003676]; zinc ion binding [GO:0008270]
TRINITY_DN834954_c0_g1_i1	709	47.95	326533466	79	3e-76	F2ED42	0	NA	predicted protein [Hordeum vulgare subsp. vulgare]	326533466	Predicted protein	NA	Hordeum vulgare subsp. vulgare (Domesticated barley)	520	NA	NA	nucleic acid binding [GO:0003676]; zinc ion binding [GO:0008270]; regulation of transcription, DNA-templated [GO:0006355]	GO:0003676; GO:0006355; GO:0008270	NA	NA	NA	NA	NA	NA	PTHR31669;	NA	NA	PS50966;	NA	IPR031052;IPR001878;IPR006564;IPR007527;	nucleic acid binding [GO:0003676]; zinc ion binding [GO:0008270]; regulation of transcription, DNA-templated [GO:0006355]
TRINITY_DN834805_c0_g1_i1	467	52.68	1001621789	82	1e-15	A0A140KPU9	NA	NA	GA3ox-A3 [Triticum aestivum]	CFV04508	GA3ox-A3 protein	GA3ox-A3	Triticum aestivum (Wheat)	370	NA	NA	metal ion binding [GO:0046872]; oxidoreductase activity [GO:0016491]	GO:0016491; GO:0046872	Iron/ascorbate-dependent oxidoreductase family	NA	NA	NA	NA	NA	NA	PF03171;PF14226;	NA	PS51471;	NA	IPR026992;IPR027443;IPR005123;	metal ion binding [GO:0046872]; oxidoreductase activity [GO:0016491]
TRINITY_DN834779_c0_g1_i1	354	36.72	734423766	59	2e-06	A0A0B2SB97	NA	NA	hypothetical protein glysoja_020097, partial [Glycine soja]	KHN42385	Uncharacterized protein (Fragment)	glysoja_020097	Glycine soja (Wild soybean)	37
TRINITY_DN834425_c0_g1_i1	569	57.29	669031959	74	2e-66	A0A080YUW0	NA	NA	unnamed protein product [Triticum aestivum]	CDM87209	Pectin acetylesterase (EC 3.1.1.-)	TRAES_3BF065400270CFD_c1	Triticum aestivum (Wheat)	314	3.1.1.-	NA	cell wall [GO:0005618]; extracellular region [GO:0005576]; integral component of membrane [GO:0016021]; hydrolase activity [GO:0016787]; cell wall organization [GO:0071555]	GO:0005576; GO:0005618; GO:0016021; GO:0016787; GO:0071555	Pectinacetylesterase family	NA	NA	NA	NA	NA	PTHR21562;	PF03283;	NA	NA	SUBCELLULAR LOCATION: Secreted, cell wall {ECO:0000256|RuleBase:RU363114}.	IPR029058;IPR004963;	cell wall [GO:0005618]; extracellular region [GO:0005576]; integral component of membrane [GO:0016021]; hydrolase activity [GO:0016787]; cell wall organization [GO:0071555]
TRINITY_DN83421_c0_g1_i2	211	46.92	70664032	61	8e-19	Q5JQ02	0	NA	OSJNBa0009K15.22 [Oryza sativa Japonica Group]	70664032	OSJNBa0009K15.22 protein	OSJNBa0009K15.22	Oryza sativa subsp. japonica (Rice)	1926	NA	NA	nucleic acid binding [GO:0003676]; RNA-DNA hybrid ribonuclease activity [GO:0004523]; DNA integration [GO:0015074]	GO:0003676; GO:0004523; GO:0015074	NA	NA	NA	KOG0017;COG2801;	NA	NA	NA	PF03732;PF00665;PF00078;	NA	PS50994;PS50879;	NA	IPR001584;IPR005162;IPR012337;IPR002156;IPR000477;	nucleic acid binding [GO:0003676]; RNA-DNA hybrid ribonuclease activity [GO:0004523]; DNA integration [GO:0015074]
TRINITY_DN834092_c0_g1_i1	367	64.31	326492606	76	2e-48	F2D4Y8	0	NA	predicted protein [Hordeum vulgare subsp. vulgare]	326492606	Predicted protein	NA	Hordeum vulgare subsp. vulgare (Domesticated barley)	995	NA	NA	ADP binding [GO:0043531]	GO:0043531	NA	NA	NA	NA	NA	NA	NA	PF00931;	NA	NA	NA	IPR032675;IPR002182;IPR027417;IPR011991;	ADP binding [GO:0043531]
TRINITY_DN834078_c0_g1_i1	213	33.8	475595630	71	3e-26	M8BDV4	NA	NA	hypothetical protein F775_23049 [Aegilops tauschii]	EMT23100.1	Uncharacterized protein	F775_23049	Aegilops tauschii (Tausch's goatgrass) (Aegilops squarrosa)	1164	NA	NA	NA	NA	NA	ats:F775_23049;	NA	NA	EOG093601CJ;	NA	NA	NA	NA	NA	NA	IPR021109;
TRINITY_DN83377_c0_g1_i1	229	53.28	473995124	65	7e-07	M7YXW3	NA	NA	Phosphoglycerate kinase, cytosolic [Triticum urartu]	EMS52006.1	Phosphoglycerate kinase (EC 2.7.2.3)	TRIUR3_25098	Triticum urartu (Red wild einkorn) (Crithodium urartu)	520	2.7.2.3	NA	phosphoglycerate kinase activity [GO:0004618]; glycolytic process [GO:0006096]	GO:0004618; GO:0006096	Phosphoglycerate kinase family	NA	NA	NA	EOG09360DE5;	NA	PTHR11406;	PF00162;	NA	PS00111;	NA	IPR001576;IPR015911;IPR015824;	phosphoglycerate kinase activity [GO:0004618]; glycolytic process [GO:0006096]
TRINITY_DN83343_c0_g1_i1	236	55.93	473945838	77	5e-30	M7ZDT8	NA	NA	Endoglucanase 3 [Triticum urartu]	EMS50540.1	Endoglucanase (EC 3.2.1.4)	TRIUR3_17447	Triticum urartu (Red wild einkorn) (Crithodium urartu)	811	3.2.1.4	NA	cellulase activity [GO:0008810]; cellulose catabolic process [GO:0030245]	GO:0008810; GO:0030245	Glycosyl hydrolase 9 (cellulase E) family	NA	NA	NA	EOG093608GU;	NA	NA	PF00759;PF03732;	NA	PS00592;	NA	IPR008928;IPR001701;IPR018221;IPR005162;	cellulase activity [GO:0008810]; cellulose catabolic process [GO:0030245]
TRINITY_DN833083_c0_g1_i1	339	42.77	992279530	62	1e-10	A0A1B6QIH3	NA	NA	hypothetical protein SORBI_3001G115200, partial [Sorghum bicolor]	KXG37723	Uncharacterized protein (Fragment)	SORBI_001G115200	Sorghum bicolor (Sorghum) (Sorghum vulgare)	93
TRINITY_DN832925_c0_g1_i1	263	61.6	474022749	76	2e-24	M7Z0F0	NA	NA	hypothetical protein TRIUR3_23494 [Triticum urartu]	EMS52926.1	Uncharacterized protein	TRIUR3_23494	Triticum urartu (Red wild einkorn) (Crithodium urartu)	146
TRINITY_DN832762_c0_g1_i1	209	41.15	50878355	91	1e-35	Q6ATD3	0	NA	putative polyprotein [Oryza sativa Japonica Group]	50878355	Putative polyprotein	OSJNBa0018H09.13	Oryza sativa subsp. japonica (Rice)	1362	NA	NA	nucleic acid binding [GO:0003676]; zinc ion binding [GO:0008270]; DNA integration [GO:0015074]	GO:0003676; GO:0008270; GO:0015074	NA	NA	NA	NA	NA	NA	NA	PF13961;PF00665;PF07727;PF00098;	NA	PS50994;PS50158;	NA	IPR025314;IPR001584;IPR012337;IPR013103;IPR001878;	nucleic acid binding [GO:0003676]; zinc ion binding [GO:0008270]; DNA integration [GO:0015074]
TRINITY_DN83272_c0_g1_i1	231	61.9	473957640	70	7e-18	M7ZSA1	NA	NA	hypothetical protein TRIUR3_30664 [Triticum urartu]	EMS50984.1	Uncharacterized protein	TRIUR3_30664	Triticum urartu (Red wild einkorn) (Crithodium urartu)	1501	NA	NA	hydrolase activity, acting on ester bonds [GO:0016788]	GO:0016788	NA	NA	NA	NA	EOG0936052V;	NA	PTHR10378;	PF04827;	NA	NA	NA	IPR006912;IPR029005;IPR015943;	hydrolase activity, acting on ester bonds [GO:0016788]
TRINITY_DN83264_c0_g1_i1	206	51.46	475592587	75	2e-27	M8BK02	NA	NA	Wall-associated receptor kinase 3 [Aegilops tauschii]	EMT22123.1	Wall-associated receptor kinase 3	F775_25384	Aegilops tauschii (Tausch's goatgrass) (Aegilops squarrosa)	1097	NA	NA	integral component of membrane [GO:0016021]; ATP binding [GO:0005524]; calcium ion binding [GO:0005509]; polysaccharide binding [GO:0030247]; protein kinase activity [GO:0004672]	GO:0004672; GO:0005509; GO:0005524; GO:0016021; GO:0030247	NA	ats:F775_25384;	NA	NA	EOG093603PB;	NA	NA	PF13947;PF07714;	NA	PS50026;PS00107;PS50011;PS00108;	NA	IPR001881;IPR000742;IPR011009;IPR000719;IPR017441;IPR001245;IPR008271;IPR025287;	integral component of membrane [GO:0016021]; ATP binding [GO:0005524]; calcium ion binding [GO:0005509]; polysaccharide binding [GO:0030247]; protein kinase activity [GO:0004672]
TRINITY_DN832630_c0_g1_i1	1368	54.39	636016420	45	1e-44	A0A059VEW8	NA	NA	elongation factor 1, partial [Lilium regale]	AHZ94964	Elongation factor 1 (Fragment)	NA	Lilium regale (Regal lily)	405	NA	NA	translation elongation factor activity [GO:0003746]	GO:0003746	NA	NA	NA	NA	NA	NA	NA	PF00647;PF00043;PF02798;	NA	PS50040;PS50405;PS50404;	NA	IPR010987;IPR004045;IPR004046;IPR012336;IPR001662;	translation elongation factor activity [GO:0003746]
TRINITY_DN832584_c0_g1_i1	367	52.59	474002248	55	3e-20	M7ZVX2	NA	NA	Heat stress transcription factor C-1b [Triticum urartu]	EMS52274.1	Heat stress transcription factor C-1b	TRIUR3_19198	Triticum urartu (Red wild einkorn) (Crithodium urartu)	411	NA	NA	nucleus [GO:0005634]; sequence-specific DNA binding [GO:0043565]; transcription factor activity, sequence-specific DNA binding [GO:0003700]	GO:0003700; GO:0005634; GO:0043565	HSF family	NA	NA	NA	EOG09360BUI;	NA	PTHR10015;	PF00447;	NA	PS00434;	SUBCELLULAR LOCATION: Nucleus {ECO:0000256|SAAS:SAAS00535900}.	IPR000232;IPR027725;IPR011991;	nucleus [GO:0005634]; sequence-specific DNA binding [GO:0043565]; transcription factor activity, sequence-specific DNA binding [GO:0003700]
TRINITY_DN832369_c0_g3_i1	337	53.12	669030266	100	2e-29	A0A077S161	NA	NA	unnamed protein product [Triticum aestivum]	CDM84738	Uncharacterized protein	TRAES_3BF013300060CFD_c1	Triticum aestivum (Wheat)	142	NA	NA	integral component of membrane [GO:0016021]	GO:0016021	NA	NA	NA	NA	NA	NA	NA	NA	NA	NA	NA	NA	integral component of membrane [GO:0016021]
TRINITY_DN832369_c0_g2_i1	937	52.29	669030266	100	2e-90	A0A077S161	NA	NA	unnamed protein product [Triticum aestivum]	CDM84738	Uncharacterized protein	TRAES_3BF013300060CFD_c1	Triticum aestivum (Wheat)	142	NA	NA	integral component of membrane [GO:0016021]	GO:0016021	NA	NA	NA	NA	NA	NA	NA	NA	NA	NA	NA	NA	integral component of membrane [GO:0016021]
TRINITY_DN831945_c0_g1_i1	514	50.58	302774713	41	3e-28	D8RIJ2	9641326	SELMODRAFT_94218	hypothetical protein	302774713	Putative uncharacterized protein	SELMODRAFT_236211 SELMODRAFT_94218	Selaginella moellendorffii (Spikemoss)	143	NA	NA	prefoldin complex [GO:0016272]; unfolded protein binding [GO:0051082]; protein folding [GO:0006457]	GO:0006457; GO:0016272; GO:0051082	NA	smo:SELMODRAFT_236211;smo:SELMODRAFT_94218;	XP_002970773.1;XP_002991128.1;	KOG3048;COG1730;	EOG09360SKT;	NA	NA	PF02996;	TIGR00293;	NA	NA	IPR011599;IPR004127;	prefoldin complex [GO:0016272]; unfolded protein binding [GO:0051082]; protein folding [GO:0006457]
TRINITY_DN831828_c0_g1_i1	816	54.04	1026767502	71	2e-134	A0A176W437	NA	NA	hypothetical protein AXG93_2167s1280 [Marchantia polymorpha subsp. ruderalis]	OAE27797	40S ribosomal protein S4	AXG93_2167s1280	Marchantia polymorpha subsp. polymorpha	263	NA	NA	ribosome [GO:0005840]; rRNA binding [GO:0019843]; structural constituent of ribosome [GO:0003735]; translation [GO:0006412]	GO:0003735; GO:0005840; GO:0006412; GO:0019843	Eukaryotic ribosomal protein eS4 family	NA	NA	NA	NA	NA	PTHR11581;	PF16121;PF00467;PF00900;PF08071;PF01479;	NA	PS00528;	NA	IPR032277;IPR005824;IPR000876;IPR013845;IPR013843;IPR018199;IPR002942;	ribosome [GO:0005840]; rRNA binding [GO:0019843]; structural constituent of ribosome [GO:0003735]; translation [GO:0006412]
TRINITY_DN831621_c0_g1_i1	210	51.43	475619061	85	2e-08	M8CSR9	NA	NA	Putative DNA repair and recombination protein RAD26-like protein [Aegilops tauschii]	EMT30647.1	Putative DNA repair and recombination protein RAD26-like protein	F775_01781	Aegilops tauschii (Tausch's goatgrass) (Aegilops squarrosa)	943	NA	NA	membrane [GO:0016020]; ATP binding [GO:0005524]	GO:0005524; GO:0016020	NA	ats:F775_01781;	NA	NA	EOG093601UC;	NA	NA	PF00271;PF00176;	NA	PS51192;PS51194;	NA	IPR014001;IPR001650;IPR027417;IPR000330;	membrane [GO:0016020]; ATP binding [GO:0005524]
TRINITY_DN831592_c0_g1_i1	365	62.19	474076747	85	9e-23	M7Z4X6	NA	NA	hypothetical protein TRIUR3_28786 [Triticum urartu]	EMS54566.1	Uncharacterized protein	TRIUR3_28786	Triticum urartu (Red wild einkorn) (Crithodium urartu)	296
TRINITY_DN831250_c0_g2_i2	259	65.64	78708130	66	2e-16	Q33A22	0	NA	retrotransposon protein, putative, unclassified [Oryza sativa Japonica Group]	78708130	Retrotransposon protein, putative, unclassified	LOC_Os10g16660	Oryza sativa subsp. japonica (Rice)	109	NA	NA	NA	NA	NA	NA	NA	KOG0017;COG2801;
TRINITY_DN831250_c0_g1_i2	230	63.91	77552010	66	1e-18	Q2R199	0	NA	retrotransposon protein, putative, unclassified [Oryza sativa Japonica Group]	77552010	Retrotransposon protein, putative, unclassified	LOC_Os11g39890	Oryza sativa subsp. japonica (Rice)	156
TRINITY_DN830850_c0_g1_i1	317	70.35	300681537	69	1e-29	D8L9S3	0	NA	hypothetical protein TAA_ctg0954b.00210.1 [Triticum aestivum]	300681537	Uncharacterized protein	TAA_ctg0954b.00210.1	Triticum aestivum (Wheat)	360
TRINITY_DN830469_c0_g1_i1	1619	47.31	669029870	100	0	W5CV88	NA	NA	unnamed protein product [Triticum aestivum]	CDM84216	Uncharacterized protein	TRAES_3BF045100010CFD_c1 TRAES_3BF129300010CFD_c1	Triticum aestivum (Wheat)	378	NA	NA	NA	NA	NA	NA	NA	NA	NA	NA	NA	PF07762;	NA	NA	NA	IPR011676;
TRINITY_DN830426_c3_g3_i2	227	59.91	32489644	56	7e-18	Q7XM34	0	NA	OSJNBa0083I11.4 [Oryza sativa Japonica Group]	32489644	OSJNBa0083I11.4 protein (OSJNBb0022P19.8 protein)	OSJNBa0083I11.4 OSJNBb0022P19.8	Oryza sativa subsp. japonica (Rice)	356
TRINITY_DN830426_c3_g1_i2	224	62.5	475585127	81	2e-34	R7WBN4	NA	NA	hypothetical protein F775_10642 [Aegilops tauschii]	EMT19972.1	Uncharacterized protein	F775_10642	Aegilops tauschii (Tausch's goatgrass) (Aegilops squarrosa)	511	NA	NA	NA	NA	NA	ats:F775_10642;	NA	NA	EOG09360CJP;	NA	NA	PF05003;PF03732;	NA	NA	NA	IPR007700;IPR005162;
TRINITY_DN830426_c3_g1_i1	212	64.62	475585127	81	1e-30	R7WBN4	NA	NA	hypothetical protein F775_10642 [Aegilops tauschii]	EMT19972.1	Uncharacterized protein	F775_10642	Aegilops tauschii (Tausch's goatgrass) (Aegilops squarrosa)	511	NA	NA	NA	NA	NA	ats:F775_10642;	NA	NA	EOG09360CJP;	NA	NA	PF05003;PF03732;	NA	NA	NA	IPR007700;IPR005162;
TRINITY_DN830325_c1_g1_i1	208	60.1	475589981	69	2e-07	M8BHA8	NA	NA	Putative disease resistance protein RGA4 [Aegilops tauschii]	EMT21329.1	Putative disease resistance protein RGA4	F775_25696	Aegilops tauschii (Tausch's goatgrass) (Aegilops squarrosa)	1467	NA	NA	integral component of membrane [GO:0016021]; ADP binding [GO:0043531]	GO:0016021; GO:0043531	NA	ats:F775_25696;	NA	NA	EOG0936057X;	NA	NA	PF00931;	NA	NA	NA	IPR032675;IPR002182;IPR027417;IPR011991;	integral component of membrane [GO:0016021]; ADP binding [GO:0043531]
TRINITY_DN830273_c2_g4_i1	482	45.44	475618671	85	9e-08	M8D2M0	NA	NA	hypothetical protein F775_43594 [Aegilops tauschii]	EMT30501.1	Uncharacterized protein	F775_43594	Aegilops tauschii (Tausch's goatgrass) (Aegilops squarrosa)	120	NA	NA	NA	NA	NA	ats:F775_43594;	NA	NA	EOG09360V55;	NA	NA	PF06200;	NA	PS51320;	NA	IPR010399;
TRINITY_DN830268_c1_g4_i3	230	65.65	77554276	49	2e-10	Q2QU21	0	NA	retrotransposon protein, putative, unclassified [Oryza sativa Japonica Group]	77554276	Retrotransposon protein, putative, unclassified	LOC_Os12g17760	Oryza sativa subsp. japonica (Rice)	429
TRINITY_DN830268_c1_g3_i5	340	70	77554276	56	2e-08	Q2QU21	0	NA	retrotransposon protein, putative, unclassified [Oryza sativa Japonica Group]	77554276	Retrotransposon protein, putative, unclassified	LOC_Os12g17760	Oryza sativa subsp. japonica (Rice)	429
TRINITY_DN830268_c1_g3_i1	210	67.62	108705934	53	2e-11	Q10SG0	0	NA	retrotransposon protein, putative, Ty3-gypsy subclass [Oryza sativa Japonica Group]	108705934	Retrotransposon protein, putative, Ty3-gypsy subclass	LOC_Os03g03230	Oryza sativa subsp. japonica (Rice)	573	NA	NA	NA	NA	NA	NA	NA	ENOG410XXSN;	NA	NA	NA	PF03732;	NA	NA	NA	IPR005162;
TRINITY_DN830268_c1_g2_i2	225	69.33	77554276	52	3e-12	Q2QU21	0	NA	retrotransposon protein, putative, unclassified [Oryza sativa Japonica Group]	77554276	Retrotransposon protein, putative, unclassified	LOC_Os12g17760	Oryza sativa subsp. japonica (Rice)	429
TRINITY_DN830268_c1_g2_i1	219	68.95	77554276	51	1e-10	Q2QU21	0	NA	retrotransposon protein, putative, unclassified [Oryza sativa Japonica Group]	77554276	Retrotransposon protein, putative, unclassified	LOC_Os12g17760	Oryza sativa subsp. japonica (Rice)	429
TRINITY_DN828416_c0_g1_i1	283	46.29	326503646	72	1e-07	F2CU08	0	NA	predicted protein [Hordeum vulgare subsp. vulgare]	326503646	Predicted protein	NA	Hordeum vulgare subsp. vulgare (Domesticated barley)	501	NA	NA	cytoplasm [GO:0005737]; ATP binding [GO:0005524]; phenylalanine-tRNA ligase activity [GO:0004826]; tRNA binding [GO:0000049]; phenylalanyl-tRNA aminoacylation [GO:0006432]	GO:0000049; GO:0004826; GO:0005524; GO:0005737; GO:0006432	NA	NA	NA	NA	NA	NA	NA	PF01409;	TIGR00468;	PS50862;	NA	IPR006195;IPR004529;IPR002319;	cytoplasm [GO:0005737]; ATP binding [GO:0005524]; phenylalanine-tRNA ligase activity [GO:0004826]; tRNA binding [GO:0000049]; phenylalanyl-tRNA aminoacylation [GO:0006432]
TRINITY_DN827505_c0_g1_i1	236	50.42	218193968	94	1e-16	B8AM85	0	NA	hypothetical protein OsI_14027 [Oryza sativa Indica Group]	218193968	Peptidyl-prolyl cis-trans isomerase (PPIase) (EC 5.2.1.8)	OsI_14027	Oryza sativa subsp. indica (Rice)	236	5.2.1.8	NA	cytosol [GO:0005829]; integral component of membrane [GO:0016021]; plasma membrane [GO:0005886]; vacuole [GO:0005773]; peptidyl-prolyl cis-trans isomerase activity [GO:0003755]; protein folding [GO:0006457]	GO:0003755; GO:0005773; GO:0005829; GO:0005886; GO:0006457; GO:0016021	Cyclophilin-type PPIase family	NA	NA	KOG0879;COG0652;	EOG09360NBT;	NA	PTHR11071;	PF00160;	NA	PS00170;PS50072;	NA	IPR029000;IPR024936;IPR020892;IPR002130;	cytosol [GO:0005829]; integral component of membrane [GO:0016021]; plasma membrane [GO:0005886]; vacuole [GO:0005773]; peptidyl-prolyl cis-trans isomerase activity [GO:0003755]; protein folding [GO:0006457]
TRINITY_DN82521_c0_g2_i1	553	45.57	960492377	68	8e-88	A0A0Q3EB41	NA	NA	PREDICTED: protein FAR-RED IMPAIRED RESPONSE 1-like [Brachypodium distachyon]	XP_014751280	Uncharacterized protein	BRADI_5g15647	Brachypodium distachyon (Purple false brome) (Trachynia distachya)	361	NA	NA	regulation of transcription, DNA-templated [GO:0006355]	GO:0006355	NA	bdi:100846783;	XP_014751280.1;	NA	NA	NA	PTHR31669;	PF10551;	NA	NA	NA	IPR031052;IPR018289;	regulation of transcription, DNA-templated [GO:0006355]
TRINITY_DN825145_c0_g1_i1	291	39.86	357151334	69	9e-07	I1IJU1	NA	NA	PREDICTED: subtilisin-like protease SDD1-like [Brachypodium distachyon]	XP_003575756.1	Uncharacterized protein	LOC100830756 BRADI_4g11640	Brachypodium distachyon (Purple false brome) (Trachynia distachya)	746	NA	NA	serine-type endopeptidase activity [GO:0004252]	GO:0004252	Peptidase S8 family	bdi:100830756;	XP_003575756.1;	ENOG410II14;COG1404;	EOG09360314;	NA	NA	PF05922;PF00082;	NA	PS00136;PS00137;PS00138;	NA	IPR000209;IPR023827;IPR022398;IPR023828;IPR015500;IPR010259;	serine-type endopeptidase activity [GO:0004252]
TRINITY_DN824692_c0_g1_i1	349	46.7	77553615	66	1e-15	Q2QXX8	0	NA	retrotransposon protein, putative, unclassified [Oryza sativa Japonica Group]	77553615	Retrotransposon protein, putative, unclassified	LOC_Os12g04550	Oryza sativa subsp. japonica (Rice)	256	NA	NA	nucleic acid binding [GO:0003676]	GO:0003676	NA	NA	NA	NA	NA	NA	NA	NA	NA	NA	NA	IPR012337;	nucleic acid binding [GO:0003676]
TRINITY_DN82293_c0_g2_i1	217	64.06	669029030	74	8e-22	A0A077RSK1	NA	NA	unnamed protein product [Triticum aestivum]	CDM83065	Uncharacterized protein	TRAES_3BF021900010CFD_c1	Triticum aestivum (Wheat)	333	NA	NA	nucleic acid binding [GO:0003676]	GO:0003676	NA	NA	NA	NA	NA	NA	NA	NA	NA	NA	NA	IPR012337;	nucleic acid binding [GO:0003676]
TRINITY_DN822156_c0_g1_i1	287	67.6	473901716	49	9e-06	M7YP89	NA	NA	hypothetical protein TRIUR3_14013 [Triticum urartu]	EMS49207.1	Uncharacterized protein	TRIUR3_14013	Triticum urartu (Red wild einkorn) (Crithodium urartu)	347	NA	NA	membrane [GO:0016020]; acetylglucosaminyltransferase activity [GO:0008375]	GO:0008375; GO:0016020	NA	NA	NA	NA	EOG09360IOG;	NA	NA	PF02485;	NA	NA	NA	IPR003406;	membrane [GO:0016020]; acetylglucosaminyltransferase activity [GO:0008375]
TRINITY_DN821620_c0_g1_i1	304	41.78	222635612	59	1e-18	B9FTD3	0	NA	hypothetical protein OsJ_21400 [Oryza sativa Japonica Group]	222635612	Uncharacterized protein	OsJ_21400	Oryza sativa subsp. japonica (Rice)	142	NA	NA	NA	NA	NA	NA	NA	KOG0017;COG2801;
TRINITY_DN82087_c0_g2_i1	320	56.56	326522176	100	5e-07	F2EA44	0	NA	predicted protein, partial [Hordeum vulgare subsp. vulgare]	326522176	Predicted protein (Fragment)	NA	Hordeum vulgare subsp. vulgare (Domesticated barley)	545	NA	NA	integral component of membrane [GO:0016021]; iron ion binding [GO:0005506]; oxidoreductase activity [GO:0016491]; lipid biosynthetic process [GO:0008610]	GO:0005506; GO:0008610; GO:0016021; GO:0016491	Sterol desaturase family	NA	NA	NA	NA	NA	NA	PF04116;PF12076;	NA	NA	NA	IPR006694;IPR016040;IPR021940;	integral component of membrane [GO:0016021]; iron ion binding [GO:0005506]; oxidoreductase activity [GO:0016491]; lipid biosynthetic process [GO:0008610]
TRINITY_DN818787_c0_g1_i1	420	46.19	475622178	100	8e-24	M8C3F3	NA	NA	Serine carboxypeptidase-like 50 [Aegilops tauschii]	EMT31780.1	Serine carboxypeptidase-like 50	F775_18509	Aegilops tauschii (Tausch's goatgrass) (Aegilops squarrosa)	306	NA	NA	serine-type carboxypeptidase activity [GO:0004185]	GO:0004185	Peptidase S10 family	ats:F775_18509;	NA	NA	EOG09360A43;	NA	PTHR11802;	PF00450;	NA	NA	NA	IPR029058;IPR001563;	serine-type carboxypeptidase activity [GO:0004185]
TRINITY_DN81859_c0_g1_i1	243	58.44	937940947	83	7e-25	A0A0P0Y727	NA	NA	Os12g0143100, partial [Oryza sativa Japonica Group]	BAT15859	Os12g0143100 protein (Fragment)	Os12g0143100 OSNPB_120143100	Oryza sativa subsp. japonica (Rice)	91	NA	NA	NA	NA	NA	NA	NA	NA	NA	NA	NA	PF00240;	NA	PS50053;	NA	IPR029071;IPR000626;
TRINITY_DN81755_c0_g1_i1	216	61.11	212007822	74	5e-07	B6Z277	0	NA	hypothetical protein [Triticum aestivum]	212007822	Putative uncharacterized protein	NA	Triticum aestivum (Wheat)	131
TRINITY_DN816012_c0_g1_i1	309	41.1	473749992	100	3e-35	M7Y6U2	NA	NA	hypothetical protein TRIUR3_30797 [Triticum urartu]	EMS45593.1	Uncharacterized protein	TRIUR3_30797	Triticum urartu (Red wild einkorn) (Crithodium urartu)	237	NA	NA	integral component of membrane [GO:0016021]	GO:0016021	NA	NA	NA	NA	EOG0936111B;	NA	NA	NA	NA	NA	NA	NA	integral component of membrane [GO:0016021]
TRINITY_DN81498_c0_g1_i1	207	63.29	473933530	88	1e-14	M7YI41	NA	NA	hypothetical protein TRIUR3_13854 [Triticum urartu]	EMS50053.1	Uncharacterized protein	TRIUR3_13854	Triticum urartu (Red wild einkorn) (Crithodium urartu)	101	NA	NA	NA	NA	NA	NA	NA	NA	EOG09360Z6B;	NA	NA	PF03386;	NA	NA	NA	IPR005050;
TRINITY_DN814934_c0_g1_i1	334	38.62	224579186	98	1e-20	C0LIF9	NA	NA	leucine-rich repeat protein [Dasypyrum villosum]	ACN58180.1	Leucine-rich repeat protein (Fragment)	LRR2	Dasypyrum villosum	260	NA	NA	ATP binding [GO:0005524]; protein kinase activity [GO:0004672]	GO:0004672; GO:0005524	NA	NA	NA	NA	NA	NA	NA	PF07714;	NA	PS50011;	NA	IPR011009;IPR000719;IPR001245;	ATP binding [GO:0005524]; protein kinase activity [GO:0004672]
TRINITY_DN81481_c0_g1_i1	235	42.13	475627653	70	2e-08	N1R5H3	NA	NA	hypothetical protein F775_00472 [Aegilops tauschii]	EMT33737.1	Uncharacterized protein	F775_00472	Aegilops tauschii (Tausch's goatgrass) (Aegilops squarrosa)	1111	NA	NA	integral component of membrane [GO:0016021]	GO:0016021	NA	ats:F775_00472;	NA	NA	EOG093608FO;	NA	NA	PF12576;PF07727;	NA	NA	NA	IPR022227;IPR013103;	integral component of membrane [GO:0016021]
TRINITY_DN814283_c0_g1_i1	324	44.75	326524337	75	3e-43	F2DZN0	0	NA	predicted protein [Hordeum vulgare subsp. vulgare]	326524337	Predicted protein	NA	Hordeum vulgare subsp. vulgare (Domesticated barley)	1096	NA	NA	nucleus [GO:0005634]; ADP binding [GO:0043531]; DNA binding [GO:0003677]	GO:0003677; GO:0005634; GO:0043531	NA	NA	NA	NA	NA	NA	NA	PF03859;PF00931;	NA	PS51437;	NA	IPR005559;IPR032675;IPR002182;IPR027417;IPR011991;	nucleus [GO:0005634]; ADP binding [GO:0043531]; DNA binding [GO:0003677]
TRINITY_DN81298_c0_g2_i1	220	55	475594058	98	7e-28	M8CH89	NA	NA	hypothetical protein F775_13030 [Aegilops tauschii]	EMT22591.1	Uncharacterized protein	F775_13030	Aegilops tauschii (Tausch's goatgrass) (Aegilops squarrosa)	504	NA	NA	integral component of membrane [GO:0016021]	GO:0016021	NA	ats:F775_13030;	NA	NA	EOG093609FR;	NA	NA	NA	NA	NA	NA	IPR020846;	integral component of membrane [GO:0016021]
TRINITY_DN81215_c0_g1_i1	261	54.02	475589981	61	1e-10	M8BHA8	NA	NA	Putative disease resistance protein RGA4 [Aegilops tauschii]	EMT21329.1	Putative disease resistance protein RGA4	F775_25696	Aegilops tauschii (Tausch's goatgrass) (Aegilops squarrosa)	1467	NA	NA	integral component of membrane [GO:0016021]; ADP binding [GO:0043531]	GO:0016021; GO:0043531	NA	ats:F775_25696;	NA	NA	EOG0936057X;	NA	NA	PF00931;	NA	NA	NA	IPR032675;IPR002182;IPR027417;IPR011991;	integral component of membrane [GO:0016021]; ADP binding [GO:0043531]
TRINITY_DN8118_c0_g1_i1	239	50.21	474204765	97	1e-43	M7Z655	NA	NA	Calmodulin-binding transcription activator 2 [Triticum urartu]	EMS58638.1	Calmodulin-binding transcription activator 2	TRIUR3_23040	Triticum urartu (Red wild einkorn) (Crithodium urartu)	1536	NA	NA	nucleus [GO:0005634]; ADP binding [GO:0043531]; DNA binding [GO:0003677]	GO:0003677; GO:0005634; GO:0043531	NA	NA	NA	NA	EOG093600CY;	NA	NA	PF03859;PF00043;PF00931;	NA	PS51437;PS50405;	NA	IPR005559;IPR010987;IPR004046;IPR032675;IPR002182;IPR027417;IPR011991;	nucleus [GO:0005634]; ADP binding [GO:0043531]; DNA binding [GO:0003677]
TRINITY_DN81178_c0_g1_i1	275	54.91	326513152	76	3e-13	F2EHJ4	0	NA	predicted protein, partial [Hordeum vulgare subsp. vulgare]	326513152	Predicted protein (Fragment)	NA	Hordeum vulgare subsp. vulgare (Domesticated barley)	241	NA	NA	NA	NA	NA	NA	NA	NA	NA	NA	NA	NA	NA	NA	NA	IPR006636;
TRINITY_DN81126_c0_g1_i1	228	62.72	633910168	89	4e-43	A0A059LLI6	NA	NA	Ras family protein, partial [Helicosporidium sp. ATCC 50920]	KDD75000	Ras family protein (Fragment)	H632_c934p1	Helicosporidium sp. ATCC 50920	173	NA	NA	GTP binding [GO:0005525]; GTPase activity [GO:0003924]	GO:0003924; GO:0005525	NA	NA	NA	NA	NA	NA	NA	PF00071;	TIGR00231;	NA	NA	IPR027417;IPR005225;IPR001806;	GTP binding [GO:0005525]; GTPase activity [GO:0003924]
TRINITY_DN809830_c0_g1_i1	457	48.14	326521768	68	1e-40	F2DZD8	0	NA	predicted protein [Hordeum vulgare subsp. vulgare]	326521768	Predicted protein	NA	Hordeum vulgare subsp. vulgare (Domesticated barley)	92	NA	NA	ribosome [GO:0005840]; structural constituent of ribosome [GO:0003735]; translation [GO:0006412]	GO:0003735; GO:0005840; GO:0006412	NA	NA	NA	NA	NA	NA	NA	PF01780;	TIGR00280;	NA	NA	IPR002674;IPR011331;IPR011332;	ribosome [GO:0005840]; structural constituent of ribosome [GO:0003735]; translation [GO:0006412]
TRINITY_DN80982_c0_g2_i1	227	50.66	815729572	76	5e-25	A0A0F6R9L2	NA	NA	hypothetical protein TAANSRALLhA_1740J17.g00004 [Triticum aestivum]	AKE47417	Uncharacterized protein	TAANSRALLhA_1740J17.g00004	Triticum aestivum (Wheat)	257
TRINITY_DN80919_c0_g1_i1	256	46.88	474004548	95	8e-14	M7YYS5	NA	NA	hypothetical protein TRIUR3_14988 [Triticum urartu]	EMS52346.1	Uncharacterized protein	TRIUR3_14988	Triticum urartu (Red wild einkorn) (Crithodium urartu)	580	NA	NA	hydrolase activity, acting on ester bonds [GO:0016788]	GO:0016788	NA	NA	NA	NA	EOG09360I6D;	NA	NA	PF04827;PF00855;	NA	PS50812;	NA	IPR006912;IPR000313;	hydrolase activity, acting on ester bonds [GO:0016788]
TRINITY_DN80755_c0_g1_i1	270	45.56	40644802	74	5e-44	Q70JP6	0	NA	putative SWIM protein, partial [Triticum aestivum]	40644802	Putative Zn-finger protein (Putative swim protein) (Fragment)	NA	Triticum aestivum (Wheat)	311	NA	NA	zinc ion binding [GO:0008270]; regulation of transcription, DNA-templated [GO:0006355]	GO:0006355; GO:0008270	NA	NA	NA	NA	NA	NA	PTHR31669;	PF10551;PF04434;	NA	PS50966;	NA	IPR031052;IPR018289;IPR007527;	zinc ion binding [GO:0008270]; regulation of transcription, DNA-templated [GO:0006355]
TRINITY_DN80727_c1_g2_i1	234	56.41	20502818	67	5e-22	Q8LSH4	0	NA	gag/pol protein, partial [Zea mays]	20502818	Gag/pol protein (Fragment)	NA	Zea mays (Maize)	222	NA	NA	nucleic acid binding [GO:0003676]; DNA integration [GO:0015074]	GO:0003676; GO:0015074	NA	NA	NA	NA	NA	NA	NA	NA	NA	PS50994;	NA	IPR001584;IPR012337;	nucleic acid binding [GO:0003676]; DNA integration [GO:0015074]
TRINITY_DN806967_c1_g1_i1	211	57.35	475593739	54	1e-09	M8BC51	NA	NA	Putative non-inhibitory serpin-10 [Aegilops tauschii]	EMT22475.1	Putative non-inhibitory serpin-10	F775_00051	Aegilops tauschii (Tausch's goatgrass) (Aegilops squarrosa)	560	NA	NA	extracellular space [GO:0005615]	GO:0005615	Serpin family	ats:F775_00051;	NA	NA	EOG09360D1N;	NA	PTHR11461;	PF00079;	NA	NA	NA	IPR023796;IPR000215;	extracellular space [GO:0005615]
TRINITY_DN806407_c0_g1_i1	250	48	566254112	86	3e-17	U7DTR3	NA	NA	hypothetical protein POPTR_1112s00210g [Populus trichocarpa]	XP_006387391	Histone H3	POPTR_1112s00210g	Populus trichocarpa (Western balsam poplar) (Populus balsamifera subsp. trichocarpa)	99	NA	NA	nucleosome [GO:0000786]; nucleus [GO:0005634]; DNA binding [GO:0003677]; protein heterodimerization activity [GO:0046982]	GO:0000786; GO:0003677; GO:0005634; GO:0046982	Histone H3 family	pop:POPTR_1112s00210g;	XP_006387391.1;	KOG1745;COG2036;	EOG09360S2A;	NA	PTHR11426;	PF00125;	NA	PS00322;PS00959;	SUBCELLULAR LOCATION: Chromosome {ECO:0000256|SAAS:SAAS00690744}.; SUBCELLULAR LOCATION: Nucleus {ECO:0000256|SAAS:SAAS00690742}.	IPR009072;IPR007125;IPR000164;	nucleosome [GO:0000786]; nucleus [GO:0005634]; DNA binding [GO:0003677]; protein heterodimerization activity [GO:0046982]
TRINITY_DN806231_c0_g1_i1	478	37.45	760445331	79	6e-35	A0A087SM32	NA	NA	putative small nuclear ribonucleoprotein F [Auxenochlorella protothecoides]	XP_011399734	Putative small nuclear ribonucleoprotein F	F751_0718	Auxenochlorella protothecoides (Green microalga) (Chlorella protothecoides)	84	NA	NA	small nucleolar ribonucleoprotein complex [GO:0005732]; spliceosomal complex [GO:0005681]; viral nucleocapsid [GO:0019013]; RNA binding [GO:0003723]; spliceosomal snRNP assembly [GO:0000387]	GO:0000387; GO:0003723; GO:0005681; GO:0005732; GO:0019013	SnRNP Sm proteins family	apro:F751_0718;	XP_011399734.1;	NA	NA	NA	NA	PF01423;	NA	NA	SUBCELLULAR LOCATION: Nucleus {ECO:0000256|PIRNR:PIRNR006609}.	IPR016487;IPR010920;IPR001163;IPR034100;	small nucleolar ribonucleoprotein complex [GO:0005732]; spliceosomal complex [GO:0005681]; viral nucleocapsid [GO:0019013]; RNA binding [GO:0003723]; spliceosomal snRNP assembly [GO:0000387]
TRINITY_DN805925_c0_g1_i1	365	44.11	474207511	99	8e-50	M8A274	NA	NA	hypothetical protein TRIUR3_31074 [Triticum urartu]	EMS58740.1	Uncharacterized protein	TRIUR3_31074	Triticum urartu (Red wild einkorn) (Crithodium urartu)	95
TRINITY_DN80576_c0_g2_i1	287	49.83	326497245	88	5e-51	F2E4D5	0	NA	predicted protein [Hordeum vulgare subsp. vulgare]	326497245	Predicted protein	NA	Hordeum vulgare subsp. vulgare (Domesticated barley)	876	NA	NA	NA	NA	NA	NA	NA	NA	EOG093602D8;	NA	NA	PF00646;	TIGR01640;	PS50181;	NA	IPR017451;IPR001810;
TRINITY_DN804966_c0_g1_i1	231	58.01	77551861	55	2e-10	Q2R1P3	0	NA	retrotransposon protein, putative, unclassified [Oryza sativa Japonica Group]	77551861	Retrotransposon protein, putative, unclassified	LOC_Os11g38540	Oryza sativa subsp. japonica (Rice)	1965	NA	NA	nucleic acid binding [GO:0003676]; RNA-DNA hybrid ribonuclease activity [GO:0004523]; DNA integration [GO:0015074]	GO:0003676; GO:0004523; GO:0015074	NA	NA	NA	KOG0017;COG2801;	NA	NA	NA	PF03732;PF00665;PF00078;	NA	PS50994;PS50879;	NA	IPR001584;IPR021109;IPR005162;IPR012337;IPR002156;IPR000477;	nucleic acid binding [GO:0003676]; RNA-DNA hybrid ribonuclease activity [GO:0004523]; DNA integration [GO:0015074]
TRINITY_DN80456_c0_g1_i1	222	54.95	374086126	59	3e-18	H6U263	0	NA	unknown protein [Triticum aestivum]	374086126	Uncharacterized protein	NA	Triticum aestivum (Wheat)	307
TRINITY_DN80347_c0_g1_i1	217	35.94	475595630	77	1e-28	M8BDV4	NA	NA	hypothetical protein F775_23049 [Aegilops tauschii]	EMT23100.1	Uncharacterized protein	F775_23049	Aegilops tauschii (Tausch's goatgrass) (Aegilops squarrosa)	1164	NA	NA	NA	NA	NA	ats:F775_23049;	NA	NA	EOG093601CJ;	NA	NA	NA	NA	NA	NA	IPR021109;
TRINITY_DN802926_c0_g1_i1	201	41.29	473928543	66	5e-06	M7YS40	NA	NA	Prolyl endopeptidase [Triticum urartu]	EMS49886.1	Prolyl endopeptidase	TRIUR3_26738	Triticum urartu (Red wild einkorn) (Crithodium urartu)	519	NA	NA	serine-type endopeptidase activity [GO:0004252]; serine-type exopeptidase activity [GO:0070008]	GO:0004252; GO:0070008	NA	NA	NA	NA	EOG093602W5;	NA	NA	PF00326;PF02897;	NA	PS00708;	NA	IPR029058;IPR002471;IPR023302;IPR001375;IPR002470;	serine-type endopeptidase activity [GO:0004252]; serine-type exopeptidase activity [GO:0070008]
TRINITY_DN802847_c0_g1_i1	383	36.55	168016715	60	2e-33	A9S3N3	5924112	PHYPADRAFT_74146	hypothetical protein	168016715	Dolichyl-diphosphooligosaccharide--protein glycosyltransferase subunit DAD1 (Oligosaccharyl transferase subunit DAD1) (EC 2.4.99.18)	PHYPADRAFT_74146	Physcomitrella patens subsp. patens (Moss)	117	2.4.99.18	NA	integral component of membrane [GO:0016021]; oligosaccharyltransferase complex [GO:0008250]; dolichyl-diphosphooligosaccharide-protein glycotransferase activity [GO:0004579]; protein N-linked glycosylation [GO:0006487]	GO:0004579; GO:0006487; GO:0008250; GO:0016021	DAD/OST2 family	ppp:PHYPADRAFT_74146;	XP_001760894.1;	KOG1746;ENOG4111Q2I;	NA	NA	PTHR10705;	PF02109;	NA	NA	SUBCELLULAR LOCATION: Endoplasmic reticulum membrane {ECO:0000256|RuleBase:RU361136}; Multi-pass membrane protein {ECO:0000256|RuleBase:RU361136}.	IPR003038;	integral component of membrane [GO:0016021]; oligosaccharyltransferase complex [GO:0008250]; dolichyl-diphosphooligosaccharide-protein glycotransferase activity [GO:0004579]; protein N-linked glycosylation [GO:0006487]
TRINITY_DN802294_c0_g1_i1	237	49.37	475625961	88	3e-08	M8CFY4	NA	NA	E3 SUMO-protein ligase SIZ2 [Aegilops tauschii]	EMT33143.1	E3 SUMO-protein ligase SIZ2	F775_03586	Aegilops tauschii (Tausch's goatgrass) (Aegilops squarrosa)	1037	NA	NA	ligase activity [GO:0016874]; zinc ion binding [GO:0008270]	GO:0008270; GO:0016874	NA	ats:F775_03586;	NA	NA	EOG093601XH;	NA	NA	PF02891;	NA	PS50800;PS01359;PS51044;	NA	IPR003034;IPR019786;IPR011011;IPR004181;IPR001965;IPR013083;	ligase activity [GO:0016874]; zinc ion binding [GO:0008270]
TRINITY_DN801803_c0_g2_i1	478	43.93	40644802	68	3e-16	Q70JP6	0	NA	putative SWIM protein, partial [Triticum aestivum]	40644802	Putative Zn-finger protein (Putative swim protein) (Fragment)	NA	Triticum aestivum (Wheat)	311	NA	NA	zinc ion binding [GO:0008270]; regulation of transcription, DNA-templated [GO:0006355]	GO:0006355; GO:0008270	NA	NA	NA	NA	NA	NA	PTHR31669;	PF10551;PF04434;	NA	PS50966;	NA	IPR031052;IPR018289;IPR007527;	zinc ion binding [GO:0008270]; regulation of transcription, DNA-templated [GO:0006355]
TRINITY_DN801590_c0_g1_i1	297	51.18	473939154	98	3e-46	M7YRZ4	NA	NA	Transcription factor GLABRA 3 [Triticum urartu]	EMS50232.1	Transcription factor GLABRA 3	TRIUR3_29068	Triticum urartu (Red wild einkorn) (Crithodium urartu)	502	NA	NA	protein dimerization activity [GO:0046983]	GO:0046983	NA	NA	NA	NA	EOG09360A18;	NA	NA	PF14215;	NA	NA	NA	IPR011598;IPR025610;	protein dimerization activity [GO:0046983]
TRINITY_DN80119_c0_g1_i1	384	35.94	326534132	58	2e-15	F2D2U5	0	NA	predicted protein, partial [Hordeum vulgare subsp. vulgare]	326534132	Predicted protein (Fragment)	NA	Hordeum vulgare subsp. vulgare (Domesticated barley)	184	NA	NA	small protein activating enzyme activity [GO:0008641]	GO:0008641	NA	NA	NA	NA	NA	NA	NA	NA	NA	NA	NA	IPR000594;	small protein activating enzyme activity [GO:0008641]
TRINITY_DN800728_c0_g1_i1	416	42.55	567904832	72	8e-60	V4VXN4	NA	NA	hypothetical protein CICLE_v10022729mg [Citrus clementina]	XP_006444904	Uncharacterized protein	CICLE_v10022729mg	Citrus clementina	145	NA	NA	translation initiation factor activity [GO:0003743]	GO:0003743	EIF-1A family	cic:CICLE_v10022729mg;	XP_006444904.1;	NA	NA	NA	PTHR21668;	PF01176;	TIGR00523;	PS01262;PS50832;	NA	IPR012340;IPR006196;IPR001253;IPR018104;	translation initiation factor activity [GO:0003743]
TRINITY_DN800106_c0_g1_i1	210	42.38	242043566	62	1e-16	C5X2S4	8054449	SORBIDRAFT_02g008047	hypothetical protein	242043566	Deleted.
TRINITY_DN799022_c0_g1_i1	534	37.64	669029546	95	2e-25	A0A077RT99	NA	NA	unnamed protein product [Triticum aestivum]	CDM83785	Uncharacterized protein	TRAES_3BF111700110CFD_c1	Triticum aestivum (Wheat)	503	NA	NA	hydrolase activity, hydrolyzing O-glycosyl compounds [GO:0004553]; carbohydrate metabolic process [GO:0005975]	GO:0004553; GO:0005975	Glycosyl hydrolase 1 family	NA	NA	NA	NA	NA	PTHR10353;	PF00232;	NA	NA	NA	IPR001360;IPR017853;	hydrolase activity, hydrolyzing O-glycosyl compounds [GO:0004553]; carbohydrate metabolic process [GO:0005975]
TRINITY_DN797316_c0_g1_i1	334	56.29	473790378	76	9e-07	M7Y8K2	NA	NA	hypothetical protein TRIUR3_26831 [Triticum urartu]	EMS46348.1	Uncharacterized protein	TRIUR3_26831	Triticum urartu (Red wild einkorn) (Crithodium urartu)	379	NA	NA	integral component of membrane [GO:0016021]	GO:0016021	NA	NA	NA	NA	EOG09360H2S;	NA	NA	NA	NA	NA	NA	NA	integral component of membrane [GO:0016021]
TRINITY_DN79714_c0_g1_i1	216	60.65	62732883	42	1e-09	Q53J46	0	NA	transposon protein, putative, unclassified [Oryza sativa Japonica Group]	62732883	Transposon protein, putative, unclassified	LOC_Os11g46930	Oryza sativa subsp. japonica (Rice)	1914	NA	NA	nucleic acid binding [GO:0003676]; RNA-DNA hybrid ribonuclease activity [GO:0004523]; DNA integration [GO:0015074]	GO:0003676; GO:0004523; GO:0015074	NA	NA	NA	KOG0017;COG2801;	NA	NA	NA	PF03732;PF00665;PF00078;	NA	PS50994;PS50879;	NA	IPR001584;IPR021109;IPR005162;IPR012337;IPR002156;IPR000477;	nucleic acid binding [GO:0003676]; RNA-DNA hybrid ribonuclease activity [GO:0004523]; DNA integration [GO:0015074]
TRINITY_DN79698_c0_g1_i1	234	60.68	475605564	72	2e-08	M8BMB2	NA	NA	Transcription factor FAMA [Aegilops tauschii]	EMT26125.1	Transcription factor FAMA	F775_03517	Aegilops tauschii (Tausch's goatgrass) (Aegilops squarrosa)	532	NA	NA	protein dimerization activity [GO:0046983]	GO:0046983	NA	ats:F775_03517;	NA	NA	EOG09360J1S;	NA	NA	PF00010;	NA	PS50888;	NA	IPR011598;	protein dimerization activity [GO:0046983]
TRINITY_DN79629_c0_g1_i1	266	36.84	763757793	71	1e-35	A0A0D2QZL0	NA	NA	hypothetical protein B456_004G177600 [Gossypium raimondii]	KJB25124	Uncharacterized protein	B456_004G177600	Gossypium raimondii (New World cotton)	588	NA	NA	integral component of membrane [GO:0016021]; ATP binding [GO:0005524]; ATPase activity [GO:0016887]	GO:0005524; GO:0016021; GO:0016887	NA	NA	NA	NA	NA	NA	PTHR19248;	PF00005;PF00037;PF04068;	NA	PS00198;PS51379;PS00211;PS50893;	NA	IPR017896;IPR017900;IPR003593;IPR003439;IPR017871;IPR027417;IPR013283;IPR034348;IPR007209;	integral component of membrane [GO:0016021]; ATP binding [GO:0005524]; ATPase activity [GO:0016887]
TRINITY_DN796113_c0_g1_i1	831	44.04	475587421	81	1e-20	R7WD18	NA	NA	hypothetical protein F775_02392 [Aegilops tauschii]	EMT20541.1	Uncharacterized protein	F775_02392	Aegilops tauschii (Tausch's goatgrass) (Aegilops squarrosa)	227	NA	NA	NA	NA	NA	ats:F775_02392;	NA	NA	EOG093618X1;
TRINITY_DN795998_c0_g1_i1	283	62.9	473948054	83	8e-12	M7ZR97	NA	NA	Signal peptidase complex catalytic subunit SEC11A [Triticum urartu]	EMS50599.1	Signal peptidase I (EC 3.4.21.89)	TRIUR3_21565	Triticum urartu (Red wild einkorn) (Crithodium urartu)	420	3.4.21.89	NA	integral component of membrane [GO:0016021]; peptidase activity [GO:0008233]; signal peptide processing [GO:0006465]	GO:0006465; GO:0008233; GO:0016021	Peptidase S26B family	NA	NA	NA	EOG09360O54;	NA	PTHR10806;	PF00717;	TIGR02228;	NA	NA	IPR015927;IPR001733;	integral component of membrane [GO:0016021]; peptidase activity [GO:0008233]; signal peptide processing [GO:0006465]
TRINITY_DN79468_c0_g2_i1	223	52.47	40538890	68	7e-27	Q75KQ1	0	NA	putative polyprotein [Oryza sativa Japonica Group]	40538890	Putative polyprotein (RNase H domain containing protein) (Retrotransposon protein, putative, Ty3-gypsy subclass)	OSJNBa0091B22.1 LOC_Os03g31650 OSJNBa0036E17.20	Oryza sativa subsp. japonica (Rice)	1227	NA	NA	nucleic acid binding [GO:0003676]; RNA-DNA hybrid ribonuclease activity [GO:0004523]; DNA integration [GO:0015074]	GO:0003676; GO:0004523; GO:0015074	NA	NA	NA	KOG0017;COG2801;	NA	NA	NA	PF00665;PF00078;	NA	PS50994;PS50879;	NA	IPR001584;IPR012337;IPR002156;IPR000477;	nucleic acid binding [GO:0003676]; RNA-DNA hybrid ribonuclease activity [GO:0004523]; DNA integration [GO:0015074]
TRINITY_DN794409_c0_g1_i1	305	50.82	474207520	88	2e-51	M7ZGH9	NA	NA	hypothetical protein TRIUR3_34830 [Triticum urartu]	EMS58741.1	Uncharacterized protein	TRIUR3_34830	Triticum urartu (Red wild einkorn) (Crithodium urartu)	182	NA	NA	NA	NA	NA	NA	NA	NA	EOG09360P76;
TRINITY_DN793734_c0_g1_i1	283	51.24	947068970	46	2e-09	A0A0R0GS22	NA	NA	hypothetical protein GLYMA_13G022600 [Glycine max]	KRH17861	Uncharacterized protein	GLYMA_13G022600	Glycine max (Soybean) (Glycine hispida)	250
TRINITY_DN793263_c0_g1_i1	355	58.87	641850674	90	1e-69	A0A067G231	NA	NA	hypothetical protein CISIN_1g0034991mg, partial [Citrus sinensis]	KDO69546	Uncharacterized protein (Fragment)	CISIN_1g0034991mg	Citrus sinensis (Sweet orange) (Citrus aurantium var. sinensis)	491	NA	NA	ATP binding [GO:0005524]	GO:0005524	AAA ATPase family	NA	NA	NA	NA	NA	NA	PF00004;PF02933;PF02359;	NA	PS00674;	NA	IPR003593;IPR009010;IPR003959;IPR003960;IPR004201;IPR029067;IPR003338;IPR027417;	ATP binding [GO:0005524]
TRINITY_DN793258_c0_g1_i1	250	55.2	475616569	59	1e-08	M8CQK9	NA	NA	hypothetical protein F775_42283 [Aegilops tauschii]	EMT29812.1	Uncharacterized protein	F775_42283	Aegilops tauschii (Tausch's goatgrass) (Aegilops squarrosa)	702	NA	NA	serine-type endopeptidase activity [GO:0004252]	GO:0004252	NA	ats:F775_42283;	NA	NA	EOG0936084W;	NA	NA	PF05922;PF00082;	NA	NA	NA	IPR009020;IPR000209;IPR015500;IPR034197;IPR010259;	serine-type endopeptidase activity [GO:0004252]
TRINITY_DN793216_c0_g1_i1	281	48.4	475598249	100	9e-10	M8BG20	NA	NA	hypothetical protein F775_43954 [Aegilops tauschii]	EMT23885.1	Histone H2B	F775_43954	Aegilops tauschii (Tausch's goatgrass) (Aegilops squarrosa)	66	NA	NA	nucleosome [GO:0000786]; nucleus [GO:0005634]; DNA binding [GO:0003677]; protein heterodimerization activity [GO:0046982]	GO:0000786; GO:0003677; GO:0005634; GO:0046982	Histone H2B family	ats:F775_43954;	NA	NA	EOG09360WOA;	NA	PTHR23428;	PF00125;	NA	PS00357;	SUBCELLULAR LOCATION: Chromosome {ECO:0000256|SAAS:SAAS00680978}.; SUBCELLULAR LOCATION: Nucleus {ECO:0000256|RuleBase:RU000451, ECO:0000256|SAAS:SAAS00593244}.	IPR009072;IPR007125;IPR000558;	nucleosome [GO:0000786]; nucleus [GO:0005634]; DNA binding [GO:0003677]; protein heterodimerization activity [GO:0046982]
TRINITY_DN793081_c0_g1_i1	574	56.1	187373056	77	2e-44	C4MF59	NA	NA	UDP-glycosyltransferase UGT710F3 [Avena strigosa]	ACD03262.1	UDP-glycosyltransferase UGT710F3	NA	Avena strigosa (black oat)	456	NA	NA	transferase activity, transferring hexosyl groups [GO:0016758]; metabolic process [GO:0008152]	GO:0008152; GO:0016758	NA	NA	NA	NA	NA	NA	PTHR11926;	PF00201;	NA	NA	NA	IPR002213;	transferase activity, transferring hexosyl groups [GO:0016758]; metabolic process [GO:0008152]
TRINITY_DN792759_c0_g1_i1	644	48.14	326523253	71	3e-27	F2D0P6	0	NA	predicted protein [Hordeum vulgare subsp. vulgare]	326523253	Predicted protein	NA	Hordeum vulgare subsp. vulgare (Domesticated barley)	200	NA	NA	endoplasmic reticulum membrane [GO:0005789]	GO:0005789	NA	NA	NA	NA	NA	NA	PTHR10809;	PF00635;	NA	PS50202;	NA	IPR013783;IPR000535;IPR008962;IPR016763;	endoplasmic reticulum membrane [GO:0005789]
TRINITY_DN792737_c0_g1_i1	245	43.67	474021742	71	3e-06	M7ZXN2	NA	NA	hypothetical protein TRIUR3_07329 [Triticum urartu]	EMS52884.1	Uncharacterized protein	TRIUR3_07329	Triticum urartu (Red wild einkorn) (Crithodium urartu)	383	NA	NA	nucleic acid binding [GO:0003676]; zinc ion binding [GO:0008270]	GO:0003676; GO:0008270	NA	NA	NA	NA	NA	NA	NA	NA	NA	PS50158;	NA	IPR001878;	nucleic acid binding [GO:0003676]; zinc ion binding [GO:0008270]
TRINITY_DN792458_c0_g1_i1	216	43.98	633908044	79	3e-29	A0A059LIC0	NA	NA	AAA+ ATPase [Helicosporidium sp. ATCC 50920]	KDD73931	AAA+ ATPase	H632_c1719p0	Helicosporidium sp. ATCC 50920	411	NA	NA	cytoplasm [GO:0005737]; ATP binding [GO:0005524]; hydrolase activity [GO:0016787]; protein catabolic process [GO:0030163]	GO:0005524; GO:0005737; GO:0016787; GO:0030163	AAA ATPase family	NA	NA	NA	NA	NA	NA	PF00004;	TIGR01242;	PS00674;	NA	IPR005937;IPR003593;IPR003959;IPR003960;IPR027417;	cytoplasm [GO:0005737]; ATP binding [GO:0005524]; hydrolase activity [GO:0016787]; protein catabolic process [GO:0030163]
TRINITY_DN791901_c0_g1_i1	367	35.69	992159207	47	4e-08	C5YUY3	NA	NA	hypothetical protein SORBI_3009G220900 [Sorghum bicolor]	EES18608	Uncharacterized protein	SORBI_009G220900	Sorghum bicolor (Sorghum) (Sorghum vulgare)	123	NA	NA	integral component of membrane [GO:0016021]	GO:0016021	NA	sbi:SORBI_09g027320;	XP_002440178.1;	KOG0055;COG1132;	EOG093600JM;	NA	NA	PF13966;	NA	NA	NA	IPR026960;	integral component of membrane [GO:0016021]
TRINITY_DN791690_c0_g1_i1	240	43.75	475623154	80	3e-35	M8CWP3	NA	NA	hypothetical protein F775_52415 [Aegilops tauschii]	EMT32122.1	Uncharacterized protein	F775_52415	Aegilops tauschii (Tausch's goatgrass) (Aegilops squarrosa)	145	NA	NA	NA	NA	NA	ats:F775_52415;	NA	NA	\N;
TRINITY_DN791491_c0_g1_i1	560	51.07	669031949	100	1e-42	A0A080YUV6	NA	NA	unnamed protein product [Triticum aestivum]	CDM87195	Uncharacterized protein	TRAES_3BF064900040CFD_c1 TRAES_3BF066000050CFD_c1	Triticum aestivum (Wheat)	475
TRINITY_DN790591_c0_g1_i1	341	47.8	474002360	79	1e-26	M7YXB8	NA	NA	hypothetical protein TRIUR3_11602 [Triticum urartu]	EMS52287.1	Uncharacterized protein	TRIUR3_11602	Triticum urartu (Red wild einkorn) (Crithodium urartu)	125	NA	NA	NA	NA	NA	NA	NA	NA	EOG09360SAD;
TRINITY_DN790548_c0_g1_i1	301	49.83	475590399	100	7e-62	M8CE65	NA	NA	Putative disease resistance RPP13-like protein 1 [Aegilops tauschii]	EMT21461.1	Putative disease resistance RPP13-like protein 1	F775_08715	Aegilops tauschii (Tausch's goatgrass) (Aegilops squarrosa)	2149	NA	NA	ADP binding [GO:0043531]	GO:0043531	NA	ats:F775_08715;	NA	NA	\N;	NA	NA	PF13359;PF00931;	NA	NA	NA	IPR027806;IPR032675;IPR002182;IPR027417;IPR011991;	ADP binding [GO:0043531]
TRINITY_DN79047_c1_g1_i2	252	64.68	474021068	66	2e-09	M7Z092	NA	NA	hypothetical protein TRIUR3_27961 [Triticum urartu]	EMS52871.1	Uncharacterized protein	TRIUR3_27961	Triticum urartu (Red wild einkorn) (Crithodium urartu)	861	NA	NA	NA	NA	NA	NA	NA	NA	EOG09360CTM;	NA	PTHR15197:SF2;	PF15862;	NA	NA	NA	IPR024822;IPR031722;
TRINITY_DN79010_c0_g1_i1	829	39.81	475618102	45	9e-07	M8BZB4	NA	NA	hypothetical protein F775_26803 [Aegilops tauschii]	EMT30345.1	Uncharacterized protein	F775_26803	Aegilops tauschii (Tausch's goatgrass) (Aegilops squarrosa)	73	NA	NA	defense response [GO:0006952]	GO:0006952	NA	ats:F775_26803;	NA	NA	EOG09360WD0;	NA	NA	NA	NA	NA	NA	IPR003614;	defense response [GO:0006952]
TRINITY_DN789020_c0_g1_i1	392	43.62	474091630	77	4e-19	M7Z4J2	NA	NA	PsbP domain-containing protein 4, chloroplastic [Triticum urartu]	EMS54912.1	PsbP domain-containing protein 4, chloroplastic	TRIUR3_09570	Triticum urartu (Red wild einkorn) (Crithodium urartu)	261	NA	NA	chloroplast stroma [GO:0009570]; chloroplast thylakoid [GO:0009534]; extrinsic component of membrane [GO:0019898]; photosystem II oxygen evolving complex [GO:0009654]; thylakoid lumen [GO:0031977]; calcium ion binding [GO:0005509]; photosynthesis [GO:0015979]	GO:0005509; GO:0009534; GO:0009570; GO:0009654; GO:0015979; GO:0019898; GO:0031977	NA	NA	NA	NA	EOG09360K6Z;	NA	NA	PF01789;	NA	NA	NA	IPR016123;IPR002683;	chloroplast stroma [GO:0009570]; chloroplast thylakoid [GO:0009534]; extrinsic component of membrane [GO:0019898]; photosystem II oxygen evolving complex [GO:0009654]; thylakoid lumen [GO:0031977]; calcium ion binding [GO:0005509]; photosynthesis [GO:0015979]
TRINITY_DN788949_c0_g1_i1	399	46.12	472904507	100	3e-12	M7XDN0	NA	NA	hypothetical protein TRIUR3_28170 [Triticum urartu]	EMS35743.1	Uncharacterized protein	TRIUR3_28170	Triticum urartu (Red wild einkorn) (Crithodium urartu)	207	NA	NA	NA	NA	NA	NA	NA	NA	EOG093600QJ;
TRINITY_DN788295_c0_g1_i1	308	47.4	475590399	75	8e-47	M8CE65	NA	NA	Putative disease resistance RPP13-like protein 1 [Aegilops tauschii]	EMT21461.1	Putative disease resistance RPP13-like protein 1	F775_08715	Aegilops tauschii (Tausch's goatgrass) (Aegilops squarrosa)	2149	NA	NA	ADP binding [GO:0043531]	GO:0043531	NA	ats:F775_08715;	NA	NA	\N;	NA	NA	PF13359;PF00931;	NA	NA	NA	IPR027806;IPR032675;IPR002182;IPR027417;IPR011991;	ADP binding [GO:0043531]
TRINITY_DN787225_c0_g1_i1	300	42.33	255085987	48	3e-16	C1FIR0	8248092	MICPUN_95622	hypothetical protein	255085987	Uncharacterized protein	MICPUN_95622	Micromonas commoda (strain RCC299 / NOUM17 / CCMP2709) (Picoplanktonic green alga)	355	NA	NA	unfolded protein binding [GO:0051082]; protein folding [GO:0006457]	GO:0006457; GO:0051082	NA	mis:MICPUN_95622;	XP_002508960.1;	NA	NA	NA	NA	PF00226;PF01556;	NA	PS00636;PS50076;	NA	IPR002939;IPR001623;IPR018253;IPR008971;	unfolded protein binding [GO:0051082]; protein folding [GO:0006457]
TRINITY_DN78695_c0_g1_i1	224	47.77	326489274	100	3e-14	F2E2P8	0	NA	predicted protein [Hordeum vulgare subsp. vulgare]	326489274	Dirigent protein	NA	Hordeum vulgare subsp. vulgare (Domesticated barley)	176	NA	NA	apoplast [GO:0048046]	GO:0048046	Plant dirigent protein family	NA	NA	NA	NA	NA	NA	PF03018;	NA	NA	SUBCELLULAR LOCATION: Secreted, extracellular space, apoplast {ECO:0000256|RuleBase:RU363099}.	IPR034871;IPR004265;	apoplast [GO:0048046]
TRINITY_DN78515_c0_g1_i1	261	51.72	217426785	88	7e-07	D0QEK9	0	NA	Far1 [Triticum aestivum]	217426785	Far1	FAR1	Triticum aestivum (Wheat)	446	NA	NA	regulation of transcription, DNA-templated [GO:0006355]	GO:0006355	NA	NA	NA	NA	NA	NA	PTHR31669;	PF03101;	NA	NA	NA	IPR004330;IPR031052;	regulation of transcription, DNA-templated [GO:0006355]
TRINITY_DN78486_c0_g1_i1	255	61.18	475623091	76	3e-08	M8CCH6	NA	NA	Ubiquitin carboxyl-terminal hydrolase 23 [Aegilops tauschii]	EMT32099.1	Ubiquitin carboxyl-terminal hydrolase 23	F775_32525	Aegilops tauschii (Tausch's goatgrass) (Aegilops squarrosa)	968	NA	NA	thiol-dependent ubiquitinyl hydrolase activity [GO:0036459]; protein deubiquitination [GO:0016579]; ubiquitin-dependent protein catabolic process [GO:0006511]	GO:0006511; GO:0016579; GO:0036459	Peptidase C19 family	ats:F775_32525;	NA	NA	EOG093602AA;	NA	NA	PF00443;	NA	PS00972;PS00973;PS50235;	NA	IPR001394;IPR018200;IPR028889;	thiol-dependent ubiquitinyl hydrolase activity [GO:0036459]; protein deubiquitination [GO:0016579]; ubiquitin-dependent protein catabolic process [GO:0006511]
TRINITY_DN78469_c1_g1_i1	220	46.36	475586229	78	5e-30	R7WFT2	NA	NA	Myb-related protein Zm1 [Aegilops tauschii]	EMT20255.1	Myb-related protein Zm1	F775_18231	Aegilops tauschii (Tausch's goatgrass) (Aegilops squarrosa)	341	NA	NA	DNA binding [GO:0003677]	GO:0003677	NA	ats:F775_18231;	NA	NA	EOG09360GQ6;	NA	NA	PF00249;	NA	PS51294;	NA	IPR009057;IPR017930;IPR021109;IPR001005;	DNA binding [GO:0003677]
TRINITY_DN784453_c0_g1_i1	379	44.33	728845849	65	3e-33	A0A0B0PK90	NA	NA	60S ribosomal L37-1 -like protein [Gossypium arboreum]	KHG25292	Ribosomal protein L37	F383_07377	Gossypium arboreum (Tree cotton) (Gossypium nanking)	120	NA	NA	ribosome [GO:0005840]; metal ion binding [GO:0046872]; rRNA binding [GO:0019843]; structural constituent of ribosome [GO:0003735]; translation [GO:0006412]	GO:0003735; GO:0005840; GO:0006412; GO:0019843; GO:0046872	Eukaryotic ribosomal protein eL37 family	NA	NA	NA	NA	NA	NA	PF01907;	NA	PS01077;	NA	IPR011331;IPR001569;IPR018267;IPR011332;	ribosome [GO:0005840]; metal ion binding [GO:0046872]; rRNA binding [GO:0019843]; structural constituent of ribosome [GO:0003735]; translation [GO:0006412]
TRINITY_DN78328_c0_g1_i1	222	50.9	225381080	86	2e-40	C0M0V3	0	NA	putative polyprotein, partial [Secale cereale]	225381080	Putative polyprotein (Fragment)	NA	Secale cereale (Rye)	468	NA	NA	nucleic acid binding [GO:0003676]; DNA integration [GO:0015074]	GO:0003676; GO:0015074	NA	NA	NA	NA	NA	NA	NA	PF00665;	NA	PS50994;	NA	IPR001584;IPR012337;	nucleic acid binding [GO:0003676]; DNA integration [GO:0015074]
TRINITY_DN783050_c0_g1_i1	383	51.44	475618336	63	4e-28	M8D2F1	NA	NA	hypothetical protein F775_15175 [Aegilops tauschii]	EMT30416.1	Uncharacterized protein	F775_15175	Aegilops tauschii (Tausch's goatgrass) (Aegilops squarrosa)	97	NA	NA	NA	NA	NA	ats:F775_15175;	NA	NA	EOG09360P5N;
TRINITY_DN782891_c0_g1_i1	285	54.04	242034025	49	4e-10	C5WWD1	8065193	SORBIDRAFT_01g017700	hypothetical protein	242034025	Uncharacterized protein	SORBI_001G200800	Sorghum bicolor (Sorghum) (Sorghum vulgare)	98	NA	NA	lipid transport [GO:0006869]	GO:0006869	NA	sbi:SORBI_01g017700;	XP_002464407.1;	ENOG410JH96;ENOG410Z1B5;	EOG09360XFI;	NA	PTHR33214;	PF14368;	NA	NA	NA	IPR016140;IPR033872;	lipid transport [GO:0006869]
TRINITY_DN782447_c0_g1_i1	241	70.54	326489201	95	2e-46	F2E2L2	0	NA	predicted protein [Hordeum vulgare subsp. vulgare]	326489201	Predicted protein	NA	Hordeum vulgare subsp. vulgare (Domesticated barley)	222	NA	NA	O-methyltransferase activity [GO:0008171]	GO:0008171	NA	NA	NA	NA	NA	NA	NA	PF01596;	NA	PS51682;	NA	IPR002935;IPR029063;	O-methyltransferase activity [GO:0008171]
TRINITY_DN782211_c1_g1_i1	249	57.83	475594808	66	6e-07	M8BLL3	NA	NA	Pyruvate, phosphate dikinase 1, chloroplastic [Aegilops tauschii]	EMT22829.1	Pyruvate, phosphate dikinase 1, chloroplastic	F775_06139	Aegilops tauschii (Tausch's goatgrass) (Aegilops squarrosa)	1290	NA	NA	chloroplast stroma [GO:0009570]; cytosol [GO:0005829]; nucleus [GO:0005634]; ATP binding [GO:0005524]; kinase activity [GO:0016301]; pyruvate, phosphate dikinase activity [GO:0050242]; pyruvate metabolic process [GO:0006090]	GO:0005524; GO:0005634; GO:0005829; GO:0006090; GO:0009570; GO:0016301; GO:0050242	NA	ats:F775_06139;	NA	NA	EOG0936014R;	NA	PTHR22931:SF29;	PF00391;PF02896;PF01326;	TIGR01828;	PS00742;PS00370;	NA	IPR013815;IPR008279;IPR018274;IPR000121;IPR023151;IPR002192;IPR010121;IPR015813;	chloroplast stroma [GO:0009570]; cytosol [GO:0005829]; nucleus [GO:0005634]; ATP binding [GO:0005524]; kinase activity [GO:0016301]; pyruvate, phosphate dikinase activity [GO:0050242]; pyruvate metabolic process [GO:0006090]
TRINITY_DN78200_c0_g1_i1	256	50.78	473777867	61	4e-12	M7YFT7	NA	NA	Aspartic proteinase nepenthesin-1 [Triticum urartu]	EMS46017.1	Aspartic proteinase nepenthesin-1	TRIUR3_30824	Triticum urartu (Red wild einkorn) (Crithodium urartu)	706	NA	NA	aspartic-type endopeptidase activity [GO:0004190]; protein tyrosine phosphatase activity [GO:0004725]	GO:0004190; GO:0004725	Peptidase A1 family	NA	NA	NA	EOG0936097P;	NA	PTHR13683;	PF01476;PF14541;PF14543;PF03162;	NA	PS51782;PS51767;	NA	IPR001461;IPR018392;IPR034161;IPR033121;IPR021109;IPR029021;IPR032799;IPR032861;IPR020428;IPR004861;	aspartic-type endopeptidase activity [GO:0004190]; protein tyrosine phosphatase activity [GO:0004725]
TRINITY_DN78165_c0_g1_i1	255	60	475593998	92	4e-33	M8C6A0	NA	NA	hypothetical protein F775_21609 [Aegilops tauschii]	EMT22562.1	Uncharacterized protein	F775_21609	Aegilops tauschii (Tausch's goatgrass) (Aegilops squarrosa)	109	NA	NA	NA	NA	NA	ats:F775_21609;
TRINITY_DN780457_c0_g1_i1	516	59.3	388490654	91	3e-93	I3RZF1	NA	NA	unknown [Lotus japonicus]	AFK33393.1	Uncharacterized protein	NA	Lotus japonicus (Lotus corniculatus var. japonicus)	194	NA	NA	small ribosomal subunit [GO:0015935]; rRNA binding [GO:0019843]; structural constituent of ribosome [GO:0003735]; translation [GO:0006412]	GO:0003735; GO:0006412; GO:0015935; GO:0019843	Universal ribosomal protein uS4 family	NA	NA	NA	NA	NA	PTHR11831;	PF00163;PF01479;	TIGR01018;	PS00632;PS50889;	NA	IPR022801;IPR005710;IPR001912;IPR018079;IPR002942;	small ribosomal subunit [GO:0015935]; rRNA binding [GO:0019843]; structural constituent of ribosome [GO:0003735]; translation [GO:0006412]
TRINITY_DN780058_c0_g1_i1	213	62.91	326516974	46	9e-09	F2DN08	0	NA	predicted protein [Hordeum vulgare subsp. vulgare]	326516974	Predicted protein	NA	Hordeum vulgare subsp. vulgare (Domesticated barley)	122
TRINITY_DN778621_c0_g1_i1	651	41.78	590692101	45	4e-20	A0A061E599	NA	NA	PREDICTED: nuclear transport factor 2 [Theobroma cacao]	XP_007043966	Nuclear transport factor 2B	TCM_008734	Theobroma cacao (Cacao) (Cocoa)	122	NA	NA	intracellular [GO:0005622]; transport [GO:0006810]	GO:0005622; GO:0006810	NA	tcc:18608971;	XP_007043966.1;	NA	NA	NA	NA	PF02136;	NA	PS50177;	NA	IPR002075;IPR032710;IPR018222;	intracellular [GO:0005622]; transport [GO:0006810]
TRINITY_DN778139_c0_g1_i1	298	67.45	473741345	59	1e-14	M7YZ91	NA	NA	Heat shock cognate 70 kDa protein 1 [Triticum urartu]	EMS45385.1	Heat shock cognate 70 kDa protein 1	TRIUR3_20929	Triticum urartu (Red wild einkorn) (Crithodium urartu)	762	NA	NA	nucleus [GO:0005634]; ATP binding [GO:0005524]; DNA binding [GO:0003677]; regulation of transcription, DNA-templated [GO:0006355]; transcription, DNA-templated [GO:0006351]	GO:0003677; GO:0005524; GO:0005634; GO:0006351; GO:0006355	Heat shock protein 70 family	NA	NA	NA	EOG093604KP;	NA	NA	PF00012;	NA	PS50863;PS00297;PS00329;PS01036;	SUBCELLULAR LOCATION: Nucleus {ECO:0000256|PROSITE-ProRule:PRU00326, ECO:0000256|SAAS:SAAS00552270}.	IPR003340;IPR015300;IPR018181;IPR029048;IPR029047;IPR013126;	nucleus [GO:0005634]; ATP binding [GO:0005524]; DNA binding [GO:0003677]; regulation of transcription, DNA-templated [GO:0006355]; transcription, DNA-templated [GO:0006351]
TRINITY_DN777792_c0_g1_i1	289	61.59	474089326	96	7e-59	M7YVP8	NA	NA	putative glutathione S-transferase GSTF1 [Triticum urartu]	EMS54823.1	Putative glutathione S-transferase GSTF1	TRIUR3_05081	Triticum urartu (Red wild einkorn) (Crithodium urartu)	222	NA	NA	transferase activity [GO:0016740]	GO:0016740	GST superfamily	NA	NA	NA	EOG09360M18;	NA	NA	PF00043;PF02798;	NA	PS50405;PS50404;	NA	IPR010987;IPR004045;IPR004046;IPR034347;IPR012336;	transferase activity [GO:0016740]
TRINITY_DN777657_c0_g1_i1	824	55.83	326506056	68	5e-119	F2D846	0	NA	predicted protein [Hordeum vulgare subsp. vulgare]	326506056	Predicted protein	NA	Hordeum vulgare subsp. vulgare (Domesticated barley)	425	NA	NA	NA	NA	NA	NA	NA	NA	NA	NA	NA	PF02020;	NA	PS51363;	NA	IPR016024;IPR003307;
TRINITY_DN77744_c0_g2_i1	219	54.79	475592587	81	5e-29	M8BK02	NA	NA	Wall-associated receptor kinase 3 [Aegilops tauschii]	EMT22123.1	Wall-associated receptor kinase 3	F775_25384	Aegilops tauschii (Tausch's goatgrass) (Aegilops squarrosa)	1097	NA	NA	integral component of membrane [GO:0016021]; ATP binding [GO:0005524]; calcium ion binding [GO:0005509]; polysaccharide binding [GO:0030247]; protein kinase activity [GO:0004672]	GO:0004672; GO:0005509; GO:0005524; GO:0016021; GO:0030247	NA	ats:F775_25384;	NA	NA	EOG093603PB;	NA	NA	PF13947;PF07714;	NA	PS50026;PS00107;PS50011;PS00108;	NA	IPR001881;IPR000742;IPR011009;IPR000719;IPR017441;IPR001245;IPR008271;IPR025287;	integral component of membrane [GO:0016021]; ATP binding [GO:0005524]; calcium ion binding [GO:0005509]; polysaccharide binding [GO:0030247]; protein kinase activity [GO:0004672]
TRINITY_DN77744_c0_g1_i1	217	56.68	475592587	65	7e-24	M8BK02	NA	NA	Wall-associated receptor kinase 3 [Aegilops tauschii]	EMT22123.1	Wall-associated receptor kinase 3	F775_25384	Aegilops tauschii (Tausch's goatgrass) (Aegilops squarrosa)	1097	NA	NA	integral component of membrane [GO:0016021]; ATP binding [GO:0005524]; calcium ion binding [GO:0005509]; polysaccharide binding [GO:0030247]; protein kinase activity [GO:0004672]	GO:0004672; GO:0005509; GO:0005524; GO:0016021; GO:0030247	NA	ats:F775_25384;	NA	NA	EOG093603PB;	NA	NA	PF13947;PF07714;	NA	PS50026;PS00107;PS50011;PS00108;	NA	IPR001881;IPR000742;IPR011009;IPR000719;IPR017441;IPR001245;IPR008271;IPR025287;	integral component of membrane [GO:0016021]; ATP binding [GO:0005524]; calcium ion binding [GO:0005509]; polysaccharide binding [GO:0030247]; protein kinase activity [GO:0004672]
TRINITY_DN777077_c0_g2_i1	336	43.45	475587512	100	1e-68	N1R2P0	NA	NA	Cysteine-rich receptor-like protein kinase 29 [Aegilops tauschii]	EMT20566.1	Cysteine-rich receptor-like protein kinase 29	F775_08787	Aegilops tauschii (Tausch's goatgrass) (Aegilops squarrosa)	990	NA	NA	ATP binding [GO:0005524]; protein kinase activity [GO:0004672]	GO:0004672; GO:0005524	NA	ats:F775_08787;	NA	NA	EOG0936065E;	NA	NA	PF00069;PF07714;	NA	PS00107;PS50011;	NA	IPR011009;IPR000719;IPR017441;IPR001245;	ATP binding [GO:0005524]; protein kinase activity [GO:0004672]
TRINITY_DN776998_c0_g1_i1	457	48.14	195611252	48	3e-31	B6SRH3	100281030	NA	60 ribosomal protein L14 [Zea mays]	195611252	60 ribosomal protein L14	NA	Zea mays (Maize)	142	NA	NA	ribosome [GO:0005840]; structural constituent of ribosome [GO:0003735]; translation [GO:0006412]	GO:0003735; GO:0005840; GO:0006412	NA	NA	NA	NA	NA	NA	NA	PF01929;	NA	NA	NA	IPR014722;IPR002784;IPR008991;	ribosome [GO:0005840]; structural constituent of ribosome [GO:0003735]; translation [GO:0006412]
TRINITY_DN77658_c0_g1_i1	236	56.78	326520081	43	2e-12	F2E9E3	0	NA	predicted protein [Hordeum vulgare subsp. vulgare]	326520081	Predicted protein	NA	Hordeum vulgare subsp. vulgare (Domesticated barley)	169
TRINITY_DN776279_c0_g1_i1	427	46.6	60100238	100	1e-12	Q2TN72	0	NA	senescence-associated protein [Triticum aestivum]	60100238	Senescence-associated protein	SAP	Triticum aestivum (Wheat)	194	NA	NA	NA	NA	NA	NA	NA	NA	NA	NA	NA	PF00581;	NA	PS50206;	NA	IPR001763;
TRINITY_DN77626_c0_g2_i1	507	44.58	224096251	72	2e-52	A9PB00	7456938	POPTR_0007s06220g	60S ribosomal protein L26B	224096251	60S ribosomal protein L26B (Putative uncharacterized protein)	POPTR_0007s06220g	Populus trichocarpa (Western balsam poplar) (Populus balsamifera subsp. trichocarpa)	146	NA	NA	large ribosomal subunit [GO:0015934]; structural constituent of ribosome [GO:0003735]; translation [GO:0006412]	GO:0003735; GO:0006412; GO:0015934	NA	pop:POPTR_0007s06220g;	XP_002310593.1;	KOG3401;COG0198;	EOG09360SM0;	NA	PTHR11143;	PF00467;PF16906;	TIGR01080;	PS01108;	NA	IPR005824;IPR014722;IPR005825;IPR005756;IPR008991;	large ribosomal subunit [GO:0015934]; structural constituent of ribosome [GO:0003735]; translation [GO:0006412]
TRINITY_DN776137_c0_g1_i1	450	42	475590732	100	1e-52	M8BIH1	NA	NA	Cytochrome P450 71C4 [Aegilops tauschii]	EMT21558.1	Cytochrome P450 71C4	F775_15044	Aegilops tauschii (Tausch's goatgrass) (Aegilops squarrosa)	477	NA	NA	heme binding [GO:0020037]; iron ion binding [GO:0005506]; monooxygenase activity [GO:0004497]; oxidoreductase activity, acting on paired donors, with incorporation or reduction of molecular oxygen [GO:0016705]	GO:0004497; GO:0005506; GO:0016705; GO:0020037	Cytochrome P450 family	ats:F775_15044;	NA	NA	EOG093607NB;	NA	NA	PF00067;	NA	PS00086;	NA	IPR001128;IPR017972;IPR002401;	heme binding [GO:0020037]; iron ion binding [GO:0005506]; monooxygenase activity [GO:0004497]; oxidoreductase activity, acting on paired donors, with incorporation or reduction of molecular oxygen [GO:0016705]
TRINITY_DN775496_c0_g1_i1	371	36.66	147817638	68	6e-06	A5AF12	0	NA	hypothetical protein VITISV_004037 [Vitis vinifera]	147817638	Putative uncharacterized protein	VITISV_004037	Vitis vinifera (Grape)	480	NA	NA	integral component of membrane [GO:0016021]; nucleic acid binding [GO:0003676]; zinc ion binding [GO:0008270]	GO:0003676; GO:0008270; GO:0016021	NA	NA	NA	NA	NA	NA	NA	PF00076;PF00098;	NA	PS50102;PS50158;	NA	IPR000504;IPR001878;	integral component of membrane [GO:0016021]; nucleic acid binding [GO:0003676]; zinc ion binding [GO:0008270]
TRINITY_DN77448_c1_g1_i1	235	51.06	52353673	55	1e-19	Q65WW8	0	NA	putative polyprotein [Oryza sativa Japonica Group]	52353673	Putative polyprotein	P0486C01.7	Oryza sativa subsp. japonica (Rice)	1568	NA	NA	nucleic acid binding [GO:0003676]; RNA-DNA hybrid ribonuclease activity [GO:0004523]; DNA integration [GO:0015074]	GO:0003676; GO:0004523; GO:0015074	NA	NA	NA	NA	NA	NA	NA	PF00665;	NA	PS50994;PS50879;	NA	IPR001584;IPR021109;IPR012337;IPR002156;	nucleic acid binding [GO:0003676]; RNA-DNA hybrid ribonuclease activity [GO:0004523]; DNA integration [GO:0015074]
TRINITY_DN7742_c1_g1_i1	209	51.2	474043728	73	4e-12	M7YRY4	NA	NA	hypothetical protein TRIUR3_10557 [Triticum urartu]	EMS53418.1	Uncharacterized protein	TRIUR3_10557	Triticum urartu (Red wild einkorn) (Crithodium urartu)	688	NA	NA	NA	NA	NA	NA	NA	NA	EOG09360EZN;
TRINITY_DN77326_c0_g2_i1	514	43.77	472900891	100	6e-35	M7XDH2	NA	NA	hypothetical protein TRIUR3_34756 [Triticum urartu]	EMS35668.1	Uncharacterized protein	TRIUR3_34756	Triticum urartu (Red wild einkorn) (Crithodium urartu)	77	NA	NA	NA	NA	NA	NA	NA	NA	EOG09361BEO;
TRINITY_DN772656_c0_g1_i1	226	46.9	13559317	54	2e-21	Q9AVN3	0	NA	reverse transcriptase, partial [Oryza sativa Japonica Group]	13559317	Reverse transcriptase (Fragment)	NA	Oryza sativa subsp. japonica (Rice)	143	NA	NA	RNA-directed DNA polymerase activity [GO:0003964]	GO:0003964	NA	NA	NA	KOG0017;COG2801;	NA	NA	NA	PF00078;	NA	NA	NA	IPR000477;	RNA-directed DNA polymerase activity [GO:0003964]
TRINITY_DN77263_c1_g1_i1	284	51.41	474186031	70	3e-07	M7ZCU7	NA	NA	Polyphenol oxidase I, chloroplastic [Triticum urartu]	EMS57902.1	Polyphenol oxidase I, chloroplastic	TRIUR3_12228	Triticum urartu (Red wild einkorn) (Crithodium urartu)	274	NA	NA	catechol oxidase activity [GO:0004097]	GO:0004097	NA	NA	NA	NA	NA	NA	NA	PF12143;	NA	NA	NA	IPR022740;	catechol oxidase activity [GO:0004097]
TRINITY_DN77128_c0_g1_i1	215	53.02	474043728	90	1e-07	M7YRY4	NA	NA	hypothetical protein TRIUR3_10557 [Triticum urartu]	EMS53418.1	Uncharacterized protein	TRIUR3_10557	Triticum urartu (Red wild einkorn) (Crithodium urartu)	688	NA	NA	NA	NA	NA	NA	NA	NA	EOG09360EZN;
TRINITY_DN771223_c0_g1_i1	275	44.73	357135173	74	8e-28	A0A0Q3GAC3	NA	NA	PREDICTED: DEAD-box ATP-dependent RNA helicase 56-like [Brachypodium distachyon]	XP_003569186.1	Uncharacterized protein	BRADI_2g40807	Brachypodium distachyon (Purple false brome) (Trachynia distachya)	429	NA	NA	ATP binding [GO:0005524]; nucleic acid binding [GO:0003676]	GO:0003676; GO:0005524	NA	bdi:100826234;	XP_003569186.1;XP_010231904.1;	NA	NA	NA	NA	PF00270;PF00271;	NA	PS51192;PS51194;PS51195;	NA	IPR011545;IPR014001;IPR001650;IPR027417;IPR014014;	ATP binding [GO:0005524]; nucleic acid binding [GO:0003676]
TRINITY_DN770082_c0_g1_i1	541	42.7	302825012	49	2e-33	D8TEX0	9637970	SELMODRAFT_272351	hypothetical protein	302825012	Proteasome subunit beta type (EC 3.4.25.1)	SELMODRAFT_272351	Selaginella moellendorffii (Spikemoss)	275	3.4.25.1	NA	cytoplasm [GO:0005737]; nucleus [GO:0005634]; proteasome core complex [GO:0005839]; threonine-type endopeptidase activity [GO:0004298]; proteolysis involved in cellular protein catabolic process [GO:0051603]	GO:0004298; GO:0005634; GO:0005737; GO:0005839; GO:0051603	Peptidase T1B family	smo:SELMODRAFT_272351;	XP_002994143.1;	KOG0175;ENOG410XQRP;	EOG09360J4I;	NA	NA	PF00227;	NA	PS00854;PS51476;	SUBCELLULAR LOCATION: Cytoplasm {ECO:0000256|RuleBase:RU004203}. Nucleus {ECO:0000256|RuleBase:RU004203}.; SUBCELLULAR LOCATION: Nucleus {ECO:0000256|SAAS:SAAS00551005}.	IPR029055;IPR000243;IPR016050;IPR001353;IPR023333;	cytoplasm [GO:0005737]; nucleus [GO:0005634]; proteasome core complex [GO:0005839]; threonine-type endopeptidase activity [GO:0004298]; proteolysis involved in cellular protein catabolic process [GO:0051603]
TRINITY_DN770035_c0_g1_i1	648	47.53	474113021	97	4e-13	M7Z6W4	NA	NA	Sex determination protein tasselseed-2 [Triticum urartu]	EMS55727.1	Sex determination protein tasselseed-2	TRIUR3_10599	Triticum urartu (Red wild einkorn) (Crithodium urartu)	97	NA	NA	NA	NA	NA	NA	NA	NA	EOG09360JOY;	NA	NA	NA	NA	NA	NA	IPR016040;IPR002347;
TRINITY_DN769874_c0_g1_i1	232	57.33	922327861	49	3e-10	A0A072TKH6	NA	NA	hypothetical protein MTR_0021s0160 [Medicago truncatula]	XP_013443323	Uncharacterized protein	MTR_0021s0160	Medicago truncatula (Barrel medic) (Medicago tribuloides)	514	NA	NA	NA	NA	NA	mtr:MTR_0021s0160;	XP_013443323.1;
TRINITY_DN76986_c0_g2_i1	223	41.7	405113250	100	5e-44	V9LSL8	NA	NA	calcineurin B-like protein 9 [Triticum aestivum]	AFR90215	Calcineurin B-like protein 9	cBL9	Triticum aestivum (Wheat)	296	NA	NA	plant-type vacuole membrane [GO:0009705]; plasma membrane [GO:0005886]; calcium ion binding [GO:0005509]; hyperosmotic salinity response [GO:0042538]; regulation of ion homeostasis [GO:2000021]; regulation of potassium ion transport [GO:0043266]	GO:0005509; GO:0005886; GO:0009705; GO:0042538; GO:0043266; GO:2000021	NA	NA	NA	NA	NA	NA	NA	PF13202;PF13499;	NA	PS00018;PS50222;	NA	IPR011992;IPR018247;IPR002048;	plant-type vacuole membrane [GO:0009705]; plasma membrane [GO:0005886]; calcium ion binding [GO:0005509]; hyperosmotic salinity response [GO:0042538]; regulation of ion homeostasis [GO:2000021]; regulation of potassium ion transport [GO:0043266]
TRINITY_DN769851_c0_g1_i1	757	44.25	326526665	79	6e-134	F2E049	0	NA	predicted protein [Hordeum vulgare subsp. vulgare]	326526665	Proteasome subunit alpha type (EC 3.4.25.1)	NA	Hordeum vulgare subsp. vulgare (Domesticated barley)	263	3.4.25.1	NA	cytoplasm [GO:0005737]; nucleus [GO:0005634]; proteasome core complex, alpha-subunit complex [GO:0019773]; threonine-type endopeptidase activity [GO:0004298]; ubiquitin-dependent protein catabolic process [GO:0006511]	GO:0004298; GO:0005634; GO:0005737; GO:0006511; GO:0019773	Peptidase T1A family	NA	NA	NA	NA	NA	PTHR11599:SF97;	PF00227;PF10584;	NA	PS00388;PS51475;PS00854;	SUBCELLULAR LOCATION: Cytoplasm {ECO:0000256|RuleBase:RU000551}. Nucleus {ECO:0000256|RuleBase:RU000551}.; SUBCELLULAR LOCATION: Nucleus {ECO:0000256|SAAS:SAAS00594407}.	IPR029055;IPR023332;IPR000426;IPR016050;IPR001353;IPR034647;	cytoplasm [GO:0005737]; nucleus [GO:0005634]; proteasome core complex, alpha-subunit complex [GO:0019773]; threonine-type endopeptidase activity [GO:0004298]; ubiquitin-dependent protein catabolic process [GO:0006511]
TRINITY_DN769837_c0_g1_i1	351	38.75	475611180	100	1e-10	M8C1S9	NA	NA	Speckle-type POZ protein [Aegilops tauschii]	EMT28003.1	Speckle-type POZ protein	F775_27396	Aegilops tauschii (Tausch's goatgrass) (Aegilops squarrosa)	288	NA	NA	NA	NA	NA	ats:F775_27396;	NA	NA	EOG09360JAU;	NA	NA	PF00651;	NA	PS50097;	NA	IPR034090;IPR000210;IPR011333;
TRINITY_DN769539_c0_g1_i1	332	60.84	226504612	89	1e-57	B4FZM3	100274218	pco097024a	LOC100274218	226504612	Uncharacterized protein	NA	Zea mays (Maize)	359	NA	NA	ATP binding [GO:0005524]	GO:0005524	AAA ATPase family	zma:100274218;	NP_001142062.1;	KOG0730;COG0464;	NA	NA	NA	PF00004;PF09336;	NA	PS00674;	NA	IPR003593;IPR003959;IPR003960;IPR027417;IPR015415;	ATP binding [GO:0005524]
TRINITY_DN769053_c0_g1_i1	1094	40.95	60543120	100	7e-55	Q5DWG7	NA	NA	histone 3 [Conocephalum conicum]	BAD90809.1	Histone H3	H3 gene	Conocephalum conicum (Liverwort)	136	NA	NA	nucleosome [GO:0000786]; nucleus [GO:0005634]; DNA binding [GO:0003677]; protein heterodimerization activity [GO:0046982]	GO:0000786; GO:0003677; GO:0005634; GO:0046982	Histone H3 family	NA	NA	NA	NA	NA	PTHR11426;	PF00125;	NA	PS00322;PS00959;	SUBCELLULAR LOCATION: Chromosome {ECO:0000256|SAAS:SAAS00690744}.; SUBCELLULAR LOCATION: Nucleus {ECO:0000256|SAAS:SAAS00690742}.	IPR009072;IPR007125;IPR000164;	nucleosome [GO:0000786]; nucleus [GO:0005634]; DNA binding [GO:0003677]; protein heterodimerization activity [GO:0046982]
TRINITY_DN768746_c0_g1_i1	288	52.43	475613064	66	4e-30	M8BUD4	NA	NA	B3 domain-containing protein [Aegilops tauschii]	EMT28635.1	B3 domain-containing protein	F775_07403	Aegilops tauschii (Tausch's goatgrass) (Aegilops squarrosa)	509	NA	NA	nucleus [GO:0005634]; DNA binding [GO:0003677]; regulation of transcription, DNA-templated [GO:0006355]; transcription, DNA-templated [GO:0006351]	GO:0003677; GO:0005634; GO:0006351; GO:0006355	NA	ats:F775_07403;	NA	NA	EOG093608CF;	NA	NA	PF02362;	NA	PS50863;	SUBCELLULAR LOCATION: Nucleus {ECO:0000256|PROSITE-ProRule:PRU00326, ECO:0000256|SAAS:SAAS00552270}.	IPR003340;IPR015300;	nucleus [GO:0005634]; DNA binding [GO:0003677]; regulation of transcription, DNA-templated [GO:0006355]; transcription, DNA-templated [GO:0006351]
TRINITY_DN768377_c0_g1_i1	260	46.15	475593925	99	2e-50	M8BL42	NA	NA	Disease resistance protein RGA2 [Aegilops tauschii]	EMT22538.1	Disease resistance protein RGA2	F775_07156	Aegilops tauschii (Tausch's goatgrass) (Aegilops squarrosa)	1457	NA	NA	ADP binding [GO:0043531]	GO:0043531	NA	ats:F775_07156;	NA	NA	EOG093600TD;	NA	NA	PF13359;PF00931;	NA	NA	NA	IPR027806;IPR032675;IPR003591;IPR002182;IPR027417;IPR011991;	ADP binding [GO:0043531]
TRINITY_DN76768_c0_g1_i1	223	45.29	56155209	81	3e-33	Q4QXS8	0	NA	polyprotein [Hordeum vulgare subsp. vulgare]	56155209	Polyprotein	NA	Hordeum vulgare subsp. vulgare (Domesticated barley)	1486	NA	NA	nucleic acid binding [GO:0003676]; zinc ion binding [GO:0008270]; DNA integration [GO:0015074]	GO:0003676; GO:0008270; GO:0015074	NA	NA	NA	NA	NA	NA	NA	PF03732;PF00665;PF00078;PF00098;	NA	PS50994;PS50878;PS50158;	NA	IPR016197;IPR001584;IPR021109;IPR005162;IPR012337;IPR000477;IPR001878;	nucleic acid binding [GO:0003676]; zinc ion binding [GO:0008270]; DNA integration [GO:0015074]
TRINITY_DN767640_c0_g1_i1	533	42.4	168058464	55	7e-49	A9TRK1	5944433	PHYPADRAFT_171540	hypothetical protein	168058464	Predicted protein	PHYPADRAFT_171540	Physcomitrella patens subsp. patens (Moss)	164	NA	NA	cytosolic large ribosomal subunit [GO:0022625]; structural constituent of ribosome [GO:0003735]; translation [GO:0006412]	GO:0003735; GO:0006412; GO:0022625	NA	ppp:PHYPADRAFT_171540;	XP_001781228.1;	KOG1732;COG2139;	NA	NA	PTHR20981;	PF01157;	NA	PS01171;	NA	IPR001147;IPR018259;IPR008991;	cytosolic large ribosomal subunit [GO:0022625]; structural constituent of ribosome [GO:0003735]; translation [GO:0006412]
TRINITY_DN766685_c0_g1_i1	369	40.92	992162686	61	2e-27	A0A1B6PHJ0	NA	NA	hypothetical protein SORBI_3007G128600 [Sorghum bicolor]	KXG25156	Uncharacterized protein	SORBI_007G128600	Sorghum bicolor (Sorghum) (Sorghum vulgare)	1415	NA	NA	ADP binding [GO:0043531]	GO:0043531	NA	NA	NA	NA	NA	NA	NA	PF00931;	NA	NA	NA	IPR032675;IPR002182;IPR027417;IPR011991;	ADP binding [GO:0043531]
TRINITY_DN766429_c0_g1_i1	373	51.74	475598830	99	3e-55	M8CKV9	NA	NA	hypothetical protein F775_43224 [Aegilops tauschii]	EMT24051.1	Uncharacterized protein	F775_43224	Aegilops tauschii (Tausch's goatgrass) (Aegilops squarrosa)	95	NA	NA	NA	NA	NA	ats:F775_43224;	NA	NA	EOG093619MV;	NA	NA	NA	NA	NA	NA	IPR027417;
TRINITY_DN766324_c0_g1_i1	523	60.99	669030093	52	9e-10	A0A077S4E5	NA	NA	unnamed protein product [Triticum aestivum]	CDM84502	Uncharacterized protein	TRAES_3BF117200090CFD_c1	Triticum aestivum (Wheat)	478
TRINITY_DN766259_c0_g1_i1	531	40.49	902125747	54	3e-48	A0A0K9Q9W4	NA	NA	hypothetical protein SOVF_203040 [Spinacia oleracea]	KNA04072	Uncharacterized protein	SOVF_203040	Spinacia oleracea (Spinach)	342	NA	NA	translation initiation factor activity [GO:0003743]	GO:0003743	NA	NA	NA	NA	NA	NA	PTHR10602;	PF07541;PF00575;	NA	PS50126;	NA	IPR012340;IPR022967;IPR003029;IPR024055;IPR024054;IPR011488;	translation initiation factor activity [GO:0003743]
TRINITY_DN766244_c0_g1_i1	1210	39.34	835949942	72	1e-167	K3ZG15	NA	NA	PREDICTED: DEAD-box ATP-dependent RNA helicase 15 isoform X2 [Setaria italica]	XP_012700219	Uncharacterized protein	LOC101753358 SETIT_025481mg	Setaria italica (Foxtail millet) (Panicum italicum)	344	NA	NA	ATP binding [GO:0005524]; nucleic acid binding [GO:0003676]	GO:0003676; GO:0005524	NA	NA	XP_012700219.1;	KOG0329;COG0513;	NA	NA	NA	PF00270;PF00271;	NA	PS51192;PS51194;	NA	IPR011545;IPR014001;IPR001650;IPR027417;	ATP binding [GO:0005524]; nucleic acid binding [GO:0003676]
TRINITY_DN765238_c0_g1_i1	497	45.67	302782271	65	7e-50	D8RNS1	9657491	SELMODRAFT_271964	hypothetical protein	302782271	40S ribosomal protein S12	SELMODRAFT_271964 SELMODRAFT_441919	Selaginella moellendorffii (Spikemoss)	143	NA	NA	ribosome [GO:0005840]; structural constituent of ribosome [GO:0003735]; translation [GO:0006412]	GO:0003735; GO:0005840; GO:0006412	Eukaryotic ribosomal protein eS12 family	smo:SELMODRAFT_271964;smo:SELMODRAFT_441919;	XP_002972909.1;XP_002988020.1;	KOG3406;COG1358;	EOG09360SQX;	NA	PTHR11843;	PF01248;	NA	PS01189;	NA	IPR029064;IPR004038;IPR000530;	ribosome [GO:0005840]; structural constituent of ribosome [GO:0003735]; translation [GO:0006412]
TRINITY_DN765054_c0_g1_i1	602	44.68	40644802	64	1e-40	Q70JP6	0	NA	putative SWIM protein, partial [Triticum aestivum]	40644802	Putative Zn-finger protein (Putative swim protein) (Fragment)	NA	Triticum aestivum (Wheat)	311	NA	NA	zinc ion binding [GO:0008270]; regulation of transcription, DNA-templated [GO:0006355]	GO:0006355; GO:0008270	NA	NA	NA	NA	NA	NA	PTHR31669;	PF10551;PF04434;	NA	PS50966;	NA	IPR031052;IPR018289;IPR007527;	zinc ion binding [GO:0008270]; regulation of transcription, DNA-templated [GO:0006355]
TRINITY_DN765017_c0_g1_i1	402	58.46	669029489	54	1e-36	A0A077RTY6	NA	NA	unnamed protein product [Triticum aestivum]	CDM83703	Uncharacterized protein	TRAES_3BF036800190CFD_c1 TRAES_3BF037200010CFD_c1	Triticum aestivum (Wheat)	466	NA	NA	NA	NA	NA	NA	NA	NA	NA	NA	NA	PF07762;	NA	NA	NA	IPR011676;
TRINITY_DN76493_c0_g1_i1	228	42.11	474146640	88	5e-08	M8A8G8	NA	NA	AP-3 complex subunit mu-1 [Triticum urartu]	EMS56769.1	AP-3 complex subunit mu-1	TRIUR3_31346	Triticum urartu (Red wild einkorn) (Crithodium urartu)	513	NA	NA	clathrin adaptor complex [GO:0030131]; integral component of membrane [GO:0016021]; gravitropism [GO:0009630]; intracellular protein transport [GO:0006886]; vesicle-mediated transport [GO:0016192]	GO:0006886; GO:0009630; GO:0016021; GO:0016192; GO:0030131	Adaptor complexes medium subunit family	NA	NA	NA	EOG09360ALP;	NA	NA	PF00928;PF01693;	NA	PS51072;	NA	IPR001392;IPR011012;IPR028565;IPR009027;IPR011320;	clathrin adaptor complex [GO:0030131]; integral component of membrane [GO:0016021]; gravitropism [GO:0009630]; intracellular protein transport [GO:0006886]; vesicle-mediated transport [GO:0016192]
TRINITY_DN764515_c0_g1_i1	439	66.29	475626540	100	8e-78	N1R4C4	NA	NA	hypothetical protein F775_05530 [Aegilops tauschii]	EMT33378.1	Uncharacterized protein	F775_05530	Aegilops tauschii (Tausch's goatgrass) (Aegilops squarrosa)	310	NA	NA	integral component of membrane [GO:0016021]	GO:0016021	NA	ats:F775_05530;	NA	NA	NA	NA	NA	NA	NA	NA	NA	NA	integral component of membrane [GO:0016021]
TRINITY_DN764375_c0_g1_i1	517	39.07	388518043	82	2e-63	I3T3J1	NA	NA	unknown [Lotus japonicus]	AFK47083.1	Uncharacterized protein	NA	Lotus japonicus (Lotus corniculatus var. japonicus)	117	NA	NA	zinc ion binding [GO:0008270]	GO:0008270	NA	NA	NA	NA	NA	NA	NA	PF12678;	NA	PS50089;	NA	IPR001841;IPR013083;IPR024766;	zinc ion binding [GO:0008270]
TRINITY_DN764279_c0_g1_i1	343	43.73	473842943	49	6e-09	M7YJC8	NA	NA	hypothetical protein TRIUR3_25172 [Triticum urartu]	EMS47352.1	Uncharacterized protein	TRIUR3_25172	Triticum urartu (Red wild einkorn) (Crithodium urartu)	97	NA	NA	nucleic acid binding [GO:0003676]	GO:0003676	NA	NA	NA	NA	NA	NA	NA	NA	NA	NA	NA	IPR012337;	nucleic acid binding [GO:0003676]
TRINITY_DN763865_c0_g1_i1	1047	51.77	1035940028	68	4e-96	A0A199UPH3	NA	NA	40S ribosomal protein SA [Ananas comosus]	OAY66693	40S ribosomal protein SA	ACMD2_02117	Ananas comosus (Pineapple) (Ananas ananas)	306	NA	NA	cytosolic small ribosomal subunit [GO:0022627]; structural constituent of ribosome [GO:0003735]; ribosomal small subunit assembly [GO:0000028]; translation [GO:0006412]	GO:0000028; GO:0003735; GO:0006412; GO:0022627	Universal ribosomal protein uS2 family	NA	NA	NA	NA	NA	PTHR11489;	PF00318;	TIGR01012;	PS00963;	SUBCELLULAR LOCATION: Cytoplasm {ECO:0000256|HAMAP-Rule:MF_03015, ECO:0000256|SAAS:SAAS00721596}.	IPR001865;IPR018130;IPR027498;IPR005707;IPR023591;	cytosolic small ribosomal subunit [GO:0022627]; structural constituent of ribosome [GO:0003735]; ribosomal small subunit assembly [GO:0000028]; translation [GO:0006412]
TRINITY_DN763532_c0_g1_i1	571	43.61	669031199	63	8e-09	A0A077S3V7	NA	NA	unnamed protein product [Triticum aestivum]	CDM86025	Uncharacterized protein	TRAES_3BF113400070CFD_c1	Triticum aestivum (Wheat)	107	NA	NA	defense response [GO:0006952]	GO:0006952	NA	NA	NA	NA	NA	NA	NA	NA	NA	NA	NA	IPR003614;	defense response [GO:0006952]
TRINITY_DN763508_c0_g1_i1	1712	49.59	326515992	49	4e-154	F2CYU8	0	NA	predicted protein [Hordeum vulgare subsp. vulgare]	326515992	Importin subunit alpha	NA	Hordeum vulgare subsp. vulgare (Domesticated barley)	524	NA	NA	cytoplasm [GO:0005737]; nucleus [GO:0005634]; protein transporter activity [GO:0008565]; protein import into nucleus [GO:0006606]	GO:0005634; GO:0005737; GO:0006606; GO:0008565	Importin alpha family	NA	NA	NA	NA	NA	NA	PF00514;PF16186;PF01749;	NA	PS50176;PS51214;	NA	IPR011989;IPR016024;IPR032413;IPR000225;IPR002652;IPR024931;	cytoplasm [GO:0005737]; nucleus [GO:0005634]; protein transporter activity [GO:0008565]; protein import into nucleus [GO:0006606]
TRINITY_DN763395_c0_g1_i1	287	49.13	473904206	90	4e-17	M7YQH9	NA	NA	hypothetical protein TRIUR3_05314 [Triticum urartu]	EMS49266.1	Uncharacterized protein	TRIUR3_05314	Triticum urartu (Red wild einkorn) (Crithodium urartu)	69
TRINITY_DN762511_c0_g1_i1	410	42.2	473954349	45	5e-10	M7YK65	NA	NA	hypothetical protein TRIUR3_35257 [Triticum urartu]	EMS50868.1	Uncharacterized protein	TRIUR3_35257	Triticum urartu (Red wild einkorn) (Crithodium urartu)	90
TRINITY_DN762316_c0_g1_i1	631	36.29	303287564	63	8e-47	C1N4X4	9688309	MICPUCDRAFT_37608	hypothetical protein	303287564	Autophagy-related protein	MICPUCDRAFT_37608	Micromonas pusilla (strain CCMP1545) (Picoplanktonic green alga)	132	NA	NA	autophagy [GO:0006914]	GO:0006914	ATG8 family	mpp:MICPUCDRAFT_37608;	XP_003063071.1;	NA	NA	NA	PTHR10969;	PF02991;	NA	NA	NA	IPR004241;IPR029071;	autophagy [GO:0006914]
TRINITY_DN762089_c0_g1_i1	325	59.08	326532654	84	2e-57	F2D251	0	NA	predicted protein, partial [Hordeum vulgare subsp. vulgare]	326532654	Predicted protein (Fragment)	NA	Hordeum vulgare subsp. vulgare (Domesticated barley)	449	NA	NA	hydrolase activity, hydrolyzing O-glycosyl compounds [GO:0004553]; carbohydrate metabolic process [GO:0005975]	GO:0004553; GO:0005975	Glycosyl hydrolase 32 family	NA	NA	NA	NA	NA	NA	PF08244;PF00251;	NA	NA	NA	IPR013320;IPR001362;IPR013189;IPR013148;IPR023296;	hydrolase activity, hydrolyzing O-glycosyl compounds [GO:0004553]; carbohydrate metabolic process [GO:0005975]
TRINITY_DN761613_c0_g1_i1	527	65.28	475626923	100	1e-07	N1R5N8	NA	NA	hypothetical protein F775_26231 [Aegilops tauschii]	EMT33520.1	Uncharacterized protein	F775_26231	Aegilops tauschii (Tausch's goatgrass) (Aegilops squarrosa)	118	NA	NA	chloroplast thylakoid membrane [GO:0009535]; integral component of membrane [GO:0016021]; photosystem II [GO:0009523]; protein domain specific binding [GO:0019904]; photosynthesis [GO:0015979]	GO:0009523; GO:0009535; GO:0015979; GO:0016021; GO:0019904	NA	ats:F775_26231;	NA	NA	NA	NA	NA	PF06596;	NA	NA	NA	IPR009518;	chloroplast thylakoid membrane [GO:0009535]; integral component of membrane [GO:0016021]; photosystem II [GO:0009523]; protein domain specific binding [GO:0019904]; photosynthesis [GO:0015979]
TRINITY_DN761213_c0_g1_i1	344	57.56	374086126	46	9e-10	H6U263	0	NA	unknown protein [Triticum aestivum]	374086126	Uncharacterized protein	NA	Triticum aestivum (Wheat)	307
TRINITY_DN760473_c0_g2_i1	291	58.76	108864597	46	2e-13	Q2R101	0	NA	retrotransposon protein, putative, unclassified [Oryza sativa Japonica Group]	108864597	Retrotransposon protein, putative, unclassified	LOC_Os11g40820	Oryza sativa subsp. japonica (Rice)	1965	NA	NA	nucleic acid binding [GO:0003676]; RNA-DNA hybrid ribonuclease activity [GO:0004523]; DNA integration [GO:0015074]	GO:0003676; GO:0004523; GO:0015074	NA	NA	NA	KOG0017;COG2801;	NA	NA	NA	PF03732;PF00665;PF00078;	NA	PS50994;PS50879;	NA	IPR001584;IPR021109;IPR005162;IPR012337;IPR002156;IPR000477;	nucleic acid binding [GO:0003676]; RNA-DNA hybrid ribonuclease activity [GO:0004523]; DNA integration [GO:0015074]
TRINITY_DN760382_c0_g1_i1	665	59.25	242072218	60	7e-64	C5YBP9	8080264	SORBIDRAFT_06g000930	hypothetical protein	242072218	Uncharacterized protein	SORBI_006G009100	Sorghum bicolor (Sorghum) (Sorghum vulgare)	730	NA	NA	NA	NA	NA	sbi:SORBI_06g000930;	XP_002446045.1;	ENOG410JVSH;ENOG410Y23E;	EOG0936030I;	NA	NA	PF07676;	NA	NA	NA	IPR011659;
TRINITY_DN759232_c0_g1_i1	904	49.12	74095371	55	6e-38	Q3ZVR8	0	NA	putative Rac GTPase [Medicago sativa subsp. x varia]	74095371	Putative Rac GTPase	rac1-like	Medicago sativa subsp. varia (Alfalfa) (Medicago varia)	192	NA	NA	intracellular [GO:0005622]; membrane [GO:0016020]; GTP binding [GO:0005525]; GTPase activity [GO:0003924]; small GTPase mediated signal transduction [GO:0007264]	GO:0003924; GO:0005525; GO:0005622; GO:0007264; GO:0016020	Small GTPase superfamily, Rho family	NA	NA	NA	NA	NA	NA	PF00071;	TIGR00231;	PS51420;	NA	IPR027417;IPR005225;IPR001806;IPR003578;	intracellular [GO:0005622]; membrane [GO:0016020]; GTP binding [GO:0005525]; GTPase activity [GO:0003924]; small GTPase mediated signal transduction [GO:0007264]
TRINITY_DN75911_c0_g1_i1	218	59.63	473889208	92	4e-33	M7YDU3	NA	NA	hypothetical protein TRIUR3_34970 [Triticum urartu]	EMS48463.1	Uncharacterized protein	TRIUR3_34970	Triticum urartu (Red wild einkorn) (Crithodium urartu)	282	NA	NA	oxidoreductase activity [GO:0016491]	GO:0016491	NA	NA	NA	NA	NA	NA	NA	PF03171;PF14226;	NA	NA	NA	IPR026992;IPR027443;IPR005123;	oxidoreductase activity [GO:0016491]
TRINITY_DN758995_c0_g1_i1	763	51.11	475625440	48	8e-32	M8D8X1	NA	NA	hypothetical protein F775_28873 [Aegilops tauschii]	EMT32971.1	Uncharacterized protein	F775_28873	Aegilops tauschii (Tausch's goatgrass) (Aegilops squarrosa)	190	NA	NA	zinc ion binding [GO:0008270]	GO:0008270	NA	ats:F775_28873;	NA	NA	EOG09360Q2H;	NA	NA	PF06839;	NA	NA	NA	IPR010666;	zinc ion binding [GO:0008270]
TRINITY_DN758443_c0_g1_i1	490	43.27	474008629	83	1e-85	M7YXU5	NA	NA	Disease resistance protein RPM1 [Triticum urartu]	EMS52467.1	Disease resistance protein RPM1	TRIUR3_11590	Triticum urartu (Red wild einkorn) (Crithodium urartu)	1067	NA	NA	ADP binding [GO:0043531]	GO:0043531	NA	NA	NA	NA	EOG093601L4;	NA	NA	PF00931;	NA	NA	NA	IPR032675;IPR002182;IPR027417;IPR011991;	ADP binding [GO:0043531]
TRINITY_DN757336_c0_g1_i1	371	57.41	1026766130	97	2e-70	A0A176W3G3	NA	NA	hypothetical protein AXG93_3310s1150 [Marchantia polymorpha subsp. ruderalis]	OAE26716	Uncharacterized protein	AXG93_3310s1150	Marchantia polymorpha subsp. polymorpha	151	NA	NA	ribosome [GO:0005840]; structural constituent of ribosome [GO:0003735]; translation [GO:0006412]	GO:0003735; GO:0005840; GO:0006412	Universal ribosomal protein uS11 family	NA	NA	NA	NA	NA	PTHR11759;	PF00411;	NA	PS00054;	NA	IPR001971;IPR018102;	ribosome [GO:0005840]; structural constituent of ribosome [GO:0003735]; translation [GO:0006412]
TRINITY_DN757284_c0_g1_i1	462	50.22	168064956	63	2e-51	A9U0N3	5947629	PHYPADRAFT_109134	hypothetical protein	168064956	40S ribosomal protein S12	PHYPADRAFT_109134	Physcomitrella patens subsp. patens (Moss)	143	NA	NA	cytosolic small ribosomal subunit [GO:0022627]; structural constituent of ribosome [GO:0003735]; translation [GO:0006412]	GO:0003735; GO:0006412; GO:0022627	Eukaryotic ribosomal protein eS12 family	ppp:PHYPADRAFT_109134;	XP_001784423.1;	KOG3406;COG1358;	NA	NA	PTHR11843;	PF01248;	NA	NA	NA	IPR029064;IPR004038;IPR000530;	cytosolic small ribosomal subunit [GO:0022627]; structural constituent of ribosome [GO:0003735]; translation [GO:0006412]
TRINITY_DN756928_c0_g1_i1	270	56.3	473777867	49	1e-08	M7YFT7	NA	NA	Aspartic proteinase nepenthesin-1 [Triticum urartu]	EMS46017.1	Aspartic proteinase nepenthesin-1	TRIUR3_30824	Triticum urartu (Red wild einkorn) (Crithodium urartu)	706	NA	NA	aspartic-type endopeptidase activity [GO:0004190]; protein tyrosine phosphatase activity [GO:0004725]	GO:0004190; GO:0004725	Peptidase A1 family	NA	NA	NA	EOG0936097P;	NA	PTHR13683;	PF01476;PF14541;PF14543;PF03162;	NA	PS51782;PS51767;	NA	IPR001461;IPR018392;IPR034161;IPR033121;IPR021109;IPR029021;IPR032799;IPR032861;IPR020428;IPR004861;	aspartic-type endopeptidase activity [GO:0004190]; protein tyrosine phosphatase activity [GO:0004725]
TRINITY_DN75689_c0_g1_i1	259	63.32	475624774	93	6e-36	M8C603	NA	NA	hypothetical protein F775_15548 [Aegilops tauschii]	EMT32745.1	Uncharacterized protein	F775_15548	Aegilops tauschii (Tausch's goatgrass) (Aegilops squarrosa)	478	NA	NA	NA	NA	NA	ats:F775_15548;	NA	NA	EOG093608KY;	NA	NA	PF10539;	NA	PS51222;	NA	IPR013989;
TRINITY_DN75654_c0_g1_i1	211	53.08	475616569	72	2e-19	M8CQK9	NA	NA	hypothetical protein F775_42283 [Aegilops tauschii]	EMT29812.1	Uncharacterized protein	F775_42283	Aegilops tauschii (Tausch's goatgrass) (Aegilops squarrosa)	702	NA	NA	serine-type endopeptidase activity [GO:0004252]	GO:0004252	NA	ats:F775_42283;	NA	NA	EOG0936084W;	NA	NA	PF05922;PF00082;	NA	NA	NA	IPR009020;IPR000209;IPR015500;IPR034197;IPR010259;	serine-type endopeptidase activity [GO:0004252]
TRINITY_DN755710_c0_g1_i1	213	52.58	473960457	71	1e-17	M7ZFC3	NA	NA	Chloride channel protein CLC-f [Triticum urartu]	EMS51070.1	Chloride channel protein	TRIUR3_24480	Triticum urartu (Red wild einkorn) (Crithodium urartu)	946	NA	NA	integral component of membrane [GO:0016021]; voltage-gated chloride channel activity [GO:0005247]	GO:0005247; GO:0016021	Chloride channel (TC 2.A.49) family	NA	NA	NA	EOG093604B6;	NA	NA	PF00571;PF00654;	NA	PS51371;	SUBCELLULAR LOCATION: Membrane {ECO:0000256|RuleBase:RU361221}; Multi-pass membrane protein {ECO:0000256|RuleBase:RU361221}.	IPR000644;IPR014743;IPR001807;	integral component of membrane [GO:0016021]; voltage-gated chloride channel activity [GO:0005247]
TRINITY_DN755367_c0_g1_i1	574	50.52	99033699	65	6e-67	A4ZF54	NA	NA	chaperone [Agave tequilana]	ABF61871.1	Chaperone (Fragment)	NA	Agave tequilana (Tequila agave)	174	NA	NA	ATP binding [GO:0005524]; unfolded protein binding [GO:0051082]; protein folding [GO:0006457]; response to stress [GO:0006950]	GO:0005524; GO:0006457; GO:0006950; GO:0051082	NA	NA	NA	NA	NA	NA	PTHR11528;	PF00183;	NA	NA	NA	IPR001404;	ATP binding [GO:0005524]; unfolded protein binding [GO:0051082]; protein folding [GO:0006457]; response to stress [GO:0006950]
TRINITY_DN755258_c0_g1_i1	888	47.64	474111528	90	6e-07	M7ZTI6	NA	NA	U-box domain-containing protein 72 [Triticum urartu]	EMS55665.1	U-box domain-containing protein 72	TRIUR3_07193	Triticum urartu (Red wild einkorn) (Crithodium urartu)	588	NA	NA	ubiquitin-protein transferase activity [GO:0004842]	GO:0004842	NA	NA	NA	NA	EOG09360734;	NA	NA	PF08606;PF00400;	NA	PS51698;PS50082;PS50294;	NA	IPR013915;IPR003613;IPR015943;IPR001680;IPR017986;IPR013083;	ubiquitin-protein transferase activity [GO:0004842]
TRINITY_DN754219_c0_g1_i1	610	51.8	326514740	68	3e-87	F2DXB0	0	NA	predicted protein [Hordeum vulgare subsp. vulgare]	326514740	Ribosomal protein	NA	Hordeum vulgare subsp. vulgare (Domesticated barley)	218	NA	NA	large ribosomal subunit [GO:0015934]; RNA binding [GO:0003723]; structural constituent of ribosome [GO:0003735]; translation [GO:0006412]	GO:0003723; GO:0003735; GO:0006412; GO:0015934	Universal ribosomal protein uL1 family	NA	NA	NA	NA	NA	NA	PF00687;	NA	PS01199;	NA	IPR002143;IPR023674;IPR028364;IPR016095;IPR023673;	large ribosomal subunit [GO:0015934]; RNA binding [GO:0003723]; structural constituent of ribosome [GO:0003735]; translation [GO:0006412]
TRINITY_DN754013_c0_g1_i1	373	56.57	475606936	74	1e-44	M8CS70	NA	NA	Putative disease resistance protein RGA3 [Aegilops tauschii]	EMT26541.1	Putative disease resistance protein RGA3	F775_10781	Aegilops tauschii (Tausch's goatgrass) (Aegilops squarrosa)	1521	NA	NA	ADP binding [GO:0043531]	GO:0043531	NA	ats:F775_10781;	NA	NA	EOG093602GB;	NA	NA	PF00931;	NA	NA	NA	IPR032675;IPR002182;IPR027417;IPR011991;	ADP binding [GO:0043531]
TRINITY_DN75400_c0_g2_i1	207	43	475609952	83	4e-24	M8C0H8	NA	NA	Putative kinase-like protein TMKL1 [Aegilops tauschii]	EMT27558.1	Putative kinase-like protein TMKL1	F775_07583	Aegilops tauschii (Tausch's goatgrass) (Aegilops squarrosa)	853	NA	NA	integral component of membrane [GO:0016021]; plasma membrane [GO:0005886]; plasmodesma [GO:0009506]; ATP binding [GO:0005524]; protein kinase activity [GO:0004672]	GO:0004672; GO:0005524; GO:0005886; GO:0009506; GO:0016021	NA	ats:F775_07583;	NA	NA	EOG093605PB;	NA	NA	PF13855;PF07714;PF07727;	NA	PS50011;	NA	IPR011009;IPR032675;IPR001611;IPR000719;IPR013103;IPR001245;	integral component of membrane [GO:0016021]; plasma membrane [GO:0005886]; plasmodesma [GO:0009506]; ATP binding [GO:0005524]; protein kinase activity [GO:0004672]
TRINITY_DN75400_c0_g1_i1	243	37.45	475609952	82	8e-28	M8C0H8	NA	NA	Putative kinase-like protein TMKL1 [Aegilops tauschii]	EMT27558.1	Putative kinase-like protein TMKL1	F775_07583	Aegilops tauschii (Tausch's goatgrass) (Aegilops squarrosa)	853	NA	NA	integral component of membrane [GO:0016021]; plasma membrane [GO:0005886]; plasmodesma [GO:0009506]; ATP binding [GO:0005524]; protein kinase activity [GO:0004672]	GO:0004672; GO:0005524; GO:0005886; GO:0009506; GO:0016021	NA	ats:F775_07583;	NA	NA	EOG093605PB;	NA	NA	PF13855;PF07714;PF07727;	NA	PS50011;	NA	IPR011009;IPR032675;IPR001611;IPR000719;IPR013103;IPR001245;	integral component of membrane [GO:0016021]; plasma membrane [GO:0005886]; plasmodesma [GO:0009506]; ATP binding [GO:0005524]; protein kinase activity [GO:0004672]
TRINITY_DN753499_c0_g1_i1	246	57.32	475593739	54	9e-13	M8BC51	NA	NA	Putative non-inhibitory serpin-10 [Aegilops tauschii]	EMT22475.1	Putative non-inhibitory serpin-10	F775_00051	Aegilops tauschii (Tausch's goatgrass) (Aegilops squarrosa)	560	NA	NA	extracellular space [GO:0005615]	GO:0005615	Serpin family	ats:F775_00051;	NA	NA	EOG09360D1N;	NA	PTHR11461;	PF00079;	NA	NA	NA	IPR023796;IPR000215;	extracellular space [GO:0005615]
TRINITY_DN75329_c0_g1_i1	351	48.15	474176013	93	4e-17	M7ZDQ8	NA	NA	Protein SRG1 [Triticum urartu]	EMS57776.1	Protein SRG1	TRIUR3_08064	Triticum urartu (Red wild einkorn) (Crithodium urartu)	251	NA	NA	metal ion binding [GO:0046872]; oxidoreductase activity [GO:0016491]	GO:0016491; GO:0046872	Iron/ascorbate-dependent oxidoreductase family	NA	NA	NA	EOG09360JMM;	NA	NA	PF03171;PF14226;	NA	PS51471;	NA	IPR026992;IPR027443;IPR005123;	metal ion binding [GO:0046872]; oxidoreductase activity [GO:0016491]
TRINITY_DN753162_c0_g1_i1	646	43.96	475619786	100	3e-70	M8C0T8	NA	NA	hypothetical protein F775_14975 [Aegilops tauschii]	EMT30880.1	Cysteine proteinase inhibitor	F775_14975	Aegilops tauschii (Tausch's goatgrass) (Aegilops squarrosa)	113	NA	NA	cysteine-type endopeptidase inhibitor activity [GO:0004869]	GO:0004869	Cystatin family, Phytocystatin subfamily	ats:F775_14975;	NA	NA	EOG09360SNQ;	NA	PTHR11413;	PF16845;	NA	NA	NA	IPR027214;IPR000010;	cysteine-type endopeptidase inhibitor activity [GO:0004869]
TRINITY_DN753157_c0_g1_i1	452	61.73	326502250	92	2e-06	F2DJB7	0	NA	predicted protein [Hordeum vulgare subsp. vulgare]	326502250	Predicted protein	NA	Hordeum vulgare subsp. vulgare (Domesticated barley)	499	NA	NA	NA	NA	NA	NA	NA	NA	NA	NA	NA	NA	NA	PS51450;	NA	IPR000938;IPR032675;IPR001611;IPR003591;IPR029071;
TRINITY_DN75252_c0_g1_i1	256	63.28	473882775	71	1e-08	M7YCS8	NA	NA	hypothetical protein TRIUR3_27701 [Triticum urartu]	EMS48043.1	Uncharacterized protein	TRIUR3_27701	Triticum urartu (Red wild einkorn) (Crithodium urartu)	894	NA	NA	NA	NA	NA	NA	NA	NA	EOG093605QU;	NA	NA	PF05641;PF05266;	NA	NA	NA	IPR008395;IPR014002;IPR007930;
TRINITY_DN752386_c0_g1_i1	724	47.1	473880406	49	2e-07	M7Z6E0	NA	NA	T-complex protein 1 subunit theta [Triticum urartu]	EMS47960.1	T-complex protein 1 subunit theta	TRIUR3_28463	Triticum urartu (Red wild einkorn) (Crithodium urartu)	638	NA	NA	cytoplasm [GO:0005737]; ATP binding [GO:0005524]; unfolded protein binding [GO:0051082]; protein folding [GO:0006457]	GO:0005524; GO:0005737; GO:0006457; GO:0051082	TCP-1 chaperonin family	NA	NA	NA	EOG093606Z2;	NA	NA	PF00118;	NA	PS00750;PS00751;	SUBCELLULAR LOCATION: Cytoplasm {ECO:0000256|SAAS:SAAS00547836}.	IPR012721;IPR017998;IPR002194;IPR002423;IPR027409;IPR027413;	cytoplasm [GO:0005737]; ATP binding [GO:0005524]; unfolded protein binding [GO:0051082]; protein folding [GO:0006457]
TRINITY_DN75218_c0_g1_i1	253	58.89	77555035	54	4e-21	Q2QTA7	0	NA	retrotransposon protein, putative, Ty3-gypsy subclass [Oryza sativa Japonica Group]	77555035	Retrotransposon protein, putative, Ty3-gypsy subclass	LOC_Os12g20300	Oryza sativa subsp. japonica (Rice)	1564	NA	NA	nucleic acid binding [GO:0003676]; RNA-DNA hybrid ribonuclease activity [GO:0004523]; DNA integration [GO:0015074]	GO:0003676; GO:0004523; GO:0015074	NA	NA	NA	KOG0017;COG2801;	NA	NA	NA	PF00665;	NA	PS50994;PS50879;	NA	IPR001584;IPR021109;IPR012337;IPR002156;	nucleic acid binding [GO:0003676]; RNA-DNA hybrid ribonuclease activity [GO:0004523]; DNA integration [GO:0015074]
TRINITY_DN752096_c0_g1_i1	1081	57.08	475614401	67	2e-101	M8BVL1	NA	NA	Speckle-type POZ protein-like protein [Aegilops tauschii]	EMT29070.1	Speckle-type POZ protein-like protein	F775_10290	Aegilops tauschii (Tausch's goatgrass) (Aegilops squarrosa)	357	NA	NA	NA	NA	NA	ats:F775_10290;	NA	NA	EOG09360MFM;	NA	NA	PF00651;	NA	PS50097;PS50144;	NA	IPR034090;IPR000210;IPR002083;IPR011333;IPR008974;
TRINITY_DN752020_c0_g1_i1	1293	58.16	31044099	46	1e-19	Q8H992	0	NA	unnamed protein product [Oryza sativa Japonica Group]	31044099	Uncharacterized protein	NA	Oryza sativa subsp. japonica (Rice)	1197	NA	NA	NA	NA	NA	NA	NA	KOG1075;ENOG410Y65V;	NA	NA	NA	PF00078;PF13966;	NA	PS50878;	NA	IPR005135;IPR000477;IPR026960;
TRINITY_DN751706_c0_g1_i1	365	61.1	475627046	100	2e-81	N1R5P5	NA	NA	Chitinase 2 [Aegilops tauschii]	EMT33555.1	Chitinase 2	F775_28883	Aegilops tauschii (Tausch's goatgrass) (Aegilops squarrosa)	309	NA	NA	chitinase activity [GO:0004568]; cell wall macromolecule catabolic process [GO:0016998]; chitin catabolic process [GO:0006032]	GO:0004568; GO:0006032; GO:0016998	NA	ats:F775_28883;	NA	NA	EOG09360IMR;	NA	NA	PF00182;	NA	PS00774;	NA	IPR000726;IPR023346;	chitinase activity [GO:0004568]; cell wall macromolecule catabolic process [GO:0016998]; chitin catabolic process [GO:0006032]
TRINITY_DN751663_c0_g1_i1	677	52.14	388503484	65	9e-59	I3SHR6	NA	NA	unknown [Medicago truncatula]	AFK39808.1	Uncharacterized protein	NA	Medicago truncatula (Barrel medic) (Medicago tribuloides)	175	NA	NA	calcium ion binding [GO:0005509]	GO:0005509	NA	NA	NA	NA	NA	NA	NA	PF13202;PF13499;	NA	PS00018;PS50222;	NA	IPR011992;IPR018247;IPR002048;	calcium ion binding [GO:0005509]
TRINITY_DN751628_c0_g1_i1	245	35.1	474175190	79	3e-09	M7ZCG7	NA	NA	HIV Tat-specific factor 1-like protein [Triticum urartu]	EMS57767.1	HIV Tat-specific factor 1-like protein	TRIUR3_25732	Triticum urartu (Red wild einkorn) (Crithodium urartu)	552	NA	NA	cytosol [GO:0005829]; nucleus [GO:0005634]; mRNA binding [GO:0003729]; mRNA splicing, via spliceosome [GO:0000398]; negative regulation of flower development [GO:0009910]; nuclear-transcribed mRNA catabolic process, nonsense-mediated decay [GO:0000184]	GO:0000184; GO:0000398; GO:0003729; GO:0005634; GO:0005829; GO:0009910	NA	NA	NA	NA	EOG093608TG;	NA	PTHR15608:SF1;	PF00076;	NA	PS50102;	NA	IPR000504;IPR034393;IPR034392;	cytosol [GO:0005829]; nucleus [GO:0005634]; mRNA binding [GO:0003729]; mRNA splicing, via spliceosome [GO:0000398]; negative regulation of flower development [GO:0009910]; nuclear-transcribed mRNA catabolic process, nonsense-mediated decay [GO:0000184]
TRINITY_DN75140_c0_g1_i1	216	62.04	669029030	67	1e-13	A0A077RSK1	NA	NA	unnamed protein product [Triticum aestivum]	CDM83065	Uncharacterized protein	TRAES_3BF021900010CFD_c1	Triticum aestivum (Wheat)	333	NA	NA	nucleic acid binding [GO:0003676]	GO:0003676	NA	NA	NA	NA	NA	NA	NA	NA	NA	NA	NA	IPR012337;	nucleic acid binding [GO:0003676]
TRINITY_DN75138_c0_g1_i1	432	40.97	947068851	51	1e-10	A0A0R0GH08	NA	NA	hypothetical protein GLYMA_13G011700 [Glycine max]	KRH17742	Uncharacterized protein	GLYMA_13G011700	Glycine max (Soybean) (Glycine hispida)	323
TRINITY_DN751229_c0_g1_i1	675	51.11	944260070	72	2e-51	K4A179	NA	NA	hypothetical protein SETIT_032621mg, partial [Setaria italica]	KQL24327	Uncharacterized protein	SETIT_032621mg	Setaria italica (Foxtail millet) (Panicum italicum)	491	NA	NA	NA	NA	NA	NA	NA	ENOG410JUG7;ENOG41106WU;	EOG093606CW;	NA	NA	NA	NA	NA	NA	IPR009003;
TRINITY_DN751184_c0_g1_i1	800	56.12	77552894	43	4e-12	Q2QYF0	0	NA	retrotransposon protein, putative, unclassified [Oryza sativa Japonica Group]	77552894	Retrotransposon protein, putative, unclassified	LOC_Os12g02900	Oryza sativa subsp. japonica (Rice)	1407	NA	NA	NA	NA	NA	NA	NA	ENOG410IPYA;ENOG410XSFY;	NA	NA	NA	PF00078;	NA	PS50878;	NA	IPR000477;
TRINITY_DN751121_c0_g1_i1	223	46.19	473942503	67	2e-16	M7YIY5	NA	NA	hypothetical protein TRIUR3_20169 [Triticum urartu]	EMS50408.1	Uncharacterized protein	TRIUR3_20169	Triticum urartu (Red wild einkorn) (Crithodium urartu)	408	NA	NA	NA	NA	NA	NA	NA	NA	EOG093608A3;	NA	NA	NA	NA	NA	NA	IPR029058;
TRINITY_DN75088_c0_g1_i1	206	56.8	475593739	73	4e-25	M8BC51	NA	NA	Putative non-inhibitory serpin-10 [Aegilops tauschii]	EMT22475.1	Putative non-inhibitory serpin-10	F775_00051	Aegilops tauschii (Tausch's goatgrass) (Aegilops squarrosa)	560	NA	NA	extracellular space [GO:0005615]	GO:0005615	Serpin family	ats:F775_00051;	NA	NA	EOG09360D1N;	NA	PTHR11461;	PF00079;	NA	NA	NA	IPR023796;IPR000215;	extracellular space [GO:0005615]
TRINITY_DN750655_c0_g1_i1	444	62.61	326523165	74	3e-10	F2D0K2	0	NA	predicted protein [Hordeum vulgare subsp. vulgare]	326523165	Predicted protein	NA	Hordeum vulgare subsp. vulgare (Domesticated barley)	265	NA	NA	NA	NA	NA	NA	NA	NA	NA	NA	PTHR35283;	PF11255;	NA	NA	NA	IPR021414;
TRINITY_DN750383_c2_g1_i1	202	57.92	473886579	58	3e-08	M7ZJA4	NA	NA	hypothetical protein TRIUR3_33708 [Triticum urartu]	EMS48164.1	Uncharacterized protein	TRIUR3_33708	Triticum urartu (Red wild einkorn) (Crithodium urartu)	625
TRINITY_DN749880_c0_g1_i1	282	62.06	475620727	78	3e-11	M8CAR3	NA	NA	Protein kinase and PP2C-like domain-containing protein [Aegilops tauschii]	EMT31223.1	Protein kinase and PP2C-like domain-containing protein	F775_05150	Aegilops tauschii (Tausch's goatgrass) (Aegilops squarrosa)	430	NA	NA	kinase activity [GO:0016301]	GO:0016301	NA	ats:F775_05150;	NA	NA	EOG09360FJK;	NA	NA	PF00481;	NA	PS51746;	NA	IPR011009;IPR001932;	kinase activity [GO:0016301]
TRINITY_DN749789_c4_g3_i2	386	40.93	475609952	86	9e-11	M8C0H8	NA	NA	Putative kinase-like protein TMKL1 [Aegilops tauschii]	EMT27558.1	Putative kinase-like protein TMKL1	F775_07583	Aegilops tauschii (Tausch's goatgrass) (Aegilops squarrosa)	853	NA	NA	integral component of membrane [GO:0016021]; plasma membrane [GO:0005886]; plasmodesma [GO:0009506]; ATP binding [GO:0005524]; protein kinase activity [GO:0004672]	GO:0004672; GO:0005524; GO:0005886; GO:0009506; GO:0016021	NA	ats:F775_07583;	NA	NA	EOG093605PB;	NA	NA	PF13855;PF07714;PF07727;	NA	PS50011;	NA	IPR011009;IPR032675;IPR001611;IPR000719;IPR013103;IPR001245;	integral component of membrane [GO:0016021]; plasma membrane [GO:0005886]; plasmodesma [GO:0009506]; ATP binding [GO:0005524]; protein kinase activity [GO:0004672]
TRINITY_DN749789_c4_g2_i1	268	40.67	475623484	54	4e-21	M8D709	NA	NA	Putative disease resistance protein RGA3 [Aegilops tauschii]	EMT32236.1	Putative disease resistance protein RGA3	F775_18384	Aegilops tauschii (Tausch's goatgrass) (Aegilops squarrosa)	933	NA	NA	ADP binding [GO:0043531]	GO:0043531	NA	ats:F775_18384;	NA	NA	EOG093600GO;	NA	NA	PF00931;	NA	NA	NA	IPR032675;IPR002182;IPR027417;IPR011991;	ADP binding [GO:0043531]
TRINITY_DN749682_c0_g1_i1	233	61.8	475592587	90	5e-08	M8BK02	NA	NA	Wall-associated receptor kinase 3 [Aegilops tauschii]	EMT22123.1	Wall-associated receptor kinase 3	F775_25384	Aegilops tauschii (Tausch's goatgrass) (Aegilops squarrosa)	1097	NA	NA	integral component of membrane [GO:0016021]; ATP binding [GO:0005524]; calcium ion binding [GO:0005509]; polysaccharide binding [GO:0030247]; protein kinase activity [GO:0004672]	GO:0004672; GO:0005509; GO:0005524; GO:0016021; GO:0030247	NA	ats:F775_25384;	NA	NA	EOG093603PB;	NA	NA	PF13947;PF07714;	NA	PS50026;PS00107;PS50011;PS00108;	NA	IPR001881;IPR000742;IPR011009;IPR000719;IPR017441;IPR001245;IPR008271;IPR025287;	integral component of membrane [GO:0016021]; ATP binding [GO:0005524]; calcium ion binding [GO:0005509]; polysaccharide binding [GO:0030247]; protein kinase activity [GO:0004672]
TRINITY_DN749172_c1_g3_i1	212	54.72	473818765	54	4e-06	M7Z3M6	NA	NA	hypothetical protein TRIUR3_30728 [Triticum urartu]	EMS46980.1	Uncharacterized protein	TRIUR3_30728	Triticum urartu (Red wild einkorn) (Crithodium urartu)	503	NA	NA	NA	NA	NA	NA	NA	NA	NA	NA	NA	NA	NA	NA	NA	IPR015943;
TRINITY_DN749170_c2_g1_i1	206	55.34	38346515	47	8e-14	Q7XP29	0	NA	OSJNBa0027H09.10 [Oryza sativa Japonica Group]	38346515	B1340F09.19 protein (OSJNBa0027H09.10 protein)	B1340F09.19 OSJNBa0027H09.10	Oryza sativa subsp. japonica (Rice)	1570	NA	NA	nucleic acid binding [GO:0003676]; RNA-DNA hybrid ribonuclease activity [GO:0004523]	GO:0003676; GO:0004523	NA	NA	NA	KOG0017;COG2801;	NA	NA	NA	PF00078;	NA	PS50879;	NA	IPR021109;IPR012337;IPR002156;IPR000477;	nucleic acid binding [GO:0003676]; RNA-DNA hybrid ribonuclease activity [GO:0004523]
TRINITY_DN749170_c1_g3_i2	250	53.2	473171	62	4e-12	Q41571	0	NA	unnamed protein product [Triticum aestivum]	473171	T.aestivum (Begra) ORF1 gene	NA	Triticum aestivum (Wheat)	62
TRINITY_DN749170_c1_g1_i1	284	53.17	473171	58	7e-11	Q41571	0	NA	unnamed protein product [Triticum aestivum]	473171	T.aestivum (Begra) ORF1 gene	NA	Triticum aestivum (Wheat)	62
TRINITY_DN749163_c2_g1_i2	380	61.58	474086762	51	4e-07	M8A2Q2	NA	NA	hypothetical protein TRIUR3_21664 [Triticum urartu]	EMS54699.1	Uncharacterized protein	TRIUR3_21664	Triticum urartu (Red wild einkorn) (Crithodium urartu)	247
TRINITY_DN746975_c0_g1_i1	403	34.99	473966167	47	2e-09	M7ZT33	NA	NA	hypothetical protein TRIUR3_33052 [Triticum urartu]	EMS51259.1	Uncharacterized protein	TRIUR3_33052	Triticum urartu (Red wild einkorn) (Crithodium urartu)	248	NA	NA	NA	NA	NA	NA	NA	NA	EOG09361A4Z;
TRINITY_DN7468_c0_g1_i1	265	61.89	475592587	68	4e-34	M8BK02	NA	NA	Wall-associated receptor kinase 3 [Aegilops tauschii]	EMT22123.1	Wall-associated receptor kinase 3	F775_25384	Aegilops tauschii (Tausch's goatgrass) (Aegilops squarrosa)	1097	NA	NA	integral component of membrane [GO:0016021]; ATP binding [GO:0005524]; calcium ion binding [GO:0005509]; polysaccharide binding [GO:0030247]; protein kinase activity [GO:0004672]	GO:0004672; GO:0005509; GO:0005524; GO:0016021; GO:0030247	NA	ats:F775_25384;	NA	NA	EOG093603PB;	NA	NA	PF13947;PF07714;	NA	PS50026;PS00107;PS50011;PS00108;	NA	IPR001881;IPR000742;IPR011009;IPR000719;IPR017441;IPR001245;IPR008271;IPR025287;	integral component of membrane [GO:0016021]; ATP binding [GO:0005524]; calcium ion binding [GO:0005509]; polysaccharide binding [GO:0030247]; protein kinase activity [GO:0004672]
TRINITY_DN74573_c1_g1_i1	201	41.29	13559331	83	4e-34	Q9C5U6	0	NA	reverse transcriptase, partial [Arabidopsis thaliana]	13559331	Reverse transcriptase (Fragment)	NA	Arabidopsis thaliana (Mouse-ear cress)	143	NA	NA	RNA-directed DNA polymerase activity [GO:0003964]	GO:0003964	NA	NA	NA	NA	NA	NA	NA	PF00078;	NA	PS50878;	NA	IPR000477;	RNA-directed DNA polymerase activity [GO:0003964]
TRINITY_DN74567_c0_g2_i1	207	40.1	53749310	81	2e-17	Q60ET2	0	NA	putative polyprotein [Oryza sativa Japonica Group]	53749310	Putative polyprotein	OJ1122_B08.16	Oryza sativa subsp. japonica (Rice)	1154	NA	NA	nucleic acid binding [GO:0003676]; zinc ion binding [GO:0008270]; DNA integration [GO:0015074]	GO:0003676; GO:0008270; GO:0015074	NA	NA	NA	KOG0017;COG2801;	NA	NA	NA	PF03732;PF00665;PF00078;	NA	PS50994;PS50878;PS50158;	NA	IPR001584;IPR021109;IPR005162;IPR012337;IPR000477;IPR001878;	nucleic acid binding [GO:0003676]; zinc ion binding [GO:0008270]; DNA integration [GO:0015074]
TRINITY_DN744426_c0_g1_i1	308	48.7	475606798	92	5e-25	M8CS39	NA	NA	Polygalacturonase [Aegilops tauschii]	EMT26511.1	Polygalacturonase	F775_29638	Aegilops tauschii (Tausch's goatgrass) (Aegilops squarrosa)	290	NA	NA	extracellular region [GO:0005576]; polygalacturonase activity [GO:0004650]; carbohydrate metabolic process [GO:0005975]; cell wall organization [GO:0071555]	GO:0004650; GO:0005576; GO:0005975; GO:0071555	Glycosyl hydrolase 28 family	ats:F775_29638;	NA	NA	EOG09360FDZ;	NA	NA	PF00295;	NA	NA	SUBCELLULAR LOCATION: Secreted {ECO:0000256|SAAS:SAAS00564398}.	IPR000743;IPR006626;IPR012334;IPR011050;	extracellular region [GO:0005576]; polygalacturonase activity [GO:0004650]; carbohydrate metabolic process [GO:0005975]; cell wall organization [GO:0071555]
TRINITY_DN743837_c0_g1_i1	393	33.33	222622619	55	3e-07	B9F520	0	NA	hypothetical protein OsJ_06284 [Oryza sativa Japonica Group]	222622619	Uncharacterized protein	OsJ_06284	Oryza sativa subsp. japonica (Rice)	917	NA	NA	integral component of membrane [GO:0016021]; ADP binding [GO:0043531]; chlorophyllase activity [GO:0047746]; chlorophyll catabolic process [GO:0015996]	GO:0015996; GO:0016021; GO:0043531; GO:0047746	NA	NA	NA	NA	NA	NA	NA	PF12740;PF00931;	NA	NA	NA	IPR017395;IPR032675;IPR002182;IPR027417;IPR011991;	integral component of membrane [GO:0016021]; ADP binding [GO:0043531]; chlorophyllase activity [GO:0047746]; chlorophyll catabolic process [GO:0015996]
TRINITY_DN74345_c0_g1_i1	309	42.07	475621134	97	8e-35	M8CAL6	NA	NA	hypothetical protein F775_31036 [Aegilops tauschii]	EMT31359.1	Uncharacterized protein	F775_31036	Aegilops tauschii (Tausch's goatgrass) (Aegilops squarrosa)	487	NA	NA	NA	NA	NA	ats:F775_31036;	NA	NA	EOG093608BR;	NA	NA	NA	NA	PS50181;	NA	IPR001810;IPR032675;
TRINITY_DN74312_c0_g1_i1	785	49.17	475583302	75	4e-52	R7WC23	NA	NA	hypothetical protein F775_31474 [Aegilops tauschii]	EMT19413.1	Uncharacterized protein	F775_31474	Aegilops tauschii (Tausch's goatgrass) (Aegilops squarrosa)	127	NA	NA	NA	NA	NA	ats:F775_31474;	NA	NA	EOG09361GKY;
TRINITY_DN742234_c0_g1_i1	355	46.2	473888623	96	1e-26	M7YN64	NA	NA	Betaine aldehyde dehydrogenase [Triticum urartu]	EMS48376.1	Betaine aldehyde dehydrogenase	TRIUR3_05640	Triticum urartu (Red wild einkorn) (Crithodium urartu)	544	NA	NA	peroxisome [GO:0005777]; betaine-aldehyde dehydrogenase activity [GO:0008802]; cellular response to anoxia [GO:0071454]	GO:0005777; GO:0008802; GO:0071454	Aldehyde dehydrogenase family	NA	NA	NA	EOG093606WE;	NA	NA	PF00171;	NA	PS00070;PS00687;	NA	IPR016161;IPR016160;IPR029510;IPR016162;IPR015590;	peroxisome [GO:0005777]; betaine-aldehyde dehydrogenase activity [GO:0008802]; cellular response to anoxia [GO:0071454]
TRINITY_DN74125_c1_g1_i1	222	56.76	326520081	66	4e-27	F2E9E3	0	NA	predicted protein [Hordeum vulgare subsp. vulgare]	326520081	Predicted protein	NA	Hordeum vulgare subsp. vulgare (Domesticated barley)	169
TRINITY_DN74106_c0_g1_i1	215	45.58	326527161	66	3e-26	F2EB00	0	NA	predicted protein [Hordeum vulgare subsp. vulgare]	326527161	Predicted protein	NA	Hordeum vulgare subsp. vulgare (Domesticated barley)	109
TRINITY_DN74100_c0_g1_i1	898	42.76	326522198	76	2e-34	F2EA55	0	NA	predicted protein [Hordeum vulgare subsp. vulgare]	326522198	Predicted protein	NA	Hordeum vulgare subsp. vulgare (Domesticated barley)	420	NA	NA	NA	NA	NA	NA	NA	NA	NA	NA	NA	PF07762;	NA	NA	NA	IPR011676;
TRINITY_DN740127_c0_g1_i1	341	36.66	473727798	100	3e-07	M7Y5I5	NA	NA	Anthocyanidin 3-O-glucosyltransferase [Triticum urartu]	EMS45073.1	Anthocyanidin 3-O-glucosyltransferase	TRIUR3_15873	Triticum urartu (Red wild einkorn) (Crithodium urartu)	76	NA	NA	transferase activity [GO:0016740]	GO:0016740	NA	NA	NA	NA	EOG09360EM6;	NA	NA	NA	NA	NA	NA	NA	transferase activity [GO:0016740]
TRINITY_DN739160_c0_g1_i1	321	50.78	326529849	93	4e-64	F2ELI2	0	NA	predicted protein [Hordeum vulgare subsp. vulgare]	326529849	Predicted protein	NA	Hordeum vulgare subsp. vulgare (Domesticated barley)	445	NA	NA	ATP binding [GO:0005524]; protein serine/threonine kinase activity [GO:0004674]	GO:0004674; GO:0005524	Protein kinase superfamily	NA	NA	NA	EOG09360AZV;	NA	NA	PF00069;	NA	PS00107;PS50011;PS00108;	NA	IPR011009;IPR000719;IPR017441;IPR008271;	ATP binding [GO:0005524]; protein serine/threonine kinase activity [GO:0004674]
TRINITY_DN73789_c0_g1_i1	1351	44.86	21636170	59	9e-48	Q8LLA2	0	NA	NBS-LRR class RGA [Aegilops tauschii]	21636170	NBS-LRR class RGA	NA	Aegilops tauschii (Tausch's goatgrass) (Aegilops squarrosa)	795	NA	NA	ADP binding [GO:0043531]	GO:0043531	NA	NA	NA	NA	NA	NA	NA	PF00931;	NA	NA	NA	IPR032675;IPR002182;IPR027417;IPR011991;	ADP binding [GO:0043531]
TRINITY_DN737760_c0_g1_i1	248	71.37	475626689	72	8e-16	N1R4K6	NA	NA	hypothetical protein F775_25706 [Aegilops tauschii]	EMT33439.1	Uncharacterized protein	F775_25706	Aegilops tauschii (Tausch's goatgrass) (Aegilops squarrosa)	208	NA	NA	NA	NA	NA	ats:F775_25706;	NA	NA	\N;
TRINITY_DN73725_c0_g1_i1	236	44.07	474097030	100	3e-09	M7Z6E2	NA	NA	hypothetical protein TRIUR3_07044 [Triticum urartu]	EMS55101.1	Uncharacterized protein	TRIUR3_07044	Triticum urartu (Red wild einkorn) (Crithodium urartu)	380	NA	NA	integral component of membrane [GO:0016021]; transport [GO:0006810]	GO:0006810; GO:0016021	Mitochondrial carrier (TC 2.A.29) family	NA	NA	NA	EOG09360J8D;	NA	NA	PF00153;	NA	PS50920;	NA	IPR018108;IPR023395;	integral component of membrane [GO:0016021]; transport [GO:0006810]
TRINITY_DN73718_c0_g1_i2	227	59.03	475583550	83	2e-37	R7WF26	NA	NA	hypothetical protein F775_25425 [Aegilops tauschii]	EMT19495.1	Uncharacterized protein	F775_25425	Aegilops tauschii (Tausch's goatgrass) (Aegilops squarrosa)	183	NA	NA	3'-5' exonuclease activity [GO:0008408]; nucleic acid binding [GO:0003676]	GO:0003676; GO:0008408	NA	ats:F775_25425;	NA	NA	NA	NA	NA	PF01612;	NA	NA	NA	IPR002562;IPR012337;	3'-5' exonuclease activity [GO:0008408]; nucleic acid binding [GO:0003676]
TRINITY_DN73718_c0_g1_i1	207	58.45	475583550	85	6e-25	R7WF26	NA	NA	hypothetical protein F775_25425 [Aegilops tauschii]	EMT19495.1	Uncharacterized protein	F775_25425	Aegilops tauschii (Tausch's goatgrass) (Aegilops squarrosa)	183	NA	NA	3'-5' exonuclease activity [GO:0008408]; nucleic acid binding [GO:0003676]	GO:0003676; GO:0008408	NA	ats:F775_25425;	NA	NA	NA	NA	NA	PF01612;	NA	NA	NA	IPR002562;IPR012337;	3'-5' exonuclease activity [GO:0008408]; nucleic acid binding [GO:0003676]
TRINITY_DN73674_c0_g1_i1	758	45.25	302828938	58	2e-29	D8TH94	9621427	VOLCADRAFT_55081	hypothetical protein	302828938	Peptidylprolyl isomerase (EC 5.2.1.8) (Fragment)	VOLCADRAFT_55081	Volvox carteri f. nagariensis	104	5.2.1.8	NA	peptidyl-prolyl cis-trans isomerase activity [GO:0003755]	GO:0003755	NA	vcn:VOLCADRAFT_55081;	XP_002946036.1;	NA	NA	NA	PTHR43811;	PF00254;	NA	PS50059;	NA	IPR023566;IPR001179;	peptidyl-prolyl cis-trans isomerase activity [GO:0003755]
TRINITY_DN735833_c0_g1_i1	235	35.74	475613573	86	2e-20	M8CMY6	NA	NA	Cysteine-rich receptor-like protein kinase 26 [Aegilops tauschii]	EMT28807.1	Cysteine-rich receptor-like protein kinase 26	F775_05581	Aegilops tauschii (Tausch's goatgrass) (Aegilops squarrosa)	453	NA	NA	ATP binding [GO:0005524]; protein kinase activity [GO:0004672]	GO:0004672; GO:0005524	NA	ats:F775_05581;	NA	NA	EOG093613NL;	NA	NA	PF00635;PF00069;	NA	PS50202;PS50011;PS00108;	NA	IPR013783;IPR011009;IPR000535;IPR008962;IPR000719;IPR008271;	ATP binding [GO:0005524]; protein kinase activity [GO:0004672]
TRINITY_DN735661_c0_g1_i1	255	44.71	218193742	51	1e-06	B8AJV1	0	NA	hypothetical protein OsI_13484 [Oryza sativa Indica Group]	218193742	Putative uncharacterized protein	OsI_13484	Oryza sativa subsp. indica (Rice)	1874	NA	NA	nucleic acid binding [GO:0003676]	GO:0003676	NA	NA	NA	KOG1075;KOG4197;ENOG410Z7Z7;	EOG0936062B;	NA	NA	PF12854;PF13041;PF17177;PF00078;PF13966;	TIGR00756;	PS51375;	NA	IPR005135;IPR002885;IPR033443;IPR012337;IPR000477;IPR026960;	nucleic acid binding [GO:0003676]
TRINITY_DN73490_c0_g1_i1	390	54.87	168059593	47	6e-35	A9TT42	5944965	PHYPADRAFT_150176	hypothetical protein	168059593	Eukaryotic translation initiation factor 3 subunit F (eIF3f) (eIF-3-epsilon)	PHYPADRAFT_150176	Physcomitrella patens subsp. patens (Moss)	275	NA	NA	eukaryotic 43S preinitiation complex [GO:0016282]; eukaryotic 48S preinitiation complex [GO:0033290]; eukaryotic translation initiation factor 3 complex, eIF3m [GO:0071541]; translation initiation factor activity [GO:0003743]; translation initiation factor binding [GO:0031369]; formation of translation preinitiation complex [GO:0001731]; regulation of translational initiation [GO:0006446]; transl…	GO:0001731; GO:0003743; GO:0006413; GO:0006446; GO:0016282; GO:0031369; GO:0033290; GO:0071541	EIF-3 subunit F family	ppp:PHYPADRAFT_150176;	XP_001781786.1;	KOG2975;COG1310;	NA	NA	PTHR10540:SF14;	PF01398;PF13012;	NA	NA	SUBCELLULAR LOCATION: Cytoplasm {ECO:0000256|HAMAP-Rule:MF_03005, ECO:0000256|SAAS:SAAS00721305}.	IPR027531;IPR000555;IPR024969;	eukaryotic 43S preinitiation complex [GO:0016282]; eukaryotic 48S preinitiation complex [GO:0033290]; eukaryotic translation initiation factor 3 complex, eIF3m [GO:0071541]; translation initiation factor activity [GO:0003743]; translation initiation factor binding [GO:0031369]; formation of translation preinitiation complex [GO:0001731]; regulation of translational initiation [GO:0006446]; transl…
TRINITY_DN734113_c0_g1_i1	406	47.04	669028130	99	1e-80	A0A077RTU6	NA	NA	unnamed protein product [Triticum aestivum]	CDM81818	Uncharacterized protein	TRAES_3BF280300010CFD_c1	Triticum aestivum (Wheat)	1019
TRINITY_DN732160_c0_g1_i1	440	37.05	326495874	83	6e-42	F2D638	0	NA	predicted protein [Hordeum vulgare subsp. vulgare]	326495874	Predicted protein	NA	Hordeum vulgare subsp. vulgare (Domesticated barley)	536	NA	NA	cytoplasm [GO:0005737]; ATP binding [GO:0005524]; unfolded protein binding [GO:0051082]; protein folding [GO:0006457]	GO:0005524; GO:0005737; GO:0006457; GO:0051082	TCP-1 chaperonin family	NA	NA	NA	NA	NA	PTHR11353:SF119;	PF00118;	TIGR02341;	PS00750;PS00751;PS00995;	SUBCELLULAR LOCATION: Cytoplasm {ECO:0000256|SAAS:SAAS00547836}.	IPR012716;IPR017998;IPR002194;IPR002423;IPR027409;IPR027413;	cytoplasm [GO:0005737]; ATP binding [GO:0005524]; unfolded protein binding [GO:0051082]; protein folding [GO:0006457]
TRINITY_DN73174_c0_g1_i1	235	68.51	474042821	56	1e-08	M7ZYX9	NA	NA	hypothetical protein TRIUR3_24049 [Triticum urartu]	EMS53334.1	Uncharacterized protein	TRIUR3_24049	Triticum urartu (Red wild einkorn) (Crithodium urartu)	200	NA	NA	integral component of membrane [GO:0016021]	GO:0016021	NA	NA	NA	NA	EOG09360RJW;	NA	NA	PF05512;	NA	NA	NA	IPR008390;	integral component of membrane [GO:0016021]
TRINITY_DN731583_c0_g1_i1	355	45.63	908374130	69	5e-49	A0A0K1EUK0	NA	NA	heat shock cognate 70 kDa protein, partial [Kandelia candel]	AKT44444	Heat shock cognate 70 kDa protein (Fragment)	NA	Kandelia candel	204	NA	NA	ATP binding [GO:0005524]	GO:0005524	Heat shock protein 70 family	NA	NA	NA	NA	NA	NA	PF00012;	NA	PS00329;	NA	IPR018181;IPR013126;	ATP binding [GO:0005524]
TRINITY_DN73151_c0_g1_i1	210	65.24	475623091	59	5e-18	M8CCH6	NA	NA	Ubiquitin carboxyl-terminal hydrolase 23 [Aegilops tauschii]	EMT32099.1	Ubiquitin carboxyl-terminal hydrolase 23	F775_32525	Aegilops tauschii (Tausch's goatgrass) (Aegilops squarrosa)	968	NA	NA	thiol-dependent ubiquitinyl hydrolase activity [GO:0036459]; protein deubiquitination [GO:0016579]; ubiquitin-dependent protein catabolic process [GO:0006511]	GO:0006511; GO:0016579; GO:0036459	Peptidase C19 family	ats:F775_32525;	NA	NA	EOG093602AA;	NA	NA	PF00443;	NA	PS00972;PS00973;PS50235;	NA	IPR001394;IPR018200;IPR028889;	thiol-dependent ubiquitinyl hydrolase activity [GO:0036459]; protein deubiquitination [GO:0016579]; ubiquitin-dependent protein catabolic process [GO:0006511]
TRINITY_DN731379_c0_g1_i1	310	51.61	474207520	90	7e-51	M7ZGH9	NA	NA	hypothetical protein TRIUR3_34830 [Triticum urartu]	EMS58741.1	Uncharacterized protein	TRIUR3_34830	Triticum urartu (Red wild einkorn) (Crithodium urartu)	182	NA	NA	NA	NA	NA	NA	NA	NA	EOG09360P76;
TRINITY_DN731358_c0_g1_i1	398	39.95	238013360	94	7e-13	C4J965	0	NA	unknown [Zea mays]	238013360	Uncharacterized protein	NA	Zea mays (Maize)	226	NA	NA	calcium ion binding [GO:0005509]	GO:0005509	NA	NA	NA	KOG0032;ENOG410XRMJ;	NA	NA	NA	PF13499;	NA	PS00018;PS50222;	NA	IPR011992;IPR018247;IPR002048;	calcium ion binding [GO:0005509]
TRINITY_DN73095_c0_g1_i1	536	59.7	113596449	64	1e-64	Q0DA00	4341893	Os06g0687700	Os06g0687700	113596449	Os06g0687700 protein (Fragment)	Os06g0687700 Os06g0687700 OSNPB_060687700	Oryza sativa subsp. japonica (Rice)	302	NA	NA	chaperonin-containing T-complex [GO:0005832]; ATP binding [GO:0005524]; protein binding involved in protein folding [GO:0044183]; unfolded protein binding [GO:0051082]; 'de novo' protein folding [GO:0006458]; chaperone-mediated protein folding [GO:0061077]	GO:0005524; GO:0005832; GO:0006458; GO:0044183; GO:0051082; GO:0061077	TCP-1 chaperonin family	NA	NA	KOG0361;COG0459;	EOG093606W2;	NA	PTHR11353:SF139;	PF00118;	NA	NA	NA	IPR012720;IPR017998;IPR002423;IPR027409;IPR027413;	chaperonin-containing T-complex [GO:0005832]; ATP binding [GO:0005524]; protein binding involved in protein folding [GO:0044183]; unfolded protein binding [GO:0051082]; 'de novo' protein folding [GO:0006458]; chaperone-mediated protein folding [GO:0061077]
TRINITY_DN72779_c0_g1_i1	270	55.19	225381080	83	4e-42	C0M0V3	0	NA	putative polyprotein, partial [Secale cereale]	225381080	Putative polyprotein (Fragment)	NA	Secale cereale (Rye)	468	NA	NA	nucleic acid binding [GO:0003676]; DNA integration [GO:0015074]	GO:0003676; GO:0015074	NA	NA	NA	NA	NA	NA	NA	PF00665;	NA	PS50994;	NA	IPR001584;IPR012337;	nucleic acid binding [GO:0003676]; DNA integration [GO:0015074]
TRINITY_DN727687_c0_g1_i1	289	38.41	168067143	70	4e-26	A9U3P9	5948690	PHYPADRAFT_228019	hypothetical protein	168067143	Predicted protein	PHYPADRAFT_228019	Physcomitrella patens subsp. patens (Moss)	77	NA	NA	catalytic step 2 spliceosome [GO:0071013]; P granule [GO:0043186]; precatalytic spliceosome [GO:0071011]; SMN-Sm protein complex [GO:0034719]; spliceosomal tri-snRNP complex [GO:0097526]; U1 snRNP [GO:0005685]; U12-type spliceosomal complex [GO:0005689]; U2 snRNP [GO:0005686]; U2-type prespliceosome [GO:0071004]; U4 snRNP [GO:0005687]; U5 snRNP [GO:0005682]; mRNA splicing, via spliceosome [GO:000…	GO:0000387; GO:0000398; GO:0005682; GO:0005685; GO:0005686; GO:0005687; GO:0005689; GO:0034719; GO:0043186; GO:0071004; GO:0071011; GO:0071013; GO:0097526	NA	ppp:PHYPADRAFT_228019;	XP_001785484.1;	KOG1780;ENOG41122Q1;	NA	NA	NA	PF01423;	NA	NA	NA	IPR010920;IPR001163;IPR034098;	catalytic step 2 spliceosome [GO:0071013]; P granule [GO:0043186]; precatalytic spliceosome [GO:0071011]; SMN-Sm protein complex [GO:0034719]; spliceosomal tri-snRNP complex [GO:0097526]; U1 snRNP [GO:0005685]; U12-type spliceosomal complex [GO:0005689]; U2 snRNP [GO:0005686]; U2-type prespliceosome [GO:0071004]; U4 snRNP [GO:0005687]; U5 snRNP [GO:0005682]; mRNA splicing, via spliceosome [GO:000…
TRINITY_DN72692_c0_g1_i1	537	46.93	695025810	56	9e-55	M0SY31	NA	NA	PREDICTED: 60S ribosomal protein L21-1-like [Musa acuminata subsp. malaccensis]	XP_009400172	Uncharacterized protein	NA	Musa acuminata subsp. malaccensis (Wild banana) (Musa malaccensis)	164	NA	NA	ribosome [GO:0005840]; structural constituent of ribosome [GO:0003735]; translation [GO:0006412]	GO:0003735; GO:0005840; GO:0006412	NA	mus:103984423;	XP_009400172.1;	NA	EOG09360OPP;	NA	PTHR20981;	PF01157;	NA	PS01171;	NA	IPR001147;IPR018259;IPR008991;	ribosome [GO:0005840]; structural constituent of ribosome [GO:0003735]; translation [GO:0006412]
TRINITY_DN72674_c0_g1_i1	526	43.35	473882065	98	4e-60	M7YL26	NA	NA	Pleiotropic drug resistance protein 5 [Triticum urartu]	EMS48002.1	Pleiotropic drug resistance protein 5	TRIUR3_13596	Triticum urartu (Red wild einkorn) (Crithodium urartu)	305	NA	NA	integral component of membrane [GO:0016021]	GO:0016021	NA	NA	NA	NA	NA	NA	NA	PF01061;	NA	NA	NA	IPR013525;	integral component of membrane [GO:0016021]
TRINITY_DN72645_c0_g1_i1	488	40.57	926767600	61	1e-53	A0A0D2J1A8	NA	NA	methionyl-tRNA synthetase [Monoraphidium neglectum]	XP_013892852	Methionyl-tRNA synthetase (EC 6.1.1.10)	MNEG_14130	Monoraphidium neglectum	437	6.1.1.10	NA	ATP binding [GO:0005524]; methionine-tRNA ligase activity [GO:0004825]; tRNA binding [GO:0000049]; tRNA aminoacylation for protein translation [GO:0006418]	GO:0000049; GO:0004825; GO:0005524; GO:0006418	NA	NA	XP_013892852.1;	NA	NA	NA	NA	PF01588;	NA	PS50886;	NA	IPR012340;IPR002547;IPR009080;	ATP binding [GO:0005524]; methionine-tRNA ligase activity [GO:0004825]; tRNA binding [GO:0000049]; tRNA aminoacylation for protein translation [GO:0006418]
TRINITY_DN72607_c0_g1_i1	240	60.42	473983923	60	8e-09	M7ZGZ2	NA	NA	Sex determination protein tasselseed-2 [Triticum urartu]	EMS51645.1	Sex determination protein tasselseed-2	TRIUR3_34885	Triticum urartu (Red wild einkorn) (Crithodium urartu)	267	NA	NA	NA	NA	NA	NA	NA	NA	EOG09360JOY;	NA	NA	PF00106;	NA	NA	NA	IPR016040;IPR002347;
TRINITY_DN72509_c0_g2_i1	206	69.42	473912664	54	1e-11	M7ZNJ1	NA	NA	tRNA guanosine-2'-O-methyltransferase TRM11-like protein [Triticum urartu]	EMS49629.1	tRNA guanosine-2'-O-methyltransferase TRM11-like protein	TRIUR3_19785	Triticum urartu (Red wild einkorn) (Crithodium urartu)	616	NA	NA	methyltransferase activity [GO:0008168]; nucleic acid binding [GO:0003676]	GO:0003676; GO:0008168	NA	NA	NA	NA	EOG09360802;	NA	NA	NA	NA	PS00092;	NA	IPR002052;IPR029063;	methyltransferase activity [GO:0008168]; nucleic acid binding [GO:0003676]
TRINITY_DN724200_c0_g1_i1	317	40.69	473971150	81	5e-17	M7YLT8	NA	NA	Lipase [Triticum urartu]	EMS51468.1	Lipase	TRIUR3_07076	Triticum urartu (Red wild einkorn) (Crithodium urartu)	856	NA	NA	hydrolase activity [GO:0016787]; lipid metabolic process [GO:0006629]	GO:0006629; GO:0016787	NA	NA	NA	NA	EOG0936044F;	NA	NA	PF00168;PF01764;	NA	PS50004;	NA	IPR029058;IPR000008;IPR002921;	hydrolase activity [GO:0016787]; lipid metabolic process [GO:0006629]
TRINITY_DN72393_c0_g1_i1	210	57.14	475592587	62	5e-23	M8BK02	NA	NA	Wall-associated receptor kinase 3 [Aegilops tauschii]	EMT22123.1	Wall-associated receptor kinase 3	F775_25384	Aegilops tauschii (Tausch's goatgrass) (Aegilops squarrosa)	1097	NA	NA	integral component of membrane [GO:0016021]; ATP binding [GO:0005524]; calcium ion binding [GO:0005509]; polysaccharide binding [GO:0030247]; protein kinase activity [GO:0004672]	GO:0004672; GO:0005509; GO:0005524; GO:0016021; GO:0030247	NA	ats:F775_25384;	NA	NA	EOG093603PB;	NA	NA	PF13947;PF07714;	NA	PS50026;PS00107;PS50011;PS00108;	NA	IPR001881;IPR000742;IPR011009;IPR000719;IPR017441;IPR001245;IPR008271;IPR025287;	integral component of membrane [GO:0016021]; ATP binding [GO:0005524]; calcium ion binding [GO:0005509]; polysaccharide binding [GO:0030247]; protein kinase activity [GO:0004672]
TRINITY_DN723706_c0_g1_i1	376	47.34	508782404	72	6e-37	A0A061GIJ9	NA	NA	Zinc-binding ribosomal family protein isoform 2, partial [Theobroma cacao]	EOY29660.1	Ribosomal protein L37 (Fragment)	TCM_037139	Theobroma cacao (Cacao) (Cocoa)	112	NA	NA	ribosome [GO:0005840]; metal ion binding [GO:0046872]; rRNA binding [GO:0019843]; structural constituent of ribosome [GO:0003735]; translation [GO:0006412]	GO:0003735; GO:0005840; GO:0006412; GO:0019843; GO:0046872	Eukaryotic ribosomal protein eL37 family	NA	NA	NA	NA	NA	NA	PF01907;	NA	PS01077;	NA	IPR011331;IPR001569;IPR018267;IPR011332;	ribosome [GO:0005840]; metal ion binding [GO:0046872]; rRNA binding [GO:0019843]; structural constituent of ribosome [GO:0003735]; translation [GO:0006412]
TRINITY_DN723082_c0_g1_i1	583	39.11	326525076	47	7e-10	F2EKD6	0	NA	predicted protein [Hordeum vulgare subsp. vulgare]	326525076	Predicted protein	NA	Hordeum vulgare subsp. vulgare (Domesticated barley)	103
TRINITY_DN721660_c0_g1_i1	661	42.97	641739963	44	6e-09	W5DB41	NA	NA	defensin [Triticum aestivum]	AIA67013	Defensin	PDF28	Triticum aestivum (Wheat)	76	NA	NA	defense response [GO:0006952]	GO:0006952	DEFL family	NA	NA	NA	EOG09360Y66;	NA	NA	NA	NA	PS00940;	NA	IPR008176;IPR003614;	defense response [GO:0006952]
TRINITY_DN720818_c0_g1_i1	247	42.91	473887065	65	1e-17	M7YLL5	NA	NA	U4/U6 small nuclear ribonucleoprotein Prp31 [Triticum urartu]	EMS48207.1	U4/U6 small nuclear ribonucleoprotein Prp31	TRIUR3_23660	Triticum urartu (Red wild einkorn) (Crithodium urartu)	895	NA	NA	U4/U6 x U5 tri-snRNP complex [GO:0046540]; viral nucleocapsid [GO:0019013]; spliceosomal tri-snRNP complex assembly [GO:0000244]	GO:0000244; GO:0019013; GO:0046540	NA	NA	NA	NA	EOG09360C5W;	NA	PTHR13904;	PF01798;PF09785;	NA	PS51358;	NA	IPR002687;IPR012976;IPR027105;IPR019175;	U4/U6 x U5 tri-snRNP complex [GO:0046540]; viral nucleocapsid [GO:0019013]; spliceosomal tri-snRNP complex assembly [GO:0000244]
TRINITY_DN720527_c0_g1_i1	327	54.74	475620538	50	1e-21	M8CU43	NA	NA	hypothetical protein F775_18469 [Aegilops tauschii]	EMT31142.1	Uncharacterized protein	F775_18469	Aegilops tauschii (Tausch's goatgrass) (Aegilops squarrosa)	164	NA	NA	nucleic acid binding [GO:0003676]; zinc ion binding [GO:0008270]	GO:0003676; GO:0008270	NA	ats:F775_18469;	NA	NA	EOG09360697;	NA	NA	PF14392;	NA	PS50158;	NA	IPR025836;IPR001878;	nucleic acid binding [GO:0003676]; zinc ion binding [GO:0008270]
TRINITY_DN720088_c0_g1_i1	320	53.44	474141217	97	4e-16	M7ZAA4	NA	NA	putative ubiquitin-like-specific protease 2B [Triticum urartu]	EMS56536.1	Putative ubiquitin-like-specific protease 2B	TRIUR3_05540	Triticum urartu (Red wild einkorn) (Crithodium urartu)	1195	NA	NA	integral component of membrane [GO:0016021]; cysteine-type peptidase activity [GO:0008234]	GO:0008234; GO:0016021	NA	NA	NA	NA	EOG093600P4;	NA	NA	PF02902;	NA	PS50600;	NA	IPR003653;	integral component of membrane [GO:0016021]; cysteine-type peptidase activity [GO:0008234]
TRINITY_DN719867_c0_g1_i1	525	50.1	802621670	48	2e-50	A0A067KHG9	NA	NA	D-3-phosphoglycerate dehydrogenase 2, chloroplastic [Jatropha curcas]	XP_012076085	D-3-phosphoglycerate dehydrogenase (EC 1.1.1.95)	JCGZ_11929	Jatropha curcas (Barbados nut)	625	1.1.1.95	NA	amino acid binding [GO:0016597]; NAD binding [GO:0051287]; phosphoglycerate dehydrogenase activity [GO:0004617]; L-serine biosynthetic process [GO:0006564]	GO:0004617; GO:0006564; GO:0016597; GO:0051287	D-isomer specific 2-hydroxyacid dehydrogenase family	jcu:105637269;	XP_012076085.1;	NA	NA	NA	NA	PF00389;PF02826;PF01842;	TIGR01327;	PS51671;PS00065;PS00670;PS00671;	NA	IPR002912;IPR015878;IPR029009;IPR006139;IPR029753;IPR029752;IPR006140;IPR016040;IPR006236;	amino acid binding [GO:0016597]; NAD binding [GO:0051287]; phosphoglycerate dehydrogenase activity [GO:0004617]; L-serine biosynthetic process [GO:0006564]
TRINITY_DN71973_c0_g1_i1	275	44.73	473745288	100	1e-37	M7YEF5	NA	NA	Uncharacterized membrane protein C24H6.13 [Triticum urartu]	EMS45497.1	Uncharacterized membrane protein C24H6.13	TRIUR3_12200	Triticum urartu (Red wild einkorn) (Crithodium urartu)	729	NA	NA	integral component of membrane [GO:0016021]	GO:0016021	NA	NA	NA	NA	EOG093604CK;	NA	NA	PF14703;PF02714;PF13967;	NA	NA	NA	IPR032880;IPR027815;IPR003864;	integral component of membrane [GO:0016021]
TRINITY_DN719493_c0_g1_i1	538	40.71	944088390	70	8e-06	A0A0Q3P147	NA	NA	hypothetical protein BRADI_1g75795 [Brachypodium distachyon]	KQK23742	Uncharacterized protein	BRADI_1g75795	Brachypodium distachyon (Purple false brome) (Trachynia distachya)	142
TRINITY_DN71914_c0_g1_i1	215	62.79	440577271	53	6e-10	L0P1I7	NA	NA	PH01B001G05.2 [Phyllostachys edulis]	CCI55279.1	PH01B001G05.2 protein	PH01B001G05.2	Phyllostachys edulis	2097	NA	NA	nucleic acid binding [GO:0003676]; RNA-DNA hybrid ribonuclease activity [GO:0004523]; DNA integration [GO:0015074]	GO:0003676; GO:0004523; GO:0015074	NA	NA	NA	NA	NA	NA	NA	PF03732;PF00665;PF00078;	NA	PS50994;PS50879;	NA	IPR001584;IPR021109;IPR005162;IPR012337;IPR002156;IPR000477;	nucleic acid binding [GO:0003676]; RNA-DNA hybrid ribonuclease activity [GO:0004523]; DNA integration [GO:0015074]
TRINITY_DN718818_c0_g1_i1	296	39.53	475611098	80	6e-29	M8CVV9	NA	NA	Disease resistance protein RGA2 [Aegilops tauschii]	EMT27971.1	Disease resistance protein RGA2	F775_21952	Aegilops tauschii (Tausch's goatgrass) (Aegilops squarrosa)	1318	NA	NA	ADP binding [GO:0043531]; DNA binding [GO:0003677]	GO:0003677; GO:0043531	NA	ats:F775_21952;	NA	NA	EOG093611RO;	NA	NA	PF00931;	NA	PS50808;	NA	IPR032675;IPR002182;IPR027417;IPR011991;IPR003656;IPR013087;	ADP binding [GO:0043531]; DNA binding [GO:0003677]
TRINITY_DN71840_c0_g1_i1	231	56.28	474004001	70	5e-11	M7ZIW9	NA	NA	Cysteine-rich receptor-like protein kinase 7 [Triticum urartu]	EMS52330.1	Cysteine-rich receptor-like protein kinase 7	TRIUR3_05880	Triticum urartu (Red wild einkorn) (Crithodium urartu)	379	NA	NA	ATP binding [GO:0005524]; protein kinase activity [GO:0004672]	GO:0004672; GO:0005524	NA	NA	NA	NA	EOG0936165D;	NA	NA	PF00069;	NA	PS50011;PS00108;	NA	IPR011009;IPR000719;IPR008271;	ATP binding [GO:0005524]; protein kinase activity [GO:0004672]
TRINITY_DN718275_c0_g1_i1	442	38.91	475620698	98	1e-22	M8CUC7	NA	NA	Protein TRANSPARENT TESTA 12 [Aegilops tauschii]	EMT31217.1	Protein DETOXIFICATION (Multidrug and toxic compound extrusion protein)	F775_11414	Aegilops tauschii (Tausch's goatgrass) (Aegilops squarrosa)	490	NA	NA	integral component of membrane [GO:0016021]; antiporter activity [GO:0015297]; drug transmembrane transporter activity [GO:0015238]	GO:0015238; GO:0015297; GO:0016021	Multi antimicrobial extrusion (MATE) (TC 2.A.66.1) family	ats:F775_11414;	NA	NA	EOG093609QC;	NA	NA	PF01554;	TIGR00797;	NA	NA	IPR002528;	integral component of membrane [GO:0016021]; antiporter activity [GO:0015297]; drug transmembrane transporter activity [GO:0015238]
TRINITY_DN718191_c0_g1_i1	645	47.13	475617241	45	5e-15	M8D1D7	NA	NA	hypothetical protein F775_23942 [Aegilops tauschii]	EMT30051.1	rRNA N-glycosidase (EC 3.2.2.22)	F775_23942	Aegilops tauschii (Tausch's goatgrass) (Aegilops squarrosa)	717	3.2.2.22	NA	rRNA N-glycosylase activity [GO:0030598]; defense response [GO:0006952]; negative regulation of translation [GO:0017148]	GO:0006952; GO:0017148; GO:0030598	Ribosome-inactivating protein family	ats:F775_23942;	NA	NA	EOG09360D52;	NA	NA	PF00161;	NA	NA	NA	IPR001574;IPR016138;	rRNA N-glycosylase activity [GO:0030598]; defense response [GO:0006952]; negative regulation of translation [GO:0017148]
TRINITY_DN71811_c0_g1_i1	268	43.28	721647220	55	1e-16	I1HUG4	NA	NA	PREDICTED: dolichyl-diphosphooligosaccharide--protein glycosyltransferase subunit 2 [Brachypodium distachyon]	XP_010232721	Uncharacterized protein	LOC100840112 BRADI_2g58370	Brachypodium distachyon (Purple false brome) (Trachynia distachya)	692	NA	NA	Golgi apparatus [GO:0005794]; integral component of membrane [GO:0016021]; mitochondrion [GO:0005739]; oligosaccharyltransferase complex [GO:0008250]; plant-type cell wall [GO:0009505]; plasma membrane [GO:0005886]; plasmodesma [GO:0009506]; vacuolar membrane [GO:0005774]; protein N-linked glycosylation [GO:0006487]; response to cold [GO:0009409]	GO:0005739; GO:0005774; GO:0005794; GO:0005886; GO:0006487; GO:0008250; GO:0009409; GO:0009505; GO:0009506; GO:0016021	NA	bdi:100840112;	XP_010232721.1;	KOG2447;ENOG410XRF2;	EOG0936049X;	NA	PTHR12640:SF1;	PF05817;	NA	NA	NA	IPR008814;	Golgi apparatus [GO:0005794]; integral component of membrane [GO:0016021]; mitochondrion [GO:0005739]; oligosaccharyltransferase complex [GO:0008250]; plant-type cell wall [GO:0009505]; plasma membrane [GO:0005886]; plasmodesma [GO:0009506]; vacuolar membrane [GO:0005774]; protein N-linked glycosylation [GO:0006487]; response to cold [GO:0009409]
TRINITY_DN718030_c0_g1_i1	233	46.78	326533392	68	2e-25	F2DEZ7	0	NA	predicted protein [Hordeum vulgare subsp. vulgare]	326533392	Predicted protein	NA	Hordeum vulgare subsp. vulgare (Domesticated barley)	1170	NA	NA	ADP binding [GO:0043531]	GO:0043531	NA	NA	NA	NA	NA	NA	NA	PF00931;	NA	NA	NA	IPR032675;IPR002182;IPR027417;IPR011991;	ADP binding [GO:0043531]
TRINITY_DN71766_c0_g1_i1	205	55.61	217426785	88	7e-07	D0QEK9	0	NA	Far1 [Triticum aestivum]	217426785	Far1	FAR1	Triticum aestivum (Wheat)	446	NA	NA	regulation of transcription, DNA-templated [GO:0006355]	GO:0006355	NA	NA	NA	NA	NA	NA	PTHR31669;	PF03101;	NA	NA	NA	IPR004330;IPR031052;	regulation of transcription, DNA-templated [GO:0006355]
TRINITY_DN717235_c0_g1_i1	334	52.69	669027869	100	6e-57	W5CWW5	NA	NA	unnamed protein product [Triticum aestivum]	CDM81457	Uncharacterized protein	TRAES_3BF009700050CFD_c1	Triticum aestivum (Wheat)	447	NA	NA	actin binding [GO:0003779]	GO:0003779	NA	NA	NA	NA	NA	NA	NA	PF07765;	NA	PS51774;	NA	IPR011684;	actin binding [GO:0003779]
TRINITY_DN716798_c0_g1_i1	268	49.25	302788380	89	1e-19	D8RY91	9645846	SELMODRAFT_104343	hypothetical protein	302788380	Putative uncharacterized protein (Fragment)	SELMODRAFT_104343	Selaginella moellendorffii (Spikemoss)	107	NA	NA	ATP binding [GO:0005524]	GO:0005524	Heat shock protein 70 family	smo:SELMODRAFT_104343;	XP_002975959.1;	KOG0101;COG0443;	EOG093604KP;	NA	NA	PF00012;	NA	PS00297;	NA	IPR018181;IPR013126;	ATP binding [GO:0005524]
TRINITY_DN71543_c0_g1_i1	217	51.61	475592587	51	2e-17	M8BK02	NA	NA	Wall-associated receptor kinase 3 [Aegilops tauschii]	EMT22123.1	Wall-associated receptor kinase 3	F775_25384	Aegilops tauschii (Tausch's goatgrass) (Aegilops squarrosa)	1097	NA	NA	integral component of membrane [GO:0016021]; ATP binding [GO:0005524]; calcium ion binding [GO:0005509]; polysaccharide binding [GO:0030247]; protein kinase activity [GO:0004672]	GO:0004672; GO:0005509; GO:0005524; GO:0016021; GO:0030247	NA	ats:F775_25384;	NA	NA	EOG093603PB;	NA	NA	PF13947;PF07714;	NA	PS50026;PS00107;PS50011;PS00108;	NA	IPR001881;IPR000742;IPR011009;IPR000719;IPR017441;IPR001245;IPR008271;IPR025287;	integral component of membrane [GO:0016021]; ATP binding [GO:0005524]; calcium ion binding [GO:0005509]; polysaccharide binding [GO:0030247]; protein kinase activity [GO:0004672]
TRINITY_DN713831_c0_g1_i1	275	38.91	240252429	49	5e-19	E0CW94	0	NA	protein kinase-3 [Oryza coarctata]	240252429	Protein kinase-3	OC_Ba133A18.4	Oryza coarctata (Wild rice) (Porteresia coarctata)	591	NA	NA	ATP binding [GO:0005524]; protein kinase activity [GO:0004672]	GO:0004672; GO:0005524	NA	NA	NA	NA	NA	NA	NA	PF00069;PF00400;	NA	PS00107;PS50011;PS00108;PS00678;PS50082;PS50294;	NA	IPR000719;IPR017441;IPR008271;IPR015943;IPR001680;IPR019775;IPR017986;	ATP binding [GO:0005524]; protein kinase activity [GO:0004672]
TRINITY_DN713753_c0_g1_i1	600	45.5	669030236	100	3e-12	W5D784	NA	NA	unnamed protein product [Triticum aestivum]	CDM84698	Uncharacterized protein	TRAES_3BF057800050CFD_c1	Triticum aestivum (Wheat)	485	NA	NA	serine-type carboxypeptidase activity [GO:0004185]	GO:0004185	Peptidase S10 family	NA	NA	NA	NA	NA	PTHR11802;	PF00450;	NA	PS00560;	NA	IPR029058;IPR001563;IPR033124;	serine-type carboxypeptidase activity [GO:0004185]
TRINITY_DN713721_c0_g1_i1	229	41.48	944087463	91	8e-39	A0A0Q3HIM0	NA	NA	hypothetical protein BRADI_1g69500 [Brachypodium distachyon]	KQK22815	Uncharacterized protein	BRADI_1g69500	Brachypodium distachyon (Purple false brome) (Trachynia distachya)	429	NA	NA	NA	NA	NA	NA	NA	NA	NA	NA	NA	NA	NA	PS50005;PS50293;	NA	IPR013026;IPR011990;IPR019734;IPR011991;
TRINITY_DN713228_c0_g1_i1	280	40.71	473882510	91	5e-51	M7YMA7	NA	NA	putative disease resistance RPP8-like protein 2 [Triticum urartu]	EMS48031.1	Putative disease resistance RPP8-like protein 2	TRIUR3_12243	Triticum urartu (Red wild einkorn) (Crithodium urartu)	826	NA	NA	ADP binding [GO:0043531]	GO:0043531	NA	NA	NA	NA	EOG093606CB;	NA	NA	PF00931;	NA	NA	NA	IPR032675;IPR002182;IPR027417;IPR011991;	ADP binding [GO:0043531]
TRINITY_DN71295_c0_g1_i1	297	44.11	944055275	76	7e-38	I1IRK3	NA	NA	hypothetical protein BRADI_4g34550 [Brachypodium distachyon]	KQJ90913	Uncharacterized protein	BRADI_4g34550	Brachypodium distachyon (Purple false brome) (Trachynia distachya)	549	NA	NA	zinc ion binding [GO:0008270]; regulation of transcription, DNA-templated [GO:0006355]	GO:0006355; GO:0008270	NA	NA	NA	ENOG410IF67;ENOG410YB4A;	EOG093604HS;	NA	PTHR31669;	PF03101;PF04434;	NA	PS50966;	NA	IPR004330;IPR031052;IPR006564;IPR007527;	zinc ion binding [GO:0008270]; regulation of transcription, DNA-templated [GO:0006355]
TRINITY_DN712892_c0_g1_i1	376	53.46	326515582	75	1e-14	F2EI65	0	NA	predicted protein, partial [Hordeum vulgare subsp. vulgare]	326515582	Predicted protein (Fragment)	NA	Hordeum vulgare subsp. vulgare (Domesticated barley)	298	NA	NA	NA	NA	NA	NA	NA	NA	NA	NA	NA	PF00400;	NA	PS50082;PS50294;	NA	IPR015943;IPR001680;IPR017986;
TRINITY_DN712774_c0_g1_i1	341	42.82	473798819	94	8e-50	M7Z2I0	NA	NA	Putative disease resistance RPP13-like protein 1 [Triticum urartu]	EMS46535.1	Putative disease resistance RPP13-like protein 1	TRIUR3_16539	Triticum urartu (Red wild einkorn) (Crithodium urartu)	1123	NA	NA	ADP binding [GO:0043531]	GO:0043531	NA	NA	NA	NA	EOG093600LR;	NA	NA	PF00931;	NA	NA	NA	IPR032675;IPR002182;IPR027417;IPR011991;	ADP binding [GO:0043531]
TRINITY_DN712608_c0_g1_i1	310	48.71	475605406	73	3e-38	M8BM27	NA	NA	Disease resistance protein RPM1 [Aegilops tauschii]	EMT26050.1	Disease resistance protein RPM1	F775_05613	Aegilops tauschii (Tausch's goatgrass) (Aegilops squarrosa)	887	NA	NA	ADP binding [GO:0043531]	GO:0043531	NA	ats:F775_05613;	NA	NA	EOG0936039V;	NA	NA	PF00931;	NA	NA	NA	IPR032675;IPR002182;IPR027417;IPR011991;	ADP binding [GO:0043531]
TRINITY_DN711437_c0_g1_i1	900	39.11	255081672	64	7e-68	C1FGT3	8245972	CYP-B	peptidylprolyl isomerase, precursor	255081672	Peptidyl-prolyl cis-trans isomerase (PPIase) (EC 5.2.1.8)	CYP-B MICPUN_84244	Micromonas commoda (strain RCC299 / NOUM17 / CCMP2709) (Picoplanktonic green alga)	208	5.2.1.8	NA	peptidyl-prolyl cis-trans isomerase activity [GO:0003755]; protein folding [GO:0006457]	GO:0003755; GO:0006457	Cyclophilin-type PPIase family	mis:MICPUN_84244;	XP_002508058.1;	NA	NA	NA	PTHR11071;	PF00160;	NA	PS00170;PS50072;	NA	IPR029000;IPR024936;IPR020892;IPR002130;	peptidyl-prolyl cis-trans isomerase activity [GO:0003755]; protein folding [GO:0006457]
TRINITY_DN71043_c0_g1_i1	1868	51.39	763799105	41	2e-120	A0A0D2V9G4	NA	NA	hypothetical protein B456_010G125900 [Gossypium raimondii]	KJB66060	Uncharacterized protein	B456_010G125900	Gossypium raimondii (New World cotton)	796	NA	NA	intracellular [GO:0005622]; Ran GTPase binding [GO:0008536]; intracellular protein transport [GO:0006886]	GO:0005622; GO:0006886; GO:0008536	NA	NA	NA	NA	NA	NA	NA	NA	NA	PS50077;	NA	IPR011989;IPR016024;IPR021133;IPR001494;IPR034085;	intracellular [GO:0005622]; Ran GTPase binding [GO:0008536]; intracellular protein transport [GO:0006886]
TRINITY_DN710016_c0_g1_i1	312	37.18	475594536	74	3e-34	M8CHK1	NA	NA	hypothetical protein F775_25890 [Aegilops tauschii]	EMT22716.1	Uncharacterized protein	F775_25890	Aegilops tauschii (Tausch's goatgrass) (Aegilops squarrosa)	212	NA	NA	NA	NA	NA	ats:F775_25890;	NA	NA	\N;	NA	NA	PF03080;	NA	NA	NA	IPR004314;
TRINITY_DN709802_c0_g1_i1	369	49.32	326488151	87	1e-08	F2D493	0	NA	predicted protein [Hordeum vulgare subsp. vulgare]	326488151	Predicted protein	NA	Hordeum vulgare subsp. vulgare (Domesticated barley)	538
TRINITY_DN709488_c0_g1_i1	709	42.45	944252958	63	1e-22	K3ZCD0	NA	NA	hypothetical protein SETIT_024204mg, partial [Setaria italica]	KQL17221	Uncharacterized protein	SETIT_024204mg	Setaria italica (Foxtail millet) (Panicum italicum)	345	NA	NA	NA	NA	NA	NA	NA	ENOG410JT89;ENOG411083D;	EOG0936073M;	NA	NA	PF07893;	NA	NA	NA	IPR012871;
TRINITY_DN709029_c0_g1_i1	900	40.67	224029107	42	3e-31	C0PEL3	0	NA	unknown [Zea mays]	224029107	Dolichyl-diphosphooligosaccharide--protein glycosyltransferase subunit 1 (EC 2.4.99.18)	ZEAMMB73_Zm00001d002944	Zea mays (Maize)	334	2.4.99.18	NA	endoplasmic reticulum membrane [GO:0005789]; integral component of membrane [GO:0016021]; dolichyl-diphosphooligosaccharide-protein glycotransferase activity [GO:0004579]; protein glycosylation [GO:0006486]	GO:0004579; GO:0005789; GO:0006486; GO:0016021	OST1 family	NA	NA	KOG2291;ENOG410XQVZ;	NA	NA	PTHR21049;	PF04597;	NA	NA	SUBCELLULAR LOCATION: Endoplasmic reticulum membrane {ECO:0000256|RuleBase:RU361143}; Single-pass type I membrane protein {ECO:0000256|RuleBase:RU361143}.	IPR007676;	endoplasmic reticulum membrane [GO:0005789]; integral component of membrane [GO:0016021]; dolichyl-diphosphooligosaccharide-protein glycotransferase activity [GO:0004579]; protein glycosylation [GO:0006486]
TRINITY_DN708944_c0_g1_i1	262	53.05	326502940	84	4e-23	F2DVH7	0	NA	predicted protein [Hordeum vulgare subsp. vulgare]	326502940	Predicted protein	NA	Hordeum vulgare subsp. vulgare (Domesticated barley)	813	NA	NA	integral component of membrane [GO:0016021]; ATP binding [GO:0005524]; protein serine/threonine kinase activity [GO:0004674]; recognition of pollen [GO:0048544]	GO:0004674; GO:0005524; GO:0016021; GO:0048544	NA	NA	NA	NA	EOG0936028F;	NA	NA	PF01453;PF08276;PF07714;PF00954;	NA	PS50927;PS50948;PS00107;PS50011;PS00108;	NA	IPR001480;IPR011009;IPR003609;IPR000719;IPR017441;IPR000858;IPR001245;IPR008271;IPR024171;	integral component of membrane [GO:0016021]; ATP binding [GO:0005524]; protein serine/threonine kinase activity [GO:0004674]; recognition of pollen [GO:0048544]
TRINITY_DN70797_c0_g1_i1	289	61.94	473886579	42	3e-09	M7ZJA4	NA	NA	hypothetical protein TRIUR3_33708 [Triticum urartu]	EMS48164.1	Uncharacterized protein	TRIUR3_33708	Triticum urartu (Red wild einkorn) (Crithodium urartu)	625
TRINITY_DN70784_c0_g1_i1	230	52.61	242084264	61	2e-30	C5YSD8	8071481	SORBIDRAFT_08g021885	hypothetical protein	242084264	Deleted.
TRINITY_DN707849_c0_g1_i1	312	31.41	475602546	100	5e-11	M8BTM5	NA	NA	hypothetical protein F775_09297 [Aegilops tauschii]	EMT25168.1	Uncharacterized protein	F775_09297	Aegilops tauschii (Tausch's goatgrass) (Aegilops squarrosa)	126	NA	NA	NA	NA	NA	ats:F775_09297;
TRINITY_DN70576_c0_g1_i1	273	32.97	937921279	88	3e-07	A0A0P0WSF8	NA	NA	Os06g0151850, partial [Oryza sativa Japonica Group]	BAS96196	Os06g0151850 protein (Fragment)	Os06g0151850 OSNPB_060151850	Oryza sativa subsp. japonica (Rice)	74
TRINITY_DN70559_c0_g1_i1	626	39.62	475600311	100	3e-60	M8BHN5	NA	NA	Dihydroflavonol-4-reductase [Aegilops tauschii]	EMT24500.1	Dihydroflavonol-4-reductase	F775_32377	Aegilops tauschii (Tausch's goatgrass) (Aegilops squarrosa)	466	NA	NA	3-beta-hydroxy-delta5-steroid dehydrogenase activity [GO:0003854]; steroid biosynthetic process [GO:0006694]	GO:0003854; GO:0006694	NA	ats:F775_32377;	NA	NA	EOG09360E10;	NA	NA	PF01073;	NA	NA	NA	IPR002225;IPR016040;	3-beta-hydroxy-delta5-steroid dehydrogenase activity [GO:0003854]; steroid biosynthetic process [GO:0006694]
TRINITY_DN70454_c0_g1_i1	214	62.62	374086126	83	2e-16	H6U263	0	NA	unknown protein [Triticum aestivum]	374086126	Uncharacterized protein	NA	Triticum aestivum (Wheat)	307
TRINITY_DN703592_c0_g1_i1	541	41.04	475620584	71	8e-32	M8CU67	NA	NA	hypothetical protein F775_24377 [Aegilops tauschii]	EMT31162.1	Uncharacterized protein	F775_24377	Aegilops tauschii (Tausch's goatgrass) (Aegilops squarrosa)	91	NA	NA	NA	NA	NA	ats:F775_24377;	NA	NA	EOG09361ARI;
TRINITY_DN703037_c0_g1_i1	411	60.34	926764668	53	6e-14	A0A0D2LR01	NA	NA	40S ribosomal protein S27a [Monoraphidium neglectum]	XP_013891386	40S ribosomal protein S27a	MNEG_15597	Monoraphidium neglectum	159	NA	NA	ribosome [GO:0005840]; structural constituent of ribosome [GO:0003735]; translation [GO:0006412]	GO:0003735; GO:0005840; GO:0006412	NA	NA	XP_013891386.1;	NA	NA	NA	NA	PF01599;PF00240;	NA	PS50053;	NA	IPR002906;IPR011332;IPR019956;IPR029071;IPR000626;	ribosome [GO:0005840]; structural constituent of ribosome [GO:0003735]; translation [GO:0006412]
TRINITY_DN703031_c0_g1_i1	299	55.52	514766550	80	2e-53	K3Y3E5	NA	NA	PREDICTED: uncharacterized protein LOC101760134 [Setaria italica]	XP_004966023.1	Uncharacterized protein	LOC101760134 SETIT_008730mg	Setaria italica (Foxtail millet) (Panicum italicum)	137	NA	NA	integral component of membrane [GO:0016021]	GO:0016021	NA	sita:101760134;	XP_004966023.1;	ENOG410J5IU;ENOG410Z99D;	EOG09360S3Z;	NA	NA	NA	NA	NA	NA	NA	integral component of membrane [GO:0016021]
TRINITY_DN702726_c0_g1_i1	399	47.12	326524880	97	9e-11	F2EAK4	0	NA	predicted protein [Hordeum vulgare subsp. vulgare]	326524880	Predicted protein	NA	Hordeum vulgare subsp. vulgare (Domesticated barley)	338	NA	NA	NA	NA	NA	NA	NA	NA	NA	NA	NA	PF12274;	NA	NA	NA	IPR022059;
TRINITY_DN702303_c0_g1_i1	276	57.97	473848470	83	1e-31	M7Z4Z6	NA	NA	hypothetical protein TRIUR3_33372 [Triticum urartu]	EMS47460.1	Uncharacterized protein	TRIUR3_33372	Triticum urartu (Red wild einkorn) (Crithodium urartu)	194	NA	NA	enzyme inhibitor activity [GO:0004857]	GO:0004857	NA	NA	NA	NA	EOG09360P0B;	NA	NA	NA	NA	NA	NA	IPR006501;	enzyme inhibitor activity [GO:0004857]
TRINITY_DN702197_c0_g1_i1	336	45.24	475627697	80	3e-22	N1R5T4	NA	NA	Putative chromatin-remodeling complex ATPase chain [Aegilops tauschii]	EMT33750.1	Putative chromatin-remodeling complex ATPase chain	F775_01832	Aegilops tauschii (Tausch's goatgrass) (Aegilops squarrosa)	950	NA	NA	nucleus [GO:0005634]; ATP binding [GO:0005524]; DNA binding [GO:0003677]; hydrolase activity, acting on acid anhydrides, in phosphorus-containing anhydrides [GO:0016818]; nucleosome binding [GO:0031491]; ATP-dependent chromatin remodeling [GO:0043044]	GO:0003677; GO:0005524; GO:0005634; GO:0016818; GO:0031491; GO:0043044	NA	ats:F775_01832;	NA	NA	EOG093601M5;	NA	NA	PF00271;PF09111;PF00176;	NA	PS51192;PS51194;PS51293;	SUBCELLULAR LOCATION: Nucleus {ECO:0000256|SAAS:SAAS00548613}.	IPR014001;IPR001650;IPR009057;IPR015194;IPR027417;IPR001005;IPR017884;IPR015195;IPR000330;	nucleus [GO:0005634]; ATP binding [GO:0005524]; DNA binding [GO:0003677]; hydrolase activity, acting on acid anhydrides, in phosphorus-containing anhydrides [GO:0016818]; nucleosome binding [GO:0031491]; ATP-dependent chromatin remodeling [GO:0043044]
TRINITY_DN701744_c0_g1_i1	352	54.83	1026759753	79	2e-26	A0A176VP51	NA	NA	hypothetical protein AXG93_939s1020 [Marchantia polymorpha subsp. ruderalis]	OAE21596	Uncharacterized protein	AXG93_939s1020	Marchantia polymorpha subsp. polymorpha	429	NA	NA	nucleus [GO:0005634]	GO:0005634	NA	NA	NA	NA	NA	NA	NA	PF12265;PF00400;	NA	PS00678;PS50082;PS50294;	SUBCELLULAR LOCATION: Nucleus {ECO:0000256|SAAS:SAAS00694420}.	IPR020472;IPR022052;IPR015943;IPR001680;IPR019775;IPR017986;	nucleus [GO:0005634]
TRINITY_DN70078_c0_g1_i1	227	49.34	57863837	67	8e-28	Q75L09	0	NA	putative polyprotein [Oryza sativa Japonica Group]	57863837	Putative polyprotein	OSJNBb0041A22.13	Oryza sativa subsp. japonica (Rice)	1744	NA	NA	nucleic acid binding [GO:0003676]; DNA integration [GO:0015074]	GO:0003676; GO:0015074	NA	NA	NA	KOG0017;COG2801;	NA	NA	NA	PF03732;PF00665;PF00078;	NA	PS50994;	NA	IPR001584;IPR021109;IPR005162;IPR012337;IPR000477;	nucleic acid binding [GO:0003676]; DNA integration [GO:0015074]
TRINITY_DN700382_c0_g1_i1	201	59.2	674251531	52	3e-08	A0A087HQ94	NA	NA	hypothetical protein AALP_AA1G239700 [Arabis alpina]	KFK44296	Uncharacterized protein	AALP_AA1G239700	Arabis alpina (Alpine rock-cress)	1197	NA	NA	nucleic acid binding [GO:0003676]; RNA-DNA hybrid ribonuclease activity [GO:0004523]	GO:0003676; GO:0004523	NA	NA	NA	NA	NA	NA	NA	PF00078;	NA	PS50879;PS50878;	NA	IPR021109;IPR012337;IPR002156;IPR000477;	nucleic acid binding [GO:0003676]; RNA-DNA hybrid ribonuclease activity [GO:0004523]
TRINITY_DN700334_c0_g1_i1	219	65.3	673921557	89	1e-38	B6TP44	NA	NA	histone H4 [Zea mays]	NP_001288381	Histone H4	NA	Zea mays (Maize)	103	NA	NA	nucleosome [GO:0000786]; nucleus [GO:0005634]; DNA binding [GO:0003677]; protein heterodimerization activity [GO:0046982]; nucleosome assembly [GO:0006334]	GO:0000786; GO:0003677; GO:0005634; GO:0006334; GO:0046982	Histone H4 family	zma:103633162;	NP_001288381.1;	KOG3467;COG2036;	NA	NA	NA	NA	NA	PS00047;	SUBCELLULAR LOCATION: Chromosome {ECO:0000256|SAAS:SAAS00581170}.; SUBCELLULAR LOCATION: Nucleus {ECO:0000256|SAAS:SAAS00581157}.	IPR009072;IPR001951;IPR019809;	nucleosome [GO:0000786]; nucleus [GO:0005634]; DNA binding [GO:0003677]; protein heterodimerization activity [GO:0046982]; nucleosome assembly [GO:0006334]
TRINITY_DN69975_c0_g1_i1	222	55.41	474086265	73	7e-07	M8A2M1	NA	NA	60S ribosomal protein L36-1 [Triticum urartu]	EMS54664.1	60S ribosomal protein L36	TRIUR3_28929	Triticum urartu (Red wild einkorn) (Crithodium urartu)	172	NA	NA	ribosome [GO:0005840]; structural constituent of ribosome [GO:0003735]; translation [GO:0006412]	GO:0003735; GO:0005840; GO:0006412	Eukaryotic ribosomal protein eL36 family	NA	NA	NA	EOG09360JMW;	NA	PTHR10114;	PF01158;	NA	PS01190;	NA	IPR000509;	ribosome [GO:0005840]; structural constituent of ribosome [GO:0003735]; translation [GO:0006412]
TRINITY_DN698261_c0_g1_i1	470	38.72	326511972	69	2e-49	F2DLJ6	0	NA	predicted protein [Hordeum vulgare subsp. vulgare]	326511972	Predicted protein	NA	Hordeum vulgare subsp. vulgare (Domesticated barley)	133	NA	NA	ribosome [GO:0005840]; structural constituent of ribosome [GO:0003735]; translation [GO:0006412]	GO:0003735; GO:0005840; GO:0006412	NA	NA	NA	NA	NA	NA	PTHR10732;	PF00833;	NA	PS00712;	NA	IPR001210;IPR018273;	ribosome [GO:0005840]; structural constituent of ribosome [GO:0003735]; translation [GO:0006412]
TRINITY_DN698113_c0_g1_i1	514	51.17	473732193	98	3e-67	M7ZAR5	NA	NA	hypothetical protein TRIUR3_10731 [Triticum urartu]	EMS45194.1	Uncharacterized protein	TRIUR3_10731	Triticum urartu (Red wild einkorn) (Crithodium urartu)	275	NA	NA	enzyme inhibitor activity [GO:0004857]	GO:0004857	NA	NA	NA	NA	EOG09360P5N;	NA	NA	PF04043;	TIGR01614;	NA	NA	IPR006501;	enzyme inhibitor activity [GO:0004857]
TRINITY_DN698088_c0_g1_i1	271	64.21	34925030	100	1e-06	O64392	0	NA	RecName: Full=Wheatwin-1; AltName: Full=Pathogenesis-related protein 4a; AltName: Full=Protein 0.14; AltName: Full=RNase; Flags: Precursor	34925030	Wheatwin-1 (Pathogenesis-related protein 4a) (Protein 0.14) (RNase) (EC 3.1.-.-)	PR4A	Triticum aestivum (Wheat)	146	3.1.-.-	NA	nuclease activity [GO:0004518]; defense response to bacterium [GO:0042742]; defense response to fungus [GO:0050832]; killing of cells of other organism [GO:0031640]; plant-type hypersensitive response [GO:0009626]	GO:0004518; GO:0009626; GO:0031640; GO:0042742; GO:0050832	NA	NA	NA	NA	NA	NA	NA	PF00967;	NA	PS00771;PS00772;PS51174;	NA	IPR018226;IPR001153;IPR009009;	nuclease activity [GO:0004518]; defense response to bacterium [GO:0042742]; defense response to fungus [GO:0050832]; killing of cells of other organism [GO:0031640]; plant-type hypersensitive response [GO:0009626]
TRINITY_DN69769_c0_g1_i1	217	51.15	474111011	67	5e-17	M7ZTC7	NA	NA	Tryptophanyl-tRNA synthetase, cytoplasmic [Triticum urartu]	EMS55590.1	Tryptophanyl-tRNA synthetase, cytoplasmic	TRIUR3_17018	Triticum urartu (Red wild einkorn) (Crithodium urartu)	275	NA	NA	cytoplasm [GO:0005737]; ATP binding [GO:0005524]; tryptophan-tRNA ligase activity [GO:0004830]; tryptophanyl-tRNA aminoacylation [GO:0006436]	GO:0004830; GO:0005524; GO:0005737; GO:0006436	NA	NA	NA	NA	NA	NA	NA	NA	NA	NA	NA	IPR014729;IPR002306;	cytoplasm [GO:0005737]; ATP binding [GO:0005524]; tryptophan-tRNA ligase activity [GO:0004830]; tryptophanyl-tRNA aminoacylation [GO:0006436]
TRINITY_DN697538_c0_g1_i1	375	39.47	760444309	69	3e-35	A0A087SKS3	NA	NA	60S ribosomal protein L9 [Auxenochlorella protothecoides]	XP_011399223	60S ribosomal protein L9	F751_4820 g.143	Auxenochlorella protothecoides (Green microalga) (Chlorella protothecoides)	192	NA	NA	ribosome [GO:0005840]; rRNA binding [GO:0019843]; structural constituent of ribosome [GO:0003735]; translation [GO:0006412]	GO:0003735; GO:0005840; GO:0006412; GO:0019843	NA	apro:F751_4820;	XP_011399223.1;	NA	NA	NA	PTHR11655;	PF00347;	NA	PS00700;	NA	IPR000702;IPR020040;IPR002359;	ribosome [GO:0005840]; rRNA binding [GO:0019843]; structural constituent of ribosome [GO:0003735]; translation [GO:0006412]
TRINITY_DN697459_c0_g1_i1	628	46.82	159488703	60	6e-70	A8JGI9	5727882	RPS7	ribosomal protein S7, component of cytosolic 80S ribosome and 40S small subunit	159488703	Ribosomal protein S7	RPS7 CHLREDRAFT_179706	Chlamydomonas reinhardtii (Chlamydomonas smithii)	194	NA	NA	ribosome [GO:0005840]; structural constituent of ribosome [GO:0003735]; translation [GO:0006412]	GO:0003735; GO:0005840; GO:0006412	NA	cre:CHLREDRAFT_179706;	XP_001702342.1;	KOG3320;ENOG410ZYKB;	NA	NA	PTHR11278;	PF01251;	NA	PS00948;	NA	IPR000554;	ribosome [GO:0005840]; structural constituent of ribosome [GO:0003735]; translation [GO:0006412]
TRINITY_DN697060_c0_g1_i1	391	43.48	242061110	60	7e-40	C5XYY0	8085574	SORBIDRAFT_04g008547	hypothetical protein	242061110	Deleted.
TRINITY_DN696836_c0_g1_i1	726	50.14	223974185	70	1e-81	C0PAT5	100382799	LOC100382799	uncharacterized LOC100382799	223974185	Uncharacterized protein	NA	Zea mays (Maize)	289	NA	NA	NA	NA	NA	NA	NA	KOG0730;COG0464;	NA	NA	NA	PF02933;PF02359;	NA	NA	NA	IPR009010;IPR004201;IPR029067;IPR003338;IPR027417;
TRINITY_DN69585_c0_g2_i1	244	55.33	242081065	69	3e-19	C5YJL0	8067934	SORBIDRAFT_07g008525	hypothetical protein	242081065	Deleted.
TRINITY_DN695275_c0_g1_i1	205	35.61	15723972	83	2e-24	Q946U4	0	NA	reverse transcriptase, partial [Hordeum vulgare]	15723972	Reverse transcriptase (Fragment)	NA	Hordeum vulgare (Barley)	252	NA	NA	RNA-directed DNA polymerase activity [GO:0003964]	GO:0003964	NA	NA	NA	NA	NA	NA	NA	PF00078;	NA	PS50878;	NA	IPR000477;	RNA-directed DNA polymerase activity [GO:0003964]
TRINITY_DN69505_c0_g1_i1	208	59.13	38344443	51	1e-13	Q7F9P9	0	NA	OSJNBa0038O10.15 [Oryza sativa Japonica Group]	38344443	OSJNBa0038O10.15 protein	OSJNBa0038O10.15	Oryza sativa subsp. japonica (Rice)	1989	NA	NA	nucleic acid binding [GO:0003676]; RNA-DNA hybrid ribonuclease activity [GO:0004523]; DNA integration [GO:0015074]	GO:0003676; GO:0004523; GO:0015074	NA	NA	NA	KOG0017;COG2801;	NA	NA	NA	PF03732;PF00665;PF00078;	NA	PS50994;PS50879;	NA	IPR001584;IPR021109;IPR005162;IPR012337;IPR002156;IPR000477;	nucleic acid binding [GO:0003676]; RNA-DNA hybrid ribonuclease activity [GO:0004523]; DNA integration [GO:0015074]
TRINITY_DN69405_c0_g1_i1	213	67.14	669027934	100	9e-13	W5D759	NA	NA	unnamed protein product [Triticum aestivum]	CDM81562	Uncharacterized protein	TRAES_3BF058100120CFD_c1	Triticum aestivum (Wheat)	226
TRINITY_DN69294_c0_g1_i1	702	49.29	145348789	42	5e-16	A4RZM8	5002922	OSTLU_35431	hypothetical protein	145348789	Uncharacterized protein	OSTLU_35431	Ostreococcus lucimarinus (strain CCE9901)	221	NA	NA	NA	NA	GST superfamily	olu:OSTLU_35431;	XP_001418826.1;	ENOG410IN5H;ENOG4111KFX;	NA	NA	NA	PF14497;PF02798;	NA	PS50405;PS50404;	NA	IPR010987;IPR004045;IPR004046;IPR012336;
TRINITY_DN692900_c0_g1_i1	268	57.09	217426785	89	5e-09	D0QEK9	0	NA	Far1 [Triticum aestivum]	217426785	Far1	FAR1	Triticum aestivum (Wheat)	446	NA	NA	regulation of transcription, DNA-templated [GO:0006355]	GO:0006355	NA	NA	NA	NA	NA	NA	PTHR31669;	PF03101;	NA	NA	NA	IPR004330;IPR031052;	regulation of transcription, DNA-templated [GO:0006355]
TRINITY_DN69285_c0_g1_i1	310	44.52	475602307	100	6e-11	M8CD76	NA	NA	hypothetical protein F775_32772 [Aegilops tauschii]	EMT25092.1	Uncharacterized protein	F775_32772	Aegilops tauschii (Tausch's goatgrass) (Aegilops squarrosa)	420	NA	NA	methyltransferase activity [GO:0008168]	GO:0008168	NA	ats:F775_32772;	NA	NA	EOG09360415;	NA	NA	PF03141;	NA	NA	NA	IPR004159;IPR029063;	methyltransferase activity [GO:0008168]
TRINITY_DN69277_c0_g1_i1	945	48.57	302757099	66	2e-105	D8QRE3	9652933	SELMODRAFT_139062	hypothetical protein	302757099	S-adenosylmethionine synthase (EC 2.5.1.6)	SELMODRAFT_139062 SELMODRAFT_164791 SELMODRAFT_267476	Selaginella moellendorffii (Spikemoss)	393	2.5.1.6	NA	ATP binding [GO:0005524]; metal ion binding [GO:0046872]; methionine adenosyltransferase activity [GO:0004478]; one-carbon metabolic process [GO:0006730]; S-adenosylmethionine biosynthetic process [GO:0006556]	GO:0004478; GO:0005524; GO:0006556; GO:0006730; GO:0046872	AdoMet synthase family	smo:SELMODRAFT_139062;smo:SELMODRAFT_164791;smo:SELMODRAFT_267476;	XP_002961973.1;XP_002971113.1;XP_002994729.1;	KOG1506;COG0192;	EOG09360BP4;	NA	PTHR11964;	PF02773;PF02772;PF00438;	TIGR01034;	PS00376;PS00377;	NA	IPR022631;IPR022630;IPR022629;IPR022628;IPR002133;IPR022636;	ATP binding [GO:0005524]; metal ion binding [GO:0046872]; methionine adenosyltransferase activity [GO:0004478]; one-carbon metabolic process [GO:0006730]; S-adenosylmethionine biosynthetic process [GO:0006556]
TRINITY_DN69244_c0_g2_i1	204	52.94	473960457	62	7e-08	M7ZFC3	NA	NA	Chloride channel protein CLC-f [Triticum urartu]	EMS51070.1	Chloride channel protein	TRIUR3_24480	Triticum urartu (Red wild einkorn) (Crithodium urartu)	946	NA	NA	integral component of membrane [GO:0016021]; voltage-gated chloride channel activity [GO:0005247]	GO:0005247; GO:0016021	Chloride channel (TC 2.A.49) family	NA	NA	NA	EOG093604B6;	NA	NA	PF00571;PF00654;	NA	PS51371;	SUBCELLULAR LOCATION: Membrane {ECO:0000256|RuleBase:RU361221}; Multi-pass membrane protein {ECO:0000256|RuleBase:RU361221}.	IPR000644;IPR014743;IPR001807;	integral component of membrane [GO:0016021]; voltage-gated chloride channel activity [GO:0005247]
TRINITY_DN69125_c0_g2_i1	375	52.8	474199239	98	4e-19	M8A1G0	NA	NA	hypothetical protein TRIUR3_30260 [Triticum urartu]	EMS58465.1	Uncharacterized protein	TRIUR3_30260	Triticum urartu (Red wild einkorn) (Crithodium urartu)	292	NA	NA	integral component of membrane [GO:0016021]	GO:0016021	NA	NA	NA	NA	EOG09360K56;	NA	NA	PF03168;	NA	NA	NA	IPR013783;IPR004864;	integral component of membrane [GO:0016021]
TRINITY_DN69125_c0_g1_i1	380	53.68	474199239	100	2e-19	M8A1G0	NA	NA	hypothetical protein TRIUR3_30260 [Triticum urartu]	EMS58465.1	Uncharacterized protein	TRIUR3_30260	Triticum urartu (Red wild einkorn) (Crithodium urartu)	292	NA	NA	integral component of membrane [GO:0016021]	GO:0016021	NA	NA	NA	NA	EOG09360K56;	NA	NA	PF03168;	NA	NA	NA	IPR013783;IPR004864;	integral component of membrane [GO:0016021]
TRINITY_DN69001_c0_g2_i3	227	37.89	473957510	88	2e-10	M7ZS90	NA	NA	putative protein phosphatase 2C 64 [Triticum urartu]	EMS50974.1	Uncharacterized protein	TRIUR3_31297	Triticum urartu (Red wild einkorn) (Crithodium urartu)	518	NA	NA	protein serine/threonine phosphatase activity [GO:0004722]	GO:0004722	NA	NA	NA	NA	EOG09360CO1;	NA	PTHR13832;	PF00481;	NA	PS51746;	NA	IPR015655;IPR001932;	protein serine/threonine phosphatase activity [GO:0004722]
TRINITY_DN69001_c0_g2_i1	243	39.51	473957510	92	3e-14	M7ZS90	NA	NA	putative protein phosphatase 2C 64 [Triticum urartu]	EMS50974.1	Uncharacterized protein	TRIUR3_31297	Triticum urartu (Red wild einkorn) (Crithodium urartu)	518	NA	NA	protein serine/threonine phosphatase activity [GO:0004722]	GO:0004722	NA	NA	NA	NA	EOG09360CO1;	NA	PTHR13832;	PF00481;	NA	PS51746;	NA	IPR015655;IPR001932;	protein serine/threonine phosphatase activity [GO:0004722]
TRINITY_DN689618_c0_g1_i1	271	60.15	643714722	69	1e-12	A0A067JT96	NA	NA	hypothetical protein JCGZ_22036 [Jatropha curcas]	KDP27127	Uncharacterized protein	JCGZ_22036	Jatropha curcas (Barbados nut)	104
TRINITY_DN689279_c0_g1_i1	226	62.83	38346582	64	3e-25	Q7X7W7	0	NA	OSJNBa0061G20.2 [Oryza sativa Japonica Group]	38346582	OSJNBa0061G20.2 protein	OSJNBa0061G20.2	Oryza sativa subsp. japonica (Rice)	542	NA	NA	nucleic acid binding [GO:0003676]	GO:0003676	NA	NA	NA	KOG0017;COG2801;	NA	NA	NA	PF07727;	NA	NA	NA	IPR012337;IPR013103;	nucleic acid binding [GO:0003676]
TRINITY_DN68900_c0_g1_i1	233	57.94	116309451	65	6e-18	Q01L48	0	NA	H0502B11.3 [Oryza sativa Indica Group]	116309451	H0502B11.3 protein	H0502B11.3	Oryza sativa (Rice)	1677	NA	NA	nucleic acid binding [GO:0003676]; DNA integration [GO:0015074]	GO:0003676; GO:0015074	NA	NA	NA	NA	NA	NA	NA	PF03732;PF00665;PF00078;	NA	PS50994;	NA	IPR001584;IPR021109;IPR005162;IPR012337;IPR000477;	nucleic acid binding [GO:0003676]; DNA integration [GO:0015074]
TRINITY_DN688660_c0_g1_i1	723	48.41	326499920	58	1e-96	F2D6S4	0	NA	predicted protein [Hordeum vulgare subsp. vulgare]	326499920	Predicted protein	NA	Hordeum vulgare subsp. vulgare (Domesticated barley)	434	NA	NA	cell [GO:0005623]; isomerase activity [GO:0016853]; cell redox homeostasis [GO:0045454]	GO:0005623; GO:0016853; GO:0045454	Protein disulfide isomerase family	NA	NA	NA	NA	NA	NA	PF00085;	TIGR01126;	PS00194;PS51352;	NA	IPR005788;IPR012336;IPR017937;IPR013766;	cell [GO:0005623]; isomerase activity [GO:0016853]; cell redox homeostasis [GO:0045454]
TRINITY_DN68816_c0_g1_i1	522	57.66	168030992	62	7e-56	A9SNK0	5931212	PHYPADRAFT_186874	hypothetical protein	168030992	Predicted protein	PHYPADRAFT_186874	Physcomitrella patens subsp. patens (Moss)	142	NA	NA	cytosolic small ribosomal subunit [GO:0022627]; structural constituent of ribosome [GO:0003735]; ribosomal small subunit assembly [GO:0000028]; translation [GO:0006412]	GO:0000028; GO:0003735; GO:0006412; GO:0022627	NA	ppp:PHYPADRAFT_186874;	XP_001768006.1;	KOG3411;COG2238;	NA	NA	PTHR11710;	PF01090;	NA	NA	NA	IPR001266;IPR011991;	cytosolic small ribosomal subunit [GO:0022627]; structural constituent of ribosome [GO:0003735]; ribosomal small subunit assembly [GO:0000028]; translation [GO:0006412]
TRINITY_DN687488_c0_g1_i1	426	55.87	473818588	54	3e-32	M7YIC7	NA	NA	hypothetical protein TRIUR3_15003 [Triticum urartu]	EMS46972.1	Uncharacterized protein	TRIUR3_15003	Triticum urartu (Red wild einkorn) (Crithodium urartu)	211	NA	NA	enzyme inhibitor activity [GO:0004857]	GO:0004857	NA	NA	NA	NA	EOG09360P5N;	NA	NA	PF04043;	TIGR01614;	NA	NA	IPR006501;	enzyme inhibitor activity [GO:0004857]
TRINITY_DN686265_c0_g1_i1	683	40.85	474142380	57	4e-11	M8A825	NA	NA	2-isopropylmalate synthase A [Triticum urartu]	EMS56599.1	2-isopropylmalate synthase A	TRIUR3_18057	Triticum urartu (Red wild einkorn) (Crithodium urartu)	350	NA	NA	transferase activity, transferring acyl groups, acyl groups converted into alkyl on transfer [GO:0046912]; carboxylic acid metabolic process [GO:0019752]	GO:0019752; GO:0046912	NA	NA	NA	NA	EOG093615RF;	NA	NA	PF00682;	NA	PS00816;PS50991;	NA	IPR002034;IPR013785;IPR000891;	transferase activity, transferring acyl groups, acyl groups converted into alkyl on transfer [GO:0046912]; carboxylic acid metabolic process [GO:0019752]
TRINITY_DN685701_c0_g2_i1	591	40.1	473874726	49	4e-11	M7ZI91	NA	NA	hypothetical protein TRIUR3_09007 [Triticum urartu]	EMS47824.1	Uncharacterized protein	TRIUR3_09007	Triticum urartu (Red wild einkorn) (Crithodium urartu)	90	NA	NA	NA	NA	NA	NA	NA	NA	EOG09361FYR;
TRINITY_DN68479_c0_g1_i1	878	51.82	168064736	77	4e-115	A9U0C2	5947512	PHYPADRAFT_227152	hypothetical protein	168064736	Predicted protein	PHYPADRAFT_227152	Physcomitrella patens subsp. patens (Moss)	280	NA	NA	cytosolic small ribosomal subunit [GO:0022627]; RNA binding [GO:0003723]; structural constituent of ribosome [GO:0003735]; translation [GO:0006412]	GO:0003723; GO:0003735; GO:0006412; GO:0022627	Universal ribosomal protein uS5 family	ppp:PHYPADRAFT_227152;	XP_001784315.1;	KOG0877;COG0098;	NA	NA	PTHR13718;	PF00333;PF03719;	TIGR01020;	PS00585;PS50881;	NA	IPR000851;IPR005324;IPR020568;IPR014721;IPR005711;IPR013810;IPR018192;	cytosolic small ribosomal subunit [GO:0022627]; RNA binding [GO:0003723]; structural constituent of ribosome [GO:0003735]; translation [GO:0006412]
TRINITY_DN684449_c0_g1_i1	903	37.76	698547390	43	5e-46	A0A1U7W194	NA	NA	PREDICTED: eukaryotic translation initiation factor 4E-1-like [Nicotiana sylvestris]	XP_009768020	eukaryotic translation initiation factor 4E-1-like	LOC104219085	Nicotiana sylvestris (Wood tobacco) (South American tobacco)	219	NA	NA	translation initiation factor activity [GO:0003743]	GO:0003743	Eukaryotic initiation factor 4E family	NA	XP_009768020.1;	NA	NA	NA	PTHR11960;	PF01652;	NA	NA	NA	IPR023398;IPR001040;	translation initiation factor activity [GO:0003743]
TRINITY_DN68379_c2_g2_i1	267	67.79	474086265	60	3e-08	M8A2M1	NA	NA	60S ribosomal protein L36-1 [Triticum urartu]	EMS54664.1	60S ribosomal protein L36	TRIUR3_28929	Triticum urartu (Red wild einkorn) (Crithodium urartu)	172	NA	NA	ribosome [GO:0005840]; structural constituent of ribosome [GO:0003735]; translation [GO:0006412]	GO:0003735; GO:0005840; GO:0006412	Eukaryotic ribosomal protein eL36 family	NA	NA	NA	EOG09360JMW;	NA	PTHR10114;	PF01158;	NA	PS01190;	NA	IPR000509;	ribosome [GO:0005840]; structural constituent of ribosome [GO:0003735]; translation [GO:0006412]
TRINITY_DN68372_c0_g1_i1	248	57.66	475596646	65	7e-12	M8CJA0	NA	NA	Flavin-containing monooxygenase FMO GS-OX5 [Aegilops tauschii]	EMT23421.1	Flavin-containing monooxygenase (EC 1.-.-.-)	F775_15499	Aegilops tauschii (Tausch's goatgrass) (Aegilops squarrosa)	472	1.-.-.-	NA	flavin adenine dinucleotide binding [GO:0050660]; N,N-dimethylaniline monooxygenase activity [GO:0004499]; NADP binding [GO:0050661]	GO:0004499; GO:0050660; GO:0050661	FMO family	ats:F775_15499;	NA	NA	EOG09360J8N;	NA	NA	PF00743;	NA	NA	NA	IPR023753;IPR020946;	flavin adenine dinucleotide binding [GO:0050660]; N,N-dimethylaniline monooxygenase activity [GO:0004499]; NADP binding [GO:0050661]
TRINITY_DN683100_c0_g1_i1	429	48.72	473898634	55	7e-12	M7ZM20	NA	NA	Putative disease resistance protein RGA4 [Triticum urartu]	EMS49109.1	Putative disease resistance protein RGA4	TRIUR3_06558	Triticum urartu (Red wild einkorn) (Crithodium urartu)	1382	NA	NA	ADP binding [GO:0043531]	GO:0043531	NA	NA	NA	NA	EOG093600VV;	NA	NA	PF00931;	NA	NA	NA	IPR032675;IPR002182;IPR027417;IPR011991;	ADP binding [GO:0043531]
TRINITY_DN682922_c0_g1_i2	220	39.55	475607556	73	4e-09	M8CST2	NA	NA	2-oxoglutarate dehydrogenase E1 component, mitochondrial [Aegilops tauschii]	EMT26751.1	2-oxoglutarate dehydrogenase E1 component, mitochondrial	F775_27605	Aegilops tauschii (Tausch's goatgrass) (Aegilops squarrosa)	1154	NA	NA	oxoglutarate dehydrogenase (succinyl-transferring) activity [GO:0004591]; thiamine pyrophosphate binding [GO:0030976]; tricarboxylic acid cycle [GO:0006099]	GO:0004591; GO:0006099; GO:0030976	NA	ats:F775_27605;	NA	NA	EOG093600QA;	NA	PTHR23152;	PF16078;PF00676;PF16870;PF02779;	TIGR00239;	NA	NA	IPR032106;IPR011603;IPR001017;IPR031717;IPR029061;IPR005475;	oxoglutarate dehydrogenase (succinyl-transferring) activity [GO:0004591]; thiamine pyrophosphate binding [GO:0030976]; tricarboxylic acid cycle [GO:0006099]
TRINITY_DN682922_c0_g1_i1	232	41.81	475607556	73	2e-09	M8CST2	NA	NA	2-oxoglutarate dehydrogenase E1 component, mitochondrial [Aegilops tauschii]	EMT26751.1	2-oxoglutarate dehydrogenase E1 component, mitochondrial	F775_27605	Aegilops tauschii (Tausch's goatgrass) (Aegilops squarrosa)	1154	NA	NA	oxoglutarate dehydrogenase (succinyl-transferring) activity [GO:0004591]; thiamine pyrophosphate binding [GO:0030976]; tricarboxylic acid cycle [GO:0006099]	GO:0004591; GO:0006099; GO:0030976	NA	ats:F775_27605;	NA	NA	EOG093600QA;	NA	PTHR23152;	PF16078;PF00676;PF16870;PF02779;	TIGR00239;	NA	NA	IPR032106;IPR011603;IPR001017;IPR031717;IPR029061;IPR005475;	oxoglutarate dehydrogenase (succinyl-transferring) activity [GO:0004591]; thiamine pyrophosphate binding [GO:0030976]; tricarboxylic acid cycle [GO:0006099]
TRINITY_DN68261_c0_g1_i1	1954	54.61	150406456	74	0	A6YE89	5309847	atp1	ATP synthase F1 subunit alpha	150406456	ATP synthase subunit alpha	atp1	Chlorokybus atmophyticus (Soil alga)	510	NA	NA	mitochondrion [GO:0005739]; proton-transporting ATP synthase complex, catalytic core F(1) [GO:0045261]; ATP binding [GO:0005524]; proton-transporting ATP synthase activity, rotational mechanism [GO:0046933]; ATP synthesis coupled proton transport [GO:0015986]	GO:0005524; GO:0005739; GO:0015986; GO:0045261; GO:0046933	ATPase alpha/beta chains family	NA	YP_001315101.1;	NA	NA	NA	NA	PF00006;PF00306;PF02874;	TIGR00962;	PS00152;	SUBCELLULAR LOCATION: Mitochondrion {ECO:0000256|RuleBase:RU000342}.	IPR023366;IPR000793;IPR033732;IPR005294;IPR020003;IPR004100;IPR000194;IPR027417;	mitochondrion [GO:0005739]; proton-transporting ATP synthase complex, catalytic core F(1) [GO:0045261]; ATP binding [GO:0005524]; proton-transporting ATP synthase activity, rotational mechanism [GO:0046933]; ATP synthesis coupled proton transport [GO:0015986]
TRINITY_DN682577_c0_g1_i1	558	60.93	326488421	71	2e-90	F2DFK8	0	NA	predicted protein [Hordeum vulgare subsp. vulgare]	326488421	60S ribosomal protein L18a	NA	Hordeum vulgare subsp. vulgare (Domesticated barley)	176	NA	NA	ribosome [GO:0005840]; structural constituent of ribosome [GO:0003735]; translation [GO:0006412]	GO:0003735; GO:0005840; GO:0006412	Eukaryotic ribosomal protein eL20 family	NA	NA	NA	NA	NA	NA	PF01775;	NA	NA	NA	IPR028877;IPR023573;IPR021138;	ribosome [GO:0005840]; structural constituent of ribosome [GO:0003735]; translation [GO:0006412]
TRINITY_DN68185_c0_g1_i1	282	46.1	473935497	59	4e-06	M7ZCK1	NA	NA	Aspartic proteinase nepenthesin-2 [Triticum urartu]	EMS50115.1	Aspartic proteinase nepenthesin-2	TRIUR3_35297	Triticum urartu (Red wild einkorn) (Crithodium urartu)	231	NA	NA	aspartic-type endopeptidase activity [GO:0004190]	GO:0004190	Peptidase A1 family	NA	NA	NA	EOG09360GXI;	NA	PTHR13683;	PF14543;	NA	PS51767;	NA	IPR001461;IPR033121;IPR021109;IPR032861;	aspartic-type endopeptidase activity [GO:0004190]
TRINITY_DN68175_c0_g1_i1	201	62.69	473894812	78	1e-18	M7YNE7	NA	NA	DEAD-box ATP-dependent RNA helicase 40 [Triticum urartu]	EMS48902.1	DEAD-box ATP-dependent RNA helicase 40	TRIUR3_21693	Triticum urartu (Red wild einkorn) (Crithodium urartu)	1979	NA	NA	ATP binding [GO:0005524]; helicase activity [GO:0004386]; nucleic acid binding [GO:0003676]	GO:0003676; GO:0004386; GO:0005524	NA	NA	NA	NA	EOG0936041V;	NA	NA	PF00270;PF00271;	NA	PS00039;PS51192;PS51194;PS51195;	NA	IPR011545;IPR014001;IPR001650;IPR027417;IPR021109;IPR000629;IPR014014;	ATP binding [GO:0005524]; helicase activity [GO:0004386]; nucleic acid binding [GO:0003676]
TRINITY_DN68127_c0_g1_i1	218	61.93	34015105	61	4e-20	Q6UUT3	0	NA	putative gag-pol precursor [Oryza sativa Japonica Group]	34015105	Putative gag-pol	OSJNBa0079I01.2	Oryza sativa subsp. japonica (Rice)	938	NA	NA	nucleic acid binding [GO:0003676]; DNA integration [GO:0015074]	GO:0003676; GO:0015074	NA	NA	NA	KOG0017;COG2801;	NA	NA	NA	PF00078;	NA	PS50994;	NA	IPR001584;IPR021109;IPR012337;IPR000477;	nucleic acid binding [GO:0003676]; DNA integration [GO:0015074]
TRINITY_DN681250_c0_g1_i1	376	45.21	937902042	73	9e-20	A0A0P0VF10	NA	NA	Os02g0159850, partial [Oryza sativa Japonica Group]	BAS77096	Os02g0159850 protein (Fragment)	Os02g0159850 OSNPB_020159850	Oryza sativa subsp. japonica (Rice)	61
TRINITY_DN681112_c0_g1_i1	671	48.58	937928364	56	8e-14	A0A0P0XAB5	NA	NA	Os07g0685600, partial [Oryza sativa Japonica Group]	BAT03281	Os07g0685600 protein (Fragment)	Os07g0685600 OSNPB_070685600	Oryza sativa subsp. japonica (Rice)	75
TRINITY_DN680998_c0_g1_i1	347	55.33	947068945	78	3e-14	A0A0R0GHA3	NA	NA	hypothetical protein GLYMA_13G020100 [Glycine max]	KRH17836	Uncharacterized protein	GLYMA_13G020100	Glycine max (Soybean) (Glycine hispida)	880
TRINITY_DN68082_c1_g1_i1	221	60.18	14192869	45	9e-08	Q94LM2	0	NA	Putative polyprotein [Oryza sativa]	14192869	Putative polyprotein	OSJNBb0024A20.8	Oryza sativa (Rice)	2027	NA	NA	nucleic acid binding [GO:0003676]; RNA-DNA hybrid ribonuclease activity [GO:0004523]; DNA integration [GO:0015074]	GO:0003676; GO:0004523; GO:0015074	NA	NA	NA	NA	NA	NA	NA	PF03732;PF00665;PF00078;	NA	PS50994;PS50879;	NA	IPR001584;IPR021109;IPR005162;IPR012337;IPR002156;IPR000477;	nucleic acid binding [GO:0003676]; RNA-DNA hybrid ribonuclease activity [GO:0004523]; DNA integration [GO:0015074]
TRINITY_DN680671_c0_g1_i1	392	51.28	212721970	100	3e-09	B4FHA3	100194057	LOC100194057	hypothetical protein	212721970	Uncharacterized protein	NA	Zea mays (Maize)	104	NA	NA	ribosome [GO:0005840]; structural constituent of ribosome [GO:0003735]; translation [GO:0006412]	GO:0003735; GO:0005840; GO:0006412	NA	zma:100194057;	NP_001132586.1;	KOG1732;COG2139;	NA	NA	PTHR20981;	PF01157;	NA	PS01171;	NA	IPR001147;IPR018259;IPR008991;	ribosome [GO:0005840]; structural constituent of ribosome [GO:0003735]; translation [GO:0006412]
TRINITY_DN68004_c1_g1_i1	209	53.11	473790378	70	2e-08	M7Y8K2	NA	NA	hypothetical protein TRIUR3_26831 [Triticum urartu]	EMS46348.1	Uncharacterized protein	TRIUR3_26831	Triticum urartu (Red wild einkorn) (Crithodium urartu)	379	NA	NA	integral component of membrane [GO:0016021]	GO:0016021	NA	NA	NA	NA	EOG09360H2S;	NA	NA	NA	NA	NA	NA	NA	integral component of membrane [GO:0016021]
TRINITY_DN68003_c0_g1_i1	1097	60.16	300681439	73	1e-70	D8L9I1	0	NA	hypothetical protein TAA_ctg0091b.00060.1 [Triticum aestivum]	300681439	Uncharacterized protein	TAA_ctg0091b.00060.1 TRAES_3BF024100120CFD_c1	Triticum aestivum (Wheat)	426	NA	NA	aspartic-type endopeptidase activity [GO:0004190]	GO:0004190	Peptidase A1 family	NA	NA	NA	NA	NA	PTHR13683;	PF14541;PF14543;	NA	PS51767;	NA	IPR001461;IPR034161;IPR033121;IPR021109;IPR032799;IPR032861;	aspartic-type endopeptidase activity [GO:0004190]
TRINITY_DN680015_c0_g1_i1	835	50.42	475594288	93	8e-10	M8C6J1	NA	NA	hypothetical protein F775_27276 [Aegilops tauschii]	EMT22647.1	Uncharacterized protein	F775_27276	Aegilops tauschii (Tausch's goatgrass) (Aegilops squarrosa)	128	NA	NA	NA	NA	NA	ats:F775_27276;	NA	NA	\N;	NA	NA	PF07468;	NA	NA	NA	IPR008998;
TRINITY_DN679456_c0_g1_i1	204	51.96	14018103	58	1e-15	Q94H40	0	NA	putative reverse transcriptase [Oryza sativa Japonica Group]	14018103	Putative reverse transcriptase	OSJNBa0077G22.5	Oryza sativa subsp. japonica (Rice)	1185	NA	NA	nucleic acid binding [GO:0003676]; RNA-directed DNA polymerase activity [GO:0003964]	GO:0003676; GO:0003964	NA	NA	NA	KOG1075;ENOG410Y65V;	NA	NA	NA	PF14111;PF00078;PF13966;	NA	PS50878;	NA	IPR025558;IPR012337;IPR000477;IPR026960;	nucleic acid binding [GO:0003676]; RNA-directed DNA polymerase activity [GO:0003964]
TRINITY_DN679159_c0_g1_i1	748	43.32	475620585	56	5e-08	M8CAJ9	NA	NA	hypothetical protein F775_07319 [Aegilops tauschii]	EMT31163.1	Uncharacterized protein	F775_07319	Aegilops tauschii (Tausch's goatgrass) (Aegilops squarrosa)	74	NA	NA	NA	NA	NA	ats:F775_07319;	NA	NA	EOG09361C7L;
TRINITY_DN679099_c0_g1_i1	778	57.58	383100784	100	2e-56	I0JTW3	NA	NA	cystatin, expressed [Triticum aestivum]	CCG48015.1	Cysteine proteinase inhibitor	NA	Triticum aestivum (Wheat)	118	NA	NA	cysteine-type endopeptidase inhibitor activity [GO:0004869]	GO:0004869	Cystatin family, Phytocystatin subfamily	NA	NA	NA	NA	NA	PTHR11413;	PF16845;	NA	PS00287;	NA	IPR027214;IPR000010;IPR018073;	cysteine-type endopeptidase inhibitor activity [GO:0004869]
TRINITY_DN678989_c0_g1_i1	237	51.9	14190449	60	9e-15	Q93VL0	0	NA	At1g14320/F14L17_28 [Arabidopsis thaliana]	14190449	NA	NA	Arabidopsis thaliana(mouse-ear cress,thale cress,thale-cress)	NA	NA	NA	NA	NA	NA	NA	NA	NA	NA
TRINITY_DN67863_c0_g1_i2	332	62.05	41469575	67	2e-33	Q75GZ1	0	NA	putative polyprotein, partial [Oryza sativa Japonica Group]	41469575	Putative polyprotein (Fragment)	OSJNBa0034D21.1	Oryza sativa subsp. japonica (Rice)	968	NA	NA	NA	NA	NA	NA	NA	KOG0017;COG2801;	NA	NA	NA	PF03732;PF00078;	NA	NA	NA	IPR021109;IPR005162;IPR000477;
TRINITY_DN678633_c0_g1_i1	271	55.35	475582723	63	7e-12	R7WBP1	NA	NA	hypothetical protein F775_43101 [Aegilops tauschii]	EMT19223.1	Uncharacterized protein	F775_43101	Aegilops tauschii (Tausch's goatgrass) (Aegilops squarrosa)	310	NA	NA	transferase activity, transferring hexosyl groups [GO:0016758]; metabolic process [GO:0008152]	GO:0008152; GO:0016758	NA	ats:F775_43101;	NA	NA	EOG093607YV;	NA	PTHR11926;	PF00201;	NA	NA	NA	IPR002213;	transferase activity, transferring hexosyl groups [GO:0016758]; metabolic process [GO:0008152]
TRINITY_DN67861_c0_g1_i1	210	63.81	473957640	83	2e-11	M7ZSA1	NA	NA	hypothetical protein TRIUR3_30664 [Triticum urartu]	EMS50984.1	Uncharacterized protein	TRIUR3_30664	Triticum urartu (Red wild einkorn) (Crithodium urartu)	1501	NA	NA	hydrolase activity, acting on ester bonds [GO:0016788]	GO:0016788	NA	NA	NA	NA	EOG0936052V;	NA	PTHR10378;	PF04827;	NA	NA	NA	IPR006912;IPR029005;IPR015943;	hydrolase activity, acting on ester bonds [GO:0016788]
TRINITY_DN6783_c0_g1_i2	217	54.84	475621756	74	7e-09	M8CB67	NA	NA	Putative serine/threonine-protein kinase [Aegilops tauschii]	EMT31609.1	Putative serine/threonine-protein kinase	F775_19288	Aegilops tauschii (Tausch's goatgrass) (Aegilops squarrosa)	1592	NA	NA	ATP binding [GO:0005524]; protein kinase activity [GO:0004672]	GO:0004672; GO:0005524	NA	ats:F775_19288;	NA	NA	EOG093603AS;	NA	NA	PF00069;PF01535;PF12854;PF07727;	TIGR00756;	PS51375;PS00107;PS50011;PS00108;	NA	IPR011009;IPR002885;IPR000719;IPR017441;IPR013103;IPR008271;IPR011990;	ATP binding [GO:0005524]; protein kinase activity [GO:0004672]
TRINITY_DN67803_c1_g1_i1	209	52.15	475616569	51	9e-08	M8CQK9	NA	NA	hypothetical protein F775_42283 [Aegilops tauschii]	EMT29812.1	Uncharacterized protein	F775_42283	Aegilops tauschii (Tausch's goatgrass) (Aegilops squarrosa)	702	NA	NA	serine-type endopeptidase activity [GO:0004252]	GO:0004252	NA	ats:F775_42283;	NA	NA	EOG0936084W;	NA	NA	PF05922;PF00082;	NA	NA	NA	IPR009020;IPR000209;IPR015500;IPR034197;IPR010259;	serine-type endopeptidase activity [GO:0004252]
TRINITY_DN677016_c0_g1_i1	231	62.34	473971295	70	2e-07	M7ZGG9	NA	NA	hypothetical protein TRIUR3_23401 [Triticum urartu]	EMS51485.1	Uncharacterized protein	TRIUR3_23401	Triticum urartu (Red wild einkorn) (Crithodium urartu)	333
TRINITY_DN67675_c0_g1_i1	210	58.57	474210298	52	5e-07	M7ZFI4	NA	NA	Tryptophan aminotransferase 1 [Triticum urartu]	EMS58837.1	Acyl carrier protein	TRIUR3_28891	Triticum urartu (Red wild einkorn) (Crithodium urartu)	546	NA	NA	carbon-sulfur lyase activity [GO:0016846]; transaminase activity [GO:0008483]; fatty acid biosynthetic process [GO:0006633]	GO:0006633; GO:0008483; GO:0016846	NA	NA	NA	NA	EOG09360BJJ;	NA	NA	PF04864;PF00550;	TIGR00517;	PS50075;PS00012;	NA	IPR003231;IPR006948;IPR006947;IPR009081;IPR006162;IPR015424;IPR015421;IPR015422;	carbon-sulfur lyase activity [GO:0016846]; transaminase activity [GO:0008483]; fatty acid biosynthetic process [GO:0006633]
TRINITY_DN676461_c0_g1_i1	344	60.47	474125309	57	7e-14	M7YZE3	NA	NA	hypothetical protein TRIUR3_20848 [Triticum urartu]	EMS56218.1	Uncharacterized protein	TRIUR3_20848	Triticum urartu (Red wild einkorn) (Crithodium urartu)	212
TRINITY_DN676065_c0_g1_i1	1050	55.71	145353601	76	1e-174	A4S6H8	5007007	RACK1B	Receptor of activated protein kinase C 1B, component of 40S small ribosomal subunit	145353601	Receptor of activated protein kinase C 1A, component of 40S small ribosomal subunit (Receptor of activated protein kinase C 1B, component of 40S small ribosomal subunit)	RACK1A RACK1B OSTLU_19794 OSTLU_48240	Ostreococcus lucimarinus (strain CCE9901)	321	NA	NA	kinase activity [GO:0016301]	GO:0016301	NA	olu:OSTLU_19794;olu:OSTLU_48240;	XP_001421096.1;XP_001422858.1;	KOG0279;ENOG410XQGZ;	NA	NA	NA	PF00400;	NA	PS00678;PS50082;PS50294;	NA	IPR020472;IPR015943;IPR001680;IPR019775;IPR017986;	kinase activity [GO:0016301]
TRINITY_DN675869_c0_g1_i1	366	42.35	147801593	82	2e-09	A5BGS9	0	NA	hypothetical protein VITISV_000787 [Vitis vinifera]	147801593	Putative uncharacterized protein	VITISV_000787	Vitis vinifera (Grape)	313	NA	NA	NA	NA	NA	NA	NA	KOG1332;ENOG410XPFM;	NA	NA	NA	PF00400;	NA	PS50082;PS50294;	NA	IPR020472;IPR015943;IPR001680;IPR017986;
TRINITY_DN675858_c0_g1_i1	465	67.74	326491011	87	8e-36	F2EE33	0	NA	predicted protein [Hordeum vulgare subsp. vulgare]	326491011	Pectate lyase (EC 4.2.2.2)	NA	Hordeum vulgare subsp. vulgare (Domesticated barley)	448	4.2.2.2	NA	metal ion binding [GO:0046872]; pectate lyase activity [GO:0030570]; pectin catabolic process [GO:0045490]	GO:0030570; GO:0045490; GO:0046872	Polysaccharide lyase 1 family	NA	NA	NA	NA	NA	NA	PF00544;PF04431;	NA	NA	NA	IPR002022;IPR018082;IPR007524;IPR012334;IPR011050;	metal ion binding [GO:0046872]; pectate lyase activity [GO:0030570]; pectin catabolic process [GO:0045490]
TRINITY_DN67575_c1_g1_i2	236	51.69	242095774	75	8e-37	C5Z2E9	8085309	SORBIDRAFT_10g015055	hypothetical protein	242095774	Deleted.
TRINITY_DN67575_c1_g1_i1	206	50	38347286	83	2e-35	Q7XRK4	0	NA	OSJNBa0042D13.6 [Oryza sativa Japonica Group]	38347286	OSJNBa0042D13.6 protein	OSJNBa0042D13.6	Oryza sativa subsp. japonica (Rice)	418	NA	NA	NA	NA	NA	NA	NA	KOG0017;COG2801;	NA	NA	NA	PF00078;	NA	NA	NA	IPR021109;IPR000477;
TRINITY_DN67549_c1_g1_i1	215	61.4	473999810	62	2e-22	M7YX42	NA	NA	Protein H2A.6 [Triticum urartu]	EMS52207.1	Histone H2A	TRIUR3_10044	Triticum urartu (Red wild einkorn) (Crithodium urartu)	280	NA	NA	nucleosome [GO:0000786]; nucleus [GO:0005634]; DNA binding [GO:0003677]; protein heterodimerization activity [GO:0046982]	GO:0000786; GO:0003677; GO:0005634; GO:0046982	Histone H2A family	NA	NA	NA	EOG09360WU4;	NA	NA	PF00125;PF16211;	NA	PS00046;	SUBCELLULAR LOCATION: Chromosome {ECO:0000256|SAAS:SAAS00534031}.; SUBCELLULAR LOCATION: Nucleus {ECO:0000256|RuleBase:RU003767, ECO:0000256|SAAS:SAAS00534029}.	IPR009072;IPR002119;IPR007125;IPR032454;IPR032458;	nucleosome [GO:0000786]; nucleus [GO:0005634]; DNA binding [GO:0003677]; protein heterodimerization activity [GO:0046982]
TRINITY_DN67539_c1_g3_i1	258	56.98	474004001	56	6e-06	M7ZIW9	NA	NA	Cysteine-rich receptor-like protein kinase 7 [Triticum urartu]	EMS52330.1	Cysteine-rich receptor-like protein kinase 7	TRIUR3_05880	Triticum urartu (Red wild einkorn) (Crithodium urartu)	379	NA	NA	ATP binding [GO:0005524]; protein kinase activity [GO:0004672]	GO:0004672; GO:0005524	NA	NA	NA	NA	EOG0936165D;	NA	NA	PF00069;	NA	PS50011;PS00108;	NA	IPR011009;IPR000719;IPR008271;	ATP binding [GO:0005524]; protein kinase activity [GO:0004672]
TRINITY_DN67525_c0_g1_i1	248	54.84	29126375	41	4e-09	Q84T43	0	NA	putative gypsy-type retrotransposon protein [Oryza sativa Japonica Group]	29126375	Putative gypsy-type retrotransposon protein	OSJNBa0031I04.30	Oryza sativa subsp. japonica (Rice)	467
TRINITY_DN67522_c0_g1_i1	223	60.54	475582752	85	8e-37	N1R2E5	NA	NA	hypothetical protein F775_19612 [Aegilops tauschii]	EMT19232.1	Uncharacterized protein	F775_19612	Aegilops tauschii (Tausch's goatgrass) (Aegilops squarrosa)	161	NA	NA	NA	NA	NA	ats:F775_19612;
TRINITY_DN67511_c0_g2_i1	522	58.05	71142590	67	6e-27	Q4H017	0	NA	endo-1,4-beta-xylanase [Hordeum vulgare subsp. vulgare]	71142590	Endo-1,4-beta-xylanase (EC 3.2.1.8)	x-II	Hordeum vulgare (Barley)	554	3.2.1.8	NA	endo-1,4-beta-xylanase activity [GO:0031176]; xylan catabolic process [GO:0045493]	GO:0031176; GO:0045493	NA	NA	NA	NA	NA	NA	NA	PF02018;PF00331;	NA	PS00591;PS51760;	NA	IPR003305;IPR008979;IPR001000;IPR031158;IPR017853;	endo-1,4-beta-xylanase activity [GO:0031176]; xylan catabolic process [GO:0045493]
TRINITY_DN67508_c0_g1_i1	218	66.06	326530910	97	1e-38	F2E1N1	0	NA	predicted protein [Hordeum vulgare subsp. vulgare]	326530910	Predicted protein	NA	Hordeum vulgare subsp. vulgare (Domesticated barley)	588	NA	NA	integral component of membrane [GO:0016021]; malate transport [GO:0015743]	GO:0015743; GO:0016021	NA	NA	NA	NA	NA	NA	NA	PF11744;	NA	NA	NA	IPR020966;	integral component of membrane [GO:0016021]; malate transport [GO:0015743]
TRINITY_DN675033_c0_g1_i1	340	53.24	721652233	55	1e-32	A0A0Q3F3L3	NA	NA	PREDICTED: putative F-box protein At3g16210 [Brachypodium distachyon]	XP_010233742	Uncharacterized protein	BRADI_3g02247	Brachypodium distachyon (Purple false brome) (Trachynia distachya)	392	NA	NA	NA	NA	NA	bdi:100822337;	XP_010233742.1;	NA	NA	NA	NA	PF00646;	NA	NA	NA	IPR001810;
TRINITY_DN674738_c0_g1_i1	360	53.61	168063533	73	5e-36	A9TYP2	5946931	PHYPADRAFT_199563	hypothetical protein	168063533	40S ribosomal protein S26	PHYPADRAFT_199563	Physcomitrella patens subsp. patens (Moss)	126	NA	NA	cytosolic small ribosomal subunit [GO:0022627]; mRNA binding [GO:0003729]; structural constituent of ribosome [GO:0003735]; translation [GO:0006412]	GO:0003729; GO:0003735; GO:0006412; GO:0022627	Eukaryotic ribosomal protein eS26 family	ppp:PHYPADRAFT_199563;	XP_001783725.1;	KOG1768;COG4830;	NA	NA	PTHR12538;	PF01283;	NA	PS00733;	NA	IPR000892;	cytosolic small ribosomal subunit [GO:0022627]; mRNA binding [GO:0003729]; structural constituent of ribosome [GO:0003735]; translation [GO:0006412]
TRINITY_DN674334_c0_g1_i1	496	43.75	475598603	91	2e-14	M8CA92	NA	NA	Serine carboxypeptidase-like protein 8 [Aegilops tauschii]	EMT23987.1	Serine carboxypeptidase-like protein 8	F775_17637	Aegilops tauschii (Tausch's goatgrass) (Aegilops squarrosa)	234	NA	NA	serine-type carboxypeptidase activity [GO:0004185]	GO:0004185	Peptidase S10 family	ats:F775_17637;	NA	NA	EOG093616DZ;	NA	PTHR11802;	PF00450;	NA	PS00560;	NA	IPR029058;IPR001563;IPR033124;	serine-type carboxypeptidase activity [GO:0004185]
TRINITY_DN674304_c0_g1_i1	565	45.49	475600760	98	2e-22	M8CBY8	NA	NA	hypothetical protein F775_14683 [Aegilops tauschii]	EMT24627.1	Uncharacterized protein	F775_14683	Aegilops tauschii (Tausch's goatgrass) (Aegilops squarrosa)	142	NA	NA	NA	NA	NA	ats:F775_14683;	NA	NA	EOG09360PV5;
TRINITY_DN674130_c0_g1_i1	1254	54.63	313586459	70	0	I3NMK3	NA	NA	60S ribosomal protein L3B [Hevea brasiliensis]	ADR71240.1	60S ribosomal protein L3B	RPL3B	Hevea brasiliensis (Para rubber tree) (Siphonia brasiliensis)	389	NA	NA	ribosome [GO:0005840]; structural constituent of ribosome [GO:0003735]; translation [GO:0006412]	GO:0003735; GO:0005840; GO:0006412	Universal ribosomal protein uL3 family	NA	NA	NA	NA	NA	NA	PF00297;	NA	PS00474;	NA	IPR000597;IPR019926;IPR009000;	ribosome [GO:0005840]; structural constituent of ribosome [GO:0003735]; translation [GO:0006412]
TRINITY_DN674026_c0_g1_i1	247	57.49	669031892	90	7e-10	A0A080YUM0	NA	NA	unnamed protein product [Triticum aestivum]	CDM87104	Glycosyltransferase (EC 2.4.1.-)	TRAES_3BF045500310CFD_c1	Triticum aestivum (Wheat)	481	2.4.1.-	NA	transferase activity, transferring hexosyl groups [GO:0016758]; metabolic process [GO:0008152]	GO:0008152; GO:0016758	UDP-glycosyltransferase family	NA	NA	NA	NA	NA	PTHR11926;	PF00201;	NA	PS00375;	NA	IPR002213;	transferase activity, transferring hexosyl groups [GO:0016758]; metabolic process [GO:0008152]
TRINITY_DN67343_c0_g2_i1	243	62.55	474021068	64	9e-06	M7Z092	NA	NA	hypothetical protein TRIUR3_27961 [Triticum urartu]	EMS52871.1	Uncharacterized protein	TRIUR3_27961	Triticum urartu (Red wild einkorn) (Crithodium urartu)	861	NA	NA	NA	NA	NA	NA	NA	NA	EOG09360CTM;	NA	PTHR15197:SF2;	PF15862;	NA	NA	NA	IPR024822;IPR031722;
TRINITY_DN673184_c0_g1_i1	202	47.03	284434645	46	5e-09	D3IVM0	NA	NA	putative retrotransposon protein [Phyllostachys edulis]	ADB85360.1	Putative retrotransposon protein	NA	Phyllostachys edulis	454	NA	NA	nucleic acid binding [GO:0003676]; zinc ion binding [GO:0008270]	GO:0003676; GO:0008270	NA	NA	NA	NA	NA	NA	NA	PF00078;	NA	PS50878;	NA	IPR021109;IPR000477;IPR001878;	nucleic acid binding [GO:0003676]; zinc ion binding [GO:0008270]
TRINITY_DN673180_c0_g1_i1	998	44.59	698511124	61	3e-119	A0A1U7YC33	NA	NA	PREDICTED: chaperonin CPN60-2, mitochondrial [Nicotiana sylvestris]	XP_009800688	chaperonin CPN60-2, mitochondrial	LOC104246573	Nicotiana sylvestris (Wood tobacco) (South American tobacco)	575	NA	NA	NA	NA	Chaperonin (HSP60) family	NA	XP_009800688.1;	NA	NA	NA	NA	PF00118;	TIGR02348;	PS00296;	NA	IPR018370;IPR001844;IPR002423;IPR027409;IPR027413;
TRINITY_DN673110_c0_g1_i1	577	50.26	159464215	66	4e-77	A8II42	5716089	CCT3	T-complex protein 1, gamma subunit	159464215	T-complex protein 1 subunit gamma	CCT3 CHLREDRAFT_127904	Chlamydomonas reinhardtii (Chlamydomonas smithii)	555	NA	NA	chaperonin-containing T-complex [GO:0005832]; ATP binding [GO:0005524]; protein binding involved in protein folding [GO:0044183]; unfolded protein binding [GO:0051082]; 'de novo' protein folding [GO:0006458]; chaperone-mediated protein folding [GO:0061077]	GO:0005524; GO:0005832; GO:0006458; GO:0044183; GO:0051082; GO:0061077	TCP-1 chaperonin family	cre:CHLREDRAFT_127904;	XP_001690337.1;	KOG0364;COG0459;	NA	NA	PTHR11353:SF142;	PF00118;	TIGR02344;	PS00750;PS00751;PS00995;	SUBCELLULAR LOCATION: Cytoplasm {ECO:0000256|SAAS:SAAS00547836}.	IPR012719;IPR017998;IPR002194;IPR002423;IPR027409;IPR027413;	chaperonin-containing T-complex [GO:0005832]; ATP binding [GO:0005524]; protein binding involved in protein folding [GO:0044183]; unfolded protein binding [GO:0051082]; 'de novo' protein folding [GO:0006458]; chaperone-mediated protein folding [GO:0061077]
TRINITY_DN67303_c0_g1_i1	202	56.44	440577271	46	1e-11	L0P1I7	NA	NA	PH01B001G05.2 [Phyllostachys edulis]	CCI55279.1	PH01B001G05.2 protein	PH01B001G05.2	Phyllostachys edulis	2097	NA	NA	nucleic acid binding [GO:0003676]; RNA-DNA hybrid ribonuclease activity [GO:0004523]; DNA integration [GO:0015074]	GO:0003676; GO:0004523; GO:0015074	NA	NA	NA	NA	NA	NA	NA	PF03732;PF00665;PF00078;	NA	PS50994;PS50879;	NA	IPR001584;IPR021109;IPR005162;IPR012337;IPR002156;IPR000477;	nucleic acid binding [GO:0003676]; RNA-DNA hybrid ribonuclease activity [GO:0004523]; DNA integration [GO:0015074]
TRINITY_DN67270_c0_g1_i1	394	70.3	475590153	74	2e-14	M8B9A0	NA	NA	36.4 kDa proline-rich protein [Aegilops tauschii]	EMT21385.1	36.4 kDa proline-rich protein	F775_12921	Aegilops tauschii (Tausch's goatgrass) (Aegilops squarrosa)	232	NA	NA	NA	NA	NA	ats:F775_12921;	NA	NA	NA	NA	NA	PF14547;	NA	NA	NA	IPR016140;IPR027923;
TRINITY_DN672578_c0_g1_i1	248	62.5	326488627	91	2e-17	F2DNB5	0	NA	predicted protein [Hordeum vulgare subsp. vulgare]	326488627	Predicted protein	NA	Hordeum vulgare subsp. vulgare (Domesticated barley)	173
TRINITY_DN672489_c0_g1_i1	453	48.34	992279530	71	2e-06	A0A1B6QIH3	NA	NA	hypothetical protein SORBI_3001G115200, partial [Sorghum bicolor]	KXG37723	Uncharacterized protein (Fragment)	SORBI_001G115200	Sorghum bicolor (Sorghum) (Sorghum vulgare)	93
TRINITY_DN672135_c0_g1_i1	417	46.52	326508326	66	5e-45	F2DWF9	0	NA	predicted protein [Hordeum vulgare subsp. vulgare]	326508326	Predicted protein	NA	Hordeum vulgare subsp. vulgare (Domesticated barley)	118	NA	NA	ribosome [GO:0005840]; structural constituent of ribosome [GO:0003735]; translation [GO:0006412]	GO:0003735; GO:0005840; GO:0006412	NA	NA	NA	NA	NA	NA	PTHR10902;	PF01247;	NA	PS01105;	NA	IPR001780;IPR018266;IPR009000;	ribosome [GO:0005840]; structural constituent of ribosome [GO:0003735]; translation [GO:0006412]
TRINITY_DN671469_c0_g1_i1	780	47.05	902198017	69	1e-93	A0A0K9R237	NA	NA	hypothetical protein SOVF_115380 [Spinacia oleracea]	KNA13581	40S ribosomal protein S6	SOVF_115380	Spinacia oleracea (Spinach)	250	NA	NA	ribosome [GO:0005840]; structural constituent of ribosome [GO:0003735]; translation [GO:0006412]	GO:0003735; GO:0005840; GO:0006412	Eukaryotic ribosomal protein eS6 family	NA	NA	NA	NA	NA	PTHR11502;	PF01092;	NA	PS00578;	NA	IPR014401;IPR001377;IPR018282;	ribosome [GO:0005840]; structural constituent of ribosome [GO:0003735]; translation [GO:0006412]
TRINITY_DN67130_c0_g1_i1	239	57.32	77556771	48	2e-13	Q2QNR1	0	NA	retrotransposon protein, putative, unclassified [Oryza sativa Japonica Group]	77556771	Retrotransposon protein, putative, unclassified	LOC_Os12g37010	Oryza sativa subsp. japonica (Rice)	2027	NA	NA	nucleic acid binding [GO:0003676]; RNA-DNA hybrid ribonuclease activity [GO:0004523]; DNA integration [GO:0015074]	GO:0003676; GO:0004523; GO:0015074	NA	NA	NA	KOG0017;COG2801;	NA	NA	NA	PF03732;PF00665;PF00078;	NA	PS50994;PS50879;	NA	IPR001584;IPR021109;IPR005162;IPR012337;IPR002156;IPR000477;	nucleic acid binding [GO:0003676]; RNA-DNA hybrid ribonuclease activity [GO:0004523]; DNA integration [GO:0015074]
TRINITY_DN671181_c0_g1_i1	1212	48.76	669030748	100	2e-80	A0A077S2K5	NA	NA	unnamed protein product [Triticum aestivum]	CDM85389	Uncharacterized protein	TRAES_3BF114300050CFD_c1	Triticum aestivum (Wheat)	179
TRINITY_DN671097_c0_g1_i1	430	56.51	357150920	57	1e-08	I1IG45	NA	NA	PREDICTED: ankyrin repeat and protein kinase domain-containing protein 1-like [Brachypodium distachyon]	XP_003575623.1	Uncharacterized protein	LOC100846227 BRADI_4g00747	Brachypodium distachyon (Purple false brome) (Trachynia distachya)	435	NA	NA	NA	NA	NA	bdi:100846227;	XP_003575623.1;	KOG0504;KOG0548;COG0666;	EOG093608WV;	NA	NA	PF12796;PF00515;	NA	PS50297;PS50088;PS50005;PS50293;	NA	IPR002110;IPR020683;IPR013026;IPR011990;IPR001440;IPR019734;
TRINITY_DN67099_c0_g1_i5	203	62.56	475623091	75	1e-22	M8CCH6	NA	NA	Ubiquitin carboxyl-terminal hydrolase 23 [Aegilops tauschii]	EMT32099.1	Ubiquitin carboxyl-terminal hydrolase 23	F775_32525	Aegilops tauschii (Tausch's goatgrass) (Aegilops squarrosa)	968	NA	NA	thiol-dependent ubiquitinyl hydrolase activity [GO:0036459]; protein deubiquitination [GO:0016579]; ubiquitin-dependent protein catabolic process [GO:0006511]	GO:0006511; GO:0016579; GO:0036459	Peptidase C19 family	ats:F775_32525;	NA	NA	EOG093602AA;	NA	NA	PF00443;	NA	PS00972;PS00973;PS50235;	NA	IPR001394;IPR018200;IPR028889;	thiol-dependent ubiquitinyl hydrolase activity [GO:0036459]; protein deubiquitination [GO:0016579]; ubiquitin-dependent protein catabolic process [GO:0006511]
TRINITY_DN67099_c0_g1_i3	234	62.82	475623091	70	9e-26	M8CCH6	NA	NA	Ubiquitin carboxyl-terminal hydrolase 23 [Aegilops tauschii]	EMT32099.1	Ubiquitin carboxyl-terminal hydrolase 23	F775_32525	Aegilops tauschii (Tausch's goatgrass) (Aegilops squarrosa)	968	NA	NA	thiol-dependent ubiquitinyl hydrolase activity [GO:0036459]; protein deubiquitination [GO:0016579]; ubiquitin-dependent protein catabolic process [GO:0006511]	GO:0006511; GO:0016579; GO:0036459	Peptidase C19 family	ats:F775_32525;	NA	NA	EOG093602AA;	NA	NA	PF00443;	NA	PS00972;PS00973;PS50235;	NA	IPR001394;IPR018200;IPR028889;	thiol-dependent ubiquitinyl hydrolase activity [GO:0036459]; protein deubiquitination [GO:0016579]; ubiquitin-dependent protein catabolic process [GO:0006511]
TRINITY_DN67099_c0_g1_i2	246	66.67	475623091	69	6e-20	M8CCH6	NA	NA	Ubiquitin carboxyl-terminal hydrolase 23 [Aegilops tauschii]	EMT32099.1	Ubiquitin carboxyl-terminal hydrolase 23	F775_32525	Aegilops tauschii (Tausch's goatgrass) (Aegilops squarrosa)	968	NA	NA	thiol-dependent ubiquitinyl hydrolase activity [GO:0036459]; protein deubiquitination [GO:0016579]; ubiquitin-dependent protein catabolic process [GO:0006511]	GO:0006511; GO:0016579; GO:0036459	Peptidase C19 family	ats:F775_32525;	NA	NA	EOG093602AA;	NA	NA	PF00443;	NA	PS00972;PS00973;PS50235;	NA	IPR001394;IPR018200;IPR028889;	thiol-dependent ubiquitinyl hydrolase activity [GO:0036459]; protein deubiquitination [GO:0016579]; ubiquitin-dependent protein catabolic process [GO:0006511]
TRINITY_DN67072_c3_g2_i1	208	55.77	474086762	50	1e-16	M8A2Q2	NA	NA	hypothetical protein TRIUR3_21664 [Triticum urartu]	EMS54699.1	Uncharacterized protein	TRIUR3_21664	Triticum urartu (Red wild einkorn) (Crithodium urartu)	247
TRINITY_DN670294_c0_g1_i1	529	50.09	50878384	57	2e-46	Q6ATA5	0	NA	unknown protein [Oryza sativa Japonica Group]	50878384	Putative polyprotein	OSJNBa0022B03.13 OSJNBa0053F13.6	Oryza sativa subsp. japonica (Rice)	681	NA	NA	nucleic acid binding [GO:0003676]; DNA integration [GO:0015074]	GO:0003676; GO:0015074	NA	NA	NA	KOG0017;COG2801;	NA	NA	NA	PF00665;	NA	PS50994;	NA	IPR001584;IPR012337;	nucleic acid binding [GO:0003676]; DNA integration [GO:0015074]
TRINITY_DN67016_c1_g1_i1	205	65.37	473894812	54	3e-10	M7YNE7	NA	NA	DEAD-box ATP-dependent RNA helicase 40 [Triticum urartu]	EMS48902.1	DEAD-box ATP-dependent RNA helicase 40	TRIUR3_21693	Triticum urartu (Red wild einkorn) (Crithodium urartu)	1979	NA	NA	ATP binding [GO:0005524]; helicase activity [GO:0004386]; nucleic acid binding [GO:0003676]	GO:0003676; GO:0004386; GO:0005524	NA	NA	NA	NA	EOG0936041V;	NA	NA	PF00270;PF00271;	NA	PS00039;PS51192;PS51194;PS51195;	NA	IPR011545;IPR014001;IPR001650;IPR027417;IPR021109;IPR000629;IPR014014;	ATP binding [GO:0005524]; helicase activity [GO:0004386]; nucleic acid binding [GO:0003676]
TRINITY_DN669916_c0_g1_i1	1335	43.9	475595269	60	8e-06	M8BLZ8	NA	NA	hypothetical protein F775_14271 [Aegilops tauschii]	EMT22979.1	Uncharacterized protein	F775_14271	Aegilops tauschii (Tausch's goatgrass) (Aegilops squarrosa)	557	NA	NA	hydrolase activity, acting on ester bonds [GO:0016788]	GO:0016788	NA	ats:F775_14271;	NA	NA	EOG093605R5;	NA	NA	PF04827;PF01535;PF12854;PF13041;	TIGR00756;	PS51375;	NA	IPR006912;IPR002885;IPR011990;	hydrolase activity, acting on ester bonds [GO:0016788]
TRINITY_DN66880_c0_g1_i1	327	70.95	721651961	75	6e-33	I1HWB5	NA	NA	PREDICTED: uncharacterized protein LOC100834805 [Brachypodium distachyon]	XP_010233698	Uncharacterized protein	LOC100834805 BRADI_3g01390	Brachypodium distachyon (Purple false brome) (Trachynia distachya)	424	NA	NA	ubiquitin-protein transferase activity [GO:0004842]; SCF-dependent proteasomal ubiquitin-dependent protein catabolic process [GO:0031146]	GO:0004842; GO:0031146	NA	bdi:100834805;	XP_010233698.1;	ENOG410JU84;ENOG4110749;	EOG09360O25;	NA	NA	PF12937;	NA	PS50181;	NA	IPR001810;	ubiquitin-protein transferase activity [GO:0004842]; SCF-dependent proteasomal ubiquitin-dependent protein catabolic process [GO:0031146]
TRINITY_DN66849_c0_g1_i1	233	56.22	473728603	69	2e-08	M7YYJ8	NA	NA	hypothetical protein TRIUR3_32857 [Triticum urartu]	EMS45120.1	Uncharacterized protein	TRIUR3_32857	Triticum urartu (Red wild einkorn) (Crithodium urartu)	233	NA	NA	NA	NA	NA	NA	NA	NA	EOG093609FZ;
TRINITY_DN667868_c1_g9_i7	247	59.51	374086126	81	2e-33	H6U263	0	NA	unknown protein [Triticum aestivum]	374086126	Uncharacterized protein	NA	Triticum aestivum (Wheat)	307
TRINITY_DN667868_c1_g9_i4	269	57.62	374086126	80	1e-38	H6U263	0	NA	unknown protein [Triticum aestivum]	374086126	Uncharacterized protein	NA	Triticum aestivum (Wheat)	307
TRINITY_DN667868_c1_g8_i1	216	61.57	374086126	85	3e-19	H6U263	0	NA	unknown protein [Triticum aestivum]	374086126	Uncharacterized protein	NA	Triticum aestivum (Wheat)	307
TRINITY_DN667868_c1_g7_i1	219	60.73	374086126	67	4e-13	H6U263	0	NA	unknown protein [Triticum aestivum]	374086126	Uncharacterized protein	NA	Triticum aestivum (Wheat)	307
TRINITY_DN667868_c1_g6_i1	237	60.34	374086126	80	8e-20	H6U263	0	NA	unknown protein [Triticum aestivum]	374086126	Uncharacterized protein	NA	Triticum aestivum (Wheat)	307
TRINITY_DN667868_c1_g4_i2	250	58	374086126	78	3e-31	H6U263	0	NA	unknown protein [Triticum aestivum]	374086126	Uncharacterized protein	NA	Triticum aestivum (Wheat)	307
TRINITY_DN667806_c2_g2_i1	209	48.8	217426785	97	1e-14	D0QEK9	0	NA	Far1 [Triticum aestivum]	217426785	Far1	FAR1	Triticum aestivum (Wheat)	446	NA	NA	regulation of transcription, DNA-templated [GO:0006355]	GO:0006355	NA	NA	NA	NA	NA	NA	PTHR31669;	PF03101;	NA	NA	NA	IPR004330;IPR031052;	regulation of transcription, DNA-templated [GO:0006355]
TRINITY_DN667806_c2_g1_i2	244	45.9	217426785	65	4e-15	D0QEK9	0	NA	Far1 [Triticum aestivum]	217426785	Far1	FAR1	Triticum aestivum (Wheat)	446	NA	NA	regulation of transcription, DNA-templated [GO:0006355]	GO:0006355	NA	NA	NA	NA	NA	NA	PTHR31669;	PF03101;	NA	NA	NA	IPR004330;IPR031052;	regulation of transcription, DNA-templated [GO:0006355]
TRINITY_DN667770_c3_g1_i1	223	54.26	475612671	71	1e-23	M8CM31	NA	NA	hypothetical protein F775_16457 [Aegilops tauschii]	EMT28482.1	Uncharacterized protein	F775_16457	Aegilops tauschii (Tausch's goatgrass) (Aegilops squarrosa)	417	NA	NA	NA	NA	NA	ats:F775_16457;	NA	NA	EOG093602KT;
TRINITY_DN667770_c2_g1_i2	231	61.04	326498879	52	1e-08	F2E503	0	NA	predicted protein [Hordeum vulgare subsp. vulgare]	326498879	Predicted protein	NA	Hordeum vulgare subsp. vulgare (Domesticated barley)	190
TRINITY_DN667769_c1_g1_i1	210	64.76	475623091	92	1e-12	M8CCH6	NA	NA	Ubiquitin carboxyl-terminal hydrolase 23 [Aegilops tauschii]	EMT32099.1	Ubiquitin carboxyl-terminal hydrolase 23	F775_32525	Aegilops tauschii (Tausch's goatgrass) (Aegilops squarrosa)	968	NA	NA	thiol-dependent ubiquitinyl hydrolase activity [GO:0036459]; protein deubiquitination [GO:0016579]; ubiquitin-dependent protein catabolic process [GO:0006511]	GO:0006511; GO:0016579; GO:0036459	Peptidase C19 family	ats:F775_32525;	NA	NA	EOG093602AA;	NA	NA	PF00443;	NA	PS00972;PS00973;PS50235;	NA	IPR001394;IPR018200;IPR028889;	thiol-dependent ubiquitinyl hydrolase activity [GO:0036459]; protein deubiquitination [GO:0016579]; ubiquitin-dependent protein catabolic process [GO:0006511]
TRINITY_DN667764_c0_g2_i1	208	70.19	473867709	59	5e-09	M7YK80	NA	NA	Tubulin beta-2 chain [Triticum urartu]	EMS47662.1	Tubulin beta-2 chain	TRIUR3_32731	Triticum urartu (Red wild einkorn) (Crithodium urartu)	478	NA	NA	microtubule [GO:0005874]; GTP binding [GO:0005525]; GTPase activity [GO:0003924]; structural constituent of cytoskeleton [GO:0005200]; microtubule-based process [GO:0007017]	GO:0003924; GO:0005200; GO:0005525; GO:0005874; GO:0007017	Tubulin family	NA	NA	NA	NA	NA	PTHR11588;	PF00091;PF03953;	NA	NA	NA	IPR002453;IPR008280;IPR000217;IPR018316;IPR003008;	microtubule [GO:0005874]; GTP binding [GO:0005525]; GTPase activity [GO:0003924]; structural constituent of cytoskeleton [GO:0005200]; microtubule-based process [GO:0007017]
TRINITY_DN667763_c2_g1_i2	1147	37.58	475613995	86	3e-32	M8CYI6	NA	NA	hypothetical protein F775_24470 [Aegilops tauschii]	EMT28941.1	Uncharacterized protein	F775_24470	Aegilops tauschii (Tausch's goatgrass) (Aegilops squarrosa)	371	NA	NA	NA	NA	NA	ats:F775_24470;	NA	NA	NA	NA	NA	PF00692;	NA	NA	NA	IPR029054;
TRINITY_DN66638_c0_g1_i1	216	51.85	217426785	74	2e-12	D0QEK9	0	NA	Far1 [Triticum aestivum]	217426785	Far1	FAR1	Triticum aestivum (Wheat)	446	NA	NA	regulation of transcription, DNA-templated [GO:0006355]	GO:0006355	NA	NA	NA	NA	NA	NA	PTHR31669;	PF03101;	NA	NA	NA	IPR004330;IPR031052;	regulation of transcription, DNA-templated [GO:0006355]
TRINITY_DN66616_c0_g2_i1	296	61.82	473971295	92	1e-08	M7ZGG9	NA	NA	hypothetical protein TRIUR3_23401 [Triticum urartu]	EMS51485.1	Uncharacterized protein	TRIUR3_23401	Triticum urartu (Red wild einkorn) (Crithodium urartu)	333
TRINITY_DN66614_c0_g1_i1	244	56.15	32492152	68	2e-33	Q5JQX4	0	NA	OSJNBb0015D13.5 [Oryza sativa Japonica Group]	32492152	OSJNBb0015D13.5 protein	OSJNBb0015D13.5	Oryza sativa subsp. japonica (Rice)	1814	NA	NA	nucleic acid binding [GO:0003676]; RNA-DNA hybrid ribonuclease activity [GO:0004523]; DNA integration [GO:0015074]	GO:0003676; GO:0004523; GO:0015074	NA	NA	NA	KOG0017;COG2801;	NA	NA	NA	PF03732;PF00665;PF00078;	NA	PS50994;PS50879;	NA	IPR001584;IPR021109;IPR005162;IPR012337;IPR002156;IPR000477;	nucleic acid binding [GO:0003676]; RNA-DNA hybrid ribonuclease activity [GO:0004523]; DNA integration [GO:0015074]
TRINITY_DN66605_c1_g1_i4	220	55	473898490	63	3e-08	M7YFI8	NA	NA	hypothetical protein TRIUR3_01804 [Triticum urartu]	EMS49088.1	Uncharacterized protein	TRIUR3_01804	Triticum urartu (Red wild einkorn) (Crithodium urartu)	216	NA	NA	integral component of membrane [GO:0016021]	GO:0016021	NA	NA	NA	NA	EOG09360QCG;	NA	NA	NA	NA	NA	NA	NA	integral component of membrane [GO:0016021]
TRINITY_DN66605_c1_g1_i2	228	52.63	473898490	62	4e-07	M7YFI8	NA	NA	hypothetical protein TRIUR3_01804 [Triticum urartu]	EMS49088.1	Uncharacterized protein	TRIUR3_01804	Triticum urartu (Red wild einkorn) (Crithodium urartu)	216	NA	NA	integral component of membrane [GO:0016021]	GO:0016021	NA	NA	NA	NA	EOG09360QCG;	NA	NA	NA	NA	NA	NA	NA	integral component of membrane [GO:0016021]
TRINITY_DN66412_c0_g1_i2	269	51.3	326488935	99	7e-48	F2DKL9	0	NA	predicted protein [Hordeum vulgare subsp. vulgare]	326488935	Predicted protein	NA	Hordeum vulgare subsp. vulgare (Domesticated barley)	230	NA	NA	vacuolar transport [GO:0007034]	GO:0007034	SNF7 family	NA	NA	NA	NA	NA	NA	PF03357;	NA	NA	NA	IPR005024;	vacuolar transport [GO:0007034]
TRINITY_DN66412_c0_g1_i1	353	49.29	326488935	73	8e-42	F2DKL9	0	NA	predicted protein [Hordeum vulgare subsp. vulgare]	326488935	Predicted protein	NA	Hordeum vulgare subsp. vulgare (Domesticated barley)	230	NA	NA	vacuolar transport [GO:0007034]	GO:0007034	SNF7 family	NA	NA	NA	NA	NA	NA	PF03357;	NA	NA	NA	IPR005024;	vacuolar transport [GO:0007034]
TRINITY_DN66397_c0_g1_i1	413	51.09	326499920	72	7e-41	F2D6S4	0	NA	predicted protein [Hordeum vulgare subsp. vulgare]	326499920	Predicted protein	NA	Hordeum vulgare subsp. vulgare (Domesticated barley)	434	NA	NA	cell [GO:0005623]; isomerase activity [GO:0016853]; cell redox homeostasis [GO:0045454]	GO:0005623; GO:0016853; GO:0045454	Protein disulfide isomerase family	NA	NA	NA	NA	NA	NA	PF00085;	TIGR01126;	PS00194;PS51352;	NA	IPR005788;IPR012336;IPR017937;IPR013766;	cell [GO:0005623]; isomerase activity [GO:0016853]; cell redox homeostasis [GO:0045454]
TRINITY_DN66252_c0_g2_i1	306	56.54	1000816925	92	3e-58	A0A172GYI3	NA	NA	hypothetical protein AEX81_00002 [Triticum aestivum]	AML47750	Uncharacterized protein	AEX81_00002	Triticum aestivum (Wheat)	189
TRINITY_DN66198_c1_g1_i1	216	58.33	474086762	43	9e-08	M8A2Q2	NA	NA	hypothetical protein TRIUR3_21664 [Triticum urartu]	EMS54699.1	Uncharacterized protein	TRIUR3_21664	Triticum urartu (Red wild einkorn) (Crithodium urartu)	247
TRINITY_DN661468_c0_g1_i1	423	37.12	326519983	96	4e-08	F2E994	0	NA	predicted protein [Hordeum vulgare subsp. vulgare]	326519983	Predicted protein	NA	Hordeum vulgare subsp. vulgare (Domesticated barley)	233	NA	NA	endopeptidase inhibitor activity [GO:0004866]	GO:0004866	NA	NA	NA	NA	NA	NA	NA	PF00197;	NA	PS00283;	NA	IPR011065;IPR002160;	endopeptidase inhibitor activity [GO:0004866]
TRINITY_DN66061_c1_g2_i1	218	60.55	474210298	71	4e-10	M7ZFI4	NA	NA	Tryptophan aminotransferase 1 [Triticum urartu]	EMS58837.1	Acyl carrier protein	TRIUR3_28891	Triticum urartu (Red wild einkorn) (Crithodium urartu)	546	NA	NA	carbon-sulfur lyase activity [GO:0016846]; transaminase activity [GO:0008483]; fatty acid biosynthetic process [GO:0006633]	GO:0006633; GO:0008483; GO:0016846	NA	NA	NA	NA	EOG09360BJJ;	NA	NA	PF04864;PF00550;	TIGR00517;	PS50075;PS00012;	NA	IPR003231;IPR006948;IPR006947;IPR009081;IPR006162;IPR015424;IPR015421;IPR015422;	carbon-sulfur lyase activity [GO:0016846]; transaminase activity [GO:0008483]; fatty acid biosynthetic process [GO:0006633]
TRINITY_DN66055_c0_g1_i1	4083	49.55	58532025	43	0	Q7XU53	0	NA	OSJNBa0006A01.18 [Oryza sativa Japonica Group]	58532025	OSJNBa0006A01.18 protein	OSJNBa0006A01.18	Oryza sativa (Rice)	1189	NA	NA	NA	NA	NA	NA	NA	ENOG410IPXU;ENOG410YADE;	NA	NA	NA	PF00078;PF13966;	NA	PS50878;	NA	IPR005135;IPR000477;IPR026960;
TRINITY_DN66040_c0_g1_i1	249	48.19	474086265	68	2e-10	M8A2M1	NA	NA	60S ribosomal protein L36-1 [Triticum urartu]	EMS54664.1	60S ribosomal protein L36	TRIUR3_28929	Triticum urartu (Red wild einkorn) (Crithodium urartu)	172	NA	NA	ribosome [GO:0005840]; structural constituent of ribosome [GO:0003735]; translation [GO:0006412]	GO:0003735; GO:0005840; GO:0006412	Eukaryotic ribosomal protein eL36 family	NA	NA	NA	EOG09360JMW;	NA	PTHR10114;	PF01158;	NA	PS01190;	NA	IPR000509;	ribosome [GO:0005840]; structural constituent of ribosome [GO:0003735]; translation [GO:0006412]
TRINITY_DN66008_c0_g1_i1	214	61.68	212007822	72	1e-10	B6Z277	0	NA	hypothetical protein [Triticum aestivum]	212007822	Putative uncharacterized protein	NA	Triticum aestivum (Wheat)	131
TRINITY_DN659714_c0_g1_i1	258	45.74	332079211	63	7e-10	F6M8R4	0	NA	hypothetical protein TAANSRALLhA_190H5.g00004 [Triticum aestivum]	332079211	Uncharacterized protein	TAANSRALLhA_1716E15.g00001 TAANSRALLhA_190H5.g00004	Triticum aestivum (Wheat)	139
TRINITY_DN659590_c0_g1_i1	214	51.87	567218678	73	7e-07	V4P4K8	NA	NA	hypothetical protein EUTSA_v10027316mg, partial [Eutrema salsugineum]	XP_006412968	Uncharacterized protein (Fragment)	EUTSA_v10027316mg	Eutrema salsugineum (Saltwater cress) (Sisymbrium salsugineum)	72	NA	NA	NA	NA	NA	eus:EUTSA_v10027316mg;	XP_006412968.1;
TRINITY_DN65868_c0_g1_i1	291	55.67	217426785	86	4e-13	D0QEK9	0	NA	Far1 [Triticum aestivum]	217426785	Far1	FAR1	Triticum aestivum (Wheat)	446	NA	NA	regulation of transcription, DNA-templated [GO:0006355]	GO:0006355	NA	NA	NA	NA	NA	NA	PTHR31669;	PF03101;	NA	NA	NA	IPR004330;IPR031052;	regulation of transcription, DNA-templated [GO:0006355]
TRINITY_DN658580_c0_g1_i1	213	53.99	474077686	83	6e-22	M7ZQK3	NA	NA	hypothetical protein TRIUR3_12415 [Triticum urartu]	EMS54630.1	Uncharacterized protein	TRIUR3_12415	Triticum urartu (Red wild einkorn) (Crithodium urartu)	912	NA	NA	NA	NA	NA	NA	NA	NA	EOG093608BR;	NA	NA	NA	NA	NA	NA	IPR032675;
TRINITY_DN65857_c0_g1_i2	218	37.61	1666236	77	3e-20	Q96467	0	NA	unknown [Hordeum vulgare]	1666236	Putative uncharacterized protein	NA	Hordeum vulgare (Barley)	337	NA	NA	NA	NA	NA	NA	NA	NA	NA	NA	NA	PF03732;	NA	NA	NA	IPR005162;
TRINITY_DN65830_c0_g1_i1	206	58.74	32141364	80	8e-18	Q7XZE5	0	NA	unknown [Aegilops tauschii]	32141364	Uncharacterized protein	NA	Aegilops tauschii (Tausch's goatgrass) (Aegilops squarrosa)	611
TRINITY_DN65728_c1_g1_i1	209	61.72	475589981	56	6e-06	M8BHA8	NA	NA	Putative disease resistance protein RGA4 [Aegilops tauschii]	EMT21329.1	Putative disease resistance protein RGA4	F775_25696	Aegilops tauschii (Tausch's goatgrass) (Aegilops squarrosa)	1467	NA	NA	integral component of membrane [GO:0016021]; ADP binding [GO:0043531]	GO:0016021; GO:0043531	NA	ats:F775_25696;	NA	NA	EOG0936057X;	NA	NA	PF00931;	NA	NA	NA	IPR032675;IPR002182;IPR027417;IPR011991;	integral component of membrane [GO:0016021]; ADP binding [GO:0043531]
TRINITY_DN657161_c0_g1_i1	271	45.76	116792813	72	1e-22	A9P0U9	0	NA	unknown [Picea sitchensis]	116792813	Putative uncharacterized protein	NA	Picea sitchensis (Sitka spruce) (Pinus sitchensis)	56	NA	NA	ribosome [GO:0005840]; structural constituent of ribosome [GO:0003735]; translation [GO:0006412]	GO:0003735; GO:0005840; GO:0006412	NA	NA	NA	NA	NA	NA	NA	PF00253;	NA	NA	NA	IPR001209;	ribosome [GO:0005840]; structural constituent of ribosome [GO:0003735]; translation [GO:0006412]
TRINITY_DN65676_c0_g1_i1	480	41.25	242070195	47	2e-13	C5Y5N8	8072736	SORBIDRAFT_05g004435	hypothetical protein	242070195	Deleted.
TRINITY_DN655_c0_g1_i1	241	39.83	21740985	62	2e-25	Q7XTX5	0	NA	OSJNBa0019K04.23 [Oryza sativa Japonica Group]	21740985	OSJNBa0019K04.23 protein	OSJNBa0019K04.23	Oryza sativa subsp. japonica (Rice)	507	NA	NA	nucleic acid binding [GO:0003676]; DNA integration [GO:0015074]	GO:0003676; GO:0015074	NA	NA	NA	KOG0017;COG2801;	NA	NA	NA	PF07727;	NA	PS50994;	NA	IPR001584;IPR012337;IPR013103;	nucleic acid binding [GO:0003676]; DNA integration [GO:0015074]
TRINITY_DN655134_c0_g1_i1	229	55.9	669029158	73	4e-12	A0A077S1F0	NA	NA	unnamed protein product [Triticum aestivum]	CDM83269	Uncharacterized protein	TRAES_3BF117800020CFD_c1	Triticum aestivum (Wheat)	267	NA	NA	NA	NA	NA	NA	NA	NA	NA	NA	NA	NA	NA	NA	NA	IPR016024;
TRINITY_DN654752_c0_g1_i1	313	52.72	194690574	57	8e-34	B4FB78	100192070	LOC100192070	uncharacterized LOC100192070	194690574	Uncharacterized protein	NA	Zea mays (Maize)	183	NA	NA	NAD binding [GO:0051287]; oxidation-reduction process [GO:0055114]	GO:0051287; GO:0055114	NA	NA	NA	NA	NA	NA	NA	PF02826;	NA	PS00671;	NA	IPR029753;IPR006140;IPR016040;	NAD binding [GO:0051287]; oxidation-reduction process [GO:0055114]
TRINITY_DN65361_c1_g1_i1	249	33.73	62733848	68	3e-32	Q53JT8	0	NA	retrotransposon protein, putative, Ty3-gypsy sub-class [Oryza sativa Japonica Group]	62733848	Retrotransposon protein, putative, Ty3-gypsy sub-class (Retrotransposon protein, putative, Ty3-gypsy subclass)	LOC_Os11g23120	Oryza sativa subsp. japonica (Rice)	288	NA	NA	NA	NA	NA	NA	NA	KOG0017;COG2801;
TRINITY_DN653606_c0_g1_i1	645	46.67	474193899	84	2e-06	M7ZF52	NA	NA	Cycloartenol synthase [Triticum urartu]	EMS58271.1	Cycloartenol synthase	TRIUR3_17001	Triticum urartu (Red wild einkorn) (Crithodium urartu)	1092	NA	NA	intramolecular transferase activity [GO:0016866]	GO:0016866	Terpene cyclase/mutase family	NA	NA	NA	EOG0936031Q;	NA	NA	PF13243;PF13249;	TIGR01787;	PS01074;	NA	IPR032696;IPR032697;IPR018333;IPR002365;IPR008930;	intramolecular transferase activity [GO:0016866]
TRINITY_DN65354_c0_g1_i1	362	46.96	326527069	95	5e-77	F2EAV4	0	NA	predicted protein [Hordeum vulgare subsp. vulgare]	326527069	Predicted protein	NA	Hordeum vulgare subsp. vulgare (Domesticated barley)	536	NA	NA	NA	NA	NA	NA	NA	NA	NA	NA	NA	PF00646;	NA	PS50181;	NA	IPR001810;IPR032675;
TRINITY_DN65339_c0_g1_i1	206	48.54	62701816	62	8e-23	Q53KS2	0	NA	retrotransposon protein, putative, Ty3-gypsy sub-class [Oryza sativa Japonica Group]	62701816	Retrotransposon protein, putative, Ty3-gypsy sub-class	LOC_Os11g13470	Oryza sativa subsp. japonica (Rice)	883	NA	NA	nucleic acid binding [GO:0003676]; DNA integration [GO:0015074]	GO:0003676; GO:0015074	NA	NA	NA	KOG0017;COG2801;	NA	NA	NA	PF00665;PF00078;	NA	PS50994;	NA	IPR001584;IPR021109;IPR012337;IPR000477;	nucleic acid binding [GO:0003676]; DNA integration [GO:0015074]
TRINITY_DN653205_c0_g1_i1	294	54.08	326506774	100	2e-12	F2D8K7	0	NA	predicted protein [Hordeum vulgare subsp. vulgare]	326506774	Predicted protein	NA	Hordeum vulgare subsp. vulgare (Domesticated barley)	223	NA	NA	NA	NA	GST superfamily	NA	NA	NA	NA	NA	NA	PF00043;PF02798;	NA	PS50405;PS50404;	NA	IPR010987;IPR004045;IPR004046;IPR012336;
[truncated: 104,312 more rows]
