# Supplementary material for: RNA-Seq Analysis of Developing Grains of Wheat to Intrigue Into the Complex Molecular Mechanism of the Heat Stress Response
Source: Front Plant Sci. 2022 Jun 2;13:904392. doi: 10.3389/fpls.2022.904392 (PMC9201344; doi:10.3389/fpls.2022.904392)
Supplement: Supplementary file 2 [file Table_2.XLSX]

## Sheet: GO_Biological_Process
Supplementary file 2. Functionally annotated transcripts of Biological Processes (BP)
Gene Annotation	Transcripts
DNA integration [GO:0015074]	5688
regulation of transcription, DNA-templated [GO:0006355]	1036
regulation of transcription, DNA-templated [GO:0006355]	1024
transcription, DNA-templated [GO:0006351]	1023
translation [GO:0006412]	722
carbohydrate metabolic process [GO:0005975]	661
cellulose catabolic process [GO:0030245]	637
zinc ion binding [GO:0008270]	567
protein deubiquitination [GO:0016579]	546
thiol-dependent ubiquitinyl hydrolase activity [GO:0036459]	516
transcription, DNA-templated [GO:0006351]	447
transmembrane transport [GO:0055085]	423
structural constituent of ribosome [GO:0003735]	366
vesicle-mediated transport [GO:0016192]	268
intracellular protein transport [GO:0006886]	261
transferase activity, transferring hexosyl groups [GO:0016758]	231
response to stress [GO:0006950]	219
oxidoreductase activity [GO:0016491]	215
gene silencing by RNA [GO:0031047]	213
ATP binding [GO:0005524]	209
unfolded protein binding [GO:0051082]	209
cell redox homeostasis [GO:0045454]	206
transcription, DNA-templated [GO:0006351]	205
auxin-activated signaling pathway [GO:0009734]	205
microtubule motor activity [GO:0003777]	196
hydrogen peroxide catabolic process [GO:0042744]	196
hydrolase activity [GO:0016787]	186
metabolic process [GO:0008152]	181
glycolytic process [GO:0006096]	181
intracellular protein transport [GO:0006886]	180
metal ion binding [GO:0046872]	180
signal transduction [GO:0007165]	171
cell wall organization [GO:0071555]	151
1,3-beta-D-glucan synthase activity [GO:0003843]	147
hydrolase activity, hydrolyzing O-glycosyl compounds [GO:0004553]	139
metal ion binding [GO:0046872]	138
defense response [GO:0006952]	137
recognition of pollen [GO:0048544]	135
integral component of membrane [GO:0016021]	132
biosynthetic process [GO:0009058]	129
protein folding [GO:0006457]	129
nucleus [GO:0005634]	128
positive regulation of transcription from RNA polymerase II promoter [GO:0045944]	126
multicellular organism development [GO:0007275]	125
RNA processing [GO:0006396]	125
MAPK cascade [GO:0000165]	125
transporter activity [GO:0005215]	122
carbon-sulfur lyase activity [GO:0016846]	112
iron ion binding [GO:0005506]	109
ribosome biogenesis [GO:0042254]	108
zinc ion binding [GO:0008270]	107
microtubule-based process [GO:0007017]	106
protein transport [GO:0015031]	104
hydrolase activity, hydrolyzing O-glycosyl compounds [GO:0004553]	99
integral component of membrane [GO:0016021]	99
protein-chromophore linkage [GO:0018298]	96
photosystem II [GO:0009523]	93
response to freezing [GO:0050826]	91
eukaryotic 43S preinitiation complex [GO:0016282]	87
translation initiation factor activity [GO:0003743]	87
protein glycosylation [GO:0006486]	87
telomere maintenance [GO:0000723]	87
folic acid biosynthetic process [GO:0046656]	86
nucleosome assembly [GO:0006334]	86
regulation of cell shape [GO:0008360]	86
ATP binding [GO:0005524]	85
iron-sulfur cluster binding [GO:0051536]	84
phosphoric diester hydrolase activity [GO:0008081]	83
Ran GTPase binding [GO:0008536]	82
clathrin adaptor complex [GO:0030131]	80
intracellular [GO:0005622]	80
DNA replication [GO:0006260]	79
nucleus [GO:0005634]	78
ATP binding [GO:0005524]	76
exocytosis [GO:0006887]	76
nucleic acid binding [GO:0003676]	76
protein catabolic process [GO:0030163]	75
DNA binding [GO:0003677]	75
transcription factor activity, sequence-specific DNA binding [GO:0003700]	75
small GTPase mediated signal transduction [GO:0007264]	75
integral component of membrane [GO:0016021]	75
response to cadmium ion [GO:0046686]	70
lipid metabolic process [GO:0006629]	69
starch biosynthetic process [GO:0019252]	68
glycerol ether metabolic process [GO:0006662]	67
zinc ion binding [GO:0008270]	67
spliceosomal complex [GO:0005681]	66
integral component of membrane [GO:0016021]	65
cell division [GO:0051301]	63
DNA catabolic process [GO:0006308]	62
mRNA processing [GO:0006397]	62
oxidation-reduction process [GO:0055114]	61
cellulose biosynthetic process [GO:0030244]	61
rRNA N-glycosylase activity [GO:0030598]	60
nucleotide-excision repair [GO:0006289]	60
defense response [GO:0006952]	60
ubiquitin-dependent protein catabolic process [GO:0006511]	59
protein ubiquitination [GO:0016567]	59
structural molecule activity [GO:0005198]	58
protein kinase binding [GO:0019901]	58
NAD binding [GO:0051287]	57
chitin catabolic process [GO:0006032]	57
ubiquitin-dependent protein catabolic process [GO:0006511]	57
DNA repair [GO:0006281]	56
sexual reproduction [GO:0019953]	56
protein disulfide oxidoreductase activity [GO:0015035]	55
rRNA processing [GO:0006364]	55
COPII vesicle coat [GO:0030127]	55
trehalose biosynthetic process [GO:0005992]	55
hydrogen ion transmembrane transporter activity [GO:0015078]	55
ATP binding [GO:0005524]	54
proteasome-mediated ubiquitin-dependent protein catabolic process [GO:0043161]	54
protein metabolic process [GO:0019538]	54
structural molecule activity [GO:0005198]	52
peroxidase activity [GO:0004601]	52
cell wall biogenesis [GO:0042546]	51
carbohydrate binding [GO:0030246]	51
pyridoxal phosphate binding [GO:0030170]	51
zinc ion binding [GO:0008270]	50
protein refolding [GO:0042026]	50
glutamine biosynthetic process [GO:0006542]	49
sucrose synthase activity [GO:0016157]	49
proteolysis involved in cellular protein catabolic process [GO:0051603]	48
DNA topological change [GO:0006265]	48
transferase activity, transferring acyl groups other than amino-acyl groups [GO:0016747]	48
embryo development ending in seed dormancy [GO:0009793]	48
transcription initiation from RNA polymerase II promoter [GO:0006367]	48
hydrolase activity, hydrolyzing O-glycosyl compounds [GO:0004553]	47
transcription from RNA polymerase II promoter [GO:0006366]	47
cell wall organization [GO:0071555]	47
ligase activity [GO:0016874]	47
clathrin coat of trans-Golgi network vesicle [GO:0030130]	46
metal ion binding [GO:0046872]	46
lipid binding [GO:0008289]	46
ATP binding [GO:0005524]	46
threonine-type endopeptidase activity [GO:0004298]	45
mismatched DNA binding [GO:0030983]	45
integral component of membrane [GO:0016021]	44
membrane [GO:0016020]	44
protein folding [GO:0006457]	43
xyloglucan metabolic process [GO:0010411]	43
DNA helicase activity [GO:0003678]	43
pseudouridine synthase activity [GO:0009982]	42
vacuolar transport [GO:0007034]	42
heme binding [GO:0020037]	42
galactose metabolic process [GO:0006012]	41
defense response to bacterium [GO:0042742]	41
pectin biosynthetic process [GO:0045489]	41
raffinose alpha-galactosidase activity [GO:0052692]	40
phosphate-containing compound metabolic process [GO:0006796]	40
defense response to fungus [GO:0050832]	40
amylopectin maltohydrolase activity [GO:0102229]	39
iron ion binding [GO:0005506]	39
DNA-templated transcription, initiation [GO:0006352]	39
electron transport chain [GO:0022900]	39
oxidoreductase activity, acting on single donors with incorporation of molecular oxygen, incorporation of two atoms of oxygen [GO:0016702]	39
inorganic diphosphatase activity [GO:0004427]	39
nucleoside metabolic process [GO:0009116]	38
RNA binding [GO:0003723]	38
polygalacturonate 4-alpha-galacturonosyltransferase activity [GO:0047262]	38
transferase activity, transferring acyl groups [GO:0016746]	38
O-acyltransferase activity [GO:0008374]	37
metal ion binding [GO:0046872]	37
asparagine biosynthetic process [GO:0006529]	36
autophagy [GO:0006914]	36
Arp2/3 complex-mediated actin nucleation [GO:0034314]	36
cell cycle [GO:0007049]	36
cytoskeleton organization [GO:0007010]	36
ligase activity [GO:0016874]	35
pectinesterase activity [GO:0030599]	35
catalytic activity [GO:0003824]	35
tryptophanyl-tRNA aminoacylation [GO:0006436]	35
tRNA aminoacylation for protein translation [GO:0006418]	35
fatty acid beta-oxidation [GO:0006635]	34
transport [GO:0006810]	34
membrane coat [GO:0030117]	34
sequence-specific DNA binding [GO:0043565]	34
membrane [GO:0016020]	34
photosynthesis [GO:0015979]	34
proteasome assembly [GO:0043248]	34
negative regulation of transcription, DNA-templated [GO:0045892]	33
cell wall macromolecule catabolic process [GO:0016998]	33
SNAP receptor activity [GO:0005484]	33
oligosaccharyl transferase activity [GO:0004576]	33
DNA helicase activity [GO:0003678]	33
integral component of membrane [GO:0016021]	33
COP9 signalosome [GO:0008180]	33
negative regulation of defense response to bacterium, incompatible interaction [GO:1902478]	32
integral component of membrane [GO:0016021]	32
thylakoid membrane organization [GO:0010027]	32
vegetative to reproductive phase transition of meristem [GO:0010228]	32
negative regulation of plant-type hypersensitive response [GO:0034051]	32
protein heterodimerization activity [GO:0046982]	32
L-malate dehydrogenase activity [GO:0030060]	32
Golgi vesicle transport [GO:0048193]	31
lipid binding [GO:0008289]	31
pectin catabolic process [GO:0045490]	31
lysine biosynthetic process via diaminopimelate [GO:0009089]	31
tyrosyl-tRNA aminoacylation [GO:0006437]	31
response to auxin [GO:0009733]	31
protein transporter activity [GO:0008565]	30
hydrolase activity [GO:0016787]	30
cysteinyl-tRNA aminoacylation [GO:0006423]	30
hydrolase activity [GO:0016787]	30
regulation of protein catabolic process [GO:0042176]	30
seryl-tRNA aminoacylation [GO:0006434]	29
phosphatidylcholine biosynthetic process [GO:0006656]	29
multicellular organism development [GO:0007275]	29
protein kinase binding [GO:0019901]	29
response to karrikin [GO:0080167]	29
calcium ion binding [GO:0005509]	29
positive regulation of kinase activity [GO:0033674]	29
transcription, DNA-templated [GO:0006351]	29
cellular response to stress [GO:0033554]	29
regulation of DNA endoreduplication [GO:0032875]	28
mitochondrion [GO:0005739]	28
clathrin coat assembly [GO:0048268]	28
ER to Golgi vesicle-mediated transport [GO:0006888]	28
zinc ion binding [GO:0008270]	28
methionine biosynthetic process [GO:0009086]	28
DNA-directed DNA polymerase activity [GO:0003887]	28
acetyl-CoA biosynthetic process from pyruvate [GO:0006086]	28
vesicle docking involved in exocytosis [GO:0006904]	28
threonyl-tRNA aminoacylation [GO:0006435]	28
regulation of root meristem growth [GO:0010082]	28
ferroxidase activity [GO:0004322]	27
chloroplast [GO:0009507]	27
carbohydrate metabolic process [GO:0005975]	27
trichome morphogenesis [GO:0010090]	27
hydrolase activity, acting on ester bonds [GO:0016788]	27
fatty acid metabolic process [GO:0006631]	27
plasma membrane [GO:0005886]	27
actin filament bundle assembly [GO:0051017]	27
Rab GDP-dissociation inhibitor activity [GO:0005093]	27
malate metabolic process [GO:0006108]	27
ATP binding [GO:0005524]	27
multidimensional cell growth [GO:0009825]	27
UMP salvage [GO:0044206]	27
metal ion binding [GO:0046872]	27
catalytic activity [GO:0003824]	27
glutaminyl-tRNA aminoacylation [GO:0006425]	27
Arp2/3 complex-mediated actin nucleation [GO:0034314]	27
nucleus [GO:0005634]	26
lipid transport [GO:0006869]	26
cullin-RING ubiquitin ligase complex [GO:0031461]	26
protein tyrosine/serine/threonine phosphatase activity [GO:0008138]	26
hydrolase activity, acting on carbon-nitrogen (but not peptide) bonds [GO:0016810]	26
positive regulation of proteasomal ubiquitin-dependent protein catabolic process [GO:0032436]	26
microtubule binding [GO:0008017]	26
cytokinesis [GO:0000910]	26
chromosome organization [GO:0051276]	26
RNA binding [GO:0003723]	26
pexophagy [GO:0030242]	26
amino acid binding [GO:0016597]	25
4 iron, 4 sulfur cluster binding [GO:0051539]	25
carbohydrate binding [GO:0030246]	25
proline biosynthetic process [GO:0006561]	25
ATP binding [GO:0005524]	25
cellular iron ion homeostasis [GO:0006879]	25
heat shock protein binding [GO:0031072]	25
actin filament depolymerization [GO:0030042]	25
positive regulation of ubiquitin protein ligase activity [GO:1904668]	25
microtubule severing [GO:0051013]	25
cellulose biosynthetic process [GO:0030244]	25
CTP salvage [GO:0044211]	24
flavin adenine dinucleotide binding [GO:0050660]	24
leucyl-tRNA aminoacylation [GO:0006429]	24
chalcone isomerase activity [GO:0045430]	24
'de novo' CTP biosynthetic process [GO:0044210]	24
integral component of membrane [GO:0016021]	24
protein autophosphorylation [GO:0046777]	24
glutamine metabolic process [GO:0006541]	24
L-methionine salvage from methylthioadenosine [GO:0019509]	24
thiol-dependent ubiquitinyl hydrolase activity [GO:0036459]	24
flavin adenine dinucleotide binding [GO:0050660]	24
nucleus [GO:0005634]	24
protein transporter activity [GO:0008565]	24
protein serine/threonine kinase activity [GO:0004674]	24
cell [GO:0005623]	23
anchored component of membrane [GO:0031225]	23
COPII vesicle coating [GO:0048208]	23
root development [GO:0048364]	23
protein deneddylation [GO:0000338]	23
NADP binding [GO:0050661]	23
response to abscisic acid [GO:0009737]	23
lyase activity [GO:0016829]	23
D-xylose metabolic process [GO:0042732]	23
ATP-dependent chromatin remodeling [GO:0043044]	23
intracellular signal transduction [GO:0035556]	23
NAD biosynthetic process [GO:0009435]	23
protein phosphorylation [GO:0006468]	23
valyl-tRNA aminoacylation [GO:0006438]	23
cell growth [GO:0016049]	23
fructose 6-phosphate metabolic process [GO:0006002]	23
ATP binding [GO:0005524]	23
chitinase activity [GO:0004568]	22
metal ion binding [GO:0046872]	22
phosphatidylinositol phosphorylation [GO:0046854]	22
integral component of membrane [GO:0016021]	22
intracellular membrane-bounded organelle [GO:0043231]	22
DNA recombination [GO:0006310]	22
metal ion binding [GO:0046872]	22
tricarboxylic acid cycle [GO:0006099]	22
DNA repair [GO:0006281]	22
histone modification [GO:0016570]	22
arginyl-tRNA aminoacylation [GO:0006420]	22
ATP binding [GO:0005524]	22
prefoldin complex [GO:0016272]	22
phosphoenolpyruvate carboxylase activity [GO:0008964]	22
signal peptidase complex [GO:0005787]	22
carbohydrate metabolic process [GO:0005975]	22
proton-transporting V-type ATPase, V0 domain [GO:0033179]	22
terpene synthase activity [GO:0010333]	22
GDP-mannose biosynthetic process [GO:0009298]	22
protein kinase C-activating G-protein coupled receptor signaling pathway [GO:0007205]	21
N-glycan processing [GO:0006491]	21
protein import into mitochondrial matrix [GO:0030150]	21
hyperosmotic response [GO:0006972]	21
defense response [GO:0006952]	21
cytokinin dehydrogenase activity [GO:0019139]	21
protein N-acetylglucosaminyltransferase activity [GO:0016262]	21
glutathione catabolic process [GO:0006751]	21
L-phenylalanine:2-oxoglutarate aminotransferase activity [GO:0080130]	21
proton-transporting ATP synthase activity, rotational mechanism [GO:0046933]	21
protein heterodimerization activity [GO:0046982]	21
alpha-L-arabinofuranosidase activity [GO:0046556]	21
regulation of ARF protein signal transduction [GO:0032012]	21
histone binding [GO:0042393]	21
rRNA processing [GO:0006364]	21
nucleocytoplasmic transport [GO:0006913]	21
calmodulin binding [GO:0005516]	21
pollen development [GO:0009555]	21
phenylalanine ammonia-lyase activity [GO:0045548]	21
peroxisome fission [GO:0016559]	21
cinnamic acid biosynthetic process [GO:0009800]	21
carbon utilization [GO:0015976]	21
thiamine pyrophosphate binding [GO:0030976]	21
protein dimerization activity [GO:0046983]	20
ubiquitin ligase complex [GO:0000151]	20
protein polyubiquitination [GO:0000209]	20
root hair elongation [GO:0048767]	20
Cdc73/Paf1 complex [GO:0016593]	20
DNA replication [GO:0006260]	20
isoprenoid biosynthetic process [GO:0008299]	20
Smc5-Smc6 complex [GO:0030915]	20
ribonucleoside binding [GO:0032549]	20
hexose transmembrane transport [GO:0035428]	20
double-strand break repair via homologous recombination [GO:0000724]	20
glucose import [GO:0046323]	20
unfolded protein binding [GO:0051082]	20
one-carbon metabolic process [GO:0006730]	20
small-subunit processome [GO:0032040]	20
cellular aldehyde metabolic process [GO:0006081]	20
regulation of translation [GO:0006417]	20
fatty acid biosynthetic process [GO:0006633]	20
xylan catabolic process [GO:0045493]	20
retrograde vesicle-mediated transport, Golgi to ER [GO:0006890]	20
xylan biosynthetic process [GO:0045492]	20
protein initiator methionine removal [GO:0070084]	20
ammonia-lyase activity [GO:0016841]	20
microtubule binding [GO:0008017]	20
DNA recombination [GO:0006310]	20
pectate lyase activity [GO:0030570]	19
aspartate kinase activity [GO:0004072]	19
glucosylceramidase activity [GO:0004348]	19
transferase activity [GO:0016740]	19
GTPase activity [GO:0003924]	19
dihydrolipoyllysine-residue acetyltransferase activity [GO:0004742]	19
Ran GTPase binding [GO:0008536]	19
cell cycle [GO:0007049]	19
NADP binding [GO:0050661]	19
positive regulation of translational termination [GO:0045905]	19
cytosolic small ribosomal subunit [GO:0022627]	19
translational frameshifting [GO:0006452]	19
cytosol [GO:0005829]	19
RNA polyadenylation [GO:0043631]	19
rRNA binding [GO:0019843]	19
translation initiation factor activity [GO:0003743]	19
defense response to bacterium, incompatible interaction [GO:0009816]	19
glutathione-disulfide reductase activity [GO:0004362]	19
perinuclear region of cytoplasm [GO:0048471]	19
protein deubiquitination [GO:0016579]	19
lipid catabolic process [GO:0016042]	19
U4/U6 x U5 tri-snRNP complex [GO:0046540]	18
spliceosomal complex [GO:0005681]	18
DNA binding [GO:0003677]	18
fructan beta-(2,6)-fructosidase activity [GO:0033949]	18
phosphatidylserine decarboxylase activity [GO:0004609]	18
sucrose alpha-glucosidase activity [GO:0004575]	18
response to oxidative stress [GO:0006979]	18
NAD-dependent histone deacetylase activity (H3-K14 specific) [GO:0032041]	18
proton-transporting V-type ATPase complex assembly [GO:0070070]	18
chromosome separation [GO:0051304]	17
gluconeogenesis [GO:0006094]	17
protein phosphatase regulator activity [GO:0019888]	17
DNA replication [GO:0006260]	17
vacuolar membrane [GO:0005774]	17
phenylalanyl-tRNA aminoacylation [GO:0006432]	17
mitotic cell cycle checkpoint [GO:0007093]	17
transition metal ion binding [GO:0046914]	17
nicotinate nucleotide salvage [GO:0019358]	17
response to salt stress [GO:0009651]	17
pentose-phosphate shunt, non-oxidative branch [GO:0009052]	17
hydrolase activity, acting on ester bonds [GO:0016788]	17
pyridoxal phosphate binding [GO:0030170]	17
integral component of membrane [GO:0016021]	17
Ino80 complex [GO:0031011]	17
zinc ion binding [GO:0008270]	17
RNA methyltransferase activity [GO:0008173]	17
methyltransferase activity [GO:0008168]	17
chloroplast [GO:0009507]	17
protein folding [GO:0006457]	17
alanyl-tRNA aminoacylation [GO:0006419]	17
nucleotidyltransferase activity [GO:0016779]	17
DNA polymerase processivity factor activity [GO:0030337]	17
methionyl-tRNA aminoacylation [GO:0006431]	17
cellular response to oxidative stress [GO:0034599]	17
transferase activity, transferring acyl groups other than amino-acyl groups [GO:0016747]	16
integral component of membrane [GO:0016021]	16
DNA replication [GO:0006260]	16
zinc ion binding [GO:0008270]	16
'de novo' pyrimidine nucleobase biosynthetic process [GO:0006207]	16
'de novo' UMP biosynthetic process [GO:0044205]	16
glycerol metabolic process [GO:0006071]	16
positive regulation of transcription, DNA-templated [GO:0045893]	16
response to wounding [GO:0009611]	16
mannosyl-oligosaccharide 1,2-alpha-mannosidase activity [GO:0004571]	16
far-red light signaling pathway [GO:0010018]	16
phosphatidylinositol dephosphorylation [GO:0046856]	16
embryo sac development [GO:0009553]	16
red, far-red light phototransduction [GO:0009585]	16
IMP salvage [GO:0032264]	16
beta-galactosidase activity [GO:0004565]	16
cell surface receptor signaling pathway [GO:0007166]	16
HAUS complex [GO:0070652]	16
farnesyl-diphosphate farnesyltransferase activity [GO:0004310]	16
positive regulation of circadian rhythm [GO:0042753]	16
phosphoglycerate mutase activity [GO:0004619]	16
chloroplast stroma [GO:0009570]	16
DNA repair [GO:0006281]	16
fatty-acyl-CoA reductase (alcohol-forming) activity [GO:0080019]	15
microtubule binding [GO:0008017]	15
transcription, DNA-templated [GO:0006351]	15
cell differentiation [GO:0030154]	15
NAD binding [GO:0051287]	15
carboxylic acid metabolic process [GO:0019752]	15
intracellular signal transduction [GO:0035556]	15
histone H2A acetylation [GO:0043968]	15
transferase activity [GO:0016740]	15
coenzyme binding [GO:0050662]	15
regulation of transcription from RNA polymerase II promoter [GO:0006357]	15
brassinosteroid mediated signaling pathway [GO:0009742]	15
hydrolase activity, hydrolyzing O-glycosyl compounds [GO:0004553]	15
mitochondrial translational elongation [GO:0070125]	15
folic acid-containing compound biosynthetic process [GO:0009396]	15
mRNA splicing, via spliceosome [GO:0000398]	15
porphobilinogen synthase activity [GO:0004655]	15
7S RNA binding [GO:0008312]	15
response to cold [GO:0009409]	15
signal transducer activity [GO:0004871]	15
ubiquitin-dependent protein catabolic process [GO:0006511]	15
inositol-1,3,4-trisphosphate 5-kinase activity [GO:0052726]	15
RNA secondary structure unwinding [GO:0010501]	15
lysyl-tRNA aminoacylation [GO:0006430]	15
small protein activating enzyme activity [GO:0008641]	15
flower development [GO:0009908]	15
ribulose-bisphosphate carboxylase activity [GO:0016984]	15
aspartyl-tRNA aminoacylation [GO:0006422]	15
nucleus [GO:0005634]	15
tetrahydrofolate interconversion [GO:0035999]	15
Ran GTPase binding [GO:0008536]	15
protein import into peroxisome matrix, docking [GO:0016560]	15
regulation of defense response [GO:0031347]	15
aromatic amino acid family biosynthetic process [GO:0009073]	15
transferase activity, transferring acyl groups other than amino-acyl groups [GO:0016747]	15
protein neddylation [GO:0045116]	15
metal ion binding [GO:0046872]	15
integral component of membrane [GO:0016021]	15
regulation of seed germination [GO:0010029]	15
methyltransferase activity [GO:0008168]	15
integral component of membrane [GO:0016021]	15
aromatic amino acid family biosynthetic process [GO:0009073]	15
lipid catabolic process [GO:0016042]	15
regulation of cell cycle [GO:0051726]	15
histone H4 acetylation [GO:0043967]	15
negative regulation of defense response [GO:0031348]	15
tRNA-intron endonuclease activity [GO:0000213]	15
nucleus [GO:0005634]	14
metal ion binding [GO:0046872]	14
regulation of gene expression [GO:0010468]	14
nucleolus [GO:0005730]	14
nucleoplasm [GO:0005654]	14
peptidyl-prolyl cis-trans isomerase activity [GO:0003755]	14
isopentenyl diphosphate biosynthetic process, mevalonate pathway [GO:0019287]	14
polar nucleus fusion [GO:0010197]	14
GTP binding [GO:0005525]	14
cellular amino acid metabolic process [GO:0006520]	14
integral component of membrane [GO:0016021]	14
response to water [GO:0009415]	14
RNA splicing [GO:0008380]	14
protein insertion into membrane [GO:0051205]	14
glycogen phosphorylase activity [GO:0008184]	14
RNA 3'-end processing [GO:0031123]	14
ribosomal small subunit biogenesis [GO:0042274]	14
porphyrin-containing compound biosynthetic process [GO:0006779]	14
Smc5-Smc6 complex [GO:0030915]	14
photosystem II assembly [GO:0010207]	14
CDP-diacylglycerol biosynthetic process [GO:0016024]	14
proton-transporting ATPase activity, rotational mechanism [GO:0046961]	14
lipase activity [GO:0016298]	14
'de novo' IMP biosynthetic process [GO:0006189]	14
Golgi organization [GO:0007030]	14
regulation of cell proliferation [GO:0042127]	14
RNA binding [GO:0003723]	14
sterol biosynthetic process [GO:0016126]	14
prolyl-tRNA aminoacylation [GO:0006433]	14
transcription from RNA polymerase III promoter [GO:0006383]	14
transferase activity [GO:0016740]	13
peptidase activity [GO:0008233]	13
fructose 1,6-bisphosphate 1-phosphatase activity [GO:0042132]	13
intracellular ribonucleoprotein complex [GO:0030529]	13
proton transport [GO:0015992]	13
cytosol [GO:0005829]	13
response to heat [GO:0009408]	13
oxidoreductase activity [GO:0016491]	13
poly(A)+ mRNA export from nucleus [GO:0016973]	13
cellular response to phosphate starvation [GO:0016036]	13
phospholipase D activity [GO:0004630]	13
carbohydrate binding [GO:0030246]	13
protein processing [GO:0016485]	13
ATP metabolic process [GO:0046034]	13
uridylate kinase activity [GO:0009041]	13
intracellular protein transport [GO:0006886]	13
kinase activity [GO:0016301]	13
electron carrier activity [GO:0009055]	13
transaminase activity [GO:0008483]	13
lipid catabolic process [GO:0016042]	13
nucleotide binding [GO:0000166]	13
proline catabolic process to glutamate [GO:0010133]	13
dUTP metabolic process [GO:0046080]	13
mRNA splicing, via spliceosome [GO:0000398]	13
galactolipid biosynthetic process [GO:0019375]	13
'de novo' pyrimidine nucleobase biosynthetic process [GO:0006207]	13
leaf vascular tissue pattern formation [GO:0010305]	13
isoleucyl-tRNA aminoacylation [GO:0006428]	13
SRP-dependent cotranslational protein targeting to membrane [GO:0006614]	13
ATP metabolic process [GO:0046034]	13
purine ribonucleoside salvage [GO:0006166]	13
protein storage vacuole membrane [GO:0032586]	13
transcription from RNA polymerase III promoter [GO:0006383]	13
gamma-tubulin binding [GO:0043015]	13
small protein activating enzyme activity [GO:0008641]	13
chloroplast organization [GO:0009658]	13
catalytic activity [GO:0003824]	13
cellular glucan metabolic process [GO:0006073]	12
integral component of membrane [GO:0016021]	12
aromatic amino acid family metabolic process [GO:0009072]	12
protein homooligomerization [GO:0051260]	12
ATP hydrolysis coupled proton transport [GO:0015991]	12
steroid biosynthetic process [GO:0006694]	12
ATP binding [GO:0005524]	12
membrane [GO:0016020]	12
carbon fixation [GO:0015977]	12
integral component of membrane [GO:0016021]	12
methionine S-methyltransferase activity [GO:0030732]	12
response to brassinosteroid [GO:0009741]	12
DNA-templated transcription, termination [GO:0006353]	12
protein farnesylation [GO:0018343]	12
Golgi membrane [GO:0000139]	12
ATP synthesis coupled proton transport [GO:0015986]	12
glutamyl-tRNA reductase activity [GO:0008883]	12
cold acclimation [GO:0009631]	12
chromatin remodeling [GO:0006338]	12
unidimensional cell growth [GO:0009826]	12
chromatin remodeling [GO:0006338]	12
transcription, DNA-templated [GO:0006351]	12
methionine biosynthetic process [GO:0009086]	12
vacuolar proton-transporting V-type ATPase complex [GO:0016471]	12
integral component of membrane [GO:0016021]	12
TFIIIB-type transcription factor activity [GO:0001026]	12
ubiquitin protein ligase binding [GO:0031625]	12
root development [GO:0048364]	12
chloroplast membrane [GO:0031969]	12
cellular response to iron ion [GO:0071281]	12
auxin metabolic process [GO:0009850]	12
N-carbamoylputrescine amidase activity [GO:0050126]	12
proton-transporting two-sector ATPase complex, catalytic domain [GO:0033178]	12
regulation of catalytic activity [GO:0050790]	12
identical protein binding [GO:0042802]	12
cellular response to nitric oxide [GO:0071732]	12
response to cold [GO:0009409]	12
cytosol [GO:0005829]	12
uracil catabolic process [GO:0006212]	12
photorespiration [GO:0009853]	12
secondary metabolite biosynthetic process [GO:0044550]	12
intracellular signal transduction [GO:0035556]	12
chloroplast rRNA processing [GO:1901259]	12
membrane lipid biosynthetic process [GO:0046467]	12
ATP binding [GO:0005524]	12
auxin biosynthetic process [GO:0009851]	11
RNA polymerase II transcriptional preinitiation complex assembly [GO:0051123]	11
cellular response to stimulus [GO:0051716]	11
embryo sac development [GO:0009553]	11
transporter activity [GO:0005215]	11
pyridoxal phosphate binding [GO:0030170]	11
cellular response to UV-B [GO:0071493]	11
integral component of membrane [GO:0016021]	11
integral component of membrane [GO:0016021]	11
stamen formation [GO:0048455]	11
integral component of membrane [GO:0016021]	11
double fertilization forming a zygote and endosperm [GO:0009567]	11
intracellular sterol transport [GO:0032366]	11
response to cytokinin [GO:0009735]	11
response to glucose [GO:0009749]	11
3-deoxy-7-phosphoheptulonate synthase activity [GO:0003849]	11
protein deubiquitination [GO:0016579]	11
negative regulation of ethylene biosynthetic process [GO:0010366]	11
ribosome biogenesis [GO:0042254]	11
transmembrane receptor protein serine/threonine kinase activity [GO:0004675]	11
positive regulation of translational initiation [GO:0045948]	11
integral component of membrane [GO:0016021]	11
vacuolar membrane [GO:0005774]	11
translation initiation factor activity [GO:0003743]	11
oligosaccharyltransferase complex [GO:0008250]	11
microtubule nucleation [GO:0007020]	11
integral component of membrane [GO:0016021]	11
U2AF [GO:0089701]	11
post-embryonic root development [GO:0048528]	11
metal ion binding [GO:0046872]	11
zinc ion binding [GO:0008270]	11
tryptophan metabolic process [GO:0006568]	11
RNA processing [GO:0006396]	11
seed germination [GO:0009845]	11
hydrolase activity [GO:0016787]	11
response to iron ion [GO:0010039]	11
cellular response to DNA damage stimulus [GO:0006974]	11
response to sucrose [GO:0009744]	11
PAS complex [GO:0070772]	11
shade avoidance [GO:0009641]	11
ribosome binding [GO:0043022]	11
regulation of signal transduction [GO:0009966]	11
phosphatidylethanolamine biosynthetic process [GO:0006646]	11
cellular response to sucrose stimulus [GO:0071329]	11
proteasome assembly [GO:0043248]	11
pyridoxal phosphate binding [GO:0030170]	11
ubiquitin-dependent protein catabolic process [GO:0006511]	11
auxin homeostasis [GO:0010252]	11
pollen tube growth [GO:0009860]	11
pollen development [GO:0009555]	11
arginine biosynthetic process [GO:0006526]	11
integral component of membrane [GO:0016021]	11
transferase activity [GO:0016740]	11
proteasome-mediated ubiquitin-dependent protein catabolic process [GO:0043161]	11
glucose metabolic process [GO:0006006]	11
mRNA binding [GO:0003729]	11
response to heat [GO:0009408]	11
diphosphate-fructose-6-phosphate 1-phosphotransferase activity [GO:0047334]	11
integral component of membrane [GO:0016021]	11
polyubiquitin binding [GO:0031593]	11
regulation of cyclin-dependent protein serine/threonine kinase activity [GO:0000079]	11
Golgi apparatus [GO:0005794]	11
L-phenylalanine metabolic process [GO:0006558]	11
phospholipid metabolic process [GO:0006644]	11
glycine decarboxylation via glycine cleavage system [GO:0019464]	11
jasmonic acid mediated signaling pathway [GO:0009867]	11
nuclear-transcribed mRNA catabolic process, nonsense-mediated decay [GO:0000184]	11
zinc ion binding [GO:0008270]	11
negative regulation of indoleacetic acid biosynthetic process via tryptophan [GO:1901997]	11
protein import into peroxisome matrix [GO:0016558]	11
cytoplasmic microtubule organization [GO:0031122]	11
sugar mediated signaling pathway [GO:0010182]	11
peroxiredoxin activity [GO:0051920]	11
proteasome regulatory particle, base subcomplex [GO:0008540]	11
amino acid binding [GO:0016597]	11
long-day photoperiodism [GO:0048571]	11
response to wounding [GO:0009611]	11
transcription, DNA-templated [GO:0006351]	11
response to abscisic acid [GO:0009737]	11
response to endoplasmic reticulum stress [GO:0034976]	11
response to sucrose [GO:0009744]	11
RNA catabolic process [GO:0006401]	11
response to salt stress [GO:0009651]	11
ATG1/ULK1 kinase complex [GO:1990316]	11
arachidonic acid secretion [GO:0050482]	11
carboxy-lyase activity [GO:0016831]	11
salicylic acid mediated signaling pathway [GO:0009863]	11
leaf senescence [GO:0010150]	11
mitotic chromosome condensation [GO:0007076]	11
carbohydrate metabolic process [GO:0005975]	11
methionine-oxo-acid transaminase activity [GO:0010326]	11
NADP biosynthetic process [GO:0006741]	11
root hair elongation [GO:0048767]	11
NAD metabolic process [GO:0019674]	11
developmental process [GO:0032502]	11
acetyl-CoA biosynthetic process from acetate [GO:0019427]	11
tyrosine metabolic process [GO:0006570]	11
polysomal ribosome [GO:0042788]	11
retrograde transport, endosome to Golgi [GO:0042147]	11
cell redox homeostasis [GO:0045454]	11
isomerase activity [GO:0016853]	11
Golgi to plasma membrane transport [GO:0006893]	11
sequence-specific DNA binding [GO:0043565]	11
pollen tube development [GO:0048868]	11
plasma membrane [GO:0005886]	11
peptidyl-serine phosphorylation [GO:0018105]	11
formation of translation preinitiation complex [GO:0001731]	11
methionine metabolic process [GO:0006555]	11
urate catabolic process [GO:0019628]	11
glyoxylate metabolic process [GO:0046487]	11
response to misfolded protein [GO:0051788]	11
L-isoleucine transaminase activity [GO:0052656]	11
negative regulation of transcription, DNA-templated [GO:0045892]	10
protein transporter activity [GO:0008565]	10
phosphatidylinositol-mediated signaling [GO:0048015]	10
ubiquitin-dependent ERAD pathway [GO:0030433]	10
regulation of stomatal opening [GO:1902456]	10
intramolecular transferase activity, phosphotransferases [GO:0016868]	10
methyltransferase activity [GO:0008168]	10
mitochondrial membrane [GO:0031966]	10
succinate-CoA ligase (ADP-forming) activity [GO:0004775]	10
purine nucleotide biosynthetic process [GO:0006164]	10
negative regulation of cell death [GO:0060548]	10
chromosome [GO:0005694]	10
translation [GO:0006412]	10
acyl-[acyl-carrier-protein] desaturase activity [GO:0045300]	10
nucleotide binding [GO:0000166]	10
UMP salvage [GO:0044206]	10
protein import into mitochondrial outer membrane [GO:0045040]	10
histone acetylation [GO:0016573]	10
phosphate ion homeostasis [GO:0055062]	10
ADP binding [GO:0043531]	10
glucose-1-phosphate adenylyltransferase activity [GO:0008878]	10
calcium ion binding [GO:0005509]	10
zinc ion binding [GO:0008270]	10
ER to Golgi vesicle-mediated transport [GO:0006888]	10
defense response [GO:0006952]	10
DNA replication, removal of RNA primer [GO:0043137]	10
zinc ion binding [GO:0008270]	10
transferase activity, transferring acyl groups, acyl groups converted into alkyl on transfer [GO:0046912]	10
ribonucleoside binding [GO:0032549]	10
regulation of transcription, DNA-templated [GO:0006355]	10
GTP binding [GO:0005525]	10
gene silencing by RNA [GO:0031047]	10
protein deubiquitination [GO:0016579]	10
tryptophan catabolic process to kynurenine [GO:0019441]	10
regulation of gene silencing [GO:0060968]	10
protein polyubiquitination [GO:0000209]	10
microtubule-based movement [GO:0007018]	10
tetrahydrofolate biosynthetic process [GO:0046654]	10
mitochondrial translation [GO:0032543]	10
antisense RNA metabolic process [GO:0042868]	10
regulation of gibberellic acid mediated signaling pathway [GO:0009937]	10
regulation of programmed cell death [GO:0043067]	10
endoplasmic reticulum unfolded protein response [GO:0030968]	10
carbohydrate metabolic process [GO:0005975]	10
regulation of long-day photoperiodism, flowering [GO:0048586]	10
cellulose microfibril organization [GO:0010215]	10
mRNA 3'-end processing [GO:0031124]	10
plasma membrane [GO:0005886]	10
ATP binding [GO:0005524]	10
cell differentiation [GO:0030154]	10
proteasome-mediated ubiquitin-dependent protein catabolic process [GO:0043161]	10
transcription, DNA-templated [GO:0006351]	10
positive regulation by host of viral process [GO:0044794]	10
cis-Golgi network [GO:0005801]	10
chloroplast stroma [GO:0009570]	10
actin filament polymerization [GO:0030041]	10
mRNA cleavage [GO:0006379]	10
regulation of cell cycle [GO:0051726]	10
transferase activity, transferring acyl groups, acyl groups converted into alkyl on transfer [GO:0046912]	10
regulation of transcription, DNA-templated [GO:0006355]	10
Hsp90 protein binding [GO:0051879]	10
pseudouridine synthesis [GO:0001522]	10
nucleus [GO:0005634]	10
thiol-dependent ubiquitinyl hydrolase activity [GO:0036459]	10
positive regulation of transcription, DNA-templated [GO:0045893]	10
DNA binding [GO:0003677]	10
response to stress [GO:0006950]	10
developmental growth [GO:0048589]	10
integral component of membrane [GO:0016021]	9
xylose isomerase activity [GO:0009045]	9
zinc ion binding [GO:0008270]	9
protein processing [GO:0016485]	9
purine nucleobase catabolic process [GO:0006145]	9
cell division [GO:0051301]	9
glycosyl compound metabolic process [GO:1901657]	9
metal ion binding [GO:0046872]	9
integral component of membrane [GO:0016021]	9
seed development [GO:0048316]	9
DNA replication origin binding [GO:0003688]	9
regulation of alternative mRNA splicing, via spliceosome [GO:0000381]	9
protein homodimerization activity [GO:0042803]	9
DNA catabolic process, endonucleolytic [GO:0000737]	9
glutathione biosynthetic process [GO:0006750]	9
covalent chromatin modification [GO:0016569]	9
galactosyltransferase activity [GO:0008378]	9
oxidoreductase activity, acting on paired donors, with incorporation or reduction of molecular oxygen [GO:0016705]	9
ATPase-coupled protein transmembrane transporter activity [GO:0015462]	9
intracellular transport [GO:0046907]	9
protein targeting [GO:0006605]	9
meiotic sister chromatid cohesion, centromeric [GO:0051754]	9
adenine salvage [GO:0006168]	9
guanine import across plasma membrane [GO:0098710]	9
isoleucine biosynthetic process [GO:0009097]	9
transferase activity [GO:0016740]	9
ribosomal small subunit assembly [GO:0000028]	9
ATP binding [GO:0005524]	9
methionine biosynthetic process [GO:0009086]	9
kinetochore assembly [GO:0051382]	9
mediator complex [GO:0016592]	9
protein sumoylation [GO:0016925]	9
small nucleolar ribonucleoprotein complex [GO:0005732]	9
attachment of spindle microtubules to kinetochore involved in homologous chromosome segregation [GO:0051455]	9
cortical microtubule organization [GO:0043622]	9
D-ribose metabolic process [GO:0006014]	9
chromosome organization involved in meiotic cell cycle [GO:0070192]	9
chloroplast [GO:0009507]	9
mitochondrial pyruvate transport [GO:0006850]	9
magnesium ion binding [GO:0000287]	9
cytoplasm [GO:0005737]	9
pyruvate dehydrogenase (acetyl-transferring) activity [GO:0004739]	9
adenine import across plasma membrane [GO:0098702]	9
plant-type sporogenesis [GO:0048236]	9
metal ion binding [GO:0046872]	9
plasmodesma [GO:0009506]	9
protein import [GO:0017038]	9
nucleotide biosynthetic process [GO:0009165]	9
embryo sac development [GO:0009553]	9
integral component of membrane [GO:0016021]	9
positive gravitropism [GO:0009958]	9
proteolysis [GO:0006508]	9
cellular protein modification process [GO:0006464]	9
histidine biosynthetic process [GO:0000105]	9
hypoxanthine transport [GO:0035344]	9
protein localization to endoplasmic reticulum exit site [GO:0070973]	9
protein homodimerization activity [GO:0042803]	9
imidazoleglycerol-phosphate dehydratase activity [GO:0004424]	9
pollen development [GO:0009555]	9
transcription, DNA-templated [GO:0006351]	9
jasmonic acid mediated signaling pathway [GO:0009867]	9
mRNA splice site selection [GO:0006376]	9
post-chaperonin tubulin folding pathway [GO:0007023]	9
vacuolar proton-transporting V-type ATPase complex assembly [GO:0070072]	9
nuclear-transcribed mRNA catabolic process [GO:0000956]	9
integral component of membrane [GO:0016021]	9
uracil import across plasma membrane [GO:0098721]	9
response to cytokinin [GO:0009735]	9
heme biosynthetic process [GO:0006783]	9
transferase activity [GO:0016740]	9
cytosol [GO:0005829]	9
metal ion transport [GO:0030001]	9
double-strand break repair [GO:0006302]	9
cellular response to DNA damage stimulus [GO:0006974]	9
xylulose metabolic process [GO:0005997]	9
transferase activity, transferring acyl groups other than amino-acyl groups [GO:0016747]	9
chlorophyll biosynthetic process [GO:0015995]	9
phospholipid catabolic process [GO:0009395]	9
trichome morphogenesis [GO:0010090]	9
chloroplast stroma [GO:0009570]	9
methionine adenosyltransferase activity [GO:0004478]	9
thigmotropism [GO:0009652]	9
autophagosome [GO:0005776]	9
DNA-3-methyladenine glycosylase activity [GO:0008725]	9
zinc ion binding [GO:0008270]	9
NADP binding [GO:0050661]	9
transferase activity, transferring hexosyl groups [GO:0016758]	9
zinc ion binding [GO:0008270]	9
ribosome binding [GO:0043022]	8
intracellular signal transduction [GO:0035556]	8
signal transduction [GO:0007165]	8
pyrimidine nucleotide biosynthetic process [GO:0006221]	8
tRNA guanylyltransferase activity [GO:0008193]	8
transport [GO:0006810]	8
L-serine biosynthetic process [GO:0006564]	8
mismatch repair [GO:0006298]	8
chloroplast thylakoid membrane [GO:0009535]	8
pyridoxal phosphate binding [GO:0030170]	8
protein oligomerization [GO:0051259]	8
defense response to bacterium [GO:0042742]	8
integral component of membrane [GO:0016021]	8
response to oxidative stress [GO:0006979]	8
mRNA methylation [GO:0080009]	8
response to wounding [GO:0009611]	8
strictosidine synthase activity [GO:0016844]	8
coenzyme A biosynthetic process [GO:0015937]	8
acireductone synthase activity [GO:0043874]	8
U4/U6 x U5 tri-snRNP complex [GO:0046540]	8
nitrogen compound transport [GO:0071705]	8
microtubule-based movement [GO:0007018]	8
peptidase activity [GO:0008233]	8
sulfur compound metabolic process [GO:0006790]	8
multicellular organism development [GO:0007275]	8
trans-Golgi network [GO:0005802]	8
protein folding [GO:0006457]	8
response to brassinosteroid [GO:0009741]	8
Golgi organization [GO:0007030]	8
arginine catabolic process to glutamate [GO:0019544]	8
DNA binding [GO:0003677]	8
response to heat [GO:0009408]	8
methylglyoxal catabolic process to D-lactate via S-lactoyl-glutathione [GO:0019243]	8
hyperosmotic salinity response [GO:0042538]	8
integral component of membrane [GO:0016021]	8
embryo development ending in seed dormancy [GO:0009793]	8
mitochondrion localization [GO:0051646]	8
protein secretion [GO:0009306]	8
pollen development [GO:0009555]	8
protein stabilization [GO:0050821]	8
adenylylsulfate kinase activity [GO:0004020]	8
chaperone binding [GO:0051087]	8
zinc ion binding [GO:0008270]	8
cysteine biosynthetic process from serine [GO:0006535]	8
integral component of membrane [GO:0016021]	8
cytosolic large ribosomal subunit [GO:0022625]	8
transcription factor activity, sequence-specific DNA binding [GO:0003700]	8
magnesium ion binding [GO:0000287]	8
ATP-dependent 5'-3' DNA helicase activity [GO:0043141]	8
deoxyhypusine monooxygenase activity [GO:0019135]	8
response to auxin [GO:0009733]	8
regulation of GTPase activity [GO:0043087]	8
integral component of membrane [GO:0016021]	8
abaxial cell fate specification [GO:0010158]	8
integral component of membrane [GO:0016021]	8
3'(2'),5'-bisphosphate nucleotidase activity [GO:0008441]	8
ubiquitin binding [GO:0043130]	8
pathogen-associated molecular pattern dependent induction by symbiont of host innate immune response [GO:0052033]	8
protein folding [GO:0006457]	8
3-beta-hydroxy-delta5-steroid dehydrogenase activity [GO:0003854]	8
BAF-type complex [GO:0090544]	8
response to water deprivation [GO:0009414]	8
Golgi cisterna membrane [GO:0032580]	8
sulfate assimilation [GO:0000103]	8
iron-sulfur cluster binding [GO:0051536]	8
cytochrome complex assembly [GO:0017004]	8
chloroplast organization [GO:0009658]	8
seed germination [GO:0009845]	8
response to flooding [GO:0009413]	8
proton-transporting ATP synthase complex, catalytic core F(1) [GO:0045261]	8
SUMO activating enzyme activity [GO:0019948]	8
regulation of RNA metabolic process [GO:0051252]	8
Hsp70 protein binding [GO:0030544]	8
chloroplast stroma [GO:0009570]	8
positive regulation of Notch signaling pathway [GO:0045747]	8
ornithine catabolic process [GO:0006593]	8
proteolysis [GO:0006508]	8
hydrogen peroxide catabolic process [GO:0042744]	8
zinc ion binding [GO:0008270]	8
ubiquitin homeostasis [GO:0010992]	8
response to reactive oxygen species [GO:0000302]	8
transcription factor activity, sequence-specific DNA binding [GO:0003700]	8
serine-type endopeptidase activity [GO:0004252]	8
monooxygenase activity [GO:0004497]	8
cyclin-dependent protein serine/threonine kinase regulator activity [GO:0016538]	8
NAD binding [GO:0051287]	8
oxidoreductase activity, acting on paired donors, with incorporation or reduction of molecular oxygen [GO:0016705]	8
proline biosynthetic process [GO:0006561]	8
cell cycle [GO:0007049]	8
ATP synthesis coupled electron transport [GO:0042773]	8
mitotic recombination [GO:0006312]	8
suberin biosynthetic process [GO:0010345]	8
fructose 2,6-bisphosphate metabolic process [GO:0006003]	8
oxidoreductase activity, acting on a sulfur group of donors, disulfide as acceptor [GO:0016671]	8
chloroplast mRNA processing [GO:0010239]	8
ferrous iron binding [GO:0008198]	8
small nucleolar ribonucleoprotein complex [GO:0005732]	8
unfolded protein binding [GO:0051082]	8
chloroplast stroma [GO:0009570]	8
dynein complex [GO:0030286]	8
protein phosphorylation [GO:0006468]	8
response to salicylic acid [GO:0009751]	8
mitochondrion [GO:0005739]	8
shikimate 3-dehydrogenase (NADP+) activity [GO:0004764]	8
chloroplast [GO:0009507]	8
carbohydrate metabolic process [GO:0005975]	8
ferrochelatase activity [GO:0004325]	8
cell surface receptor signaling pathway [GO:0007166]	8
amylopectin binding [GO:2001066]	8
galactosyltransferase activity [GO:0008378]	8
starch binding [GO:2001070]	8
photosystem II [GO:0009523]	8
glycerol-3-phosphate dehydrogenase [NAD+] activity [GO:0004367]	8
zinc ion binding [GO:0008270]	8
UTP biosynthetic process [GO:0006228]	7
mRNA 3'-end processing [GO:0031124]	7
tRNA thio-modification [GO:0034227]	7
tRNA splicing, via endonucleolytic cleavage and ligation [GO:0006388]	7
protein processing [GO:0016485]	7
gene silencing by miRNA [GO:0035195]	7
auxin-activated signaling pathway [GO:0009734]	7
nitrate assimilation [GO:0042128]	7
chlorophyll binding [GO:0016168]	7
transcription, DNA-templated [GO:0006351]	7
cytoplasm [GO:0005737]	7
isopentenyl-diphosphate delta-isomerase activity [GO:0004452]	7
tRNA aminoacylation [GO:0043039]	7
cholestenol delta-isomerase activity [GO:0047750]	7
mRNA cis splicing, via spliceosome [GO:0045292]	7
regulation of meristem structural organization [GO:0009934]	7
primary root development [GO:0080022]	7
mitotic sister chromatid cohesion [GO:0007064]	7
vesicle-mediated transport [GO:0016192]	7
steroid 22-alpha hydroxylase activity [GO:0010012]	7
regulation of transcription, DNA-templated [GO:0006355]	7
leaf senescence [GO:0010150]	7
protein folding [GO:0006457]	7
cellular response to salt stress [GO:0071472]	7
regulation of epidermal cell differentiation [GO:0045604]	7
seed germination [GO:0009845]	7
single-stranded DNA binding [GO:0003697]	7
methyltransferase activity [GO:0008168]	7
stamen development [GO:0048443]	7
Golgi transport complex [GO:0017119]	7
regulation of signal transduction [GO:0009966]	7
intracellular ribonucleoprotein complex [GO:0030529]	7
DNA replication [GO:0006260]	7
integral component of membrane [GO:0016021]	7
chlorophyll metabolic process [GO:0015994]	7
negative regulation of transcription, DNA-templated [GO:0045892]	7
brassinosteroid mediated signaling pathway [GO:0009742]	7
leaf senescence [GO:0010150]	7
mitochondrial pyruvate transmembrane transport [GO:1902361]	7
lactoylglutathione lyase activity [GO:0004462]	7
isoprenoid biosynthetic process [GO:0008299]	7
7,9,9'-tricis-neurosporene:quinone oxidoreductase activity [GO:0052887]	7
nucleotidyltransferase activity [GO:0016779]	7
regulation of embryonic development [GO:0045995]	7
flavin adenine dinucleotide binding [GO:0050660]	7
chorismate metabolic process [GO:0046417]	7
zinc ion binding [GO:0008270]	7
tRNA acetylation [GO:0051391]	7
negative regulation of reactive oxygen species biosynthetic process [GO:1903427]	7
chloroplast fission [GO:0010020]	7
wax biosynthetic process [GO:0010025]	7
regulation of root meristem growth [GO:0010082]	7
response to abscisic acid [GO:0009737]	7
posttranscriptional gene silencing [GO:0016441]	7
maintenance of inflorescence meristem identity [GO:0010077]	7
regulation of leaf development [GO:2000024]	7
CAF-1 complex [GO:0033186]	7
mannosyl-oligosaccharide glucosidase activity [GO:0004573]	7
nucleus [GO:0005634]	7
actin filament capping [GO:0051693]	7
kinase activity [GO:0016301]	7
regulation of cell shape [GO:0008360]	7
aconitate hydratase activity [GO:0003994]	7
nucleolus [GO:0005730]	7
flower development [GO:0009908]	7
protein maturation [GO:0051604]	7
histone exchange [GO:0043486]	7
integral component of Golgi membrane [GO:0030173]	7
peptidyl-pyrromethane cofactor linkage [GO:0018160]	7
dihydrolipoyllysine-residue succinyltransferase activity [GO:0004149]	7
mRNA splicing, via spliceosome [GO:0000398]	7
T/G mismatch-specific endonuclease activity [GO:0043765]	7
GTP biosynthetic process [GO:0006183]	7
positive regulation of hydroxymethylglutaryl-CoA reductase (NADPH) activity [GO:1900490]	7
xylem and phloem pattern formation [GO:0010051]	7
regulation of peroxisome size [GO:0044375]	7
ATP binding [GO:0005524]	7
carpel development [GO:0048440]	7
transcription regulatory region sequence-specific DNA binding [GO:0000976]	7
superoxide dismutase activity [GO:0004784]	7
RNA splicing [GO:0008380]	7
regulation of transcription, DNA-templated [GO:0006355]	7
carotenoid biosynthetic process [GO:0016117]	7
protein complex scaffold [GO:0032947]	7
regulation of transcription from RNA polymerase II promoter [GO:0006357]	7
single-stranded DNA endodeoxyribonuclease activity [GO:0000014]	7
mRNA binding [GO:0003729]	7
metal ion binding [GO:0046872]	7
S-methyl-5-thioribose-1-phosphate isomerase activity [GO:0046523]	7
zinc ion binding [GO:0008270]	7
molybdenum ion binding [GO:0030151]	7
uridylyltransferase activity [GO:0070569]	7
heterochromatin assembly [GO:0031507]	7
Ski complex [GO:0055087]	7
trichome differentiation [GO:0010026]	7
ribose phosphate diphosphokinase activity [GO:0004749]	7
cellular response to light intensity [GO:0071484]	7
NAD binding [GO:0051287]	7
metal ion binding [GO:0046872]	7
protein disulfide isomerase activity [GO:0003756]	7
copper ion binding [GO:0005507]	7
endocytosis [GO:0006897]	7
defense response to bacterium [GO:0042742]	7
intracellular [GO:0005622]	7
integral component of membrane [GO:0016021]	7
vegetative meristem growth [GO:0010448]	7
negative regulation of histone H3-K9 acetylation [GO:2000616]	7
box H/ACA snoRNP complex [GO:0031429]	7
positive regulation of gene expression [GO:0010628]	7
protein autoprocessing [GO:0016540]	7
guanosine tetraphosphate metabolic process [GO:0015969]	7
tRNA wobble uridine modification [GO:0002098]	7
ATP-dependent 5'-3' DNA helicase activity [GO:0043141]	7
response to biotic stimulus [GO:0009607]	7
floral organ morphogenesis [GO:0048444]	7
zinc ion binding [GO:0008270]	7
mitochondrial inner membrane [GO:0005743]	7
negative regulation of transcription, DNA-templated [GO:0045892]	7
nucleoside metabolic process [GO:0009116]	7
quinone binding [GO:0048038]	7
terpenoid biosynthetic process [GO:0016114]	7
leaf shaping [GO:0010358]	7
regulation of translation [GO:0006417]	7
UDP-glucose metabolic process [GO:0006011]	7
positive regulation of cell cycle [GO:0045787]	7
leaf development [GO:0048366]	7
transcription, DNA-templated [GO:0006351]	7
nucleic acid binding [GO:0003676]	7
cotyledon development [GO:0048825]	7
ferrochelatase activity [GO:0004325]	7
protein transport [GO:0015031]	7
sepal formation [GO:0048453]	7
jasmonic acid mediated signaling pathway [GO:0009867]	7
nucleotide biosynthetic process [GO:0009165]	7
glycyl-tRNA aminoacylation [GO:0006426]	7
meristem structural organization [GO:0009933]	7
Sec61 translocon complex [GO:0005784]	7
postreplication repair [GO:0006301]	7
primary root development [GO:0080022]	7
rRNA modification [GO:0000154]	7
reductive pentose-phosphate cycle [GO:0019253]	7
leaf formation [GO:0010338]	7
positive regulation of seed germination [GO:0010030]	7
chitin binding [GO:0008061]	7
CTP biosynthetic process [GO:0006241]	7
AP-3 adaptor complex [GO:0030123]	7
protein phosphorylation [GO:0006468]	7
beta-tubulin binding [GO:0048487]	7
NAD binding [GO:0051287]	7
response to high fluence blue light stimulus by blue high-fluence system [GO:0055121]	7
regulation of flower development [GO:0009909]	7
cellular response to extracellular stimulus [GO:0031668]	7
N-glycan processing [GO:0006491]	7
cutin biosynthetic process [GO:0010143]	7
inorganic phosphate transmembrane transporter activity [GO:0005315]	7
root hair elongation [GO:0048767]	7
defense response to bacterium [GO:0042742]	7
cuticle development [GO:0042335]	7
response to abscisic acid [GO:0009737]	7
regulation of photomorphogenesis [GO:0010099]	7
Smc5-Smc6 complex [GO:0030915]	7
translational elongation [GO:0006414]	7
cellular response to ethylene stimulus [GO:0071369]	7
ATPase activity [GO:0016887]	7
double-strand break repair via homologous recombination [GO:0000724]	7
pollen tube development [GO:0048868]	7
integral component of membrane [GO:0016021]	7
cellular response to nitric oxide [GO:0071732]	7
RNA interference [GO:0016246]	7
sucrose-phosphate synthase activity [GO:0046524]	7
stromule [GO:0010319]	7
oxidoreductase activity, acting on paired donors, with incorporation or reduction of molecular oxygen [GO:0016705]	7
primary miRNA processing [GO:0031053]	7
vacuole organization [GO:0007033]	7
L-methionine salvage from S-adenosylmethionine [GO:0019284]	7
guanosine tetraphosphate metabolic process [GO:0015969]	7
chorismate biosynthetic process [GO:0009423]	7
cell proliferation [GO:0008283]	7
pollen development [GO:0009555]	7
ethylene-activated signaling pathway [GO:0009873]	7
kinase activity [GO:0016301]	7
pyridoxal phosphate binding [GO:0030170]	7
positive regulation of RNA splicing [GO:0033120]	7
cellulose synthase (UDP-forming) activity [GO:0016760]	7
nickel cation binding [GO:0016151]	7
sulfur compound metabolic process [GO:0006790]	7
nucleosome assembly [GO:0006334]	7
response to oxidative stress [GO:0006979]	7
response to salt stress [GO:0009651]	7
nuclear speck [GO:0016607]	7
translation initiation factor activity [GO:0003743]	7
chloroplast [GO:0009507]	7
response to water [GO:0009415]	7
metal ion binding [GO:0046872]	7
L-methionine salvage from methylthioadenosine [GO:0019509]	7
ribonucleoside monophosphate biosynthetic process [GO:0009156]	7
positive regulation of catalytic activity [GO:0043085]	7
cellular response to copper ion [GO:0071280]	7
protein arginylation [GO:0016598]	7
ATP binding [GO:0005524]	7
vacuolar membrane [GO:0005774]	6
chlorophyll catabolic process [GO:0015996]	6
nickel cation binding [GO:0016151]	6
peptidyl-serine phosphorylation [GO:0018105]	6
response to chlorate [GO:0010157]	6
flavin adenine dinucleotide metabolic process [GO:0072387]	6
nucleolus [GO:0005730]	6
response to blue light [GO:0009637]	6
regulation of RNA splicing [GO:0043484]	6
pyrophosphatase activity [GO:0016462]	6
amino acid binding [GO:0016597]	6
cellular response to phosphate starvation [GO:0016036]	6
regulation of DNA methylation [GO:0044030]	6
regulation of DNA demethylation [GO:1901535]	6
double-strand break repair via homologous recombination [GO:0000724]	6
positive regulation of cell proliferation [GO:0008284]	6
regulation of auxin polar transport [GO:2000012]	6
prephenate dehydrogenase (NADP+) activity [GO:0004665]	6
peroxisome organization [GO:0007031]	6
FAD binding [GO:0071949]	6
riboflavin biosynthetic process [GO:0009231]	6
circadian regulation of calcium ion oscillation [GO:0010617]	6
response to sucrose [GO:0009744]	6
photosynthetic electron transport chain [GO:0009767]	6
phototropism [GO:0009638]	6
metal ion binding [GO:0046872]	6
intracellular protein transport [GO:0006886]	6
stomatal movement [GO:0010118]	6
alpha-L-arabinofuranosidase activity [GO:0046556]	6
endosperm development [GO:0009960]	6
zinc ion binding [GO:0008270]	6
identical protein binding [GO:0042802]	6
asparaginyl-tRNA aminoacylation [GO:0006421]	6
DNA replication [GO:0006260]	6
protein homodimerization activity [GO:0042803]	6
regulation of gene expression, epigenetic [GO:0040029]	6
D-aminoacyl-tRNA deacylase activity [GO:0051499]	6
response to low fluence blue light stimulus by blue low-fluence system [GO:0010244]	6
tRNA 3'-trailer cleavage [GO:0042779]	6
chlorophyll(ide) b reductase activity [GO:0034256]	6
chlorophyll catabolic process [GO:0015996]	6
positive regulation of reactive oxygen species metabolic process [GO:2000379]	6
removal of superoxide radicals [GO:0019430]	6
mitotic cell cycle [GO:0000278]	6
tetrapyrrole biosynthetic process [GO:0033014]	6
nucleotide binding [GO:0000166]	6
NAD transport [GO:0043132]	6
nucleoplasm [GO:0005654]	6
integral component of membrane [GO:0016021]	6
ATPase activity [GO:0016887]	6
defense response to fungus [GO:0050832]	6
protein heterodimerization activity [GO:0046982]	6
helicase activity [GO:0004386]	6
trans-Golgi network [GO:0005802]	6
defense response signaling pathway, resistance gene-dependent [GO:0009870]	6
Golgi transport complex [GO:0017119]	6
nicotianamine biosynthetic process [GO:0030418]	6
seed germination [GO:0009845]	6
positive regulation of chlorophyll biosynthetic process [GO:1902326]	6
strigolactone biosynthetic process [GO:1901601]	6
regulation of meristem growth [GO:0010075]	6
defense response to virus [GO:0051607]	6
copper ion binding [GO:0005507]	6
regulation of meristem structural organization [GO:0009934]	6
nuclear chromosome, telomeric region [GO:0000784]	6
citrate metabolic process [GO:0006101]	6
cobalt ion binding [GO:0050897]	6
carboxylic ester hydrolase activity [GO:0052689]	6
oxidoreductase activity, acting on NAD(P)H, quinone or similar compound as acceptor [GO:0016655]	6
isocitrate metabolic process [GO:0006102]	6
UDP-glycosyltransferase activity [GO:0008194]	6
integral component of membrane [GO:0016021]	6
proteasome regulatory particle, lid subcomplex [GO:0008541]	6
positive regulation of cytokinin-activated signaling pathway [GO:0080038]	6
response to absence of light [GO:0009646]	6
regulation of transcription, DNA-templated [GO:0006355]	6
protein kinase activity [GO:0004672]	6
cellular response to UV-C [GO:0071494]	6
intracellular [GO:0005622]	6
ER retention sequence binding [GO:0046923]	6
cation binding [GO:0043169]	6
spermine biosynthetic process [GO:0006597]	6
actin filament binding [GO:0051015]	6
protein phosphatase type 2A complex [GO:0000159]	6
hydrolase activity [GO:0016787]	6
base-excision repair [GO:0006284]	6
response to red light [GO:0010114]	6
ubiquitin protein ligase activity [GO:0061630]	6
aconitate hydratase activity [GO:0003994]	6
chloroplast [GO:0009507]	6
chloroplast stroma [GO:0009570]	6
actin filament bundle [GO:0032432]	6
response to endoplasmic reticulum stress [GO:0034976]	6
methanol oxidation [GO:0015946]	6
DNA recombination [GO:0006310]	6
clathrin binding [GO:0030276]	6
NADP binding [GO:0050661]	6
zinc ion binding [GO:0008270]	6
fructose metabolic process [GO:0006000]	6
fructan beta-(2,1)-fructosidase activity [GO:0033948]	6
omega peptidase activity [GO:0008242]	6
transferase activity, transferring phosphorus-containing groups [GO:0016772]	6
blue light photoreceptor activity [GO:0009882]	6
actin filament organization [GO:0007015]	6
trans-Golgi network [GO:0005802]	6
DNA methylation [GO:0006306]	6
protein folding in endoplasmic reticulum [GO:0034975]	6
ATP binding [GO:0005524]	6
magnesium ion binding [GO:0000287]	6
positive regulation of mitotic cell cycle [GO:0045931]	6
vesicle fusion with Golgi apparatus [GO:0048280]	6
tyrosine catabolic process [GO:0006572]	6
response to salt stress [GO:0009651]	6
vegetative to reproductive phase transition of meristem [GO:0010228]	6
spermidine biosynthetic process [GO:0008295]	6
response to cold [GO:0009409]	6
DNA binding [GO:0003677]	6
photosynthetic electron transport chain [GO:0009767]	6
homogentisate catabolic process [GO:1902000]	6
transferase activity, transferring glycosyl groups [GO:0016757]	6
hydrogen ion transmembrane transporter activity [GO:0015078]	6
de-etiolation [GO:0009704]	6
methylglyoxal catabolic process to D-lactate via S-lactoyl-glutathione [GO:0019243]	6
cellular response to nitrogen starvation [GO:0006995]	6
regulation of circadian rhythm [GO:0042752]	6
apoplast [GO:0048046]	6
regulation of production of miRNAs involved in gene silencing by miRNA [GO:1903798]	6
UDP-glucose 4-epimerase activity [GO:0003978]	6
positive regulation of respiratory burst [GO:0060267]	6
plasmodesma [GO:0009506]	6
zinc ion binding [GO:0008270]	6
serine O-acetyltransferase activity [GO:0009001]	6
FAD binding [GO:0071949]	6
lipid biosynthetic process [GO:0008610]	6
Mre11 complex [GO:0030870]	6
catalytic step 2 spliceosome [GO:0071013]	6
metal ion binding [GO:0046872]	6
phospholipid biosynthetic process [GO:0008654]	6
response to water deprivation [GO:0009414]	6
positive regulation of carotenoid biosynthetic process [GO:1904143]	6
glycolipid biosynthetic process [GO:0009247]	6
methyltransferase activity [GO:0008168]	6
response to strigolactone [GO:1902347]	6
cell growth [GO:0016049]	6
methyltransferase activity [GO:0008168]	6
defense response signaling pathway, resistance gene-independent [GO:0010204]	6
vacuolar membrane [GO:0005774]	6
response to salt stress [GO:0009651]	6
defense response to bacterium [GO:0042742]	6
vesicle docking [GO:0048278]	6
thylakoid membrane organization [GO:0010027]	6
organ boundary specification between lateral organs and the meristem [GO:0010199]	6
Golgi membrane [GO:0000139]	6
integral component of membrane [GO:0016021]	6
xylem and phloem pattern formation [GO:0010051]	6
branched-chain amino acid biosynthetic process [GO:0009082]	6
regulation of leaf morphogenesis [GO:1901371]	6
positive regulation of cellular response to heat [GO:1900036]	6
regulation of root meristem growth [GO:0010082]	6
DNA biosynthetic process [GO:0071897]	6
response to photooxidative stress [GO:0080183]	6
ERAD pathway [GO:0036503]	6
purine nucleobase metabolic process [GO:0006144]	6
nucleic acid binding [GO:0003676]	6
response to paraquat [GO:1901562]	6
peptidyl-serine dephosphorylation [GO:0070262]	6
gibberellic acid mediated signaling pathway [GO:0009740]	6
ubiquitin-dependent ERAD pathway [GO:0030433]	6
hydrogen ion transmembrane transporter activity [GO:0015078]	6
nucleotide binding [GO:0000166]	6
intracellular protein transport [GO:0006886]	6
GPI-anchor transamidase complex [GO:0042765]	6
peroxisome organization [GO:0007031]	6
regulation of tocopherol cyclase activity [GO:1902171]	6
preribosome, large subunit precursor [GO:0030687]	6
nucleobase-containing compound kinase activity [GO:0019205]	6
mRNA processing [GO:0006397]	6
regulation of photosynthesis [GO:0010109]	6
response to salt stress [GO:0009651]	6
regulation of meristem growth [GO:0010075]	6
oxidoreductase activity [GO:0016491]	6
positive regulation of cell division [GO:0051781]	6
DNA ligation involved in DNA repair [GO:0051103]	6
NAD+ synthase (glutamine-hydrolyzing) activity [GO:0003952]	6
microgametogenesis [GO:0055046]	6
cellular response to nitrogen levels [GO:0043562]	6
positive regulation of carotenoid biosynthetic process [GO:1904143]	6
GTP-dependent protein binding [GO:0030742]	6
protein folding [GO:0006457]	6
NAD binding [GO:0051287]	6
long-day photoperiodism, flowering [GO:0048574]	6
plastid [GO:0009536]	6
negative regulation of gluconeogenesis [GO:0045721]	6
cell death [GO:0008219]	6
fructose 2,6-bisphosphate metabolic process [GO:0006003]	6
hyperosmotic salinity response [GO:0042538]	6
plastoglobule organization [GO:0080177]	6
gravitropism [GO:0009630]	6
response to water deprivation [GO:0009414]	6
S-adenosylmethioninamine biosynthetic process [GO:0006557]	6
protein secretion [GO:0009306]	6
ATP binding [GO:0005524]	6
root development [GO:0048364]	5
3-dehydroquinate synthase activity [GO:0003856]	5
protein dimerization activity [GO:0046983]	5
cell proliferation [GO:0008283]	5
response to auxin [GO:0009733]	5
phosphatidylcholine 1-acylhydrolase activity [GO:0008970]	5
protein ADP-ribosylation [GO:0006471]	5
peroxidase activity [GO:0004601]	5
transition metal ion binding [GO:0046914]	5
nucleobase-containing compound metabolic process [GO:0006139]	5
ATPase activity, coupled to transmembrane movement of substances [GO:0042626]	5
regulation of transcription, DNA-templated [GO:0006355]	5
peptidyl-arginine N-methylation [GO:0035246]	5
metal ion binding [GO:0046872]	5
stem cell fate determination [GO:0048867]	5
regulation of RNA interference [GO:1900368]	5
metal ion binding [GO:0046872]	5
glutathione hydrolase activity [GO:0036374]	5
3'-5' exonuclease activity [GO:0008408]	5
heme oxidation [GO:0006788]	5
oxidoreductase activity [GO:0016491]	5
sucrose transmembrane transporter activity [GO:0008515]	5
response to salt stress [GO:0009651]	5
3'-tyrosyl-DNA phosphodiesterase activity [GO:0017005]	5
chloroplast envelope [GO:0009941]	5
mannan synthase activity [GO:0051753]	5
ATP binding [GO:0005524]	5
shoot system development [GO:0048367]	5
NADP binding [GO:0050661]	5
DNA topoisomerase type II (ATP-hydrolyzing) activity [GO:0003918]	5
ATPase activity [GO:0016887]	5
nuclear periphery [GO:0034399]	5
integral component of membrane [GO:0016021]	5
protein import into peroxisome matrix [GO:0016558]	5
L-threonine ammonia-lyase activity [GO:0004794]	5
leaf shaping [GO:0010358]	5
magnesium ion binding [GO:0000287]	5
PeBoW complex [GO:0070545]	5
metal ion binding [GO:0046872]	5
precatalytic spliceosome [GO:0071011]	5
transcription initiation from RNA polymerase II promoter [GO:0006367]	5
production of lsiRNA involved in RNA interference [GO:0010599]	5
production of ta-siRNAs involved in RNA interference [GO:0010267]	5
misfolded or incompletely synthesized protein catabolic process [GO:0006515]	5
defense response to fungus [GO:0050832]	5
allantoate deiminase activity [GO:0047652]	5
auxin efflux transmembrane transporter activity [GO:0010329]	5
transport [GO:0006810]	5
flavin adenine dinucleotide binding [GO:0050660]	5
6-phosphogluconolactonase activity [GO:0017057]	5
mitochondrial electron transport, ubiquinol to cytochrome c [GO:0006122]	5
lateral root development [GO:0048527]	5
DNA topological change [GO:0006265]	5
isomerase activity [GO:0016853]	5
intracellular protein transport [GO:0006886]	5
chromosome segregation [GO:0007059]	5
protein maturation by iron-sulfur cluster transfer [GO:0097428]	5
meiotic cell cycle [GO:0051321]	5
positive regulation of systemic acquired resistance [GO:1901672]	5
chromatin remodeling [GO:0006338]	5
protein heterodimerization activity [GO:0046982]	5
intracellular [GO:0005622]	5
stomatal closure [GO:0090332]	5
embryo development ending in seed dormancy [GO:0009793]	5
metal ion transport [GO:0030001]	5
sulfate reduction [GO:0019419]	5
histidinol-phosphate transaminase activity [GO:0004400]	5
response to blue light [GO:0009637]	5
regulation of ethylene-activated signaling pathway [GO:0010104]	5
tRNA methyltransferase activity [GO:0008175]	5
integral component of membrane [GO:0016021]	5
positive regulation of transcription elongation from RNA polymerase II promoter [GO:0032968]	5
embryo development ending in seed dormancy [GO:0009793]	5
oxidation-dependent protein catabolic process [GO:0070407]	5
'de novo' AMP biosynthetic process [GO:0044208]	5
plasmodesma [GO:0009506]	5
glutamate synthase activity [GO:0015930]	5
membrane [GO:0016020]	5
Piccolo NuA4 histone acetyltransferase complex [GO:0032777]	5
RNA binding [GO:0003723]	5
SNAP receptor activity [GO:0005484]	5
regulation of barrier septum assembly [GO:0032955]	5
DNA-directed 5'-3' RNA polymerase activity [GO:0003899]	5
cytoplasm [GO:0005737]	5
electron carrier activity [GO:0009055]	5
SNARE binding [GO:0000149]	5
stem vascular tissue pattern formation [GO:0010222]	5
basipetal auxin transport [GO:0010540]	5
CAAX-box protein processing [GO:0071586]	5
cellular response to iron ion [GO:0071281]	5
ATP binding [GO:0005524]	5
signal recognition particle [GO:0048500]	5
ADP binding [GO:0043531]	5
cytosol [GO:0005829]	5
nucleocytoplasmic transport [GO:0006913]	5
cell morphogenesis [GO:0000902]	5
transport [GO:0006810]	5
DNA replication-independent nucleosome assembly [GO:0006336]	5
photosystem I [GO:0009522]	5
single-stranded RNA binding [GO:0003727]	5
pyridoxal 5'-phosphate salvage [GO:0009443]	5
regulation of transcription, DNA-templated [GO:0006355]	5
iron ion transmembrane transporter activity [GO:0005381]	5
regulation of fatty acid biosynthetic process [GO:0042304]	5
cytoplasm [GO:0005737]	5
response to oxidative stress [GO:0006979]	5
adaxial/abaxial pattern specification [GO:0009955]	5
regulation of jasmonic acid mediated signaling pathway [GO:2000022]	5
protein ubiquitination involved in ubiquitin-dependent protein catabolic process [GO:0042787]	5
centromere complex assembly [GO:0034508]	5
tRNA processing [GO:0008033]	5
isoleucine biosynthetic process [GO:0009097]	5
lipid metabolic process [GO:0006629]	5
vacuolar transport [GO:0007034]	5
multivesicular body [GO:0005771]	5
acropetal auxin transport [GO:0010541]	5
regulation of flower development [GO:0009909]	5
megagametogenesis [GO:0009561]	5
GTPase activator activity [GO:0005096]	5
protein phosphorylation [GO:0006468]	5
RNA methylation [GO:0001510]	5
oxidoreductase activity [GO:0016491]	5
protein dimerization activity [GO:0046983]	5
anthocyanin-containing compound biosynthetic process [GO:0009718]	5
respiratory chain [GO:0070469]	5
glycine betaine biosynthetic process from choline [GO:0019285]	5
allantoinase activity [GO:0004038]	5
xyloglucan:xyloglucosyl transferase activity [GO:0016762]	5
hydroxymethylglutaryl-CoA reductase (NADPH) activity [GO:0004420]	5
anthocyanin accumulation in tissues in response to UV light [GO:0043481]	5
pantothenate biosynthetic process [GO:0015940]	5
periplasmic space [GO:0042597]	5
cysteine-type peptidase activity [GO:0008234]	5
circadian regulation of gene expression [GO:0032922]	5
beta-1,4-mannosylglycoprotein 4-beta-N-acetylglucosaminyltransferase activity [GO:0003830]	5
nucleotide binding [GO:0000166]	5
photomorphogenesis [GO:0009640]	5
raffinose catabolic process [GO:0034484]	5
isoprenoid biosynthetic process [GO:0008299]	5
methionine metabolic process [GO:0006555]	5
RNA binding [GO:0003723]	5
chaperone-mediated protein folding [GO:0061077]	5
nucleic acid binding [GO:0003676]	5
autophagy [GO:0006914]	5
intracellular protein transport [GO:0006886]	5
phosphatidylinositol-3-phosphate biosynthetic process [GO:0036092]	5
zinc ion binding [GO:0008270]	5
response to osmotic stress [GO:0006970]	5
intra-Golgi vesicle-mediated transport [GO:0006891]	5
xyloglucan metabolic process [GO:0010411]	5
integral component of membrane [GO:0016021]	5
Golgi apparatus [GO:0005794]	5
response to light stimulus [GO:0009416]	5
leaf senescence [GO:0010150]	5
negative regulation of nucleic acid-templated transcription [GO:1903507]	5
microtubule binding [GO:0008017]	5
translation initiation factor activity [GO:0003743]	5
spindle [GO:0005819]	5
calmodulin-dependent protein kinase activity [GO:0004683]	5
intracellular ribonucleoprotein complex [GO:0030529]	5
negative regulation of abscisic acid-activated signaling pathway [GO:0009788]	5
actin cytoskeleton organization [GO:0030036]	5
NADP binding [GO:0050661]	5
response to salt stress [GO:0009651]	5
oxidoreductase activity [GO:0016491]	5
protein processing [GO:0016485]	5
chloroplast envelope [GO:0009941]	5
GTPase activity [GO:0003924]	5
activation of protein kinase activity [GO:0032147]	5
leaf development [GO:0048366]	5
pseudouridine synthesis [GO:0001522]	5
integral component of membrane [GO:0016021]	5
proline catabolic process [GO:0006562]	5
regulation of transcription, DNA-templated [GO:0006355]	5
chloroplast thylakoid [GO:0009534]	5
carboxylic acid metabolic process [GO:0019752]	5
cell redox homeostasis [GO:0045454]	5
rRNA transcription [GO:0009303]	5
manganese ion transmembrane transport [GO:0071421]	5
protein homodimerization activity [GO:0042803]	5
cell division [GO:0051301]	5
cellular metabolic process [GO:0044237]	5
iron ion binding [GO:0005506]	5
positive regulation of gibberellic acid mediated signaling pathway [GO:0009939]	5
protein serine/threonine kinase activity [GO:0004674]	5
mRNA export from nucleus [GO:0006406]	5
misfolded or incompletely synthesized protein catabolic process [GO:0006515]	5
cotyledon vascular tissue pattern formation [GO:0010588]	5
large ribosomal subunit [GO:0015934]	5
auxin-activated signaling pathway [GO:0009734]	5
cellular response to anoxia [GO:0071454]	5
cyclin-dependent protein serine/threonine kinase activator activity [GO:0061575]	5
regulation of plant-type cell wall cellulose biosynthetic process [GO:2001009]	5
pattern specification process [GO:0007389]	5
pseudouridine synthesis [GO:0001522]	5
ATP binding [GO:0005524]	5
response to hormone [GO:0009725]	5
transcription, DNA-templated [GO:0006351]	5
integral component of membrane [GO:0016021]	5
regulation of mitochondrial DNA replication [GO:0090296]	5
purine nucleobase metabolic process [GO:0006144]	5
transferase activity, transferring alkyl or aryl (other than methyl) groups [GO:0016765]	5
DNA-dependent ATPase activity [GO:0008094]	5
phosphoric ester hydrolase activity [GO:0042578]	5
nuclear localization sequence binding [GO:0008139]	5
response to far red light [GO:0010218]	5
regulation of photoperiodism, flowering [GO:2000028]	5
cutin transport [GO:0080051]	5
NAD(P)H oxidase activity [GO:0016174]	5
catalytic activity [GO:0003824]	5
ATPase activity [GO:0016887]	5
NAD binding [GO:0051287]	5
brassinosteroid mediated signaling pathway [GO:0009742]	5
megagametogenesis [GO:0009561]	5
primary metabolic process [GO:0044238]	5
photoperiodism, flowering [GO:0048573]	5
intracellular sequestering of iron ion [GO:0006880]	5
cytoplasm [GO:0005737]	5
response to chitin [GO:0010200]	5
trichome papilla formation [GO:1905499]	4
transporter activity [GO:0005215]	4
cellular response to hypoxia [GO:0071456]	4
oxidized purine nucleobase lesion DNA N-glycosylase activity [GO:0008534]	4
chloroplast envelope [GO:0009941]	4
chloroplast stroma [GO:0009570]	4
beta-N-acetylhexosaminidase activity [GO:0004563]	4
maintenance of shoot apical meristem identity [GO:0010492]	4
regulation of cellular amino acid metabolic process [GO:0006521]	4
positive regulation of transcription, DNA-templated [GO:0045893]	4
strand invasion [GO:0042148]	4
magnesium ion binding [GO:0000287]	4
seedling development [GO:0090351]	4
response to salicylic acid [GO:0009751]	4
transcription, DNA-templated [GO:0006351]	4
response to ionizing radiation [GO:0010212]	4
protein transmembrane transport [GO:0071806]	4
magnesium ion binding [GO:0000287]	4
molybdopterin synthase complex [GO:0019008]	4
intracellular protein transport [GO:0006886]	4
zinc ion binding [GO:0008270]	4
defense response to fungus [GO:0050832]	4
protoporphyrinogen IX biosynthetic process [GO:0006782]	4
chloroplast envelope [GO:0009941]	4
integral component of membrane [GO:0016021]	4
mitochondrial alanyl-tRNA aminoacylation [GO:0070143]	4
integral component of membrane [GO:0016021]	4
actin binding [GO:0003779]	4
acetylglucosaminyltransferase activity [GO:0008375]	4
ribosomal large subunit assembly [GO:0000027]	4
plasma membrane [GO:0005886]	4
integral component of membrane [GO:0016021]	4
methylation [GO:0032259]	4
ubiquitin-specific protease binding [GO:1990381]	4
plastoglobule [GO:0010287]	4
cellular response to cold [GO:0070417]	4
kinase activity [GO:0016301]	4
very long-chain fatty acid biosynthetic process [GO:0042761]	4
ATPase activity [GO:0016887]	4
nucleus [GO:0005634]	4
methyltransferase activity [GO:0008168]	4
identical protein binding [GO:0042802]	4
omega-amidase activity [GO:0050152]	4
peptidyl-serine phosphorylation [GO:0018105]	4
inositol phosphate dephosphorylation [GO:0046855]	4
organ growth [GO:0035265]	4
cellular response to salt stress [GO:0071472]	4
trans-Golgi network [GO:0005802]	4
integral component of membrane [GO:0016021]	4
mRNA cleavage [GO:0006379]	4
plasmodesma [GO:0009506]	4
pentose-phosphate shunt [GO:0006098]	4
phosphoric diester hydrolase activity [GO:0008081]	4
lipid glycosylation [GO:0030259]	4
cell cycle arrest [GO:0007050]	4
N-glycan processing [GO:0006491]	4
regulation of abscisic acid-activated signaling pathway [GO:0009787]	4
cell growth [GO:0016049]	4
cytosol [GO:0005829]	4
3-oxoacyl-[acyl-carrier-protein] synthase activity [GO:0004315]	4
Golgi organization [GO:0007030]	4
gene silencing by miRNA [GO:0035195]	4
hydrolase activity, acting on ester bonds [GO:0016788]	4
O-phospho-L-serine:2-oxoglutarate aminotransferase activity [GO:0004648]	4
regulation of cell size [GO:0008361]	4
mannosylglycoprotein endo-beta-mannosidase activity [GO:0033947]	4
cell fate specification [GO:0001708]	4
perinuclear region of cytoplasm [GO:0048471]	4
transferase activity, transferring glycosyl groups [GO:0016757]	4
sequence-specific DNA binding [GO:0043565]	4
glycine catabolic process [GO:0006546]	4
metal ion binding [GO:0046872]	4
spindle microtubule [GO:0005876]	4
proton-transporting ATP synthase complex, coupling factor F(o) [GO:0045263]	4
protein targeting [GO:0006605]	4
4 iron, 4 sulfur cluster binding [GO:0051539]	4
negative regulation of transcription from RNA polymerase III promoter [GO:0016480]	4
S-adenosylhomocysteine metabolic process [GO:0046498]	4
embryo development ending in seed dormancy [GO:0009793]	4
pollen maturation [GO:0010152]	4
arginine catabolic process [GO:0006527]	4
mRNA polyadenylation [GO:0006378]	4
protein dimerization activity [GO:0046983]	4
response to cold [GO:0009409]	4
ribulose-phosphate 3-epimerase activity [GO:0004750]	4
regulation of timing of transition from vegetative to reproductive phase [GO:0048510]	4
fumarate hydratase activity [GO:0004333]	4
outer membrane [GO:0019867]	4
translation initiation factor activity [GO:0003743]	4
NADP binding [GO:0050661]	4
regulation of leaf morphogenesis [GO:1901371]	4
2-hydroxyglutarate dehydrogenase activity [GO:0047545]	4
Derlin-1 retrotranslocation complex [GO:0036513]	4
endocytosis [GO:0006897]	4
glycerolipid biosynthetic process [GO:0045017]	4
calcium ion binding [GO:0005509]	4
protein heterodimerization activity [GO:0046982]	4
meristem structural organization [GO:0009933]	4
regulation of cell wall organization or biogenesis [GO:1903338]	4
cortical microtubule organization [GO:0043622]	4
embryo development ending in seed dormancy [GO:0009793]	4
chloroplast [GO:0009507]	4
regulation of sequence-specific DNA binding transcription factor activity [GO:0051090]	4
response to heat [GO:0009408]	4
glutamate N-acetyltransferase activity [GO:0004358]	4
defense response to Gram-negative bacterium [GO:0050829]	4
protein serine/threonine kinase activity [GO:0004674]	4
nucleolus [GO:0005730]	4
integral component of membrane [GO:0016021]	4
hydrolase activity, hydrolyzing N-glycosyl compounds [GO:0016799]	4
negative regulation of actin filament depolymerization [GO:0030835]	4
Golgi organization [GO:0007030]	4
peptidyl-diphthamide biosynthetic process from peptidyl-histidine [GO:0017183]	4
glycine biosynthetic process [GO:0006545]	4
formation of translation preinitiation complex [GO:0001731]	4
ATPase inhibitor activity [GO:0042030]	4
innate immune response [GO:0045087]	4
actin filament binding [GO:0051015]	4
dolichyl-diphosphooligosaccharide-protein glycotransferase activity [GO:0004579]	4
transcription, DNA-templated [GO:0006351]	4
endoplasmic reticulum organization [GO:0007029]	4
protein disulfide oxidoreductase activity [GO:0015035]	4
protein stabilization [GO:0050821]	4
cellular heat acclimation [GO:0070370]	4
seed development [GO:0048316]	4
ATP binding [GO:0005524]	4
Prp19 complex [GO:0000974]	4
production of ta-siRNAs involved in RNA interference [GO:0010267]	4
regulation of nuclear division [GO:0051783]	4
phosphatidylinositol phosphorylation [GO:0046854]	4
receptor recycling [GO:0001881]	4
covalent chromatin modification [GO:0016569]	4
cellular response to phosphate starvation [GO:0016036]	4
carotene 7,8-desaturase activity [GO:0016719]	4
reactive oxygen species metabolic process [GO:0072593]	4
cysteine-tRNA ligase activity [GO:0004817]	4
chloroplast stroma [GO:0009570]	4
meristem maintenance [GO:0010073]	4
lipid metabolic process [GO:0006629]	4
transcription factor activity, sequence-specific DNA binding [GO:0003700]	4
trehalose metabolism in response to stress [GO:0070413]	4
structural constituent of ribosome [GO:0003735]	4
barbed-end actin filament capping [GO:0051016]	4
histone H3-K4 trimethylation [GO:0080182]	4
nucleic acid binding [GO:0003676]	4
protein self-association [GO:0043621]	4
karyogamy [GO:0000741]	4
protein catabolic process [GO:0030163]	4
response to salt stress [GO:0009651]	4
cellular amino acid metabolic process [GO:0006520]	4
pentose-phosphate shunt [GO:0006098]	4
cyanate metabolic process [GO:0009439]	4
flavin adenine dinucleotide binding [GO:0050660]	4
chorismate synthase activity [GO:0004107]	4
transferase activity [GO:0016740]	4
cell fate specification [GO:0001708]	4
transcription, DNA-templated [GO:0006351]	4
shoot system morphogenesis [GO:0010016]	4
cellular response to ethylene stimulus [GO:0071369]	4
metal ion binding [GO:0046872]	4
RNA binding [GO:0003723]	4
DNA-directed DNA polymerase activity [GO:0003887]	4
transcription, DNA-templated [GO:0006351]	4
FAD binding [GO:0071949]	4
sucrose:proton symporter activity [GO:0008506]	4
acyl-[acyl-carrier-protein]-UDP-N-acetylglucosamine O-acyltransferase activity [GO:0008780]	4
[acyl-carrier-protein] S-malonyltransferase activity [GO:0004314]	4
mitotic cell cycle checkpoint [GO:0007093]	4
protein processing involved in protein targeting to mitochondrion [GO:0006627]	4
ribonuclease H2 complex [GO:0032299]	4
response to high light intensity [GO:0009644]	4
dimethylallyl diphosphate biosynthetic process [GO:0050992]	4
magnesium-protoporphyrin IX monomethyl ester (oxidative) cyclase activity [GO:0048529]	4
succinate dehydrogenase (ubiquinone) activity [GO:0008177]	4
kinase inhibitor activity [GO:0019210]	4
superoxide dismutase activity [GO:0004784]	4
negative regulation of abscisic acid-activated signaling pathway [GO:0009788]	4
cytosol [GO:0005829]	4
seed development [GO:0048316]	4
cellular response to light intensity [GO:0071484]	4
carbohydrate metabolic process [GO:0005975]	4
pheophorbide a oxygenase activity [GO:0032441]	4
cell growth [GO:0016049]	4
protein binding involved in protein folding [GO:0044183]	4
valine-tRNA ligase activity [GO:0004832]	4
phyllome development [GO:0048827]	4
hydrolase activity, acting on ester bonds [GO:0016788]	4
plant organ development [GO:0099402]	4
regulation of rRNA processing [GO:2000232]	4
ubiquitin protein ligase activity involved in ERAD pathway [GO:1904264]	4
cation transport [GO:0006812]	4
isocitrate dehydrogenase (NADP+) activity [GO:0004450]	4
response to salt stress [GO:0009651]	4
L-serine ammonia-lyase activity [GO:0003941]	4
double-stranded DNA binding [GO:0003690]	4
cytosol [GO:0005829]	4
endoplasmic reticulum unfolded protein response [GO:0030968]	4
nucleic acid binding [GO:0003676]	4
cellular amino acid metabolic process [GO:0006520]	4
protein serine/threonine kinase activity [GO:0004674]	4
shoot system development [GO:0048367]	4
NAD binding [GO:0051287]	4
S-methyl-5-thioribose kinase activity [GO:0046522]	4
protein dimerization activity [GO:0046983]	4
cellular metal ion homeostasis [GO:0006875]	4
polar nucleus fusion [GO:0010197]	4
mitotic spindle assembly checkpoint [GO:0007094]	4
procollagen-proline 4-dioxygenase activity [GO:0004656]	4
cellular response to iron ion [GO:0071281]	4
UDP-N-acetylglucosamine biosynthetic process [GO:0006048]	4
anthranilate phosphoribosyltransferase activity [GO:0004048]	4
transferase activity [GO:0016740]	4
ATP-dependent microtubule motor activity, plus-end-directed [GO:0008574]	4
zinc ion binding [GO:0008270]	4
mitochondrial inner membrane peptidase complex [GO:0042720]	4
plasma membrane [GO:0005886]	4
raffinose alpha-galactosidase activity [GO:0052692]	4
carbohydrate biosynthetic process [GO:0016051]	4
ATP binding [GO:0005524]	4
negative regulation of response to salt stress [GO:1901001]	4
arginine decarboxylase activity [GO:0008792]	4
regulation of radial pattern formation [GO:0090213]	4
xyloglucan:xyloglucosyl transferase activity [GO:0016762]	4
integral component of membrane [GO:0016021]	4
response to water deprivation [GO:0009414]	4
response to cadmium ion [GO:0046686]	4
male meiosis cytokinesis [GO:0007112]	4
integral component of membrane [GO:0016021]	4
sequence-specific DNA binding [GO:0043565]	4
mitochondrial electron transport, succinate to ubiquinone [GO:0006121]	4
response to heat [GO:0009408]	4
EKC/KEOPS complex [GO:0000408]	4
squalene synthase activity [GO:0051996]	4
DNA endoreduplication [GO:0042023]	4
root development [GO:0048364]	4
DNA recombinase assembly [GO:0000730]	4
L-serine metabolic process [GO:0006563]	4
dTMP biosynthetic process [GO:0006231]	4
2-methyl-6-phytyl-1,4-benzoquinone methyltransferase activity [GO:0051741]	4
4-hydroxy-3-methylbut-2-en-1-yl diphosphate reductase activity [GO:0051745]	4
response to gibberellin [GO:0009739]	4
serine-type endopeptidase activity [GO:0004252]	4
protein K69-linked ufmylation [GO:1990592]	4
chromatin assembly or disassembly [GO:0006333]	4
protochlorophyllide reductase activity [GO:0016630]	4
stem cell population maintenance [GO:0019827]	4
intracellular signal transduction [GO:0035556]	4
embryo development ending in seed dormancy [GO:0009793]	4
phosphatase activity [GO:0016791]	4
guard cell differentiation [GO:0010052]	4
protein binding involved in protein folding [GO:0044183]	4
'de novo' protein folding [GO:0006458]	4
DNA replication, synthesis of RNA primer [GO:0006269]	4
sucrose-phosphate phosphatase activity [GO:0050307]	4
nucleus [GO:0005634]	4
ubiquitin-dependent protein catabolic process [GO:0006511]	4
response to starvation [GO:0042594]	4
cytosol [GO:0005829]	4
response to ethylene [GO:0009723]	4
ATP binding [GO:0005524]	4
metabolic process [GO:0008152]	4
cysteinyl-tRNA aminoacylation [GO:0006423]	4
photosynthesis, light harvesting in photosystem I [GO:0009768]	4
protein refolding [GO:0042026]	4
cation-transporting ATPase activity [GO:0019829]	4
unidimensional cell growth [GO:0009826]	4
protein domain specific binding [GO:0019904]	4
geranylgeranyl reductase activity [GO:0045550]	4
pathogenesis [GO:0009405]	4
secondary shoot formation [GO:0010223]	4
metal ion binding [GO:0046872]	4
negative regulation of DNA endoreduplication [GO:0032876]	4
mRNA transport [GO:0051028]	4
ER to Golgi vesicle-mediated transport [GO:0006888]	4
cell redox homeostasis [GO:0045454]	4
membrane [GO:0016020]	4
Mo-molybdopterin cofactor biosynthetic process [GO:0006777]	4
RNA binding [GO:0003723]	4
L-aspartate oxidase activity [GO:0008734]	4
lyase activity [GO:0016829]	4
defense response to bacterium [GO:0042742]	4
response to salicylic acid [GO:0009751]	4
RNA folding [GO:0034337]	4
ATPase binding [GO:0051117]	4
TORC1 complex [GO:0031931]	4
NAD binding [GO:0051287]	4
microtubule-based movement [GO:0007018]	4
NADP binding [GO:0050661]	4
kinase activity [GO:0016301]	4
SRP-dependent cotranslational protein targeting to membrane [GO:0006614]	4
ATPase activity, coupled to transmembrane movement of substances [GO:0042626]	4
ATP binding [GO:0005524]	4
response to copper ion [GO:0046688]	4
L-ascorbic acid biosynthetic process [GO:0019853]	4
mitotic spindle assembly [GO:0090307]	4
ubiquitin-dependent ERAD pathway [GO:0030433]	4
chloroplast rRNA processing [GO:1901259]	4
negative regulation of ubiquitin protein ligase activity [GO:1904667]	4
metal ion binding [GO:0046872]	4
leaf morphogenesis [GO:0009965]	4
plastoglobule [GO:0010287]	4
2 iron, 2 sulfur cluster binding [GO:0051537]	4
4-alpha-hydroxytetrahydrobiopterin dehydratase activity [GO:0008124]	4
sulfate adenylyltransferase (ATP) activity [GO:0004781]	4
snoRNA binding [GO:0030515]	4
chloroplast envelope [GO:0009941]	4
inflorescence development [GO:0010229]	4
regulation of development, heterochronic [GO:0040034]	4
ATP binding [GO:0005524]	4
glucose-6-phosphate dehydrogenase activity [GO:0004345]	4
transferase activity, transferring hexosyl groups [GO:0016758]	4
D-gluconate metabolic process [GO:0019521]	4
glycerol-3-phosphate dehydrogenase activity [GO:0004368]	4
integral component of membrane [GO:0016021]	4
integral component of membrane [GO:0016021]	4
regulation of GTPase activity [GO:0043087]	4
pectin catabolic process [GO:0045490]	4
growth factor activity [GO:0008083]	4
dolichyl-phosphate-glucose-glycolipid alpha-glucosyltransferase activity [GO:0004583]	4
phosphopantetheine binding [GO:0031177]	4
sulfur dioxygenase activity [GO:0050313]	4
molybdopterin cofactor biosynthetic process [GO:0032324]	4
retromer complex [GO:0030904]	4
DNA recombination [GO:0006310]	4
mitochondrial respiratory chain complex assembly [GO:0033108]	4
acid-amino acid ligase activity [GO:0016881]	4
GPI anchor biosynthetic process [GO:0006506]	4
positive regulation of red or far-red light signaling pathway [GO:0090228]	4
endoplasmic reticulum calcium ion homeostasis [GO:0032469]	4
integral component of membrane [GO:0016021]	4
integral component of membrane [GO:0016021]	4
histidyl-tRNA aminoacylation [GO:0006427]	4
anchored component of plasma membrane [GO:0046658]	4
hydrolase activity [GO:0016787]	4
cellular response to nitrogen levels [GO:0043562]	4
response to light stimulus [GO:0009416]	4
positive regulation of abscisic acid biosynthetic process [GO:0010116]	4
(R)-2-hydroxyglutarate dehydrogenase activity [GO:0051990]	4
interphase microtubule nucleation by interphase microtubule organizing center [GO:0051415]	4
structural constituent of cytoskeleton [GO:0005200]	4
pri-miRNA transcription from RNA polymerase II promoter [GO:0061614]	4
lipid binding [GO:0008289]	4
regulation of monopolar cell growth [GO:0051513]	4
cellular response to nitric oxide [GO:0071732]	4
selenium compound metabolic process [GO:0001887]	4
glutathione gamma-glutamylcysteinyltransferase activity [GO:0016756]	4
kinase activity [GO:0016301]	4
fumarate metabolic process [GO:0006106]	4
response to herbicide [GO:0009635]	4
nucleotide-sugar transmembrane transporter activity [GO:0005338]	4
posttranslational protein targeting to membrane, translocation [GO:0031204]	4
phosphogluconate dehydrogenase (decarboxylating) activity [GO:0004616]	4
mRNA binding [GO:0003729]	4
mRNA export from nucleus [GO:0006406]	4
cell redox homeostasis [GO:0045454]	4
Golgi organization [GO:0007030]	4
phosphoribosylaminoimidazole carboxylase activity [GO:0004638]	4
S-adenosylmethionine metabolic process [GO:0046500]	4
chloroplast [GO:0009507]	4
positive regulation of developmental vegetative growth [GO:1905615]	4
male gamete generation [GO:0048232]	4
ceramide biosynthetic process [GO:0046513]	4
response to metal ion [GO:0010038]	4
regulation of systemic acquired resistance [GO:0010112]	4
response to zinc ion [GO:0010043]	3
sirohydrochlorin cobaltochelatase activity [GO:0016852]	3
apoplast [GO:0048046]	3
peroxidase activity [GO:0004601]	3
plant-type hypersensitive response [GO:0009626]	3
RNA polymerase III complex localization to nucleus [GO:1990022]	3
translational initiation [GO:0006413]	3
structural molecule activity [GO:0005198]	3
cellular response to redox state [GO:0071461]	3
hydrolase activity, acting on ester bonds [GO:0016788]	3
chitin catabolic process [GO:0006032]	3
nuclear speck [GO:0016607]	3
tRNA methylation [GO:0030488]	3
post-chaperonin tubulin folding pathway [GO:0007023]	3
L-phenylalanine biosynthetic process [GO:0009094]	3
regulation of stomatal movement [GO:0010119]	3
S-formylglutathione hydrolase activity [GO:0018738]	3
vacuole [GO:0005773]	3
plasma membrane [GO:0005886]	3
regulation of transcription, DNA-templated [GO:0006355]	3
transcriptional repressor complex [GO:0017053]	3
defense response to fungus [GO:0050832]	3
phosphogluconate dehydrogenase (decarboxylating) activity [GO:0004616]	3
magnesium chelatase activity [GO:0016851]	3
metal ion binding [GO:0046872]	3
DNA topoisomerase complex (ATP-hydrolyzing) [GO:0009330]	3
detection of visible light [GO:0009584]	3
mitochondrion [GO:0005739]	3
regulation of DNA methylation [GO:0044030]	3
ribosomal small subunit export from nucleus [GO:0000056]	3
cytosolic large ribosomal subunit [GO:0022625]	3
regulation of transcription, DNA-templated [GO:0006355]	3
[truncated: 2,347 more rows]

## Sheet: GO_Cellular_Component
Supplementary file 2. Functionally annotated transcripts of Cellular Components (CC)
Gene Annotation	Transcripts
integral component of membrane [GO:0016021]	7433
DNA binding [GO:0003677]	2432
polysaccharide binding [GO:0030247]	2095
nucleus [GO:0005634]	1684
structural constituent of ribosome [GO:0003735]	726
protein kinase activity [GO:0004672]	579
transcription factor activity, sequence-specific DNA binding [GO:0003700]	438
transporter activity [GO:0005215]	410
intracellular [GO:0005622]	378
ATP binding [GO:0005524]	356
ATP binding [GO:0005524]	324
cytoplasm [GO:0005737]	307
zinc ion binding [GO:0008270]	300
nucleosome [GO:0000786]	300
cytosol [GO:0005829]	271
integral component of membrane [GO:0016021]	270
cell [GO:0005623]	254
Golgi membrane [GO:0000139]	213
ATPase activity [GO:0016887]	211
endoplasmic reticulum [GO:0005783]	208
plasma membrane [GO:0005886]	203
solute:proton antiporter activity [GO:0015299]	196
membrane [GO:0016020]	186
cell wall [GO:0005618]	183
protein serine/threonine kinase activity [GO:0004674]	180
endoplasmic reticulum membrane [GO:0005789]	177
mitochondrion [GO:0005739]	160
vacuole [GO:0005773]	157
1,3-beta-D-glucan synthase complex [GO:0000148]	147
(1->3)-beta-D-glucan biosynthetic process [GO:0006075]	147
extracellular space [GO:0005615]	142
plasma membrane [GO:0005886]	141
transport [GO:0006810]	131
heme binding [GO:0020037]	130
ribosome [GO:0005840]	128
protein glycosylation [GO:0006486]	126
chloroplast [GO:0009507]	123
oligopeptide transport [GO:0006857]	122
extracellular region [GO:0005576]	114
nucleic acid binding [GO:0003676]	110
integral component of membrane [GO:0016021]	110
exocyst [GO:0000145]	109
inositol oxygenase activity [GO:0050113]	109
translation [GO:0006412]	108
sequence-specific DNA binding [GO:0043565]	104
chloroplast thylakoid membrane [GO:0009535]	103
eukaryotic translation initiation factor 3 complex [GO:0005852]	103
GTP binding [GO:0005525]	101
structural constituent of cytoskeleton [GO:0005200]	99
photosystem I [GO:0009522]	99
nucleus [GO:0005634]	97
Golgi apparatus [GO:0005794]	96
chlorophyll binding [GO:0016168]	95
vesicle-mediated transport [GO:0016192]	95
cytoplasm [GO:0005737]	91
extracellular region [GO:0005576]	91
cell wall [GO:0005618]	91
cytosol [GO:0005829]	89
cellular glucan metabolic process [GO:0006073]	89
metal ion binding [GO:0046872]	89
ATP binding [GO:0005524]	89
serine-type endopeptidase activity [GO:0004252]	88
plasmodesma [GO:0009506]	86
regulation of translational initiation [GO:0006446]	85
acid-amino acid ligase activity [GO:0016881]	85
nucleus [GO:0005634]	82
iron ion binding [GO:0005506]	80
potassium ion transmembrane transporter activity [GO:0015079]	79
drug transmembrane transporter activity [GO:0015238]	76
nucleolus [GO:0005730]	76
phosphorelay signal transduction system [GO:0000160]	76
phosphorelay signal transduction system [GO:0000160]	74
nucleic acid binding [GO:0003676]	74
GPI-anchor transamidase complex [GO:0042765]	74
zinc ion binding [GO:0008270]	73
MAP kinase activity [GO:0004707]	71
nucleus [GO:0005634]	71
chromosome [GO:0005694]	71
calcium ion binding [GO:0005509]	70
translation [GO:0006412]	70
RNA binding [GO:0003723]	69
microtubule binding [GO:0008017]	67
chloroplast thylakoid membrane [GO:0009535]	67
integral component of membrane [GO:0016021]	67
tRNA binding [GO:0000049]	63
mitochondrial inner membrane [GO:0005743]	62
motor activity [GO:0003774]	60
GTPase activity [GO:0003924]	60
nuclear pore [GO:0005643]	60
carbohydrate metabolic process [GO:0005975]	60
peroxisome [GO:0005777]	59
polygalacturonase activity [GO:0004650]	59
GTP binding [GO:0005525]	59
intracellular protein transport [GO:0006886]	58
intracellular protein transport [GO:0006886]	57
proteasome complex [GO:0000502]	57
cell wall organization [GO:0071555]	55
DNA-directed 5'-3' RNA polymerase activity [GO:0003899]	55
proteasome core complex, alpha-subunit complex [GO:0019773]	53
integral component of membrane [GO:0016021]	53
transferase activity, transferring acyl groups other than amino-acyl groups [GO:0016747]	52
DNA replication initiation [GO:0006270]	52
formation of translation preinitiation complex [GO:0001731]	51
phospholipid-translocating ATPase activity [GO:0004012]	49
sugar:proton symporter activity [GO:0005351]	49
magnesium ion binding [GO:0000287]	48
integral component of membrane [GO:0016021]	48
early endosome [GO:0005769]	48
ubiquitin-dependent protein catabolic process [GO:0006511]	47
protein phosphatase type 2A complex [GO:0000159]	47
vesicle-mediated transport [GO:0016192]	46
COPI vesicle coat [GO:0030126]	46
RNA polymerase II transcription cofactor activity [GO:0001104]	46
integral component of membrane [GO:0016021]	46
intracellular protein transport [GO:0006886]	46
phosphopyruvate hydratase complex [GO:0000015]	46
GTPase activity [GO:0003924]	45
rRNA binding [GO:0019843]	45
ATP hydrolysis coupled proton transport [GO:0015991]	44
transferase activity, transferring acyl groups other than amino-acyl groups [GO:0016747]	44
mismatch repair [GO:0006298]	44
heme binding [GO:0020037]	44
translation [GO:0006412]	43
Ino80 complex [GO:0031011]	43
endosome [GO:0005768]	42
trans-Golgi network [GO:0005802]	42
carbohydrate transport [GO:0008643]	42
ligase activity [GO:0016874]	41
hydrogen ion transmembrane transporter activity [GO:0015078]	41
methyltransferase activity [GO:0008168]	41
nucleic acid binding [GO:0003676]	41
integral component of membrane [GO:0016021]	40
ATP binding [GO:0005524]	40
endonuclease activity [GO:0004519]	39
proton transport [GO:0015992]	39
mRNA splicing, via spliceosome [GO:0000398]	38
acetylglucosaminyltransferase activity [GO:0008375]	38
GTP binding [GO:0005525]	38
photosystem II oxygen evolving complex [GO:0009654]	38
substrate-specific transmembrane transporter activity [GO:0022891]	38
oxidoreductase activity [GO:0016491]	38
proteasome core complex [GO:0005839]	37
protein transport [GO:0015031]	37
threonine-type endopeptidase activity [GO:0004298]	37
intracellular ribonucleoprotein complex [GO:0030529]	37
transcription cofactor activity [GO:0003712]	37
ATP binding [GO:0005524]	37
oxidoreductase activity, acting on NAD(P)H, oxygen as acceptor [GO:0050664]	37
ATP binding [GO:0005524]	37
magnesium ion transmembrane transporter activity [GO:0015095]	36
photosynthesis [GO:0015979]	35
translation [GO:0006412]	35
tryptophan-tRNA ligase activity [GO:0004830]	35
vesicle-mediated transport [GO:0016192]	35
aspartic-type endopeptidase activity [GO:0004190]	35
translation initiation factor binding [GO:0031369]	34
RNA polymerase II regulatory region sequence-specific DNA binding [GO:0000977]	34
vesicle-mediated transport [GO:0016192]	34
plant-type cell wall organization [GO:0009664]	34
carbohydrate binding [GO:0030246]	34
transcription, DNA-templated [GO:0006351]	33
transcription, DNA-templated [GO:0006351]	33
transferase activity [GO:0016740]	33
ATP hydrolysis coupled proton transport [GO:0015991]	33
signal transducer activity [GO:0004871]	32
chromatin binding [GO:0003682]	31
tyrosine-tRNA ligase activity [GO:0004831]	31
chloroplast thylakoid [GO:0009534]	31
translation [GO:0006412]	31
SRP-dependent cotranslational protein targeting to membrane [GO:0006614]	30
ATP binding [GO:0005524]	30
viral nucleocapsid [GO:0019013]	30
serine-type endopeptidase inhibitor activity [GO:0004867]	29
amino acid transmembrane transporter activity [GO:0015171]	29
serine-tRNA ligase activity [GO:0004828]	29
mitochondrial outer membrane [GO:0005741]	29
vacuolar membrane [GO:0005774]	29
DNA integration [GO:0015074]	29
ion channel activity [GO:0005216]	29
1-phosphatidylinositol binding [GO:0005545]	28
metalloendopeptidase activity [GO:0004222]	28
damaged DNA binding [GO:0003684]	28
signal transduction [GO:0007165]	28
glycogen biosynthetic process [GO:0005978]	28
DNA binding [GO:0003677]	28
spliceosomal complex [GO:0005681]	28
regulation of transcription, DNA-templated [GO:0006355]	28
regulation of cell division [GO:0051302]	28
chloroplast [GO:0009507]	28
metabolic process [GO:0008152]	28
RNA modification [GO:0009451]	28
calmodulin binding [GO:0005516]	28
trans-Golgi network [GO:0005802]	28
threonine-tRNA ligase activity [GO:0004829]	28
ATP hydrolysis coupled proton transport [GO:0015991]	27
5S rRNA binding [GO:0008097]	27
plastid [GO:0009536]	27
signal peptide processing [GO:0006465]	27
transport vesicle membrane [GO:0030658]	27
oxidoreductase activity [GO:0016491]	27
calcium ion binding [GO:0005509]	27
ferric iron binding [GO:0008199]	27
peroxidase activity [GO:0004601]	27
glutamine-tRNA ligase activity [GO:0004819]	27
protein transport [GO:0015031]	27
core TFIIH complex [GO:0000439]	27
secondary active sulfate transmembrane transporter activity [GO:0008271]	26
ubiquitin protein ligase binding [GO:0031625]	26
exosome (RNase complex) [GO:0000178]	26
ATP binding [GO:0005524]	26
hydrolase activity [GO:0016787]	26
voltage-gated chloride channel activity [GO:0005247]	26
thylakoid [GO:0009579]	25
transporter activity [GO:0005215]	25
integral component of membrane [GO:0016021]	25
auxin-activated signaling pathway [GO:0009734]	25
translation elongation factor activity [GO:0003746]	25
ADP binding [GO:0043531]	25
integral component of plasma membrane [GO:0005887]	25
NAD(P)H oxidase activity [GO:0016174]	25
RNA binding [GO:0003723]	25
DNA topoisomerase type I activity [GO:0003917]	25
glycogen (starch) synthase activity [GO:0004373]	25
mitochondrial respiratory chain complex I [GO:0005747]	25
acyl-CoA oxidase activity [GO:0003997]	24
acireductone dioxygenase [iron(II)-requiring] activity [GO:0010309]	24
phosphorelay sensor kinase activity [GO:0000155]	24
cytoplasm [GO:0005737]	24
actin binding [GO:0003779]	24
microtubule binding [GO:0008017]	23
positive regulation of G2/M transition of mitotic cell cycle [GO:0010971]	23
integral component of membrane [GO:0016021]	23
cellulose microfibril organization [GO:0010215]	23
viral nucleocapsid [GO:0019013]	23
spindle assembly [GO:0051225]	23
cellular glucose homeostasis [GO:0001678]	23
intracellular ribonucleoprotein complex [GO:0030529]	23
katanin complex [GO:0008352]	23
kinase activity [GO:0016301]	23
transcription elongation from RNA polymerase II promoter [GO:0006368]	22
thylakoid [GO:0009579]	22
cation transmembrane transporter activity [GO:0008324]	22
3-hydroxy-arachidoyl-CoA dehydratase activity [GO:0102343]	22
quercetin 3-O-glucosyltransferase activity [GO:0080043]	22
valine-tRNA ligase activity [GO:0004832]	22
glutamate-5-semialdehyde dehydrogenase activity [GO:0004350]	22
chloroplast envelope [GO:0009941]	22
integral component of membrane [GO:0016021]	22
4 iron, 4 sulfur cluster binding [GO:0051539]	22
integral component of membrane [GO:0016021]	22
P-body [GO:0000932]	21
GTPase activator activity [GO:0005096]	21
endoplasmic reticulum [GO:0005783]	21
alpha-1,3-mannosylglycoprotein 2-beta-N-acetylglucosaminyltransferase activity [GO:0003827]	21
thiol-dependent ubiquitin-specific protease activity [GO:0004843]	21
response to biotic stimulus [GO:0009607]	21
chloroplast thylakoid membrane [GO:0009535]	21
ATP-dependent helicase activity [GO:0008026]	21
protein disulfide isomerase activity [GO:0003756]	20
integral component of membrane [GO:0016021]	20
nucleic acid binding [GO:0003676]	20
transcription factor activity, sequence-specific DNA binding [GO:0003700]	20
ubiquitin conjugating enzyme binding [GO:0031624]	20
aminopeptidase activity [GO:0004177]	20
protein kinase CK2 complex [GO:0005956]	20
chromosome, centromeric region [GO:0000775]	20
Golgi apparatus [GO:0005794]	20
transcription factor activity, sequence-specific DNA binding [GO:0003700]	20
chloroplast stroma [GO:0009570]	20
unfolded protein binding [GO:0051082]	20
metal ion binding [GO:0046872]	20
eukaryotic 48S preinitiation complex [GO:0033290]	19
GTPase activity [GO:0003924]	19
Golgi apparatus [GO:0005794]	19
metal ion binding [GO:0046872]	19
negative regulation of defense response [GO:0031348]	19
calcium-dependent cysteine-type endopeptidase activity [GO:0004198]	19
flavin adenine dinucleotide binding [GO:0050660]	19
transferase activity, transferring acyl groups [GO:0016746]	19
pyruvate metabolic process [GO:0006090]	19
pyruvate dehydrogenase complex [GO:0045254]	19
DNA replication [GO:0006260]	19
cytochrome-b5 reductase activity, acting on NAD(P)H [GO:0004128]	19
regulation of pH [GO:0006885]	19
chloroplast [GO:0009507]	19
vacuolar membrane [GO:0005774]	19
molybdate ion transmembrane transporter activity [GO:0015098]	19
glucosylceramide catabolic process [GO:0006680]	19
exocytosis [GO:0006887]	19
response to water deprivation [GO:0009414]	19
mitochondrial transport [GO:0006839]	19
leucine-tRNA ligase activity [GO:0004823]	18
DNA binding [GO:0003677]	18
spliceosomal tri-snRNP complex assembly [GO:0000244]	18
rRNA processing [GO:0006364]	18
double-strand break repair via homologous recombination [GO:0000724]	18
endosome [GO:0005768]	18
GTPase activity [GO:0003924]	18
chloroplast envelope [GO:0009941]	18
vacuolar membrane [GO:0005774]	18
galactosyltransferase activity [GO:0008378]	18
trans-Golgi network transport vesicle membrane [GO:0012510]	18
spliceosomal snRNP assembly [GO:0000387]	18
integral component of membrane [GO:0016021]	18
preribosome, large subunit precursor [GO:0030687]	18
small GTPase mediated signal transduction [GO:0007264]	18
integral component of membrane [GO:0016021]	17
lipid binding [GO:0008289]	17
ionotropic glutamate receptor activity [GO:0004970]	17
scopolin beta-glucosidase activity [GO:0102483]	17
retrograde vesicle-mediated transport, Golgi to ER [GO:0006890]	17
serine-type carboxypeptidase activity [GO:0004185]	17
nuclear-transcribed mRNA catabolic process [GO:0000956]	17
endoplasmic reticulum [GO:0005783]	17
U5 snRNA binding [GO:0030623]	17
microtubule [GO:0005874]	17
mRNA binding [GO:0003729]	17
manganese ion binding [GO:0030145]	17
ubiquitin-protein transferase activity [GO:0004842]	17
cobalt ion binding [GO:0050897]	17
plasmodesma [GO:0009506]	16
ATP binding [GO:0005524]	16
plasma membrane [GO:0005886]	16
ADP binding [GO:0043531]	16
kinetochore [GO:0000776]	16
pyridoxal phosphate binding [GO:0030170]	16
DNA-directed 5'-3' RNA polymerase activity [GO:0003899]	16
acetylglucosaminyltransferase activity [GO:0008375]	16
cyclin-dependent protein serine/threonine kinase regulator activity [GO:0016538]	16
protein ubiquitination [GO:0016567]	16
DNA binding [GO:0003677]	16
protein tyrosine phosphatase activity [GO:0004725]	16
ATP biosynthetic process [GO:0006754]	16
calcium:proton antiporter activity [GO:0015369]	16
amidase activity [GO:0004040]	16
proton-transporting ATP synthase activity, rotational mechanism [GO:0046933]	15
metabolic process [GO:0008152]	15
endosome [GO:0005768]	15
GTP binding [GO:0005525]	15
chloroplast envelope [GO:0009941]	15
tRNA splicing, via endonucleolytic cleavage and ligation [GO:0006388]	15
integral component of membrane [GO:0016021]	15
nuclear export signal receptor activity [GO:0005049]	15
threonine-type endopeptidase activity [GO:0004298]	15
RNA binding [GO:0003723]	15
microtubule [GO:0005874]	15
phosphoprotein phosphatase activity [GO:0004721]	15
integral component of peroxisomal membrane [GO:0005779]	15
defense response [GO:0006952]	15
nuclear pore [GO:0005643]	15
inositol tetrakisphosphate 1-kinase activity [GO:0047325]	15
Golgi membrane [GO:0000139]	15
mRNA splicing, via spliceosome [GO:0000398]	15
protein dimerization activity [GO:0046983]	15
transcription factor TFIIIB complex [GO:0000126]	15
vacuole [GO:0005773]	15
spindle pole [GO:0000922]	15
photosystem I reaction center [GO:0009538]	15
DNA repair [GO:0006281]	15
squalene synthase activity [GO:0051996]	15
protein phosphorylation [GO:0006468]	15
inorganic anion exchanger activity [GO:0005452]	15
hydrolase activity, acting on ester bonds [GO:0016788]	15
translation initiation factor activity [GO:0003743]	15
attachment of GPI anchor to protein [GO:0016255]	15
apoplast [GO:0048046]	15
integral component of membrane [GO:0016021]	15
actin binding [GO:0003779]	15
cation-transporting ATPase activity [GO:0019829]	15
vacuolar transport [GO:0007034]	15
heme biosynthetic process [GO:0006783]	15
mitochondrial matrix [GO:0005759]	15
N-acetyl-gamma-glutamyl-phosphate reductase activity [GO:0003942]	15
translation initiation factor activity [GO:0003743]	14
endoplasmic reticulum lumen [GO:0005788]	14
mitochondrion [GO:0005739]	14
translation elongation factor activity [GO:0003746]	14
ubiquitin-protein transferase activity [GO:0004842]	14
mitochondrion [GO:0005739]	14
oxidoreductase activity, acting on paired donors, with oxidation of a pair of donors resulting in the reduction of molecular oxygen to two molecules of water [GO:0016717]	14
cellular response to DNA damage stimulus [GO:0006974]	14
plant-type cell wall [GO:0009505]	14
proton-transporting ATPase activity, rotational mechanism [GO:0046961]	14
protein serine/threonine kinase activity [GO:0004674]	14
voltage-gated potassium channel activity [GO:0005249]	14
NADH dehydrogenase (ubiquinone) activity [GO:0008137]	14
proteasome regulatory particle [GO:0005838]	14
maturation of 5.8S rRNA from tricistronic rRNA transcript (SSU-rRNA, 5.8S rRNA, LSU-rRNA) [GO:0000466]	14
histone binding [GO:0042393]	14
phosphomannomutase activity [GO:0004615]	14
DNA-(apurinic or apyrimidinic site) lyase activity [GO:0003906]	14
nucleic acid binding [GO:0003676]	14
proline-tRNA ligase activity [GO:0004827]	14
D-arabinono-1,4-lactone oxidase activity [GO:0003885]	14
integral component of membrane [GO:0016021]	14
3-hydroxyacyl-CoA dehydrogenase activity [GO:0003857]	13
chromatin [GO:0000785]	13
mitochondrial respiratory chain complex I [GO:0005747]	13
mitochondrial inner membrane presequence translocase complex [GO:0005744]	13
mitochondrial proton-transporting ATP synthase complex, catalytic core F(1) [GO:0000275]	13
phragmoplast [GO:0009524]	13
copper ion binding [GO:0005507]	13
rRNA processing [GO:0006364]	13
cellulose synthase (UDP-forming) activity [GO:0016760]	13
glutaminyl-tRNA synthase (glutamine-hydrolyzing) activity [GO:0050567]	13
mitochondrial outer membrane translocase complex [GO:0005742]	13
2 iron, 2 sulfur cluster binding [GO:0051537]	13
peroxisomal membrane [GO:0005778]	13
intra-Golgi vesicle-mediated transport [GO:0006891]	13
mitochondrion [GO:0005739]	13
DNA-directed 5'-3' RNA polymerase activity [GO:0003899]	13
protein serine/threonine kinase activity [GO:0004674]	13
N-acylphosphatidylethanolamine-specific phospholipase D activity [GO:0070290]	13
ribonucleoprotein complex binding [GO:0043021]	13
phospholipid biosynthetic process [GO:0008654]	13
metalloendopeptidase activity [GO:0004222]	13
transmembrane receptor protein serine/threonine kinase activity [GO:0004675]	13
COPI-coated vesicle membrane [GO:0030663]	12
phosphorelay sensor kinase activity [GO:0000155]	12
steroid biosynthetic process [GO:0006694]	12
structural constituent of ribosome [GO:0003735]	12
anchored component of plasma membrane [GO:0046658]	12
regulation of transcription, DNA-templated [GO:0006355]	12
cytoplasm [GO:0005737]	12
cytosol [GO:0005829]	12
Arp2/3 protein complex [GO:0005885]	12
heteropolysaccharide binding [GO:0010297]	12
intracellular protein transport [GO:0006886]	12
hydrolase activity, acting on acid anhydrides, catalyzing transmembrane movement of substances [GO:0016820]	12
spliceosomal snRNP assembly [GO:0000387]	12
ATP binding [GO:0005524]	12
FMN binding [GO:0010181]	12
GTP binding [GO:0005525]	12
microtubule organizing center [GO:0005815]	12
monooxygenase activity [GO:0004497]	12
homogentisate geranylgeranyl transferase activity [GO:0102551]	12
metal ion binding [GO:0046872]	12
transcription factor TFIID complex [GO:0005669]	12
chloroplast stroma [GO:0009570]	12
integral component of membrane [GO:0016021]	12
translation initiation factor activity [GO:0003743]	12
proton-transporting ATPase activity, rotational mechanism [GO:0046961]	12
plasmodesma [GO:0009506]	12
histone-lysine N-methyltransferase activity [GO:0018024]	12
translation initiation factor activity [GO:0003743]	12
electron transporter, transferring electrons within the cyclic electron transport pathway of photosynthesis activity [GO:0045156]	12
GTP binding [GO:0005525]	12
vesicle-mediated transport [GO:0016192]	12
mitochondrial outer membrane translocase complex [GO:0005742]	12
dolichyl-diphosphooligosaccharide-protein glycotransferase activity [GO:0004579]	12
mRNA splicing, via spliceosome [GO:0000398]	12
transferase activity, transferring glycosyl groups [GO:0016757]	12
response to maltose [GO:0034286]	11
sodium ion transport [GO:0006814]	11
response to auxin [GO:0009733]	11
plant-type cell wall [GO:0009505]	11
anaphase-promoting complex [GO:0005680]	11
helicase activity [GO:0004386]	11
respiratory chain [GO:0070469]	11
integral component of membrane [GO:0016021]	11
clathrin adaptor complex [GO:0030131]	11
plant-type cell wall [GO:0009505]	11
retrograde vesicle-mediated transport, Golgi to ER [GO:0006890]	11
response to abscisic acid [GO:0009737]	11
phosphatase activity [GO:0016791]	11
thiol-dependent ubiquitin-specific protease activity [GO:0004843]	11
hydrolase activity [GO:0016787]	11
glyoxylate reductase (NADP) activity [GO:0030267]	11
gamma-tubulin complex [GO:0000930]	11
copper ion binding [GO:0005507]	11
autophagy [GO:0006914]	11
nuclear envelope [GO:0005635]	11
catalytic activity [GO:0003824]	11
chloroplast organization [GO:0009658]	11
urate oxidase activity [GO:0004846]	11
diphosphomevalonate decarboxylase activity [GO:0004163]	11
membrane [GO:0016020]	11
integral component of membrane [GO:0016021]	11
regulation of lipid kinase activity [GO:0043550]	11
vacuole [GO:0005773]	11
response to oxidative stress [GO:0006979]	11
peptide receptor activity [GO:0001653]	11
aspartic-type endopeptidase activity [GO:0004190]	11
SAGA-type complex [GO:0070461]	11
protein processing [GO:0016485]	11
plasma membrane [GO:0005886]	11
cytochrome-c oxidase activity [GO:0004129]	11
amino acid transmembrane transport [GO:0003333]	11
transmembrane transporter activity [GO:0022857]	11
unfolded protein binding [GO:0051082]	11
ATP binding [GO:0005524]	11
malate transport [GO:0015743]	11
response to auxin [GO:0009733]	11
defense response to bacterium [GO:0042742]	11
phosphotransferase activity, for other substituted phosphate groups [GO:0016780]	11
chorismate biosynthetic process [GO:0009423]	11
protein autoprocessing [GO:0016540]	11
RNA processing [GO:0006396]	11
potassium ion binding [GO:0030955]	11
RNA binding [GO:0003723]	10
lipid transporter activity [GO:0005319]	10
plasmodesma [GO:0009506]	10
cysteine-type peptidase activity [GO:0008234]	10
retrograde transport, vesicle recycling within Golgi [GO:0000301]	10
GTP binding [GO:0005525]	10
nucleolus [GO:0005730]	10
ATP:ADP antiporter activity [GO:0005471]	10
cytosol [GO:0005829]	10
protein targeting [GO:0006605]	10
transcription factor activity, sequence-specific DNA binding [GO:0003700]	10
integral component of membrane [GO:0016021]	10
integral component of membrane [GO:0016021]	10
proteasome core complex, beta-subunit complex [GO:0019774]	10
chloroplast stroma [GO:0009570]	10
DNA-directed DNA polymerase activity [GO:0003887]	10
DNA-directed 5'-3' RNA polymerase activity [GO:0003899]	10
histone acetyltransferase activity [GO:0004402]	10
adenine phosphoribosyltransferase activity [GO:0003999]	10
acid phosphatase activity [GO:0003993]	10
GTPase activity [GO:0003924]	10
3'-5' exonuclease activity [GO:0008408]	10
copper ion transmembrane transporter activity [GO:0005375]	10
aspartyl esterase activity [GO:0045330]	10
ubiquitin-dependent protein catabolic process [GO:0006511]	10
metallocarboxypeptidase activity [GO:0004181]	10
amino acid binding [GO:0016597]	10
formation of translation preinitiation complex [GO:0001731]	10
nucleotide binding [GO:0000166]	10
magnesium ion transport [GO:0015693]	10
Golgi transport complex [GO:0017119]	10
small GTPase mediated signal transduction [GO:0007264]	10
heme binding [GO:0020037]	10
DNA-directed 5'-3' RNA polymerase activity [GO:0003899]	10
vacuolar membrane [GO:0005774]	10
retrograde vesicle-mediated transport, Golgi to ER [GO:0006890]	10
magnesium ion transmembrane transporter activity [GO:0015095]	10
leaf senescence [GO:0010150]	10
Rho GDP-dissociation inhibitor activity [GO:0005094]	9
integral component of membrane [GO:0016021]	9
metal ion binding [GO:0046872]	9
plant-type cell wall [GO:0009505]	9
response to absence of light [GO:0009646]	9
translation elongation factor activity [GO:0003746]	9
glutamyl-tRNA(Gln) amidotransferase complex [GO:0030956]	9
cleavage involved in rRNA processing [GO:0000469]	9
chloroplast stroma [GO:0009570]	9
ATP binding [GO:0005524]	9
monolayer-surrounded lipid storage body [GO:0012511]	9
actin binding [GO:0003779]	9
ATP binding [GO:0005524]	9
catalytic activity [GO:0003824]	9
lipid metabolic process [GO:0006629]	9
integral component of membrane [GO:0016021]	9
magnesium ion binding [GO:0000287]	9
arogenate dehydratase activity [GO:0047769]	9
flavin adenine dinucleotide binding [GO:0050660]	9
integral component of mitochondrial inner membrane [GO:0031305]	9
histidine biosynthetic process [GO:0000105]	9
nuclear chromosome [GO:0000228]	9
pollen development [GO:0009555]	9
hydrolase activity, acting on carbon-nitrogen (but not peptide) bonds, in linear amides [GO:0016811]	9
Smc5-Smc6 complex [GO:0030915]	9
ATPase activity [GO:0016887]	9
integral component of membrane [GO:0016021]	9
phospholipase A2 activity [GO:0004623]	9
endoplasmic reticulum-Golgi intermediate compartment membrane [GO:0033116]	9
cytidylate kinase activity [GO:0004127]	9
mitochondrial membrane [GO:0031966]	9
plasma membrane [GO:0005886]	9
mRNA binding [GO:0003729]	9
chromatin binding [GO:0003682]	9
viral nucleocapsid [GO:0019013]	9
protein farnesyltransferase complex [GO:0005965]	9
cytosol [GO:0005829]	9
integral component of membrane [GO:0016021]	9
Golgi organization [GO:0007030]	9
integral component of membrane [GO:0016021]	9
DNA binding [GO:0003677]	9
ER to Golgi transport vesicle membrane [GO:0012507]	9
chiasma assembly [GO:0051026]	9
chloroplast stroma [GO:0009570]	9
xylulokinase activity [GO:0004856]	9
uracil transmembrane transporter activity [GO:0015210]	9
microtubule binding [GO:0008017]	9
oxidoreductase activity, acting on the CH-CH group of donors [GO:0016627]	9
nucleic acid binding [GO:0003676]	9
rRNA processing [GO:0006364]	9
ubiquitin ligase complex [GO:0000151]	9
membrane [GO:0016020]	9
threonine-type endopeptidase activity [GO:0004298]	9
vacuole [GO:0005773]	9
beta-galactosidase activity [GO:0004565]	9
gamma-glutamylcyclotransferase activity [GO:0003839]	9
phragmoplast [GO:0009524]	9
unidimensional cell growth [GO:0009826]	8
condensin complex [GO:0000796]	8
transposition, DNA-mediated [GO:0006313]	8
serine-type endopeptidase inhibitor activity [GO:0004867]	8
O-acyltransferase activity [GO:0008374]	8
metal ion binding [GO:0046872]	8
integral component of plasma membrane [GO:0005887]	8
translation initiation factor activity [GO:0003743]	8
MCM complex [GO:0042555]	8
protein dimerization activity [GO:0046983]	8
tricarboxylic acid cycle [GO:0006099]	8
mitochondrial matrix [GO:0005759]	8
protein glycosylation [GO:0006486]	8
nucleoplasm [GO:0005654]	8
cytosol [GO:0005829]	8
cis-Golgi network [GO:0005801]	8
starch binding [GO:2001070]	8
meristem maintenance [GO:0010073]	8
DNA replication [GO:0006260]	8
ribonuclease activity [GO:0004540]	8
nucleolus [GO:0005730]	8
cytosol [GO:0005829]	8
translation initiation factor activity [GO:0003743]	8
Mpp10 complex [GO:0034457]	8
peptidyl-prolyl cis-trans isomerase activity [GO:0003755]	8
small-subunit processome [GO:0032040]	8
protein deneddylation [GO:0000338]	8
nucleotide-sugar transport [GO:0015780]	8
integral component of membrane [GO:0016021]	8
microtubule binding [GO:0008017]	8
cytosol [GO:0005829]	8
mRNA splicing, via spliceosome [GO:0000398]	8
RISC complex [GO:0016442]	8
chloroplast thylakoid membrane [GO:0009535]	8
helicase activity [GO:0004386]	8
glycine cleavage complex [GO:0005960]	8
limit dextrinase activity [GO:0010303]	8
mitochondrial proton-transporting ATP synthase complex, coupling factor F(o) [GO:0000276]	8
vacuolar membrane [GO:0005774]	8
nucleus [GO:0005634]	8
photosynthesis [GO:0015979]	8
oxidoreductase activity, acting on a sulfur group of donors, disulfide as acceptor [GO:0016671]	8
plasma membrane [GO:0005886]	8
ornithine-oxo-acid transaminase activity [GO:0004587]	8
nucleus [GO:0005634]	8
ATPase activity [GO:0016887]	8
plasmodesma [GO:0009506]	8
nuclear chromatin [GO:0000790]	8
phosphorelay signal transduction system [GO:0000160]	8
protein disulfide oxidoreductase activity [GO:0015035]	8
acetyl-CoA biosynthetic process from pyruvate [GO:0006086]	8
oxidation-reduction process [GO:0055114]	8
chromatin remodeling [GO:0006338]	8
mitochondrial intermembrane space [GO:0005758]	8
protein folding [GO:0006457]	8
heme binding [GO:0020037]	8
Golgi apparatus [GO:0005794]	8
cellulase activity [GO:0008810]	8
ER retention sequence binding [GO:0046923]	8
polysaccharide binding [GO:0030247]	8
NAD binding [GO:0051287]	8
cyclin-dependent protein serine/threonine kinase inhibitor activity [GO:0004861]	8
chloroplast envelope [GO:0009941]	8
2,3-diketo-5-methylthiopentyl-1-phosphate enolase activity [GO:0043715]	8
calcium ion binding [GO:0005509]	8
serine-type peptidase activity [GO:0008236]	8
dihydropyrimidine dehydrogenase (NADP+) activity [GO:0017113]	8
vacuole [GO:0005773]	8
clathrin adaptor complex [GO:0030131]	7
ubiquitin protein ligase activity [GO:0061630]	7
vacuole fusion [GO:0097576]	7
plasmodesma [GO:0009506]	7
meristem development [GO:0048507]	7
protein serine/threonine kinase activity [GO:0004674]	7
transporter activity [GO:0005215]	7
mitochondrion [GO:0005739]	7
GTP binding [GO:0005525]	7
cation:chloride symporter activity [GO:0015377]	7
N-acetyltransferase activity [GO:0008080]	7
AP-4 adaptor complex [GO:0030124]	7
defense response to fungus, incompatible interaction [GO:0009817]	7
galactokinase activity [GO:0004335]	7
chromoplast [GO:0009509]	7
uniporter activity [GO:0015292]	7
glycerol-3-phosphate O-acyltransferase activity [GO:0004366]	7
protein heterodimerization activity [GO:0046982]	7
nucleoplasm [GO:0005654]	7
rRNA processing [GO:0006364]	7
lipid transport [GO:0006869]	7
cytoplasm [GO:0005737]	7
acyl-[acyl-carrier-protein] desaturase activity [GO:0045300]	7
ATP binding [GO:0005524]	7
sister chromatid cohesion [GO:0007062]	7
biosynthetic process [GO:0009058]	7
chloroplast envelope [GO:0009941]	7
tetrahydrobiopterin biosynthetic process [GO:0006729]	7
regulation of transcription, DNA-templated [GO:0006355]	7
acetyl-CoA:L-glutamate N-acetyltransferase activity [GO:0004042]	7
actin filament binding [GO:0051015]	7
ribosomal small subunit assembly [GO:0000028]	7
outer membrane [GO:0019867]	7
voltage-gated calcium channel activity [GO:0005245]	7
tRNA methylation [GO:0030488]	7
RNA-directed DNA methylation [GO:0080188]	7
root meristem growth [GO:0010449]	7
protein kinase activity [GO:0004672]	7
P-body [GO:0000932]	7
phosphoprotein phosphatase activity [GO:0004721]	7
mitochondrial proton-transporting ATP synthase complex [GO:0005753]	7
integral component of membrane [GO:0016021]	7
mRNA cleavage and polyadenylation specificity factor complex [GO:0005847]	7
phosphatidylethanolamine biosynthetic process [GO:0006646]	7
response to salt stress [GO:0009651]	7
carbohydrate binding [GO:0030246]	7
negative regulation of ubiquitin protein ligase activity [GO:1904667]	7
magnesium ion binding [GO:0000287]	7
phosphate ion transport [GO:0006817]	7
membrane [GO:0016020]	7
vesicle-mediated transport [GO:0016192]	7
copper ion binding [GO:0005507]	7
spliceosomal snRNP assembly [GO:0000387]	7
voltage-gated anion channel activity [GO:0008308]	7
HOPS complex [GO:0030897]	7
zinc ion binding [GO:0008270]	7
chloroplast thylakoid membrane [GO:0009535]	7
nuclear-transcribed mRNA catabolic process, 3'-5' exonucleolytic nonsense-mediated decay [GO:0070478]	7
integral component of membrane [GO:0016021]	7
GTP binding [GO:0005525]	7
structural constituent of ribosome [GO:0003735]	7
phosphatidate cytidylyltransferase activity [GO:0004605]	7
5'-3' exonuclease activity [GO:0008409]	7
regulation of RNA splicing [GO:0043484]	7
peptidyl-prolyl cis-trans isomerase activity [GO:0003755]	7
DNA helicase activity [GO:0003678]	7
integral component of membrane [GO:0016021]	7
CCR4-NOT complex [GO:0030014]	7
thiolester hydrolase activity [GO:0016790]	7
oligosaccharide metabolic process [GO:0009311]	7
nucleolus [GO:0005730]	7
5'-flap endonuclease activity [GO:0017108]	7
chloroplast envelope [GO:0009941]	7
rRNA processing [GO:0006364]	7
hydroquinone:oxygen oxidoreductase activity [GO:0052716]	7
GTPase activity [GO:0003924]	7
integral component of Golgi membrane [GO:0030173]	7
microtubule binding [GO:0008017]	7
endoplasmic reticulum organization [GO:0007029]	7
dihydrolipoyl dehydrogenase activity [GO:0004148]	7
glycine-tRNA ligase activity [GO:0004820]	7
chloroplast envelope [GO:0009941]	7
vacuole [GO:0005773]	7
cytoplasm [GO:0005737]	7
thiol-dependent ubiquitinyl hydrolase activity [GO:0036459]	7
DNA repair [GO:0006281]	7
guanosine-3',5'-bis(diphosphate) 3'-diphosphatase activity [GO:0008893]	7
microtubule-based process [GO:0007017]	7
ER membrane protein complex [GO:0072546]	6
cytochrome-c oxidase activity [GO:0004129]	6
chloroplast [GO:0009507]	6
response to iron ion starvation [GO:1990641]	6
protein import into chloroplast stroma [GO:0045037]	6
fumarylacetoacetase activity [GO:0004334]	6
unfolded protein binding [GO:0051082]	6
mRNA binding [GO:0003729]	6
protein folding [GO:0006457]	6
metal ion binding [GO:0046872]	6
3-hydroxyisobutyryl-CoA hydrolase activity [GO:0003860]	6
cytosol [GO:0005829]	6
glutaminase activity [GO:0004359]	6
cellular response to phosphate starvation [GO:0016036]	6
regulation of anthocyanin biosynthetic process [GO:0031540]	6
positive regulation of autophagy [GO:0010508]	6
ligase activity [GO:0016874]	6
plasma membrane [GO:0005886]	6
mRNA 5'-UTR binding [GO:0048027]	6
serine-type endopeptidase activity [GO:0004252]	6
trans-Golgi network [GO:0005802]	6
nucleus [GO:0005634]	6
1,3-beta-D-glucan synthase activity [GO:0003843]	6
plasma membrane [GO:0005886]	6
chloroplast [GO:0009507]	6
ribosomal protein import into nucleus [GO:0006610]	6
actin filament bundle assembly [GO:0051017]	6
response to cold [GO:0009409]	6
cellular response to phosphate starvation [GO:0016036]	6
zeaxanthin epoxidase [overall] activity [GO:0009540]	6
beta-galactosidase activity [GO:0004565]	6
unfolded protein binding [GO:0051082]	6
integral component of membrane [GO:0016021]	6
myosin XI tail binding [GO:0080115]	6
TRAPP complex [GO:0030008]	6
GTP binding [GO:0005525]	6
3'-5' exonuclease activity [GO:0008408]	6
vacuolar proton-transporting V-type ATPase, V1 domain [GO:0000221]	6
protein import into nucleus, translocation [GO:0000060]	6
zinc ion transmembrane transporter activity [GO:0005385]	6
protein phosphatase regulator activity [GO:0019888]	6
nonphotochemical quenching [GO:0010196]	6
mitochondrial respiratory chain complex III [GO:0005750]	6
protein dimerization activity [GO:0046983]	6
phosphotransferase activity, phosphate group as acceptor [GO:0016776]	6
alpha-amylase inhibitor activity [GO:0015066]	6
chloroplast [GO:0009507]	6
plasmodesma [GO:0009506]	6
chloroplast stroma [GO:0009570]	6
vesicle docking involved in exocytosis [GO:0006904]	6
protein phosphatase regulator activity [GO:0019888]	6
cytosol [GO:0005829]	6
NAD binding [GO:0051287]	6
intra-Golgi vesicle-mediated transport [GO:0006891]	6
ATP synthesis coupled proton transport [GO:0015986]	6
fatty acid biosynthetic process [GO:0006633]	6
chloroplast [GO:0009507]	6
galactose metabolic process [GO:0006012]	6
iron ion transmembrane transporter activity [GO:0005381]	6
mRNA splicing, via spliceosome [GO:0000398]	6
kinase activity [GO:0016301]	6
hydrolase activity, acting on carbon-nitrogen (but not peptide) bonds [GO:0016810]	6
thioredoxin-disulfide reductase activity [GO:0004791]	6
negative regulation of DNA endoreduplication [GO:0032876]	6
single-stranded telomeric DNA binding [GO:0043047]	6
vacuolar proton-transporting V-type ATPase, V1 domain [GO:0000221]	6
glyceraldehyde-3-phosphate dehydrogenase (NAD+) (phosphorylating) activity [GO:0004365]	6
GTP cyclohydrolase I activity [GO:0003934]	6
copper ion binding [GO:0005507]	6
plant-type vacuole [GO:0000325]	6
proteasome complex [GO:0000502]	6
cell plate [GO:0009504]	6
protein retention in ER lumen [GO:0006621]	6
response to salt stress [GO:0009651]	6
chloroplast thylakoid membrane [GO:0009535]	6
chloroplast organization [GO:0009658]	6
fatty-acyl-CoA binding [GO:0000062]	6
response to salt stress [GO:0009651]	6
DNA-dependent ATPase activity [GO:0008094]	6
Golgi apparatus [GO:0005794]	6
plastoglobule [GO:0010287]	6
RNA binding [GO:0003723]	6
regulation of alternative mRNA splicing, via spliceosome [GO:0000381]	6
plasma membrane [GO:0005886]	6
syntaxin binding [GO:0019905]	6
chorismate biosynthetic process [GO:0009423]	6
protein disulfide oxidoreductase activity [GO:0015035]	6
chloroplast thylakoid membrane [GO:0009535]	6
hydroxyacylglutathione hydrolase activity [GO:0004416]	6
plant-type vacuole membrane [GO:0009705]	6
U2-type catalytic step 1 spliceosome [GO:0071006]	6
fatty-acyl-CoA reductase (alcohol-forming) activity [GO:0080019]	6
chlorophyll catabolic process [GO:0015996]	6
exonuclease activity [GO:0004527]	6
mRNA export from nucleus [GO:0006406]	6
lactoylglutathione lyase activity [GO:0004462]	6
maturation of LSU-rRNA from tricistronic rRNA transcript (SSU-rRNA, 5.8S rRNA, LSU-rRNA) [GO:0000463]	6
signal transducer, downstream of receptor, with serine/threonine kinase activity [GO:0004702]	6
catalytic activity [GO:0003824]	6
integral component of membrane [GO:0016021]	6
histone acetyltransferase complex [GO:0000123]	6
GARP complex [GO:0000938]	6
transcription factor TFIIA complex [GO:0005672]	6
protein serine/threonine kinase activity [GO:0004674]	6
chloroplast [GO:0009507]	6
response to stress [GO:0006950]	6
copper ion binding [GO:0005507]	6
cytosol [GO:0005829]	6
polysomal ribosome [GO:0042788]	6
mRNA splicing, via spliceosome [GO:0000398]	6
positive regulation of flower development [GO:0009911]	6
response to cold [GO:0009409]	6
response to sucrose [GO:0009744]	5
cytoplasmic translation [GO:0002181]	5
protein homodimerization activity [GO:0042803]	5
glutathione transferase activity [GO:0004364]	5
ATP synthesis coupled proton transport [GO:0015986]	5
spliceosomal snRNP assembly [GO:0000387]	5
RNA cap binding [GO:0000339]	5
ATP binding [GO:0005524]	5
electron carrier activity [GO:0009055]	5
integral component of membrane [GO:0016021]	5
histidine biosynthetic process [GO:0000105]	5
plant-type vacuole membrane [GO:0009705]	5
transcription coactivator activity [GO:0003713]	5
ATP binding [GO:0005524]	5
ATPase activity, coupled to transmembrane movement of substances [GO:0042626]	5
manganese ion transmembrane transporter activity [GO:0005384]	5
peroxisomal membrane transport [GO:0015919]	5
disordered domain specific binding [GO:0097718]	5
electron transporter, transferring electrons within cytochrome b6/f complex of photosystem II activity [GO:0045158]	5
structural constituent of ribosome [GO:0003735]	5
GTPase activator activity [GO:0005096]	5
transcription, DNA-templated [GO:0006351]	5
acetylglutamate kinase regulator activity [GO:0010307]	5
chromatin remodeling [GO:0006338]	5
polyamine transport [GO:0015846]	5
GTP binding [GO:0005525]	5
RNA binding [GO:0003723]	5
regulation of nitrogen utilization [GO:0006808]	5
protein deneddylation [GO:0000338]	5
double-strand break repair [GO:0006302]	5
supramolecular complex [GO:0099080]	5
integral component of membrane [GO:0016021]	5
photosystem II [GO:0009523]	5
calcium-transporting ATPase activity [GO:0005388]	5
racemase and epimerase activity, acting on carbohydrates and derivatives [GO:0016857]	5
thylakoid [GO:0009579]	5
chloroplast inner membrane [GO:0009706]	5
ATP binding [GO:0005524]	5
dihydroorotate dehydrogenase activity [GO:0004152]	5
proton-transporting V-type ATPase, V1 domain [GO:0033180]	5
DNA topoisomerase type II (ATP-hydrolyzing) activity [GO:0003918]	5
mRNA splicing, via spliceosome [GO:0000398]	5
electron transport chain [GO:0022900]	5
integral component of membrane [GO:0016021]	5
mitochondrial electron transport, ubiquinol to cytochrome c [GO:0006122]	5
magnesium ion binding [GO:0000287]	5
mitochondrial fission [GO:0000266]	5
GTPase activator activity [GO:0005096]	5
intralumenal vesicle formation [GO:0070676]	5
regulation of transcription, DNA-templated [GO:0006355]	5
membrane [GO:0016020]	5
plasmodesma [GO:0009506]	5
plant-type cell wall [GO:0009505]	5
UTP:glucose-1-phosphate uridylyltransferase activity [GO:0003983]	5
nucleus [GO:0005634]	5
ATP synthesis coupled proton transport [GO:0015986]	5
nuclear chromatin [GO:0000790]	5
amidase activity [GO:0004040]	5
raffinose alpha-galactosidase activity [GO:0052692]	5
coenzyme A metabolic process [GO:0015936]	5
F-actin capping protein complex [GO:0008290]	5
positive gravitropism [GO:0009958]	5
transcription factor activity, sequence-specific DNA binding [GO:0003700]	5
THO complex [GO:0000347]	5
serine-type endopeptidase activity [GO:0004252]	5
SUMO transferase activity [GO:0019789]	5
RNA binding [GO:0003723]	5
translation initiation factor activity [GO:0003743]	5
GTP binding [GO:0005525]	5
peptidyl-prolyl cis-trans isomerase activity [GO:0003755]	5
protein disulfide isomerase activity [GO:0003756]	5
serine-type endopeptidase activity [GO:0004252]	5
cytoplasmic stress granule [GO:0010494]	5
cis-Golgi network [GO:0005801]	5
nucleosome [GO:0000786]	5
galactosylgalactosylxylosylprotein 3-beta-glucuronosyltransferase activity [GO:0015018]	5
microtubule binding [GO:0008017]	5
aromatic amino acid family biosynthetic process [GO:0009073]	5
RNA binding [GO:0003723]	5
integral component of membrane [GO:0016021]	5
endoplasmic reticulum membrane [GO:0005789]	5
DNA endoreduplication [GO:0042023]	5
cellular ion homeostasis [GO:0006873]	5
mitochondrial inner membrane [GO:0005743]	5
DNA binding [GO:0003677]	5
protein folding in endoplasmic reticulum [GO:0034975]	5
chloroplastic endopeptidase Clp complex [GO:0009840]	5
vacuolar membrane [GO:0005774]	5
ATP binding [GO:0005524]	5
anaphase-promoting complex binding [GO:0010997]	5
integral component of membrane [GO:0016021]	5
cellulose biosynthetic process [GO:0030244]	5
carbohydrate binding [GO:0030246]	5
RNA-directed DNA polymerase activity [GO:0003964]	5
protein self-association [GO:0043621]	5
vacuolar membrane [GO:0005774]	5
identical protein binding [GO:0042802]	5
phosphoribulokinase activity [GO:0008974]	5
3-deoxy-manno-octulosonate cytidylyltransferase activity [GO:0008690]	5
intracellular protein transport [GO:0006886]	5
regulation of cell wall pectin metabolic process [GO:1902066]	5
galactokinase activity [GO:0004335]	5
polynucleotide adenylyltransferase activity [GO:0004652]	5
HAUS complex [GO:0070652]	5
single-stranded DNA binding [GO:0003697]	5
signal recognition particle, endoplasmic reticulum targeting [GO:0005786]	5
photosynthetic electron transport chain [GO:0009767]	5
integral component of membrane [GO:0016021]	5
oxidoreductase activity, acting on a sulfur group of donors, disulfide as acceptor [GO:0016671]	5
cell plate assembly [GO:0000919]	5
beta-galactosidase activity [GO:0004565]	5
stromule [GO:0010319]	5
mRNA splicing, via spliceosome [GO:0000398]	5
protein transporter activity [GO:0008565]	5
endocytosis [GO:0006897]	5
electron carrier activity [GO:0009055]	5
Golgi transport complex [GO:0017119]	5
mitochondrion [GO:0005739]	5
membrane [GO:0016020]	5
nucleic acid binding [GO:0003676]	5
ER membrane protein complex [GO:0072546]	5
microtubule [GO:0005874]	5
fatty-acyl-CoA reductase (alcohol-forming) activity [GO:0080019]	5
mRNA splicing, via spliceosome [GO:0000398]	5
Golgi membrane [GO:0000139]	5
phosphotransferase activity, alcohol group as acceptor [GO:0016773]	5
vesicle fusion [GO:0006906]	5
mitochondrion [GO:0005739]	5
ATP-dependent 3'-5' DNA helicase activity [GO:0043140]	5
response to abscisic acid [GO:0009737]	5
protein folding [GO:0006457]	5
endosome membrane [GO:0010008]	5
ribonucleoprotein complex binding [GO:0043021]	5
defense response to bacterium [GO:0042742]	5
cellular manganese ion homeostasis [GO:0030026]	5
structural constituent of ribosome [GO:0003735]	5
AP-5 adaptor complex [GO:0044599]	5
nucleic acid binding [GO:0003676]	5
serine-type peptidase activity [GO:0008236]	5
ubiquitin conjugating enzyme binding [GO:0031624]	5
plasma membrane [GO:0005886]	5
NADH dehydrogenase (ubiquinone) activity [GO:0008137]	5
structural constituent of ribosome [GO:0003735]	4
protein N-linked glycosylation [GO:0006487]	4
sequence-specific DNA binding [GO:0043565]	4
identical protein binding [GO:0042802]	4
adenyl-nucleotide exchange factor activity [GO:0000774]	4
L-aspartate:2-oxoglutarate aminotransferase activity [GO:0004069]	4
protein heterodimerization activity [GO:0046982]	4
ubiquinone biosynthetic process [GO:0006744]	4
translational elongation [GO:0006414]	4
defense response [GO:0006952]	4
ATPase activity [GO:0016887]	4
galactoside 2-alpha-L-fucosyltransferase activity [GO:0008107]	4
histidine-tRNA ligase activity [GO:0004821]	4
nitrogen compound metabolic process [GO:0006807]	4
metal ion binding [GO:0046872]	4
mRNA binding [GO:0003729]	4
multivesicular body [GO:0005771]	4
lysine-tRNA ligase activity [GO:0004824]	4
cell proliferation [GO:0008283]	4
nucleocytoplasmic transport [GO:0006913]	4
glucose metabolic process [GO:0006006]	4
extrinsic component of membrane [GO:0019898]	4
stromule [GO:0010319]	4
protein-chromophore linkage [GO:0018298]	4
protein targeting to vacuole [GO:0006623]	4
unfolded protein binding [GO:0051082]	4
phosphotransferase activity, alcohol group as acceptor [GO:0016773]	4
vacuolar membrane [GO:0005774]	4
response to oxidative stress [GO:0006979]	4
cleavage involved in rRNA processing [GO:0000469]	4
plasma membrane [GO:0005886]	4
TBP-class protein binding [GO:0017025]	4
intracellular ribonucleoprotein complex [GO:0030529]	4
plastid inner membrane [GO:0009528]	4
Elongator holoenzyme complex [GO:0033588]	4
maturation of LSU-rRNA [GO:0000470]	4
GTP binding [GO:0005525]	4
ubiquitin ligase complex [GO:0000151]	4
retrograde transport, endosome to Golgi [GO:0042147]	4
cristae formation [GO:0042407]	4
protein transport [GO:0015031]	4
manganese ion binding [GO:0030145]	4
ubiquitin-protein transferase activity [GO:0004842]	4
maltose:proton symporter activity [GO:0005364]	4
tRNA binding [GO:0000049]	4
RNA polymerase II transcription cofactor activity [GO:0001104]	4
U2AF [GO:0089701]	4
respiratory chain complex II [GO:0045273]	4
cell wall modification [GO:0042545]	4
intracellular protein transport [GO:0006886]	4
dolichol-linked oligosaccharide biosynthetic process [GO:0006488]	4
gamma-tubulin binding [GO:0043015]	4
L-phenylalanine:2-oxoglutarate aminotransferase activity [GO:0080130]	4
copper chaperone activity [GO:0016531]	4
microtubule-based movement [GO:0007018]	4
chloroplast stroma [GO:0009570]	4
seed maturation [GO:0010431]	4
endoplasmic reticulum quality control compartment [GO:0044322]	4
aminoacylase activity [GO:0004046]	4
photosystem I [GO:0009522]	4
translation [GO:0006412]	4
anisotropic cell growth [GO:0051211]	4
nuclear membrane [GO:0031965]	4
positive regulation of flower development [GO:0009911]	4
mevalonate kinase activity [GO:0004496]	4
equatorial microtubule organizing center [GO:0000923]	4
calcium-transporting ATPase activity [GO:0005388]	4
translation initiation factor activity [GO:0003743]	4
hydrolase activity, acting on ester bonds [GO:0016788]	4
S-methyl-5-thioribose kinase activity [GO:0046522]	4
actin filament organization [GO:0007015]	4
mediator complex [GO:0016592]	4
sister chromatid cohesion [GO:0007062]	4
mitochondrial respiratory chain complex II, succinate dehydrogenase complex (ubiquinone) [GO:0005749]	4
chloroplast thylakoid [GO:0009534]	4
regulation of transcription from RNA polymerase II promoter [GO:0006357]	4
cortical microtubule, transverse to long axis [GO:0010005]	4
mRNA processing [GO:0006397]	4
ubiquitin protein ligase binding [GO:0031625]	4
signal peptide processing [GO:0006465]	4
protein kinase activity [GO:0004672]	4
intracellular membrane-bounded organelle [GO:0043231]	4
chloroplast [GO:0009507]	4
tRNA binding [GO:0000049]	4
trans-Golgi network [GO:0005802]	4
glycerol-3-phosphate metabolic process [GO:0006072]	4
catalytic activity [GO:0003824]	4
chloroplast [GO:0009507]	4
ribosome [GO:0005840]	4
tricarboxylic acid cycle [GO:0006099]	4
structural constituent of ribosome [GO:0003735]	4
ubiquitin-dependent protein catabolic process [GO:0006511]	4
calcium ion transport [GO:0006816]	4
response to cytokinin [GO:0009735]	4
RNA catabolic process [GO:0006401]	4
negative regulation of programmed cell death [GO:0043069]	4
transferase activity [GO:0016740]	4
chlorophyllide a oxygenase [overall] activity [GO:0010277]	4
cullin-RING ubiquitin ligase complex [GO:0031461]	4
fatty-acyl-CoA transport [GO:0015916]	4
response to cadmium ion [GO:0046686]	4
nitrite reductase complex [NAD(P)H] [GO:0009344]	4
GTPase activity [GO:0003924]	4
proteasome-activating ATPase activity [GO:0036402]	4
structural constituent of ribosome [GO:0003735]	4
oxidoreductase activity, acting on a sulfur group of donors, disulfide as acceptor [GO:0016671]	4
lateral root formation [GO:0010311]	4
MAP kinase activity [GO:0004707]	4
copper ion binding [GO:0005507]	4
oligosaccharyltransferase complex [GO:0008250]	4
Rix1 complex [GO:0097344]	4
catalytic activity [GO:0003824]	4
sedoheptulose-7-phosphate:D-glyceraldehyde-3-phosphate glyceronetransferase activity [GO:0004801]	4
RNA binding [GO:0003723]	4
valyl-tRNA aminoacylation [GO:0006438]	4
protein folding [GO:0006457]	4
aldehyde-lyase activity [GO:0016832]	4
cyclin-dependent protein serine/threonine kinase activity [GO:0004693]	4
lysyl-tRNA aminoacylation [GO:0006430]	4
heme binding [GO:0020037]	4
plant-type cell wall [GO:0009505]	4
plasma membrane [GO:0005886]	4
nucleic acid binding [GO:0003676]	4
protein transporter activity [GO:0008565]	4
endoplasmic reticulum unfolded protein response [GO:0030968]	4
coenzyme binding [GO:0050662]	4
protein retention in Golgi apparatus [GO:0045053]	4
L-lactate dehydrogenase activity [GO:0004459]	4
gamma-tubulin small complex [GO:0008275]	4
dihydropyrimidinase activity [GO:0004157]	4
mediator complex [GO:0016592]	4
transcription corepressor activity [GO:0003714]	4
signal transducer activity [GO:0004871]	4
MLL1 complex [GO:0071339]	4
chloroplast thylakoid membrane [GO:0009535]	4
unfolded protein binding [GO:0051082]	4
respiratory chain [GO:0070469]	4
NuA4 histone acetyltransferase complex [GO:0035267]	4
ER to Golgi vesicle-mediated transport [GO:0006888]	4
protein disulfide isomerase activity [GO:0003756]	4
GTP binding [GO:0005525]	4
Golgi apparatus [GO:0005794]	4
nucleus [GO:0005634]	4
actin cytoskeleton [GO:0015629]	4
pyridoxal phosphate binding [GO:0030170]	4
metabolic process [GO:0008152]	4
molybdopterin synthase activity [GO:0030366]	4
nucleoside transmembrane transporter activity [GO:0005337]	4
ubiquitin protein ligase binding [GO:0031625]	4
cytoplasm [GO:0005737]	4
plastid [GO:0009536]	4
catalytic activity [GO:0003824]	4
methionine S-methyltransferase activity [GO:0030732]	4
lipid metabolic process [GO:0006629]	4
plastoglobule [GO:0010287]	4
carbohydrate metabolic process [GO:0005975]	4
chromatin binding [GO:0003682]	4
mitochondrial proton-transporting ATP synthase complex [GO:0005753]	4
generation of catalytic spliceosome for first transesterification step [GO:0000349]	4
intracellular protein transport [GO:0006886]	4
protein import [GO:0017038]	4
signal recognition particle binding [GO:0005047]	4
integral component of membrane [GO:0016021]	4
single-stranded DNA binding [GO:0003697]	4
cardiolipin binding [GO:1901612]	4
intracellular protein transport [GO:0006886]	4
RNA processing [GO:0006396]	4
vacuolar membrane [GO:0005774]	4
regulation of transcription from RNA polymerase II promoter [GO:0006357]	4
ribonucleoside binding [GO:0032549]	4
L-ascorbic acid binding [GO:0031418]	4
electron transporter, transferring electrons within the cyclic electron transport pathway of photosynthesis activity [GO:0045156]	4
preprophase band [GO:0009574]	4
protein processing [GO:0016485]	4
maturation of 5.8S rRNA [GO:0000460]	4
ATP binding [GO:0005524]	4
mRNA binding [GO:0003729]	4
double-stranded DNA binding [GO:0003690]	4
thiol-dependent ubiquitin-specific protease activity [GO:0004843]	4
perinuclear region of cytoplasm [GO:0048471]	4
cell division [GO:0051301]	4
auxin polar transport [GO:0009926]	4
Golgi apparatus [GO:0005794]	4
L-aspartate:fumarate oxidoreductase activity [GO:0044318]	4
pollen exine formation [GO:0010584]	4
anion transport [GO:0006820]	4
electron carrier activity [GO:0009055]	4
DNA repair [GO:0006281]	4
arginine biosynthetic process [GO:0006526]	4
defense response to bacterium, incompatible interaction [GO:0009816]	4
cellular response to salt stress [GO:0071472]	4
membrane [GO:0016020]	4
chlorophyll binding [GO:0016168]	4
inner mitochondrial membrane protein complex [GO:0098800]	4
Golgi apparatus [GO:0005794]	4
NAD binding [GO:0051287]	4
4 iron, 4 sulfur cluster binding [GO:0051539]	4
DNA binding [GO:0003677]	4
ribosome [GO:0005840]	4
methionine-tRNA ligase activity [GO:0004825]	4
alpha-amylase inhibitor activity [GO:0015066]	4
protein serine/threonine phosphatase activity [GO:0004722]	4
isocitrate metabolic process [GO:0006102]	4
chloroplast thylakoid membrane [GO:0009535]	4
translation [GO:0006412]	4
acid phosphatase activity [GO:0003993]	4
sequence-specific DNA binding [GO:0043565]	4
mitochondrial light strand promoter anti-sense binding [GO:0070361]	4
calmodulin binding [GO:0005516]	3
microtubule binding [GO:0008017]	3
Rab-protein geranylgeranyltransferase complex [GO:0005968]	3
nucleus [GO:0005634]	3
signal transducer activity [GO:0004871]	3
metalloendopeptidase activity [GO:0004222]	3
glutamate 5-kinase activity [GO:0004349]	3
integral component of membrane [GO:0016021]	3
pollen tube guidance [GO:0010183]	3
protein homodimerization activity [GO:0042803]	3
metal ion binding [GO:0046872]	3
mitochondrial large ribosomal subunit [GO:0005762]	3
protein targeting to vacuole [GO:0006623]	3
translational initiation [GO:0006413]	3
sexual reproduction [GO:0019953]	3
response to nematode [GO:0009624]	3
internal protein amino acid acetylation [GO:0006475]	3
integral component of membrane [GO:0016021]	3
granal stacked thylakoid [GO:0009515]	3
chloroplast stroma [GO:0009570]	3
DUBm complex [GO:0071819]	3
Cul4-RING E3 ubiquitin ligase complex [GO:0080008]	3
proteasome assembly [GO:0043248]	3
chloroplast [GO:0009507]	3
chaperone binding [GO:0051087]	3
translation initiation factor activity [GO:0003743]	3
chloroplast-nucleus signaling pathway [GO:0010019]	3
chlorophyllide a oxygenase [overall] activity [GO:0010277]	3
eukaryotic translation initiation factor 2 complex [GO:0005850]	3
protein transporter activity [GO:0008565]	3
membrane [GO:0016020]	3
magnesium ion binding [GO:0000287]	3
1-phosphatidylinositol 4-kinase activity [GO:0004430]	3
peptide receptor activity [GO:0001653]	3
protein domain specific binding [GO:0019904]	3
ribosome [GO:0005840]	3
protein folding [GO:0006457]	3
intracellular protein transport [GO:0006886]	3
regulation of transcription from RNA polymerase II promoter [GO:0006357]	3
blue light signaling pathway [GO:0009785]	3
thiol-dependent ubiquitin-specific protease activity [GO:0004843]	3
methyltransferase activity [GO:0008168]	3
calcium-transporting ATPase activity [GO:0005388]	3
vacuole [GO:0005773]	3
plasma membrane [GO:0005886]	3
monooxygenase activity [GO:0004497]	3
vegetative to reproductive phase transition of meristem [GO:0010228]	3
L-serine biosynthetic process [GO:0006564]	3
electron carrier activity [GO:0009055]	3
glucose-1-phosphate adenylyltransferase activity [GO:0008878]	3
cytosol [GO:0005829]	3
calcium ion binding [GO:0005509]	3
fatty acid transmembrane transport [GO:1902001]	3
plasma membrane [GO:0005886]	3
viral nucleocapsid [GO:0019013]	3
primary root development [GO:0080022]	3
cellular response to light stimulus [GO:0071482]	3
phosphate-containing compound metabolic process [GO:0006796]	3
integral component of mitochondrial inner membrane [GO:0031305]	3
Golgi apparatus [GO:0005794]	3
ubiquitin protein ligase activity [GO:0061630]	3
peroxisomal membrane [GO:0005778]	3
peroxidase activity [GO:0004601]	3
protein phosphatase regulator activity [GO:0019888]	3
structural constituent of ribosome [GO:0003735]	3
AP-4 adaptor complex [GO:0030124]	3
chloroplast envelope [GO:0009941]	3
mRNA transport [GO:0051028]	3
photosystem I antenna complex [GO:0009782]	3
glutamate-tRNA ligase activity [GO:0004818]	3
calmodulin binding [GO:0005516]	3
phosphorelay signal transduction system [GO:0000160]	3
diaminopimelate biosynthetic process [GO:0019877]	3
chlorophyll synthetase activity [GO:0046408]	3
translation elongation factor activity [GO:0003746]	3
transcription, DNA-templated [GO:0006351]	3
carbohydrate metabolic process [GO:0005975]	3
response to cold [GO:0009409]	3
monooxygenase activity [GO:0004497]	3
GDP-dissociation inhibitor activity [GO:0005092]	3
acetyl-CoA C-acetyltransferase activity [GO:0003985]	3
chloroplast envelope [GO:0009941]	3
telomere maintenance [GO:0000723]	3
integral component of peroxisomal membrane [GO:0005779]	3
SCF ubiquitin ligase complex [GO:0019005]	3
electron carrier activity [GO:0009055]	3
ATP hydrolysis coupled proton transport [GO:0015991]	3
monooxygenase activity [GO:0004497]	3
drug transmembrane transporter activity [GO:0015238]	3
proton-transporting ATP synthase activity, rotational mechanism [GO:0046933]	3
chlorophyll binding [GO:0016168]	3
signal transducer activity [GO:0004871]	3
chloroplast organization [GO:0009658]	3
photosynthetic NADP+ reduction [GO:0009780]	3
mitochondrial respiratory chain [GO:0005746]	3
cytosol [GO:0005829]	3
nucleus [GO:0005634]	3
aspartyl esterase activity [GO:0045330]	3
cytoplasmic translation [GO:0002181]	3
UDP-glucose transmembrane transporter activity [GO:0005460]	3
GPI anchor biosynthetic process [GO:0006506]	3
protein heterodimerization activity [GO:0046982]	3
signal transducer activity [GO:0004871]	3
transcriptional activator activity, RNA polymerase II transcription regulatory region sequence-specific binding [GO:0001228]	3
thylakoid lumen [GO:0031977]	3
endopeptidase activity [GO:0004175]	3
nucleocytoplasmic transporter activity [GO:0005487]	3
RNA cap binding [GO:0000339]	3
maturation of LSU-rRNA from tricistronic rRNA transcript (SSU-rRNA, 5.8S rRNA, LSU-rRNA) [GO:0000463]	3
autophagosome assembly [GO:0000045]	3
aminoacyl-tRNA ligase activity [GO:0004812]	3
mitochondrial proton-transporting ATP synthase complex [GO:0005753]	3
kinase activity [GO:0016301]	3
histone modification [GO:0016570]	3
cis-Golgi network [GO:0005801]	3
regulation of transcription, DNA-templated [GO:0006355]	3
hydroxyproline O-galactosyltransferase activity [GO:1990714]	3
plant-type hypersensitive response [GO:0009626]	3
protein import into mitochondrial matrix [GO:0030150]	3
thylakoid [GO:0009579]	3
5'-flap endonuclease activity [GO:0017108]	3
proteasome core complex, alpha-subunit complex [GO:0019773]	3
lactoylglutathione lyase activity [GO:0004462]	3
protein N-linked glycosylation [GO:0006487]	3
mitochondrion [GO:0005739]	3
amino acid binding [GO:0016597]	3
calcium-dependent phospholipid binding [GO:0005544]	3
peptidyl-prolyl cis-trans isomerase activity [GO:0003755]	3
metal ion binding [GO:0046872]	3
defense response to fungus [GO:0050832]	3
cellulose synthase (UDP-forming) activity [GO:0016760]	3
vacuolar membrane [GO:0005774]	3
malate metabolic process [GO:0006108]	3
nucleus [GO:0005634]	3
proteasome complex [GO:0000502]	3
ATP binding [GO:0005524]	3
ATPase activity [GO:0016887]	3
nucleus [GO:0005634]	3
carbohydrate metabolic process [GO:0005975]	3
U2 snRNP [GO:0005686]	3
chromatin binding [GO:0003682]	3
ribosomal small subunit biogenesis [GO:0042274]	3
integral component of membrane [GO:0016021]	3
phospholipid biosynthetic process [GO:0008654]	3
actin binding [GO:0003779]	3
TOR signaling [GO:0031929]	3
triose-phosphate isomerase activity [GO:0004807]	3
auxin metabolic process [GO:0009850]	3
ubiquitin-protein transferase activity [GO:0004842]	3
polygalacturonate 4-alpha-galacturonosyltransferase activity [GO:0047262]	3
intracellular transport [GO:0046907]	3
RNA binding [GO:0003723]	3
plastid [GO:0009536]	3
ATP binding [GO:0005524]	3
strictosidine synthase activity [GO:0016844]	3
response to auxin [GO:0009733]	3
hypoxanthine phosphoribosyltransferase activity [GO:0004422]	3
UDP-galactose transmembrane transporter activity [GO:0005459]	3
transcription factor activity, transcription factor binding [GO:0000989]	3
positive regulation of gene expression [GO:0010628]	3
transcription elongation from RNA polymerase II promoter [GO:0006368]	3
carbohydrate kinase activity [GO:0019200]	3
magnesium ion binding [GO:0000287]	3
nucleus [GO:0005634]	3
transferase activity [GO:0016740]	3
U2 snRNP [GO:0005686]	3
multi-eIF complex [GO:0043614]	3
spindle [GO:0005819]	3
ribosome [GO:0005840]	3
transferase activity, transferring hexosyl groups [GO:0016758]	3
amidase activity [GO:0004040]	3
carbohydrate binding [GO:0030246]	3
integral component of membrane [GO:0016021]	3
oligosaccharyltransferase complex [GO:0008250]	3
UDP-N-acetylglucosamine diphosphorylase activity [GO:0003977]	3
protein ubiquitination [GO:0016567]	3
NAD(P)H dehydrogenase complex (plastoquinone) [GO:0010598]	3
integral component of membrane [GO:0016021]	3
chromosome, telomeric region [GO:0000781]	3
nucleotidyltransferase activity [GO:0016779]	3
polygalacturonase activity [GO:0004650]	3
RNA polymerase II transcription factor binding [GO:0001085]	3
plasma membrane [GO:0005886]	3
photosynthesis, light harvesting in photosystem I [GO:0009768]	3
hydrolase activity, acting on acid anhydrides, in phosphorus-containing anhydrides [GO:0016818]	3
vesicle-mediated transport [GO:0016192]	3
peroxidase activity [GO:0004601]	3
microtubule binding [GO:0008017]	3
vacuole [GO:0005773]	3
chloroplast thylakoid membrane [GO:0009535]	3
lipase activity [GO:0016298]	3
glyceraldehyde-3-phosphate biosynthetic process [GO:0046166]	3
translation elongation factor activity [GO:0003746]	3
defense response to bacterium, incompatible interaction [GO:0009816]	3
nuclear heterochromatin [GO:0005720]	3
purine nucleobase transmembrane transporter activity [GO:0005345]	3
integral component of membrane [GO:0016021]	3
heme transporter activity [GO:0015232]	3
integral component of membrane [GO:0016021]	3
mRNA binding [GO:0003729]	3
DNA-templated transcription, initiation [GO:0006352]	3
integral component of membrane [GO:0016021]	3
exon-exon junction complex [GO:0035145]	3
response to very low light intensity stimulus [GO:0055122]	3
endomembrane system [GO:0012505]	3
GDP-dissociation inhibitor activity [GO:0005092]	3
spindle [GO:0005819]	3
eukaryotic translation initiation factor 2B complex [GO:0005851]	3
cuticle development [GO:0042335]	3
glycolytic process [GO:0006096]	3
'de novo' IMP biosynthetic process [GO:0006189]	3
uridine kinase activity [GO:0004849]	3
DNA topoisomerase type II (ATP-hydrolyzing) activity [GO:0003918]	3
nucleoplasm [GO:0005654]	3
mitochondrial inner membrane presequence translocase complex [GO:0005744]	3
U12-type spliceosomal complex [GO:0005689]	3
ATP binding [GO:0005524]	3
catalytic activity [GO:0003824]	3
protein heterotrimerization [GO:0070208]	3
SAGA complex [GO:0000124]	3
gravitropism [GO:0009630]	3
cellular glucose homeostasis [GO:0001678]	3
glycogen biosynthetic process [GO:0005978]	3
intracellular protein transport [GO:0006886]	3
ATPase activity [GO:0016887]	3
intracellular [GO:0005622]	3
cellulose synthase complex [GO:0010330]	3
late endosome membrane [GO:0031902]	3
response to water deprivation [GO:0009414]	3
calcium-dependent protein serine/threonine kinase activity [GO:0009931]	3
phosphopyruvate hydratase activity [GO:0004634]	3
preribosome, small subunit precursor [GO:0030688]	3
cyclin-dependent protein kinase holoenzyme complex [GO:0000307]	3
methylglyoxal catabolic process to D-lactate via S-lactoyl-glutathione [GO:0019243]	3
calcium-dependent cysteine-type endopeptidase activity [GO:0004198]	3
iron-nicotianamine transmembrane transporter activity [GO:0051980]	3
RNA splicing [GO:0008380]	3
brassinosteroid biosynthetic process [GO:0016132]	3
starch biosynthetic process [GO:0019252]	3
protein complex [GO:0043234]	3
phosphoribosylformylglycinamidine cyclo-ligase activity [GO:0004641]	3
regulation of transcription, DNA-templated [GO:0006355]	3
cellular carbohydrate metabolic process [GO:0044262]	3
inorganic diphosphatase activity [GO:0004427]	3
protein tyrosine kinase activity [GO:0004713]	3
DNA binding [GO:0003677]	3
lysine biosynthetic process via diaminopimelate [GO:0009089]	3
nucleic acid binding [GO:0003676]	3
ATP binding [GO:0005524]	3
peroxisomal membrane [GO:0005778]	3
U2-type spliceosomal complex [GO:0005684]	3
GTP binding [GO:0005525]	3
proton-transporting ATP synthase complex, coupling factor F(o) [GO:0045263]	3
molybdopterin-synthase adenylyltransferase activity [GO:0061605]	3
spliceosomal snRNP assembly [GO:0000387]	3
thylakoid [GO:0009579]	3
ribosome binding [GO:0043022]	3
nuclease activity [GO:0004518]	3
cytochrome-c oxidase activity [GO:0004129]	3
DNA topological change [GO:0006265]	3
ER to Golgi vesicle-mediated transport [GO:0006888]	3
microtubule-based process [GO:0007017]	3
double-strand break repair via homologous recombination [GO:0000724]	3
peptide-serine-N-acetyltransferase activity [GO:1990189]	3
defense response [GO:0006952]	3
ribulose-phosphate 3-epimerase activity [GO:0004750]	3
maturation of SSU-rRNA from tricistronic rRNA transcript (SSU-rRNA, 5.8S rRNA, LSU-rRNA) [GO:0000462]	3
2 iron, 2 sulfur cluster binding [GO:0051537]	3
cytosolic ribosome [GO:0022626]	3
proteasome regulatory particle, lid subcomplex [GO:0008541]	3
potassium ion transport [GO:0006813]	3
U12-type spliceosomal complex [GO:0005689]	3
positive regulation of transcription, DNA-templated [GO:0045893]	3
rRNA N-glycosylase activity [GO:0030598]	3
RNA polymerase II transcription factor activity, sequence-specific DNA binding [GO:0000981]	3
5'-3' exonuclease activity [GO:0008409]	3
nucleotide binding [GO:0000166]	2
peptide-N4-(N-acetyl-beta-glucosaminyl)asparagine amidase activity [GO:0000224]	2
methyltransferase activity [GO:0008168]	2
histone glutamine methylation [GO:1990258]	2
TAT protein transport complex [GO:0033281]	2
commitment complex [GO:0000243]	2
cytoplasmic mRNA processing body assembly [GO:0033962]	2
endonuclease activity [GO:0004519]	2
nuclear pore outer ring [GO:0031080]	2
CCR4-NOT core complex [GO:0030015]	2
oxidized purine nucleobase lesion DNA N-glycosylase activity [GO:0008534]	2
metal ion binding [GO:0046872]	2
2 iron, 2 sulfur cluster binding [GO:0051537]	2
mitochondrion [GO:0005739]	2
heparan sulfate proteoglycan biosynthetic process [GO:0015012]	2
integral component of chloroplast outer membrane [GO:0031359]	2
BLOC-1 complex [GO:0031083]	2
negative regulation of ethylene biosynthetic process [GO:0010366]	2
C-8 sterol isomerase activity [GO:0000247]	2
enzyme inhibitor activity [GO:0004857]	2
microtubule binding [GO:0008017]	2
cell cycle [GO:0007049]	2
sequence-specific DNA binding [GO:0043565]	2
U6 snRNP [GO:0005688]	2
double-stranded RNA binding [GO:0003725]	2
nuclear proteasome complex [GO:0031595]	2
Elongator holoenzyme complex [GO:0033588]	2
U6 snRNP [GO:0005688]	2
mitochondria-associated ubiquitin-dependent protein catabolic process [GO:0072671]	2
mitochondrial membrane [GO:0031966]	2
integral component of lumenal side of endoplasmic reticulum membrane [GO:0071556]	2
transcription, DNA-templated [GO:0006351]	2
U4/U6 x U5 tri-snRNP complex [GO:0046540]	2
chloroplast membrane [GO:0031969]	2
DNA binding [GO:0003677]	2
succinate-CoA ligase (ADP-forming) activity [GO:0004775]	2
integral component of membrane [GO:0016021]	2
pectinesterase inhibitor activity [GO:0046910]	2
mRNA binding [GO:0003729]	2
positive regulation of cell death [GO:0010942]	2
hydroxymethylbilane synthase activity [GO:0004418]	2
pseudouridine synthesis [GO:0001522]	2
ribonuclease activity [GO:0004540]	2
proteasome complex [GO:0000502]	2
amylopectin maltohydrolase activity [GO:0102229]	2
rRNA modification [GO:0000154]	2
protein disulfide oxidoreductase activity [GO:0015035]	2
assembly of large subunit precursor of preribosome [GO:1902626]	2
viral envelope [GO:0019031]	2
phosphatidate phosphatase activity [GO:0008195]	2
GTP binding [GO:0005525]	2
proteasome regulatory particle, base subcomplex [GO:0008540]	2
chloroplast envelope [GO:0009941]	2
small ribosomal subunit [GO:0015935]	2
flavin adenine dinucleotide binding [GO:0050660]	2
oxidoreductase activity [GO:0016491]	2
protein targeting to Golgi [GO:0000042]	2
endoplasmic reticulum membrane [GO:0005789]	2
precatalytic spliceosome [GO:0071011]	2
microtubule cytoskeleton organization [GO:0000226]	2
diacylglycerol biosynthetic process [GO:0006651]	2
ubiquinol-cytochrome-c reductase activity [GO:0008121]	2
cytochrome b6f complex assembly [GO:0010190]	2
vesicle docking [GO:0048278]	2
sulfurtransferase activity [GO:0016783]	2
DNA repair [GO:0006281]	2
flavin adenine dinucleotide binding [GO:0050660]	2
serine-type carboxypeptidase activity [GO:0004185]	2
Cul4-RING E3 ubiquitin ligase complex [GO:0080008]	2
plasmodesma [GO:0009506]	2
ESCRT II complex [GO:0000814]	2
box C/D snoRNA 3'-end processing [GO:0000494]	2
proton-transporting V-type ATPase, V1 domain [GO:0033180]	2
endosome [GO:0005768]	2
5S rRNA binding [GO:0008097]	2
cellular protein modification process [GO:0006464]	2
ubiquitin-protein transferase activity [GO:0004842]	2
U4/U6 x U5 tri-snRNP complex [GO:0046540]	2
mitochondrial outer membrane translocase complex [GO:0005742]	2
pollen tube guidance [GO:0010183]	2
nucleotide biosynthetic process [GO:0009165]	2
THO complex part of transcription export complex [GO:0000445]	2
1-phosphatidylinositol-3-phosphate 5-kinase activity [GO:0000285]	2
cytoplasmic exosome (RNase complex) [GO:0000177]	2
embryo development ending in seed dormancy [GO:0009793]	2
UDP-galactose transmembrane transporter activity [GO:0005459]	2
chloroplast envelope [GO:0009941]	2
single-stranded DNA binding [GO:0003697]	2
iron ion binding [GO:0005506]	2
response to heat [GO:0009408]	2
recombinase activity [GO:0000150]	2
extrinsic component of membrane [GO:0019898]	2
integral component of Golgi membrane [GO:0030173]	2
translation initiation factor activity [GO:0003743]	2
HAUS complex [GO:0070652]	2
translation initiation factor activity [GO:0003743]	2
maturation of LSU-rRNA [GO:0000470]	2
spindle [GO:0005819]	2
protein complex assembly [GO:0006461]	2
plant-type cell wall [GO:0009505]	2
nucleic acid binding [GO:0003676]	2
kinase activity [GO:0016301]	2
metal ion binding [GO:0046872]	2
Mpp10 complex [GO:0034457]	2
glycogen (starch) synthase activity [GO:0004373]	2
telomere maintenance [GO:0000723]	2
RNA binding [GO:0003723]	2
cytochrome-c oxidase activity [GO:0004129]	2
glutamyl-tRNA aminoacylation [GO:0006424]	2
transport [GO:0006810]	2
GTPase activity [GO:0003924]	2
protein secretion [GO:0009306]	2
L-arginine import [GO:0043091]	2
L-isoleucine transaminase activity [GO:0052656]	2
translation elongation factor activity [GO:0003746]	2
nucleoid [GO:0009295]	2
ribosomal large subunit assembly [GO:0000027]	2
copper ion transmembrane transporter activity [GO:0005375]	2
negative regulation of translation [GO:0017148]	2
U1 snRNP [GO:0005685]	2
mannosyl-oligosaccharide 1,2-alpha-mannosidase activity [GO:0004571]	2
calmodulin binding [GO:0005516]	2
U5 snRNP [GO:0005682]	2
thylakoid membrane organization [GO:0010027]	2
ATP-dependent RNA helicase activity [GO:0004004]	2
mRNA splicing, via spliceosome [GO:0000398]	2
cap-dependent translational initiation [GO:0002191]	2
translation initiation factor activity [GO:0003743]	2
3-dehydroquinate synthase activity [GO:0003856]	2
calcium ion binding [GO:0005509]	2
chloroplast starch grain [GO:0009569]	2
regulation of root meristem growth [GO:0010082]	2
Golgi apparatus [GO:0005794]	2
spliceosomal snRNP assembly [GO:0000387]	2
electron carrier activity [GO:0009055]	2
proton-transporting ATP synthase activity, rotational mechanism [GO:0046933]	2
serine-type peptidase activity [GO:0008236]	2
chloroplast thylakoid [GO:0009534]	2
double-stranded DNA binding [GO:0003690]	2
gamma-glutamylcyclotransferase activity [GO:0003839]	2
plastid inner membrane [GO:0009528]	2
cytosol [GO:0005829]	2
cytosol [GO:0005829]	2
nuclear cohesin complex [GO:0000798]	2
mismatch repair [GO:0006298]	2
histone deacetylase complex [GO:0000118]	2
methionyl-tRNA aminoacylation [GO:0006431]	2
cytokinin-activated signaling pathway [GO:0009736]	2
peroxisome [GO:0005777]	2
Lsm1-7-Pat1 complex [GO:1990726]	2
P-body [GO:0000932]	2
3'-5'-exoribonuclease activity [GO:0000175]	2
integral component of membrane [GO:0016021]	2
phragmoplast [GO:0009524]	2
plasma membrane [GO:0005886]	2
ATP synthesis coupled electron transport [GO:0042773]	2
plastid outer membrane [GO:0009527]	2
pyrimidine nucleoside salvage [GO:0043097]	2
NatA complex [GO:0031415]	2
protoheme IX farnesyltransferase activity [GO:0008495]	2
response to brassinosteroid [GO:0009741]	2
SMN-Sm protein complex [GO:0034719]	2
cytokinesis by cell plate formation [GO:0000911]	2
exocyst [GO:0000145]	2
ribosomal large subunit assembly [GO:0000027]	2
peroxisomal membrane [GO:0005778]	2
protein-N(PI)-phosphohistidine-sugar phosphotransferase activity [GO:0008982]	2
transcription coactivator activity [GO:0003713]	2
purine nucleotide biosynthetic process [GO:0006164]	2
plant-type cell wall [GO:0009505]	2
chloroplast stroma [GO:0009570]	2
DNA binding [GO:0003677]	2
chloroplast stromal thylakoid [GO:0009533]	2
nucleotide binding [GO:0000166]	2
acyl-CoA dehydrogenase activity [GO:0003995]	2
aspartic-type endopeptidase activity [GO:0004190]	2
plasmodesma [GO:0009506]	2
oxidation-reduction process [GO:0055114]	2
DNA-dependent DNA replication [GO:0006261]	2
translation initiation factor activity [GO:0003743]	2
snoRNA binding [GO:0030515]	2
rRNA processing [GO:0006364]	2
structural constituent of cytoskeleton [GO:0005200]	2
polysaccharide binding [GO:0030247]	2
oxidoreductase activity, acting on NAD(P)H, quinone or similar compound as acceptor [GO:0016655]	2
hydrolase activity, acting on carbon-nitrogen (but not peptide) bonds [GO:0016810]	2
protein kinase activity [GO:0004672]	2
oligosaccharide-lipid intermediate biosynthetic process [GO:0006490]	2
aldehyde biosynthetic process [GO:0046184]	2
dolichyl-diphosphooligosaccharide-protein glycotransferase activity [GO:0004579]	2
regulation of SNARE complex assembly [GO:0035542]	2
mitochondrion [GO:0005739]	2
histone-lysine N-methyltransferase activity [GO:0018024]	2
mRNA binding [GO:0003729]	2
actin cytoskeleton organization [GO:0030036]	2
cysteine-tRNA ligase activity [GO:0004817]	2
petal development [GO:0048441]	2
plasmodesma [GO:0009506]	2
Golgi-associated vesicle [GO:0005798]	2
heat shock protein binding [GO:0031072]	2
integral component of membrane [GO:0016021]	2
protein C-terminal S-isoprenylcysteine carboxyl O-methyltransferase activity [GO:0004671]	2
mannose-ethanolamine phosphotransferase activity [GO:0051377]	2
aspartic-type endopeptidase activity [GO:0004190]	2
response to glucose [GO:0009749]	2
2 iron, 2 sulfur cluster binding [GO:0051537]	2
mRNA cis splicing, via spliceosome [GO:0045292]	2
stromule [GO:0010319]	2
spindle pole [GO:0000922]	2
mitochondrion [GO:0005739]	2
plastoglobule [GO:0010287]	2
sister chromatid cohesion [GO:0007062]	2
protein domain specific binding [GO:0019904]	2
membrane [GO:0016020]	2
regulation of transcription, DNA-templated [GO:0006355]	2
sialic acid transport [GO:0015739]	2
positive regulation of stomatal opening [GO:1902458]	2
protein serine/threonine kinase activity [GO:0004674]	2
alkane 1-monooxygenase activity [GO:0018685]	2
xanthophyll cycle [GO:0010028]	2
RNA secondary structure unwinding [GO:0010501]	2
structural constituent of ribosome [GO:0003735]	2
antiporter activity [GO:0015297]	2
heme binding [GO:0020037]	2
chloroplast stroma [GO:0009570]	2
double-strand break repair via homologous recombination [GO:0000724]	2
chromatin binding [GO:0003682]	2
GTPase activity [GO:0003924]	2
ion transport [GO:0006811]	2
transferase activity, transferring glycosyl groups [GO:0016757]	2
DNA-directed 5'-3' RNA polymerase activity [GO:0003899]	2
iron-sulfur cluster binding [GO:0051536]	2
extrinsic component of membrane [GO:0019898]	2
chloroplast thylakoid membrane [GO:0009535]	2
plant-type cell wall [GO:0009505]	2
U6 snRNA binding [GO:0017070]	2
cis-Golgi network [GO:0005801]	2
spindle microtubule [GO:0005876]	2
mRNA binding [GO:0003729]	2
MAP kinase kinase kinase activity [GO:0004709]	2
protein autophosphorylation [GO:0046777]	2
DNA helicase activity [GO:0003678]	2
integral component of membrane [GO:0016021]	2
vesicle-mediated transport [GO:0016192]	2
photosystem II [GO:0009523]	2
photosystem I reaction center [GO:0009538]	2
phosphatidylserine biosynthetic process [GO:0006659]	2
sequence-specific DNA binding [GO:0043565]	2
cytosol [GO:0005829]	2
copper ion binding [GO:0005507]	2
mitochondrial respiratory chain complex IV assembly [GO:0033617]	2
singlet oxygen-mediated programmed cell death [GO:0010343]	2
membrane [GO:0016020]	2
microtubule organizing center [GO:0005815]	2
chloroplast thylakoid lumen [GO:0009543]	2
thylakoid [GO:0009579]	2
cytoskeleton [GO:0005856]	2
dihydroorotase activity [GO:0004151]	2
embryonic pattern specification [GO:0009880]	2
hydrolase activity, hydrolyzing O-glycosyl compounds [GO:0004553]	2
fucosyltransferase activity [GO:0008417]	2
integral component of membrane [GO:0016021]	2
nucleoid [GO:0009295]	2
chromatin binding [GO:0003682]	2
nucleotide binding [GO:0000166]	2
response to auxin [GO:0009733]	2
tRNA aminoacylation for protein translation [GO:0006418]	2
ATP-dependent helicase activity [GO:0008026]	2
ATP-dependent 3'-5' DNA helicase activity [GO:0043140]	2
lysosomal membrane [GO:0005765]	2
serine-type carboxypeptidase activity [GO:0004185]	2
intracellular signal transduction [GO:0035556]	2
iron-sulfur cluster assembly [GO:0016226]	2
plant-type cell wall [GO:0009505]	2
protein N-linked glycosylation [GO:0006487]	2
ATP binding [GO:0005524]	2
ATP binding [GO:0005524]	2
hyperosmotic salinity response [GO:0042538]	2
ribosome [GO:0005840]	2
starch grain [GO:0043036]	2
protein targeting to membrane [GO:0006612]	2
glutamate-tRNA ligase activity [GO:0004818]	2
response to water deprivation [GO:0009414]	2
protein tyrosine/serine/threonine phosphatase activity [GO:0008138]	2
arginine transmembrane transporter activity [GO:0015181]	2
plastoquinol--plastocyanin reductase activity [GO:0009496]	2
methyltransferase activity [GO:0008168]	2
iron ion transport [GO:0006826]	2
nuclear nucleosome [GO:0000788]	2
oxidoreductase activity, acting on a sulfur group of donors, disulfide as acceptor [GO:0016671]	2
U6 snRNP [GO:0005688]	2
isoleucine biosynthetic process [GO:0009097]	2
calcium-dependent protein serine/threonine kinase activity [GO:0009931]	2
receptor serine/threonine kinase binding [GO:0033612]	2
plasmodesma [GO:0009506]	2
mRNA processing [GO:0006397]	2
Notch signaling pathway [GO:0007219]	2
protein folding [GO:0006457]	2
microtubule-based movement [GO:0007018]	2
oxo-acid-lyase activity [GO:0016833]	2
diacylglycerol kinase activity [GO:0004143]	2
response to cadmium ion [GO:0046686]	2
U12-type spliceosomal complex [GO:0005689]	2
nuclear exosome (RNase complex) [GO:0000176]	2
DNA-dependent ATPase activity [GO:0008094]	2
cytosol [GO:0005829]	2
molybdopterin synthase complex [GO:0019008]	2
mRNA cap binding [GO:0098808]	2
oxidation-reduction process [GO:0055114]	2
nucleic acid binding [GO:0003676]	2
apoplast [GO:0048046]	2
chloroplast outer membrane [GO:0009707]	2
flavin adenine dinucleotide binding [GO:0050660]	2
cysteine synthase activity [GO:0004124]	2
COPII vesicle coat [GO:0030127]	2
seedling development [GO:0090351]	2
nuclease activity [GO:0004518]	2
integral component of membrane [GO:0016021]	2
mechanically-gated ion channel activity [GO:0008381]	2
GTPase activity [GO:0003924]	2
kinase activity [GO:0016301]	2
response to heat [GO:0009408]	2
allantoin catabolic process [GO:0000256]	2
cell adhesion [GO:0007155]	2
translation elongation factor activity [GO:0003746]	2
GTPase activator activity [GO:0005096]	2
leaf shaping [GO:0010358]	2
protein heterodimerization activity [GO:0046982]	2
membrane [GO:0016020]	2
double-stranded DNA binding [GO:0003690]	2
response to molecule of bacterial origin [GO:0002237]	2
starch binding [GO:2001070]	2
zinc ion binding [GO:0008270]	2
ribosome binding [GO:0043022]	2
nucleolar ribonuclease P complex [GO:0005655]	2
zinc ion binding [GO:0008270]	2
myo-inositol:proton symporter activity [GO:0005366]	2
nucleic acid binding [GO:0003676]	2
plant-type cell wall [GO:0009505]	2
methyltransferase activity [GO:0008168]	2
chloroplast thylakoid [GO:0009534]	2
RNA binding [GO:0003723]	2
lipid transport [GO:0006869]	2
plasma membrane [GO:0005886]	2
negative regulation of flower development [GO:0009910]	2
oxidoreductase activity, acting on a sulfur group of donors, disulfide as acceptor [GO:0016671]	2
tRNA binding [GO:0000049]	2
embryo development ending in seed dormancy [GO:0009793]	2
acid phosphatase activity [GO:0003993]	2
transferase activity [GO:0016740]	2
regulation of auxin mediated signaling pathway [GO:0010928]	2
single-stranded RNA binding [GO:0003727]	2
endopeptidase activity [GO:0004175]	2
mitotic sister chromatid cohesion [GO:0007064]	2
aerobic respiration [GO:0009060]	2
photosynthesis [GO:0015979]	2
nucleolus [GO:0005730]	2
endoplasmic reticulum [GO:0005783]	2
GTPase activity [GO:0003924]	2
RNA binding [GO:0003723]	2
copper ion binding [GO:0005507]	2
sulfonylurea receptor activity [GO:0008281]	2
pigment binding [GO:0031409]	2
metal ion binding [GO:0046872]	2
ribonuclease III activity [GO:0004525]	2
protein targeting to Golgi [GO:0000042]	2
riboflavin biosynthetic process [GO:0009231]	2
chloroplast thylakoid membrane [GO:0009535]	2
systemic acquired resistance [GO:0009627]	2
spliceosomal tri-snRNP complex [GO:0097526]	2
uracil phosphoribosyltransferase activity [GO:0004845]	2
ATP-dependent RNA helicase activity [GO:0004004]	2
NAD(P)H dehydrogenase complex (plastoquinone) [GO:0010598]	2
protein self-association [GO:0043621]	2
cytosolic proteasome complex [GO:0031597]	2
chloroplast envelope [GO:0009941]	2
sterol 24-C-methyltransferase activity [GO:0003838]	2
ribosome binding [GO:0043022]	2
glycogen (starch) synthase activity [GO:0004373]	2
integral component of membrane [GO:0016021]	2
glycogen biosynthetic process [GO:0005978]	2
transcription regulatory region sequence-specific DNA binding [GO:0000976]	2
SNARE binding [GO:0000149]	2
plastid organization [GO:0009657]	2
Rab GTPase binding [GO:0017137]	2
chloroplast [GO:0009507]	2
vesicle-mediated transport [GO:0016192]	2
plant-type cell wall [GO:0009505]	2
carbohydrate binding [GO:0030246]	2
protein heterodimerization activity [GO:0046982]	2
Rab-protein geranylgeranyltransferase complex [GO:0005968]	2
U4 snRNP [GO:0005687]	2
plasmodesma [GO:0009506]	2
hydrolase activity, acting on ester bonds [GO:0016788]	2
protein targeting to mitochondrion [GO:0006626]	2
cytochrome-b5 reductase activity, acting on NAD(P)H [GO:0004128]	2
integral component of membrane [GO:0016021]	2
3-beta-hydroxy-delta5-steroid dehydrogenase activity [GO:0003854]	1
chloroplast RNA processing [GO:0031425]	1
potassium ion homeostasis [GO:0055075]	1
unidimensional cell growth [GO:0009826]	1
mevalonate kinase activity [GO:0004496]	1
mRNA splicing, via spliceosome [GO:0000398]	1
enoyl-CoA hydratase activity [GO:0004300]	1
NAD binding [GO:0051287]	1
cytosol [GO:0005829]	1
cytosol [GO:0005829]	1
hydrolase activity, hydrolyzing O-glycosyl compounds [GO:0004553]	1
protein folding [GO:0006457]	1
plant-type vacuole [GO:0000325]	1
regulation of translational termination [GO:0006449]	1
plant-type cell wall [GO:0009505]	1
protein targeting to ER [GO:0045047]	1
selenocysteine lyase activity [GO:0009000]	1
protein tyrosine phosphatase activity [GO:0004725]	1
response to light intensity [GO:0009642]	1
defense response to bacterium [GO:0042742]	1
integral component of Golgi membrane [GO:0030173]	1
NAD binding [GO:0051287]	1
defense response to bacterium [GO:0042742]	1
nuclear-transcribed mRNA catabolic process, nonsense-mediated decay [GO:0000184]	1
protein transport [GO:0015031]	1
nuclear-transcribed mRNA catabolic process, nonsense-mediated decay [GO:0000184]	1
DNA-directed DNA polymerase activity [GO:0003887]	1
potassium ion symporter activity [GO:0022820]	1
oxidoreductase activity [GO:0016491]	1
peroxisome [GO:0005777]	1
chloroplast envelope [GO:0009941]	1
exonuclease activity [GO:0004527]	1
calcium ion binding [GO:0005509]	1
ruffle membrane [GO:0032587]	1
hydrolase activity, hydrolyzing O-glycosyl compounds [GO:0004553]	1
negative regulation of DNA recombination [GO:0045910]	1
DNA repair [GO:0006281]	1
endonucleolytic cleavage of tricistronic rRNA transcript (SSU-rRNA, 5.8S rRNA, LSU-rRNA) [GO:0000479]	1
Golgi apparatus [GO:0005794]	1
iron ion binding [GO:0005506]	1
long-day photoperiodism, flowering [GO:0048574]	1
cortical microtubule organization [GO:0043622]	1
transcription, DNA-templated [GO:0006351]	1
apoplast [GO:0048046]	1
U1 snRNA binding [GO:0030619]	1
deoxyribonucleotide catabolic process [GO:0009264]	1
defense response [GO:0006952]	1
U6 snRNP [GO:0005688]	1
protein homodimerization activity [GO:0042803]	1
gamma-tubulin binding [GO:0043015]	1
transcription factor activity, RNA polymerase I CORE element binding transcription factor recruiting [GO:0001187]	1
long-day photoperiodism, flowering [GO:0048574]	1
membrane [GO:0016020]	1
carbamoyl-phosphate synthase (glutamine-hydrolyzing) activity [GO:0004088]	1
calcium ion binding [GO:0005509]	1
inositol hexakisphosphate binding [GO:0000822]	1
NAD(P)H dehydrogenase complex (plastoquinone) [GO:0010598]	1
FMN adenylyltransferase activity [GO:0003919]	1
extrinsic component of cytoplasmic side of plasma membrane [GO:0031234]	1
cellulose synthase complex [GO:0010330]	1
intracellular protein transport [GO:0006886]	1
alanyl-tRNA aminoacylation [GO:0006419]	1
embryo development ending in seed dormancy [GO:0009793]	1
triose-phosphate isomerase activity [GO:0004807]	1
DNA clamp loader activity [GO:0003689]	1
U4/U6 x U5 tri-snRNP complex [GO:0046540]	1
chloroplast thylakoid [GO:0009534]	1
response to abscisic acid [GO:0009737]	1
'de novo' pyrimidine nucleobase biosynthetic process [GO:0006207]	1
cytosol [GO:0005829]	1
peroxidase activity [GO:0004601]	1
regulation of actin cytoskeleton organization [GO:0032956]	1
GTPase activity [GO:0003924]	1
ribosomal large subunit binding [GO:0043023]	1
metal ion binding [GO:0046872]	1
structural constituent of ribosome [GO:0003735]	1
mitotic sister chromatid cohesion [GO:0007064]	1
zeaxanthin epoxidase activity [GO:0052662]	1
biotin carboxylase activity [GO:0004075]	1
U4/U6 x U5 tri-snRNP complex [GO:0046540]	1
regulation of cytokinesis [GO:0032465]	1
response to ethylene [GO:0009723]	1
electron carrier activity [GO:0009055]	1
homoserine dehydrogenase activity [GO:0004412]	1
carotenoid biosynthetic process [GO:0016117]	1
double-stranded telomeric DNA binding [GO:0003691]	1
motile cilium [GO:0031514]	1
reactive oxygen species metabolic process [GO:0072593]	1
photosystem I [GO:0009522]	1
phosphoglycerate kinase activity [GO:0004618]	1
ATP binding [GO:0005524]	1
peptidyl-prolyl cis-trans isomerase activity [GO:0003755]	1
cellular response to high light intensity [GO:0071486]	1
oxidative phosphorylation [GO:0006119]	1
ATP binding [GO:0005524]	1
DNA-dependent DNA replication [GO:0006261]	1
ADP-ribose pyrophosphohydrolase activity [GO:0080041]	1
ATP binding [GO:0005524]	1
nucleolus [GO:0005730]	1
extracellular region [GO:0005576]	1
autophagosome assembly [GO:0000045]	1
translation initiation factor binding [GO:0031369]	1
protein disulfide isomerase activity [GO:0003756]	1
allene-oxide cyclase activity [GO:0046423]	1
plasmodesma [GO:0009506]	1
proline biosynthetic process [GO:0006561]	1
sucrose metabolic process [GO:0005985]	1
ribonuclease MRP complex [GO:0000172]	1
NatB complex [GO:0031416]	1
cellular response to phosphate starvation [GO:0016036]	1
NAD binding [GO:0051287]	1
hydrolase activity, hydrolyzing N-glycosyl compounds [GO:0016799]	1
cytoplasm [GO:0005737]	1
[truncated: 518 more rows]

## Sheet: GO_Molecular_Function
Supplementary file 2. Functionally annotated transcripts of Molecular Functions (MF)
Gene Annotation	Transcripts
nucleic acid binding [GO:0003676]	8379
ATP binding [GO:0005524]	3305
zinc ion binding [GO:0008270]	3271
nucleus [GO:0005634]	2744
integral component of membrane [GO:0016021]	2706
RNA-DNA hybrid ribonuclease activity [GO:0004523]	2583
protein kinase activity [GO:0004672]	2119
calcium ion binding [GO:0005509]	2104
ATP binding [GO:0005524]	2102
ADP binding [GO:0043531]	1751
ATP binding [GO:0005524]	1231
ATP binding [GO:0005524]	1218
nucleic acid binding [GO:0003676]	1178
protein kinase activity [GO:0004672]	1141
helicase activity [GO:0004386]	1137
DNA binding [GO:0003677]	1087
hydrolase activity, acting on ester bonds [GO:0016788]	938
ribosome [GO:0005840]	801
catalytic activity [GO:0003824]	724
oxidoreductase activity [GO:0016491]	668
ATP binding [GO:0005524]	633
protein serine/threonine kinase activity [GO:0004674]	629
cellulase activity [GO:0008810]	629
aspartic-type endopeptidase activity [GO:0004190]	621
integral component of membrane [GO:0016021]	600
metal ion binding [GO:0046872]	575
regulation of transcription, DNA-templated [GO:0006355]	565
RNA binding [GO:0003723]	560
integral component of membrane [GO:0016021]	552
serine-type endopeptidase activity [GO:0004252]	530
ubiquitin-dependent protein catabolic process [GO:0006511]	523
hydrolase activity, hydrolyzing O-glycosyl compounds [GO:0004553]	500
protein dimerization activity [GO:0046983]	467
calcium ion binding [GO:0005509]	467
kinase activity [GO:0016301]	424
GTPase activity [GO:0003924]	391
RNA-directed DNA polymerase activity [GO:0003964]	372
cytoplasm [GO:0005737]	361
oxidoreductase activity, acting on paired donors, with incorporation or reduction of molecular oxygen [GO:0016705]	349
iron ion binding [GO:0005506]	339
protein tyrosine phosphatase activity [GO:0004725]	339
nucleic acid binding [GO:0003676]	337
aspartic-type endopeptidase activity [GO:0004190]	337
protein kinase activity [GO:0004672]	334
amino acid binding [GO:0016597]	334
transferase activity, transferring glycosyl groups [GO:0016757]	330
transcription factor activity, sequence-specific DNA binding [GO:0003700]	326
DNA binding [GO:0003677]	325
GTP binding [GO:0005525]	316
sequence-specific DNA binding [GO:0043565]	312
hydrolase activity [GO:0016787]	308
electron carrier activity [GO:0009055]	302
methyltransferase activity [GO:0008168]	292
copper ion binding [GO:0005507]	292
monooxygenase activity [GO:0004497]	278
protein heterodimerization activity [GO:0046982]	272
cysteine-type peptidase activity [GO:0008234]	265
integral component of membrane [GO:0016021]	255
O-methyltransferase activity [GO:0008171]	245
ATPase activity, coupled to transmembrane movement of substances [GO:0042626]	242
metabolic process [GO:0008152]	233
transcription, DNA-templated [GO:0006351]	215
heme binding [GO:0020037]	213
integral component of membrane [GO:0016021]	212
peptidase activity [GO:0008233]	211
integral component of membrane [GO:0016021]	206
transport [GO:0006810]	201
transferase activity [GO:0016740]	200
protein folding [GO:0006457]	198
integral component of membrane [GO:0016021]	196
response to oxidative stress [GO:0006979]	195
metabolic process [GO:0008152]	190
transmembrane transporter activity [GO:0022857]	183
peroxidase activity [GO:0004601]	183
GTP binding [GO:0005525]	181
coenzyme binding [GO:0050662]	176
microtubule-based movement [GO:0007018]	173
nucleus [GO:0005634]	173
metal ion binding [GO:0046872]	173
oxidoreductase activity [GO:0016491]	173
nucleic acid binding [GO:0003676]	162
methyltransferase activity [GO:0008168]	160
nucleic acid binding [GO:0003676]	160
transcription, DNA-templated [GO:0006351]	154
integral component of membrane [GO:0016021]	153
metal ion transport [GO:0030001]	152
transferase activity, transferring acyl groups other than amino-acyl groups [GO:0016747]	152
apoplast [GO:0048046]	146
peptidyl-prolyl cis-trans isomerase activity [GO:0003755]	144
serine-type carboxypeptidase activity [GO:0004185]	143
xyloglucan:xyloglucosyl transferase activity [GO:0016762]	142
nutrient reservoir activity [GO:0045735]	140
protein serine/threonine phosphatase activity [GO:0004722]	137
extracellular region [GO:0005576]	134
zinc ion binding [GO:0008270]	134
cytoplasm [GO:0005737]	133
actin binding [GO:0003779]	132
carbohydrate metabolic process [GO:0005975]	132
enzyme inhibitor activity [GO:0004857]	130
ubiquitin-protein transferase activity [GO:0004842]	128
protein dimerization activity [GO:0046983]	128
transaminase activity [GO:0008483]	124
heme binding [GO:0020037]	122
protein-cysteine S-palmitoyltransferase activity [GO:0019706]	118
protein serine/threonine phosphatase activity [GO:0004722]	116
transaminase activity [GO:0008483]	116
microtubule binding [GO:0008017]	115
ATP binding [GO:0005524]	115
DNA-directed 5'-3' RNA polymerase activity [GO:0003899]	113
fatty acid biosynthetic process [GO:0006633]	113
fatty acid biosynthetic process [GO:0006633]	112
metal ion binding [GO:0046872]	112
calmodulin binding [GO:0005516]	111
inositol catabolic process [GO:0019310]	109
nucleus [GO:0005634]	106
heme binding [GO:0020037]	105
RNA polymerase II regulatory region sequence-specific DNA binding [GO:0000977]	105
ATPase activity [GO:0016887]	103
flavin adenine dinucleotide binding [GO:0050660]	99
magnesium ion binding [GO:0000287]	98
translation initiation factor activity [GO:0003743]	98
cytoplasm [GO:0005737]	98
integral component of membrane [GO:0016021]	96
intracellular protein transport [GO:0006886]	95
DNA binding [GO:0003677]	95
lipid binding [GO:0008289]	94
FMN binding [GO:0010181]	93
nucleus [GO:0005634]	93
photosynthesis, light harvesting [GO:0009765]	93
ATP binding [GO:0005524]	90
large ribosomal subunit [GO:0015934]	90
integral component of membrane [GO:0016021]	89
chloroplast [GO:0009507]	89
integral component of membrane [GO:0016021]	88
eukaryotic 48S preinitiation complex [GO:0033290]	88
ligase activity [GO:0016874]	87
UDP-glucose:glycoprotein glucosyltransferase activity [GO:0003980]	87
metallopeptidase activity [GO:0008237]	87
integral component of membrane [GO:0016021]	86
acid phosphatase activity [GO:0003993]	86
oxidoreductase activity [GO:0016491]	85
zinc ion binding [GO:0008270]	85
response to oxidative stress [GO:0006979]	85
iron-sulfur cluster assembly [GO:0016226]	85
cell division [GO:0051301]	85
intracellular [GO:0005622]	85
4-amino-4-deoxychorismate lyase activity [GO:0008696]	82
pyridoxal phosphate binding [GO:0030170]	82
lipid metabolic process [GO:0006629]	82
chromatin binding [GO:0003682]	81
integral component of membrane [GO:0016021]	80
substrate-specific transmembrane transporter activity [GO:0022891]	80
antiporter activity [GO:0015297]	79
DNA binding [GO:0003677]	78
nucleus [GO:0005634]	78
integral component of membrane [GO:0016021]	77
integral component of membrane [GO:0016021]	76
hydrogen-exporting ATPase activity, phosphorylative mechanism [GO:0008553]	76
RNA binding [GO:0003723]	75
isomerase activity [GO:0016853]	74
metal ion binding [GO:0046872]	74
integral component of membrane [GO:0016021]	74
3'-5' exonuclease activity [GO:0008408]	74
iron ion binding [GO:0005506]	74
motor activity [GO:0003774]	73
actin binding [GO:0003779]	73
ATP binding [GO:0005524]	73
myosin complex [GO:0016459]	73
metalloendopeptidase activity [GO:0004222]	73
helicase activity [GO:0004386]	72
microtubule [GO:0005874]	72
intracellular [GO:0005622]	72
microtubule [GO:0005874]	70
biosynthetic process [GO:0009058]	70
phosphotransferase activity, alcohol group as acceptor [GO:0016773]	70
integral component of membrane [GO:0016021]	69
nucleic acid binding [GO:0003676]	69
nucleic acid binding [GO:0003676]	67
endonuclease activity [GO:0004519]	67
RNA binding [GO:0003723]	67
multicellular organism development [GO:0007275]	67
cytoplasm [GO:0005737]	66
3-dehydroquinate dehydratase activity [GO:0003855]	66
extracellular region [GO:0005576]	65
cell redox homeostasis [GO:0045454]	65
regulation of transcription, DNA-templated [GO:0006355]	64
ATP binding [GO:0005524]	64
protein kinase activity [GO:0004672]	63
serine-type peptidase activity [GO:0008236]	63
protein disulfide oxidoreductase activity [GO:0015035]	63
negative regulation of translation [GO:0017148]	63
serine-type exopeptidase activity [GO:0070008]	62
carbohydrate binding [GO:0030246]	62
ligase activity [GO:0016874]	62
cytoplasm [GO:0005737]	62
6-phosphofructokinase activity [GO:0003872]	62
oxidoreductase activity, acting on CH-OH group of donors [GO:0016614]	61
ubiquitin binding [GO:0043130]	61
protein kinase activity [GO:0004672]	61
ATP biosynthetic process [GO:0006754]	60
galactosyltransferase activity [GO:0008378]	59
translation [GO:0006412]	59
ADP binding [GO:0043531]	59
cytoplasm [GO:0005737]	59
zinc ion binding [GO:0008270]	58
shikimate 3-dehydrogenase (NADP+) activity [GO:0004764]	58
integral component of membrane [GO:0016021]	58
integral component of membrane [GO:0016021]	57
phosphoprotein phosphatase activity [GO:0004721]	57
histone-lysine N-methyltransferase activity [GO:0018024]	56
metabolic process [GO:0008152]	56
cytoplasm [GO:0005737]	56
kinase activity [GO:0016301]	56
mRNA binding [GO:0003729]	55
GTP binding [GO:0005525]	55
DNA-directed RNA polymerase II, core complex [GO:0005665]	55
cellulose synthase (UDP-forming) activity [GO:0016760]	55
pyruvate kinase activity [GO:0004743]	55
ATP binding [GO:0005524]	54
NADP binding [GO:0050661]	54
N,N-dimethylaniline monooxygenase activity [GO:0004499]	54
DNA repair [GO:0006281]	54
ATPase activity, coupled to transmembrane movement of substances [GO:0042626]	54
zinc ion binding [GO:0008270]	54
DNA helicase activity [GO:0003678]	54
sequence-specific DNA binding [GO:0043565]	53
flavin adenine dinucleotide binding [GO:0050660]	53
ubiquitin-dependent protein catabolic process [GO:0006511]	53
cysteine-type endopeptidase inhibitor activity [GO:0004869]	52
endoplasmic reticulum membrane [GO:0005789]	52
cytoplasm [GO:0005737]	51
transcription, DNA-templated [GO:0006351]	51
NADP binding [GO:0050661]	51
integral component of membrane [GO:0016021]	51
potassium ion binding [GO:0030955]	51
response to stress [GO:0006950]	51
DNA binding [GO:0003677]	51
glucose metabolic process [GO:0006006]	51
oxidoreductase activity, acting on the aldehyde or oxo group of donors, NAD or NADP as acceptor [GO:0016620]	51
histone-lysine N-methyltransferase activity [GO:0018024]	50
magnesium ion binding [GO:0000287]	50
phosphoglycerate kinase activity [GO:0004618]	50
microtubule [GO:0005874]	50
cytoplasm [GO:0005737]	50
transcription factor activity, sequence-specific DNA binding [GO:0003700]	49
nucleic acid binding [GO:0003676]	49
protein kinase regulator activity [GO:0019887]	49
magnesium ion binding [GO:0000287]	49
lipid metabolic process [GO:0006629]	49
metabolic process [GO:0008152]	48
nucleic acid binding [GO:0003676]	48
plasma membrane [GO:0005886]	48
oxidoreductase activity, acting on single donors with incorporation of molecular oxygen, incorporation of two atoms of oxygen [GO:0016702]	48
chromosome [GO:0005694]	48
aminopeptidase activity [GO:0004177]	47
ubiquitin-dependent protein catabolic process [GO:0006511]	47
regulation of cyclin-dependent protein serine/threonine kinase activity [GO:0000079]	47
double-stranded DNA binding [GO:0003690]	46
histone binding [GO:0042393]	46
Golgi membrane [GO:0000139]	46
fructose 6-phosphate metabolic process [GO:0006002]	46
small protein activating enzyme activity [GO:0008641]	46
clathrin coat of coated pit [GO:0030132]	46
ER to Golgi vesicle-mediated transport [GO:0006888]	46
phosphopyruvate hydratase activity [GO:0004634]	46
endonuclease activity [GO:0004519]	46
pyridoxal phosphate binding [GO:0030170]	45
lipid transport [GO:0006869]	45
nucleus [GO:0005634]	45
metal ion binding [GO:0046872]	45
mismatched DNA binding [GO:0030983]	44
catalytic activity [GO:0003824]	44
nucleic acid binding [GO:0003676]	44
mediator complex [GO:0016592]	44
histone acetyltransferase activity [GO:0004402]	44
hydrolase activity, acting on glycosyl bonds [GO:0016798]	44
myosin complex [GO:0016459]	44
mismatch repair complex [GO:0032300]	44
zinc ion binding [GO:0008270]	43
translation elongation factor activity [GO:0003746]	43
ubiquitin-protein transferase activity [GO:0004842]	43
protein ubiquitination [GO:0016567]	43
GTPase activator activity [GO:0005096]	42
N-acetyltransferase activity [GO:0008080]	42
cytosol [GO:0005829]	42
pyridoxal phosphate binding [GO:0030170]	42
ligase activity [GO:0016874]	42
lipid biosynthetic process [GO:0008610]	42
phosphatase activity [GO:0016791]	42
integral component of membrane [GO:0016021]	42
ATP binding [GO:0005524]	42
integral component of membrane [GO:0016021]	41
NAD+ kinase activity [GO:0003951]	41
integral component of membrane [GO:0016021]	40
4 iron, 4 sulfur cluster binding [GO:0051539]	40
metabolic process [GO:0008152]	40
metal ion transmembrane transporter activity [GO:0046873]	40
inorganic diphosphatase activity [GO:0004427]	40
carbohydrate metabolic process [GO:0005975]	40
cytoplasm [GO:0005737]	40
zinc ion binding [GO:0008270]	40
metal ion binding [GO:0046872]	40
beta-amylase activity [GO:0016161]	39
oxylipin biosynthetic process [GO:0031408]	39
small ribosomal subunit [GO:0015935]	39
small ribosomal subunit [GO:0015935]	39
hydrogen-translocating pyrophosphatase activity [GO:0009678]	39
integral component of membrane [GO:0016021]	39
integral component of membrane [GO:0016021]	39
glutamate-ammonia ligase activity [GO:0004356]	38
chloroplast outer membrane [GO:0009707]	38
fatty acid biosynthetic process [GO:0006633]	38
ubiquitin-dependent protein catabolic process [GO:0006511]	38
ATP binding [GO:0005524]	38
membrane [GO:0016020]	38
malate metabolic process [GO:0006108]	38
ATP binding [GO:0005524]	38
cell wall organization [GO:0071555]	38
malate dehydrogenase (decarboxylating) (NAD+) activity [GO:0004471]	38
carbohydrate transport [GO:0008643]	38
biotin carboxylase activity [GO:0004075]	38
ATP synthesis coupled proton transport [GO:0015986]	37
oxidoreductase activity, acting on paired donors, with incorporation or reduction of molecular oxygen [GO:0016705]	37
metal ion binding [GO:0046872]	37
L-ascorbic acid binding [GO:0031418]	37
nucleus [GO:0005634]	37
dioxygenase activity [GO:0051213]	37
GTPase activity [GO:0003924]	37
peroxidase activity [GO:0004601]	37
Arp2/3 protein complex [GO:0005885]	37
6-phosphofructokinase activity [GO:0003872]	37
cytosol [GO:0005829]	37
MCM complex [GO:0042555]	37
lipid metabolic process [GO:0006629]	37
base-excision repair [GO:0006284]	36
plasma membrane [GO:0005886]	36
asparagine synthase (glutamine-hydrolyzing) activity [GO:0004066]	36
ATP binding [GO:0005524]	36
chitinase activity [GO:0004568]	36
mismatch repair [GO:0006298]	36
NAD binding [GO:0051287]	36
ribonuclease III activity [GO:0004525]	35
protein transporter activity [GO:0008565]	35
endoplasmic reticulum [GO:0005783]	35
cell wall modification [GO:0042545]	35
cytoplasm [GO:0005737]	35
integral component of membrane [GO:0016021]	35
sulfotransferase activity [GO:0008146]	35
DNA binding [GO:0003677]	35
integral component of membrane [GO:0016021]	35
phosphoric ester hydrolase activity [GO:0042578]	35
ATP binding [GO:0005524]	34
uridine kinase activity [GO:0004849]	34
cytosolic large ribosomal subunit [GO:0022625]	34
integral component of membrane [GO:0016021]	34
cell redox homeostasis [GO:0045454]	34
carbohydrate binding [GO:0030246]	34
formation of translation preinitiation complex [GO:0001731]	34
oxidoreductase activity, acting on the aldehyde or oxo group of donors, NAD or NADP as acceptor [GO:0016620]	34
extracellular region [GO:0005576]	33
DNA repair [GO:0006281]	33
ribosome binding [GO:0043022]	33
carbohydrate binding [GO:0030246]	33
regulation of transcription, DNA-templated [GO:0006355]	32
metabolic process [GO:0008152]	32
starch binding [GO:2001070]	32
integral component of membrane [GO:0016021]	32
signal transducer activity [GO:0004871]	32
sucrose metabolic process [GO:0005985]	32
amidase activity [GO:0004040]	31
transcription cofactor activity [GO:0003712]	31
chloroplast stroma [GO:0009570]	31
sequence-specific DNA binding [GO:0043565]	31
membrane [GO:0016020]	31
transcription, DNA-templated [GO:0006351]	31
manganese ion binding [GO:0030145]	30
ubiquitin protein ligase activity [GO:0061630]	30
protein ubiquitination involved in ubiquitin-dependent protein catabolic process [GO:0042787]	30
metalloendopeptidase activity [GO:0004222]	30
protein phosphatase regulator activity [GO:0019888]	30
small GTPase mediated signal transduction [GO:0007264]	30
amyloplast [GO:0009501]	30
UDP-glucose 4-epimerase activity [GO:0003978]	30
protein import into nucleus [GO:0006606]	30
tricarboxylic acid cycle [GO:0006099]	30
carbohydrate metabolic process [GO:0005975]	30
enzyme regulator activity [GO:0030234]	30
calcium-dependent phospholipid binding [GO:0005544]	30
fructose-bisphosphate aldolase activity [GO:0004332]	30
lipid catabolic process [GO:0016042]	30
transcriptional repressor complex [GO:0017053]	30
ribosome binding [GO:0043022]	29
phosphatidylinositol phosphate kinase activity [GO:0016307]	29
integral component of membrane [GO:0016021]	29
RNA binding [GO:0003723]	29
integral component of membrane [GO:0016021]	29
regulation of translation [GO:0006417]	29
cytoplasm [GO:0005737]	29
cell [GO:0005623]	29
glucose-1-phosphate adenylyltransferase activity [GO:0008878]	29
integral component of membrane [GO:0016021]	29
phosphoethanolamine N-methyltransferase activity [GO:0000234]	29
extrinsic component of membrane [GO:0019898]	29
chaperone binding [GO:0051087]	28
heme binding [GO:0020037]	28
cysteine-tRNA ligase activity [GO:0004817]	28
ADP binding [GO:0043531]	28
pseudouridine synthesis [GO:0001522]	28
ATP-dependent helicase activity [GO:0008026]	28
ATP binding [GO:0005524]	28
clathrin binding [GO:0030276]	28
ATP binding [GO:0005524]	28
nitrogen compound metabolic process [GO:0006807]	28
ribonucleoside-diphosphate reductase activity, thioredoxin disulfide as acceptor [GO:0004748]	28
polysaccharide binding [GO:0030247]	28
pyruvate dehydrogenase (acetyl-transferring) activity [GO:0004739]	28
ATP binding [GO:0005524]	28
transcription factor activity, sequence-specific DNA binding [GO:0003700]	28
clathrin-coated vesicle [GO:0030136]	28
chromosome [GO:0005694]	27
3-hydroxyacyl-CoA dehydrogenase activity [GO:0003857]	27
response to heat [GO:0009408]	27
acetyl-CoA carboxylase activity [GO:0003989]	27
intracellular [GO:0005622]	27
pentose-phosphate shunt [GO:0006098]	27
cation binding [GO:0043169]	27
nucleus [GO:0005634]	27
pyruvate metabolic process [GO:0006090]	27
cytoplasm [GO:0005737]	27
metalloaminopeptidase activity [GO:0070006]	27
translation [GO:0006412]	27
nucleotide binding [GO:0000166]	27
nucleus [GO:0005634]	27
aminoacyl-tRNA ligase activity [GO:0004812]	27
L-arabinose metabolic process [GO:0046373]	27
5-methyltetrahydropteroyltriglutamate-homocysteine S-methyltransferase activity [GO:0003871]	27
endoplasmic reticulum [GO:0005783]	27
NAD binding [GO:0051287]	26
ATP-dependent RNA helicase activity [GO:0004004]	26
translation [GO:0006412]	26
microtubule cytoskeleton organization [GO:0000226]	26
ubiquitin-protein transferase activity [GO:0004842]	26
DNA integration [GO:0015074]	26
7-methylguanosine mRNA capping [GO:0006370]	26
ATP binding [GO:0005524]	26
fatty acid beta-oxidation [GO:0006635]	26
serine-type endopeptidase inhibitor activity [GO:0004867]	26
ATP hydrolysis coupled proton transport [GO:0015991]	26
methyltransferase activity [GO:0008168]	26
metal ion binding [GO:0046872]	25
mitochondrion [GO:0005739]	25
intracellular [GO:0005622]	25
integral component of membrane [GO:0016021]	25
iron ion transport [GO:0006826]	25
nucleic acid binding [GO:0003676]	25
aldose 1-epimerase activity [GO:0004034]	25
protein domain specific binding [GO:0019904]	25
ubiquitin-protein transferase activator activity [GO:0097027]	25
lyase activity [GO:0016829]	25
intracellular membrane-bounded organelle [GO:0043231]	25
protein tyrosine/serine/threonine phosphatase activity [GO:0008138]	25
zinc ion binding [GO:0008270]	25
polygalacturonase activity [GO:0004650]	25
calcium-transporting ATPase activity [GO:0005388]	25
exonuclease activity [GO:0004527]	25
hexose metabolic process [GO:0019318]	25
cytoplasm [GO:0005737]	25
catechol oxidase activity [GO:0004097]	25
tRNA modification [GO:0006400]	25
DNA binding [GO:0003677]	25
transcription, DNA-templated [GO:0006351]	25
vacuolar proton-transporting V-type ATPase, V0 domain [GO:0000220]	25
peroxidase activity [GO:0004601]	25
trehalose-phosphatase activity [GO:0004805]	24
acyl-CoA dehydrogenase activity [GO:0003995]	24
unfolded protein binding [GO:0051082]	24
heat shock protein binding [GO:0031072]	24
intracellular [GO:0005622]	24
pyruvate, phosphate dikinase activity [GO:0050242]	24
tricarboxylic acid cycle [GO:0006099]	24
ATP binding [GO:0005524]	24
protein deubiquitination [GO:0016579]	24
intramolecular transferase activity [GO:0016866]	24
translation elongation factor activity [GO:0003746]	24
GTP binding [GO:0005525]	24
flavonoid biosynthetic process [GO:0009813]	24
peroxisome [GO:0005777]	24
integral component of membrane [GO:0016021]	24
flavin adenine dinucleotide binding [GO:0050660]	24
proton-transporting V-type ATPase, V1 domain [GO:0033180]	24
unfolded protein binding [GO:0051082]	24
iron ion binding [GO:0005506]	24
protein folding [GO:0006457]	24
CTP synthase activity [GO:0003883]	24
actin cytoskeleton [GO:0015629]	24
microtubule [GO:0005874]	23
ATP binding [GO:0005524]	23
protein tyrosine kinase activity [GO:0004713]	23
flavin adenine dinucleotide binding [GO:0050660]	23
intracellular ribonucleoprotein complex [GO:0030529]	23
3-hydroxy-lignoceroyl-CoA dehydratase activity [GO:0102345]	23
oxidoreductase activity, acting on the CH-OH group of donors, NAD or NADP as acceptor [GO:0016616]	23
nucleosome assembly [GO:0006334]	23
protein kinase activity [GO:0004672]	23
intracellular [GO:0005622]	23
ATP binding [GO:0005524]	23
ATP binding [GO:0005524]	23
chitin binding [GO:0008061]	23
cell wall macromolecule catabolic process [GO:0016998]	23
succinate dehydrogenase (ubiquinone) activity [GO:0008177]	23
phenylalanine-tRNA ligase activity [GO:0004826]	23
alpha-amylase activity [GO:0004556]	23
fatty acid biosynthetic process [GO:0006633]	23
glucose-6-phosphate dehydrogenase activity [GO:0004345]	23
hexokinase activity [GO:0004396]	23
NAD binding [GO:0051287]	23
glucose binding [GO:0005536]	23
nucleosome binding [GO:0031491]	23
tetrahydrofolylpolyglutamate synthase activity [GO:0004326]	23
phosphatidylinositol binding [GO:0035091]	23
integral component of membrane [GO:0016021]	23
cellular amino acid metabolic process [GO:0006520]	23
hydrolase activity, acting on acid anhydrides, in phosphorus-containing anhydrides [GO:0016818]	23
iron-sulfur cluster binding [GO:0051536]	23
iron-sulfur cluster assembly [GO:0016226]	23
nucleus [GO:0005634]	22
glutamate 5-kinase activity [GO:0004349]	22
beta-galactosidase activity [GO:0004565]	22
quercetin 7-O-glucosyltransferase activity [GO:0080044]	22
cellular amino acid metabolic process [GO:0006520]	22
carbonate dehydratase activity [GO:0004089]	22
DNA integration [GO:0015074]	22
NAD+ ADP-ribosyltransferase activity [GO:0003950]	22
metabolic process [GO:0008152]	22
xylose isomerase activity [GO:0009045]	22
aminoacyl-tRNA editing activity [GO:0002161]	22
aspartyl esterase activity [GO:0045330]	22
regulation of transcription, DNA-templated [GO:0006355]	22
glutamate-ammonia ligase activity [GO:0004356]	22
electron carrier activity [GO:0009055]	22
carbon fixation [GO:0015977]	22
metabolic process [GO:0008152]	22
proton-transporting V-type ATPase, V0 domain [GO:0033179]	22
sucrose metabolic process [GO:0005985]	22
structural constituent of ribosome [GO:0003735]	22
tRNA processing [GO:0008033]	21
L-phenylalanine catabolic process [GO:0006559]	21
cellular amino acid metabolic process [GO:0006520]	21
cytokinin metabolic process [GO:0009690]	21
3-hydroxyisobutyryl-CoA hydrolase activity [GO:0003860]	21
metal ion binding [GO:0046872]	21
protein glycosylation [GO:0006486]	21
integral component of membrane [GO:0016021]	21
L-aspartate:2-oxoglutarate aminotransferase activity [GO:0004069]	21
nucleocytoplasmic transport [GO:0006913]	21
cytoplasm [GO:0005737]	21
endosome [GO:0005768]	21
eukaryotic translation initiation factor 3 complex [GO:0005852]	21
integral component of membrane [GO:0016021]	21
tricarboxylic acid cycle [GO:0006099]	21
cytosol [GO:0005829]	21
oxoglutarate dehydrogenase (succinyl-transferring) activity [GO:0004591]	21
lipid metabolic process [GO:0006629]	21
chloroplast envelope [GO:0009941]	21
ADP binding [GO:0043531]	21
carboxypeptidase activity [GO:0004180]	21
hydrolase activity, acting on ester bonds [GO:0016788]	21
translation release factor activity, codon specific [GO:0016149]	21
signal transduction [GO:0007165]	20
cysteine synthase activity [GO:0004124]	20
amino acid binding [GO:0016597]	20
threonine biosynthetic process [GO:0009088]	20
S-adenosylmethionine-dependent methyltransferase activity [GO:0008757]	20
CCAAT-binding factor complex [GO:0016602]	20
protein glycosylation [GO:0006486]	20
anaphase-promoting complex binding [GO:0010997]	20
biosynthetic process [GO:0009058]	20
integral component of membrane [GO:0016021]	20
phosphatidylinositol phosphate phosphatase activity [GO:0052866]	20
diacylglycerol kinase activity [GO:0004143]	20
transcription, DNA-templated [GO:0006351]	20
microtubule motor activity [GO:0003777]	20
thiol-dependent ubiquitin-specific protease activity [GO:0004843]	20
aldehyde dehydrogenase [NAD(P)+] activity [GO:0004030]	20
cytoplasm [GO:0005737]	20
protein transport [GO:0015031]	20
ergosterol biosynthetic process [GO:0006696]	20
ATP-dependent DNA helicase activity [GO:0004003]	20
L-phenylalanine catabolic process [GO:0006559]	20
oxidoreductase activity, acting on CH-OH group of donors [GO:0016614]	20
phosphogluconate dehydrogenase (decarboxylating) activity [GO:0004616]	20
glutathione metabolic process [GO:0006749]	19
tricarboxylic acid cycle [GO:0006099]	19
glycopeptide alpha-N-acetylgalactosaminidase activity [GO:0033926]	19
ATP binding [GO:0005524]	19
positive regulation of translational elongation [GO:0045901]	19
polyamine biosynthetic process [GO:0006596]	19
RNA binding [GO:0003723]	19
ribonuclease T2 activity [GO:0033897]	19
racemase and epimerase activity, acting on carbohydrates and derivatives [GO:0016857]	19
eukaryotic 43S preinitiation complex [GO:0016282]	19
beta-glucosidase activity [GO:0008422]	19
carbohydrate metabolic process [GO:0005975]	19
RNA-directed 5'-3' RNA polymerase activity [GO:0003968]	19
intracellular [GO:0005622]	19
ATP binding [GO:0005524]	19
glucose transmembrane transporter activity [GO:0005355]	19
cytosolic small ribosomal subunit [GO:0022627]	19
NAD+ kinase activity [GO:0003951]	19
metal ion binding [GO:0046872]	19
transcription coactivator activity [GO:0003713]	19
carbohydrate metabolic process [GO:0005975]	19
cell [GO:0005623]	19
mitochondrial matrix [GO:0005759]	19
pectin catabolic process [GO:0045490]	19
membrane [GO:0016020]	19
integral component of membrane [GO:0016021]	19
integral component of membrane [GO:0016021]	19
intracellular [GO:0005622]	19
integral component of membrane [GO:0016021]	19
voltage-gated anion channel activity [GO:0008308]	19
aminoacyl-tRNA editing activity [GO:0002161]	18
transcription, DNA-templated [GO:0006351]	18
chromatin binding [GO:0003682]	18
polysaccharide binding [GO:0030247]	18
U1 snRNA binding [GO:0030619]	18
nucleus [GO:0005634]	18
carbohydrate metabolic process [GO:0005975]	18
2 iron, 2 sulfur cluster binding [GO:0051537]	18
thiosulfate sulfurtransferase activity [GO:0004792]	18
transcription factor complex [GO:0005667]	18
glycogen (starch) synthase activity [GO:0004373]	18
carbohydrate metabolic process [GO:0005975]	18
superoxide dismutase activity [GO:0004784]	18
membrane [GO:0016020]	18
nucleus [GO:0005634]	18
ARF guanyl-nucleotide exchange factor activity [GO:0005086]	18
1,4-alpha-glucan branching enzyme activity [GO:0003844]	18
oxidoreductase activity [GO:0016491]	18
4-alpha-glucanotransferase activity [GO:0004134]	18
integral component of membrane [GO:0016021]	18
carbohydrate binding [GO:0030246]	18
glucose metabolic process [GO:0006006]	18
large ribosomal subunit [GO:0015934]	18
transferase activity, transferring acyl groups, acyl groups converted into alkyl on transfer [GO:0046912]	18
mitochondrion [GO:0005739]	18
plasma membrane [GO:0005886]	17
nicotinate phosphoribosyltransferase activity [GO:0004516]	17
DNA-templated transcriptional preinitiation complex assembly [GO:0070897]	17
intracellular [GO:0005622]	17
ATP binding [GO:0005524]	17
carboxy-lyase activity [GO:0016831]	17
lipid metabolic process [GO:0006629]	17
mRNA splicing, via spliceosome [GO:0000398]	17
vacuole [GO:0005773]	17
transcription, DNA-templated [GO:0006351]	17
cell wall [GO:0005618]	17
U6 snRNA binding [GO:0017070]	17
7S RNA binding [GO:0008312]	17
intracellular ribonucleoprotein complex [GO:0030529]	17
protein serine/threonine/tyrosine kinase activity [GO:0004712]	17
sodium:proton antiporter activity [GO:0015385]	17
RNA processing [GO:0006396]	17
metabolic process [GO:0008152]	17
positive regulation of superoxide dismutase activity [GO:1901671]	17
hydrolase activity, acting on carbon-nitrogen (but not peptide) bonds, in linear amides [GO:0016811]	17
actin filament binding [GO:0051015]	17
mitochondrion [GO:0005739]	17
intracellular [GO:0005622]	17
aminoacyl-tRNA editing activity [GO:0002161]	17
metalloexopeptidase activity [GO:0008235]	17
ribosome binding [GO:0043022]	17
manganese ion binding [GO:0030145]	17
ribose-5-phosphate isomerase activity [GO:0004751]	17
nicotinate-nucleotide diphosphorylase (carboxylating) activity [GO:0004514]	17
oxidoreductase activity, acting on CH-OH group of donors [GO:0016614]	16
triose-phosphate isomerase activity [GO:0004807]	16
glucose catabolic process [GO:0006007]	16
integral component of membrane [GO:0016021]	16
mediator complex [GO:0016592]	16
myosin complex [GO:0016459]	16
ATP binding [GO:0005524]	16
carbohydrate metabolic process [GO:0005975]	16
ATP binding [GO:0005524]	16
hydrolase activity, acting on ester bonds [GO:0016788]	16
integral component of membrane [GO:0016021]	16
chloroplast stroma [GO:0009570]	16
G-protein beta/gamma-subunit complex binding [GO:0031683]	16
integral component of membrane [GO:0016021]	16
DNA topoisomerase type II (ATP-hydrolyzing) activity [GO:0003918]	16
proton-transporting V-type ATPase, V1 domain [GO:0033180]	16
actin binding [GO:0003779]	16
cytoplasm [GO:0005737]	16
DNA binding [GO:0003677]	16
DNA replication [GO:0006260]	16
nuclease activity [GO:0004518]	16
glycogen biosynthetic process [GO:0005978]	16
ubiquitin-protein transferase activity [GO:0004842]	16
integral component of membrane [GO:0016021]	16
protein-lysine N-methyltransferase activity [GO:0016279]	15
chloroplast [GO:0009507]	15
aminoacyl-tRNA hydrolase activity [GO:0004045]	15
isoprenoid biosynthetic process [GO:0008299]	15
photosynthetic electron transport in photosystem II [GO:0009772]	15
cytoskeleton organization [GO:0007010]	15
sucrose-phosphate synthase activity [GO:0046524]	15
GTP binding [GO:0005525]	15
Arp2/3 protein complex [GO:0005885]	15
microtubule minus-end binding [GO:0051011]	15
cytoplasm [GO:0005737]	15
intracellular protein transport [GO:0006886]	15
arginine-tRNA ligase activity [GO:0004814]	15
sphingolipid catabolic process [GO:0030149]	15
AMP deaminase activity [GO:0003876]	15
polynucleotide 5'-phosphatase activity [GO:0004651]	15
pentose-phosphate shunt [GO:0006098]	15
acyl-CoA dehydrogenase activity [GO:0003995]	15
nucleolus [GO:0005730]	15
selenium binding [GO:0008430]	15
ATP binding [GO:0005524]	15
porphyrin-containing compound biosynthetic process [GO:0006779]	15
alpha-L-fucosidase activity [GO:0004560]	15
integral component of membrane [GO:0016021]	15
extracellular space [GO:0005615]	15
carbohydrate metabolic process [GO:0005975]	15
ribosome [GO:0005840]	15
inositol-1,3,4-trisphosphate 6-kinase activity [GO:0052725]	15
biosynthetic process [GO:0009058]	15
G-protein coupled receptor signaling pathway [GO:0007186]	15
lysine-tRNA ligase activity [GO:0004824]	15
cytoplasm [GO:0005737]	15
mRNA guanylyltransferase activity [GO:0004484]	15
oxidoreductase activity [GO:0016491]	15
intracellular [GO:0005622]	15
metal ion binding [GO:0046872]	15
DNA binding [GO:0003677]	15
metal ion binding [GO:0046872]	15
NEDD8 activating enzyme activity [GO:0019781]	15
protein export from nucleus [GO:0006611]	15
cytoplasm [GO:0005737]	15
membrane [GO:0016020]	15
chloroplast [GO:0009507]	15
carbohydrate metabolic process [GO:0005975]	15
2 iron, 2 sulfur cluster binding [GO:0051537]	15
nucleus [GO:0005634]	15
intracellular [GO:0005622]	15
ADP binding [GO:0043531]	15
cellular protein modification process [GO:0006464]	15
cysteine biosynthetic process from serine [GO:0006535]	15
metal ion binding [GO:0046872]	15
integral component of membrane [GO:0016021]	15
hydrolase activity [GO:0016787]	15
cytoplasm [GO:0005737]	15
cytoplasm [GO:0005737]	15
phosphatidylinositol phospholipase C activity [GO:0004435]	15
glutathione transferase activity [GO:0004364]	15
zinc ion binding [GO:0008270]	15
DNA repair [GO:0006281]	15
regulation of DNA replication [GO:0006275]	15
FAD binding [GO:0071949]	14
polynucleotide adenylyltransferase activity [GO:0004652]	14
lipid metabolic process [GO:0006629]	14
chlorophyllide a oxygenase [overall] activity [GO:0010277]	14
tRNA binding [GO:0000049]	14
carbohydrate metabolic process [GO:0005975]	14
microtubule nucleation [GO:0007020]	14
cytoplasm [GO:0005737]	14
membrane coat [GO:0030117]	14
mitochondrion [GO:0005739]	14
maturation of LSU-rRNA from tricistronic rRNA transcript (SSU-rRNA, 5.8S rRNA, LSU-rRNA) [GO:0000463]	14
cytoplasm [GO:0005737]	14
ATP binding [GO:0005524]	14
cytosolic small ribosomal subunit [GO:0022627]	14
thiamine pyrophosphate binding [GO:0030976]	14
GTPase activity [GO:0003924]	14
oxidoreductase activity [GO:0016491]	14
Rho guanyl-nucleotide exchange factor activity [GO:0005089]	14
integral component of membrane [GO:0016021]	14
SUMO transferase activity [GO:0019789]	14
DNA binding [GO:0003677]	14
signal recognition particle [GO:0048500]	14
pyridoxal phosphate binding [GO:0030170]	14
cytoplasm [GO:0005737]	14
transferase activity, transferring alkyl or aryl (other than methyl) groups [GO:0016765]	14
aspartate-tRNA ligase activity [GO:0004815]	14
6-phosphofructo-2-kinase activity [GO:0003873]	14
eukaryotic translation elongation factor 1 complex [GO:0005853]	14
cell wall organization [GO:0071555]	14
membrane [GO:0016020]	14
kinase activity [GO:0016301]	14
zinc ion binding [GO:0008270]	14
glutamate dehydrogenase (NAD+) activity [GO:0004352]	14
RNA methyltransferase activity [GO:0008173]	14
protein homodimerization activity [GO:0042803]	14
cytoplasm [GO:0005737]	14
glutathione synthase activity [GO:0004363]	13
glycerone kinase activity [GO:0004371]	13
D-alanine-D-alanine ligase activity [GO:0008716]	13
metal ion binding [GO:0046872]	13
L-leucine transaminase activity [GO:0052654]	13
ATP binding [GO:0005524]	13
1-pyrroline-5-carboxylate dehydrogenase activity [GO:0003842]	13
nucleotide binding [GO:0000166]	13
ATP binding [GO:0005524]	13
electron transport chain [GO:0022900]	13
guanosine tetraphosphate metabolic process [GO:0015969]	13
enzyme inhibitor activity [GO:0004857]	13
microtubule-based movement [GO:0007018]	13
NAD binding [GO:0051287]	13
microtubule binding [GO:0008017]	13
hydrolase activity, acting on acid anhydrides, catalyzing transmembrane movement of substances [GO:0016820]	13
integral component of membrane [GO:0016021]	13
chloroplast [GO:0009507]	13
glucose-6-phosphate isomerase activity [GO:0004347]	13
cytoplasm [GO:0005737]	13
3'-5' exonuclease activity [GO:0008408]	13
glutathione peroxidase activity [GO:0004602]	13
carbohydrate metabolic process [GO:0005975]	13
reactive oxygen species metabolic process [GO:0072593]	13
plasma membrane [GO:0005886]	13
NAD(P)H dehydrogenase (quinone) activity [GO:0003955]	13
carbohydrate metabolic process [GO:0005975]	13
3-beta-hydroxy-delta5-steroid dehydrogenase activity [GO:0003854]	13
plasma membrane [GO:0005886]	13
cysteine-type endopeptidase activity [GO:0004197]	13
mRNA cleavage factor complex [GO:0005849]	13
cytoplasm [GO:0005737]	13
membrane [GO:0016020]	13
L-valine transaminase activity [GO:0052655]	13
iron ion binding [GO:0005506]	13
cell wall [GO:0005618]	13
alpha-mannosidase activity [GO:0004559]	13
nucleus [GO:0005634]	13
phosphoprotein phosphatase activity [GO:0004721]	13
isoleucine-tRNA ligase activity [GO:0004822]	13
metal ion binding [GO:0046872]	13
chloroplast [GO:0009507]	13
branched-chain amino acid biosynthetic process [GO:0009082]	13
oxidoreductase activity, acting on paired donors, with incorporation or reduction of molecular oxygen, NAD(P)H as one donor, and incorporation of one atom of oxygen [GO:0016709]	13
unfolded protein binding [GO:0051082]	13
DNA-directed 5'-3' RNA polymerase activity [GO:0003899]	13
nucleolus [GO:0005730]	13
serine-type endopeptidase inhibitor activity [GO:0004867]	13
NAD binding [GO:0051287]	13
zinc ion binding [GO:0008270]	13
transcription corepressor activity [GO:0003714]	13
peroxisome [GO:0005777]	13
FMN binding [GO:0010181]	13
pyrimidine nucleotide biosynthetic process [GO:0006221]	13
dUTP diphosphatase activity [GO:0004170]	13
DNA-directed RNA polymerase III complex [GO:0005666]	13
ATP binding [GO:0005524]	13
phosphatidylcholine metabolic process [GO:0046470]	13
cell [GO:0005623]	13
autophagy [GO:0006914]	13
cellular amino acid metabolic process [GO:0006520]	13
glycolipid binding [GO:0051861]	12
ubiquitin-protein transferase activity [GO:0004842]	12
glycolipid transporter activity [GO:0017089]	12
carbohydrate binding [GO:0030246]	12
metalloendopeptidase activity [GO:0004222]	12
protein methylation [GO:0006479]	12
transcription factor TFIIA complex [GO:0005672]	12
fatty-acyl-CoA binding [GO:0000062]	12
polyamine biosynthetic process [GO:0006596]	12
integral component of membrane [GO:0016021]	12
tubulin complex assembly [GO:0007021]	12
kinesin complex [GO:0005871]	12
mitochondrion [GO:0005739]	12
protein homodimerization activity [GO:0042803]	12
molybdenum ion binding [GO:0030151]	12
transcription factor activity, sequence-specific DNA binding [GO:0003700]	12
single-stranded DNA binding [GO:0003697]	12
maltose catabolic process [GO:0000025]	12
magnesium ion binding [GO:0000287]	12
DNA binding [GO:0003677]	12
cytosol [GO:0005829]	12
photosynthesis [GO:0015979]	12
galactosylgalactosylxylosylprotein 3-beta-glucuronosyltransferase activity [GO:0015018]	12
chromatin binding [GO:0003682]	12
starch binding [GO:2001070]	12
integral component of membrane [GO:0016021]	12
PcG protein complex [GO:0031519]	12
iron ion binding [GO:0005506]	12
DNA binding [GO:0003677]	12
nucleotidyltransferase activity [GO:0016779]	12
palmitoyl hydrolase activity [GO:0098599]	12
integral component of membrane [GO:0016021]	12
kinase activity [GO:0016301]	12
glutathione binding [GO:0043295]	12
carbohydrate metabolic process [GO:0005975]	12
protoporphyrinogen IX biosynthetic process [GO:0006782]	12
DNA (cytosine-5-)-methyltransferase activity [GO:0003886]	12
cell redox homeostasis [GO:0045454]	12
cellular response to ethylene stimulus [GO:0071369]	12
proton transport [GO:0015992]	12
biosynthetic process [GO:0009058]	12
ATP metabolic process [GO:0046034]	12
NADP binding [GO:0050661]	12
epsilon DNA polymerase complex [GO:0008622]	12
chloroplast [GO:0009507]	12
TBP-class protein binding [GO:0017025]	12
adenylate kinase activity [GO:0004017]	12
response to water deprivation [GO:0009414]	12
mannose metabolic process [GO:0006013]	12
S-methyl-5-thioribose kinase activity [GO:0046522]	12
RNA methylation [GO:0001510]	12
cell redox homeostasis [GO:0045454]	11
protein folding [GO:0006457]	11
glutamine biosynthetic process [GO:0006542]	11
glycerol-3-phosphate catabolic process [GO:0046168]	11
4-hydroxy-tetrahydrodipicolinate reductase [GO:0008839]	11
nucleolus [GO:0005730]	11
AMP binding [GO:0016208]	11
cellular response to ozone [GO:0071457]	11
phospholipid biosynthetic process [GO:0008654]	11
cytosol [GO:0005829]	11
embryo development ending in seed dormancy [GO:0009793]	11
integral component of membrane [GO:0016021]	11
NuA4 histone acetyltransferase complex [GO:0035267]	11
metal ion binding [GO:0046872]	11
phosphoribosylformylglycinamidine synthase activity [GO:0004642]	11
transcription, DNA-templated [GO:0006351]	11
magnesium ion binding [GO:0000287]	11
integral component of membrane [GO:0016021]	11
intracellular [GO:0005622]	11
RNA helicase activity [GO:0003724]	11
metal ion binding [GO:0046872]	11
embryo development ending in seed dormancy [GO:0009793]	11
RNA binding [GO:0003723]	11
orotidine-5'-phosphate decarboxylase activity [GO:0004590]	11
nucleus [GO:0005634]	11
ATP binding [GO:0005524]	11
amino acid transmembrane transporter activity [GO:0015171]	11
4 iron, 4 sulfur cluster binding [GO:0051539]	11
phenylpropanoid metabolic process [GO:0009698]	11
cytosol [GO:0005829]	11
pyridoxal phosphate binding [GO:0030170]	11
NAD binding [GO:0051287]	11
alanine-tRNA ligase activity [GO:0004813]	11
peroxisome [GO:0005777]	11
plasmodesma [GO:0009506]	11
mRNA polyadenylation [GO:0006378]	11
tryptophan catabolic process [GO:0006569]	11
integral component of mitochondrial inner membrane [GO:0031305]	11
chloroplast [GO:0009507]	11
2 iron, 2 sulfur cluster binding [GO:0051537]	11
drug transmembrane transporter activity [GO:0015238]	11
mRNA guanylyltransferase activity [GO:0004484]	11
plasma membrane [GO:0005886]	11
catalase activity [GO:0004096]	11
mitochondrion [GO:0005739]	11
response to cytokinin [GO:0009735]	11
cytosol [GO:0005829]	11
nucleus [GO:0005634]	11
chloroplast stroma [GO:0009570]	11
signal recognition particle [GO:0048500]	11
fructose 6-phosphate metabolic process [GO:0006002]	11
signal transduction [GO:0007165]	11
intracellular protein transport [GO:0006886]	11
ribonuclease P activity [GO:0004526]	11
methylmalonate-semialdehyde dehydrogenase (acylating) activity [GO:0004491]	11
GTP binding [GO:0005525]	11
integral component of membrane [GO:0016021]	11
inositol trisphosphate metabolic process [GO:0032957]	11
regulation of transcription, DNA-templated [GO:0006355]	11
UDP-glucose 6-dehydrogenase activity [GO:0003979]	11
acetolactate synthase activity [GO:0003984]	11
apoplast [GO:0048046]	11
ATP-dependent peptidase activity [GO:0004176]	11
oxidoreductase activity, acting on NAD(P)H, quinone or similar compound as acceptor [GO:0016655]	11
branched-chain amino acid biosynthetic process [GO:0009082]	11
acetate-CoA ligase activity [GO:0003987]	11
polyubiquitin binding [GO:0031593]	11
betaine-aldehyde dehydrogenase activity [GO:0008802]	10
metabolic process [GO:0008152]	10
P-P-bond-hydrolysis-driven protein transmembrane transporter activity [GO:0015450]	10
cofactor binding [GO:0048037]	10
oxidoreductase activity, acting on the CH-CH group of donors, NAD or NADP as acceptor [GO:0016628]	10
glutaminyl-tRNAGln biosynthesis via transamidation [GO:0070681]	10
IMP cyclohydrolase activity [GO:0003937]	10
endoplasmic reticulum [GO:0005783]	10
glycogen biosynthetic process [GO:0005978]	10
base-excision repair [GO:0006284]	10
integral component of membrane [GO:0016021]	10
DNA repair [GO:0006281]	10
magnesium ion binding [GO:0000287]	10
L-serine metabolic process [GO:0006563]	10
tRNA processing [GO:0008033]	10
glycolipid biosynthetic process [GO:0009247]	10
endoribonuclease activity [GO:0004521]	10
positive regulation of translation [GO:0045727]	10
methionine-tRNA ligase activity [GO:0004825]	10
glutamyl-tRNA aminoacylation [GO:0006424]	10
mitochondrial inner membrane [GO:0005743]	10
zinc ion binding [GO:0008270]	10
pyruvate kinase activity [GO:0004743]	10
epsilon DNA polymerase complex [GO:0008622]	10
ATP binding [GO:0005524]	10
ATP binding [GO:0005524]	10
ATP binding [GO:0005524]	10
quinone binding [GO:0048038]	10
ATPase activity [GO:0016887]	10
oxidoreductase activity, acting on NAD(P)H [GO:0016651]	10
tricarboxylic acid cycle [GO:0006099]	10
alanine-tRNA ligase activity [GO:0004813]	10
chloroplast membrane [GO:0031969]	10
metal ion binding [GO:0046872]	10
4 iron, 4 sulfur cluster binding [GO:0051539]	10
isocitrate dehydrogenase (NAD+) activity [GO:0004449]	10
DNA repair [GO:0006281]	10
chloroplast [GO:0009507]	10
chloroplast [GO:0009507]	10
phosphoribosylaminoimidazolecarboxamide formyltransferase activity [GO:0004643]	10
nucleus [GO:0005634]	10
DNA-directed DNA polymerase activity [GO:0003887]	10
endoplasmic reticulum membrane [GO:0005789]	10
megagametogenesis [GO:0009561]	10
ATP-dependent RNA helicase activity [GO:0004004]	10
sucrose transmembrane transporter activity [GO:0008515]	10
glutamate-tRNA ligase activity [GO:0004818]	10
translation initiation factor activity [GO:0003743]	10
hydroxymethylglutaryl-CoA synthase activity [GO:0004421]	10
NAD binding [GO:0051287]	10
adenosine kinase activity [GO:0004001]	10
gamma-glutamylcyclotransferase activity [GO:0003839]	10
ATP binding [GO:0005524]	10
regulation of cell proliferation [GO:0042127]	10
mitochondrial matrix [GO:0005759]	10
spliceosomal complex assembly [GO:0000245]	10
tricarboxylic acid cycle [GO:0006099]	10
oxidoreductase activity, acting on paired donors, with incorporation or reduction of molecular oxygen, 2-oxoglutarate as one donor, and incorporation of one atom each of oxygen into both donors [GO:0016706]	10
membrane [GO:0016020]	10
electron carrier activity [GO:0009055]	10
ribose phosphate diphosphokinase activity [GO:0004749]	10
U1 snRNP [GO:0005685]	10
transcription, DNA-templated [GO:0006351]	10
plasma membrane [GO:0005886]	10
glycolytic process [GO:0006096]	10
tRNA (guanine(37)-N(1))-methyltransferase activity [GO:0052906]	10
sequence-specific DNA binding [GO:0043565]	10
positive regulation of transcription, DNA-templated [GO:0045893]	10
glycine hydroxymethyltransferase activity [GO:0004372]	10
protein kinase activity [GO:0004672]	10
integral component of membrane [GO:0016021]	10
integral component of membrane [GO:0016021]	10
endosome membrane [GO:0010008]	10
chaperone-mediated protein complex assembly [GO:0051131]	10
integral component of membrane [GO:0016021]	10
preprotein binding [GO:0070678]	10
integral component of membrane [GO:0016021]	10
mitochondrion [GO:0005739]	10
metallopeptidase activity [GO:0008237]	10
protein serine/threonine kinase activity [GO:0004674]	10
cytoplasm [GO:0005737]	10
arylformamidase activity [GO:0004061]	10
endoplasmic reticulum membrane [GO:0005789]	9
zinc ion binding [GO:0008270]	9
endoplasmic reticulum membrane [GO:0005789]	9
prephenate dehydratase activity [GO:0004664]	9
cytosol [GO:0005829]	9
lipoate synthase activity [GO:0016992]	9
geranyltranstransferase activity [GO:0004337]	9
nucleoplasm [GO:0005654]	9
DNA-templated transcription, initiation [GO:0006352]	9
endoplasmic reticulum [GO:0005783]	9
ATP binding [GO:0005524]	9
cytoplasm [GO:0005737]	9
ceramide metabolic process [GO:0006672]	9
cytosol [GO:0005829]	9
homoserine dehydrogenase activity [GO:0004412]	9
protein glycosylation [GO:0006486]	9
carotenoid biosynthetic process [GO:0016117]	9
flavin adenine dinucleotide binding [GO:0050660]	9
cation-transporting ATPase activity [GO:0019829]	9
1-(5-phosphoribosyl)-5-[(5-phosphoribosylamino)methylideneamino]imidazole-4-carboxamide isomerase activity [GO:0003949]	9
carbohydrate metabolic process [GO:0005975]	9
histidine biosynthetic process [GO:0000105]	9
translation initiation factor activity [GO:0003743]	9
5'-3' exoribonuclease activity [GO:0004534]	9
cobalt ion binding [GO:0050897]	9
GPI-anchor transamidase activity [GO:0003923]	9
plasmodesma [GO:0009506]	9
glutamate-cysteine ligase activity [GO:0004357]	9
ribokinase activity [GO:0004747]	9
zinc ion binding [GO:0008270]	9
protein kinase activity [GO:0004672]	9
regulation of photosynthesis [GO:0010109]	9
threonine biosynthetic process [GO:0009088]	9
base-excision repair [GO:0006284]	9
pullulanase activity [GO:0051060]	9
spindle [GO:0005819]	9
protein kinase C inhibitor activity [GO:0008426]	9
extracellular region [GO:0005576]	9
cytoplasm [GO:0005737]	9
NADPH-hemoprotein reductase activity [GO:0003958]	9
THO complex [GO:0000347]	9
cytosol [GO:0005829]	9
guanine transmembrane transporter activity [GO:0015208]	9
lactoylglutathione lyase activity [GO:0004462]	9
long-chain-alcohol oxidase activity [GO:0046577]	9
cytoplasm [GO:0005737]	9
cytoskeleton [GO:0005856]	9
peptide-methionine (S)-S-oxide reductase activity [GO:0008113]	9
alpha-L-fucosidase activity [GO:0004560]	9
cell wall [GO:0005618]	9
protein folding [GO:0006457]	9
centromeric DNA binding [GO:0019237]	9
FMN binding [GO:0010181]	9
carbohydrate metabolic process [GO:0005975]	9
GMP biosynthetic process [GO:0006177]	9
damaged DNA binding [GO:0003684]	9
DNA repair [GO:0006281]	9
cytoplasm [GO:0005737]	9
NADPH-hemoprotein reductase activity [GO:0003958]	9
nucleotide binding [GO:0000166]	9
MCM complex [GO:0042555]	9
ATP binding [GO:0005524]	9
protein domain specific binding [GO:0019904]	9
chloroplast [GO:0009507]	9
cytoplasm [GO:0005737]	9
L-phenylalanine biosynthetic process [GO:0009094]	9
response to UV-B [GO:0010224]	9
solute:cation symporter activity [GO:0015294]	9
plant-type vacuole [GO:0000325]	9
cytosol [GO:0005829]	9
nucleus [GO:0005634]	9
3'-5' exonuclease activity [GO:0008408]	9
photoreceptor activity [GO:0009881]	9
DNA-dependent ATPase activity [GO:0008094]	9
biosynthetic process [GO:0009058]	9
iron-sulfur cluster binding [GO:0051536]	9
triglyceride lipase activity [GO:0004806]	9
magnesium ion binding [GO:0000287]	9
mitophagy [GO:0000422]	9
single-stranded DNA 5'-3' exodeoxyribonuclease activity [GO:0045145]	9
protein ubiquitination [GO:0016567]	9
GTP binding [GO:0005525]	9
mitochondrion [GO:0005739]	9
ATP binding [GO:0005524]	9
isomerase activity [GO:0016853]	9
endoplasmic reticulum [GO:0005783]	9
isocitrate dehydrogenase (NADP+) activity [GO:0004450]	9
response to UV [GO:0009411]	9
GPI-anchor transamidase complex [GO:0042765]	9
mitotic spindle assembly checkpoint [GO:0007094]	9
adenine transmembrane transporter activity [GO:0015207]	9
S-adenosylmethionine biosynthetic process [GO:0006556]	9
NADP binding [GO:0050661]	9
histidinol dehydrogenase activity [GO:0004399]	9
ATP binding [GO:0005524]	9
cytosol [GO:0005829]	8
carbohydrate phosphatase activity [GO:0019203]	8
THO complex [GO:0000347]	8
oxidoreductase activity, acting on the aldehyde or oxo group of donors, disulfide as acceptor [GO:0016624]	8
rRNA processing [GO:0006364]	8
protein polyubiquitination [GO:0000209]	8
ribonucleoside monophosphate biosynthetic process [GO:0009156]	8
beta-mannosidase activity [GO:0004567]	8
phosphatidylinositol phosphorylation [GO:0046854]	8
protein disulfide isomerase activity [GO:0003756]	8
cellular response to oxidative stress [GO:0034599]	8
hydrogen ion transmembrane transporter activity [GO:0015078]	8
GTP binding [GO:0005525]	8
pullulanase activity [GO:0051060]	8
4-hydroxy-4-methyl-2-oxoglutarate aldolase activity [GO:0047443]	8
ribonuclease inhibitor activity [GO:0008428]	8
transcription factor TFIIE complex [GO:0005673]	8
ribosome binding [GO:0043022]	8
response to jasmonic acid [GO:0009753]	8
ATP-dependent peptidase activity [GO:0004176]	8
carbohydrate metabolic process [GO:0005975]	8
circadian rhythm [GO:0007623]	8
spliceosomal complex [GO:0005681]	8
transposase activity [GO:0004803]	8
phosphoserine phosphatase activity [GO:0004647]	8
defense response to bacterium, incompatible interaction [GO:0009816]	8
protein kinase activity [GO:0004672]	8
ATP binding [GO:0005524]	8
aromatic amino acid transmembrane transporter activity [GO:0015173]	8
DNA polymerase III complex [GO:0009360]	8
ATP binding [GO:0005524]	8
mannose-6-phosphate isomerase activity [GO:0004476]	8
intracellular membrane-bounded organelle [GO:0043231]	8
cuticle development [GO:0042335]	8
polygalacturonate 4-alpha-galacturonosyltransferase activity [GO:0047262]	8
protein sumoylation [GO:0016925]	8
histidinol-phosphatase activity [GO:0004401]	8
oxaloacetate decarboxylase activity [GO:0008948]	8
ATP binding [GO:0005524]	8
beta-L-arabinosidase activity [GO:0047701]	8
fructose metabolic process [GO:0006000]	8
glucan endo-1,3-beta-D-glucosidase activity [GO:0042973]	8
zinc ion binding [GO:0008270]	8
cell [GO:0005623]	8
nucleic acid binding [GO:0003676]	8
ATP binding [GO:0005524]	8
response to cadmium ion [GO:0046686]	8
magnesium ion binding [GO:0000287]	8
GDP-D-glucose phosphorylase activity [GO:0080048]	8
ATP binding [GO:0005524]	8
protein retention in ER lumen [GO:0006621]	8
NADP binding [GO:0050661]	8
RNA binding [GO:0003723]	8
coproporphyrinogen oxidase activity [GO:0004109]	8
mitochondrion [GO:0005739]	8
thiamine biosynthetic process [GO:0009228]	8
glycerol-3-phosphate dehydrogenase complex [GO:0009331]	8
cellular response to nitrogen levels [GO:0043562]	8
hydrogen sulfide biosynthetic process [GO:0070814]	8
starch catabolic process [GO:0005983]	8
phospholipase activity [GO:0004620]	8
proteasome-mediated ubiquitin-dependent protein catabolic process [GO:0043161]	8
nucleus [GO:0005634]	8
integral component of membrane [GO:0016021]	8
L-methionine salvage from methylthioadenosine [GO:0019509]	8
magnesium ion binding [GO:0000287]	8
cytochrome-c peroxidase activity [GO:0004130]	8
sialyltransferase activity [GO:0008373]	8
nucleic acid binding [GO:0003676]	8
ligase activity [GO:0016874]	8
alternative oxidase activity [GO:0009916]	8
methylthioribulose 1-phosphate dehydratase activity [GO:0046570]	8
transcription, DNA-templated [GO:0006351]	8
integral component of membrane [GO:0016021]	8
nucleus [GO:0005634]	8
respiratory chain [GO:0070469]	8
metal ion binding [GO:0046872]	8
L-serine biosynthetic process [GO:0006564]	8
methionine biosynthetic process [GO:0009086]	8
proteasome-mediated ubiquitin-dependent protein catabolic process [GO:0043161]	8
mitochondrion [GO:0005739]	8
brassinosteroid homeostasis [GO:0010268]	8
peptidyl-lysine modification to peptidyl-hypusine [GO:0008612]	8
protein tyrosine/serine/threonine phosphatase activity [GO:0008138]	8
zinc ion binding [GO:0008270]	8
protein homodimerization activity [GO:0042803]	8
antiporter activity [GO:0015297]	8
structural molecule activity [GO:0005198]	8
ribosomal large subunit binding [GO:0043023]	8
cytoplasm [GO:0005737]	8
amino acid binding [GO:0016597]	8
prunasin beta-glucosidase activity [GO:0050224]	8
seed development [GO:0048316]	8
brassinosteroid metabolic process [GO:0016131]	8
tRNA dihydrouridine synthase activity [GO:0017150]	8
endoplasmic reticulum membrane [GO:0005789]	8
cell cycle [GO:0007049]	8
cellobiose glucosidase activity [GO:0080079]	8
cell wall [GO:0005618]	8
sugar transmembrane transporter activity [GO:0051119]	8
heat acclimation [GO:0010286]	8
carbohydrate binding [GO:0030246]	8
PSII associated light-harvesting complex II catabolic process [GO:0010304]	8
L-methionine salvage from S-adenosylmethionine [GO:0019284]	8
shikimate metabolic process [GO:0019632]	8
metal ion binding [GO:0046872]	8
cellular aromatic compound metabolic process [GO:0006725]	8
carboxy-lyase activity [GO:0016831]	8
endoplasmic reticulum [GO:0005783]	8
starch catabolic process [GO:0005983]	8
serine-type endopeptidase activity [GO:0004252]	8
oxidoreductase activity, acting on single donors with incorporation of molecular oxygen [GO:0016701]	8
chloroplast accumulation movement [GO:0009904]	8
phosphoglycerate dehydrogenase activity [GO:0004617]	8
NADH dehydrogenase complex (plastoquinone) assembly [GO:0010258]	8
protein lipoylation [GO:0009249]	8
cytoplasm [GO:0005737]	8
integral component of membrane [GO:0016021]	8
DNA binding [GO:0003677]	8
flavin adenine dinucleotide binding [GO:0050660]	8
protein glycosylation [GO:0006486]	8
endoribonuclease activity [GO:0004521]	8
isoamylase activity [GO:0019156]	8
regulation of translational initiation [GO:0006446]	8
2-hydroxy-3-keto-5-methylthiopentenyl-1-phosphate phosphatase activity [GO:0043716]	8
nucleus [GO:0005634]	7
IgE binding [GO:0019863]	7
isoprenoid biosynthetic process [GO:0008299]	7
nucleotidyltransferase activity [GO:0016779]	7
cytosol [GO:0005829]	7
membrane [GO:0016020]	7
DNA binding [GO:0003677]	7
beta-gentiobiose beta-glucosidase activity [GO:0080083]	7
brassinosteroid biosynthetic process [GO:0016132]	7
chromatin binding [GO:0003682]	7
intracellular protein transport [GO:0006886]	7
tetrapyrrole biosynthetic process [GO:0033014]	7
3-isopropylmalate dehydrogenase activity [GO:0003862]	7
biosynthetic process [GO:0009058]	7
pyruvate transmembrane transporter activity [GO:0050833]	7
oxoglutarate dehydrogenase complex [GO:0045252]	7
fatty acid biosynthetic process [GO:0006633]	7
N(6)-L-threonylcarbamoyladenine synthase [GO:0061711]	7
metabolic process [GO:0008152]	7
integral component of membrane [GO:0016021]	7
orotate phosphoribosyltransferase activity [GO:0004588]	7
auxin efflux transmembrane transporter activity [GO:0010329]	7
apoplast [GO:0048046]	7
carbon-nitrogen ligase activity, with glutamine as amido-N-donor [GO:0016884]	7
sucrose alpha-glucosidase activity [GO:0004575]	7
integral component of membrane [GO:0016021]	7
methylenetetrahydrofolate dehydrogenase (NADP+) activity [GO:0004488]	7
amygdalin beta-glucosidase activity [GO:0047668]	7
zinc ion binding [GO:0008270]	7
pyroglutamyl-peptidase activity [GO:0016920]	7
arginyltransferase activity [GO:0004057]	7
DNA replication initiation [GO:0006270]	7
pollen development [GO:0009555]	7
ureidoglycolate hydrolase activity [GO:0004848]	7
cellular response to iron ion [GO:0071281]	7
base-excision repair [GO:0006284]	7
arginine-tRNA ligase activity [GO:0004814]	7
DNA catabolic process [GO:0006308]	7
3'-5' exonuclease activity [GO:0008408]	7
chorismate mutase activity [GO:0004106]	7
NAD binding [GO:0051287]	7
sterol metabolic process [GO:0016125]	7
hydrolase activity [GO:0016787]	7
flavin adenine dinucleotide binding [GO:0050660]	7
plasma membrane [GO:0005886]	7
mRNA cleavage factor complex [GO:0005849]	7
nucleoside diphosphate kinase activity [GO:0004550]	7
integral component of membrane [GO:0016021]	7
chloroplast [GO:0009507]	7
RNA ligase (ATP) activity [GO:0003972]	7
sulfite oxidase activity [GO:0008482]	7
mitochondrial transport [GO:0006839]	7
endopeptidase inhibitor activity [GO:0004866]	7
3-oxoacyl-[acyl-carrier-protein] reductase (NADPH) activity [GO:0004316]	7
hydrolase activity [GO:0016787]	7
methylglyoxal catabolic process to D-lactate via S-lactoyl-glutathione [GO:0019243]	7
transcription from RNA polymerase II promoter [GO:0006366]	7
chloroplast [GO:0009507]	7
nucleoside binding [GO:0001882]	7
histone kinase activity (H3-T11 specific) [GO:0035402]	7
cytosol [GO:0005829]	7
beta-D-fucosidase activity [GO:0033907]	7
unidimensional cell growth [GO:0009826]	7
electron carrier activity [GO:0009055]	7
nuclear cap binding complex [GO:0005846]	7
DNA integration [GO:0015074]	7
chloroplast stroma [GO:0009570]	7
manganese ion binding [GO:0030145]	7
9,9'-dicis-carotene:quinone oxidoreductase activity [GO:0052886]	7
Cajal body [GO:0015030]	7
4 iron, 4 sulfur cluster binding [GO:0051539]	7
4-alpha-hydroxytetrahydrobiopterin dehydratase activity [GO:0008124]	7
pore complex [GO:0046930]	7
calcium-dependent protein kinase activity [GO:0010857]	7
GTPase activity [GO:0003924]	7
ubiquitin protein ligase binding [GO:0031625]	7
response to stress [GO:0006950]	7
cytosol [GO:0005829]	7
regulation of histone methylation [GO:0031060]	7
transcription, DNA-templated [GO:0006351]	7
chloroplast [GO:0009507]	7
cytosol [GO:0005829]	7
glucosylceramide biosynthetic process [GO:0006679]	7
lignin catabolic process [GO:0046274]	7
nucleolus [GO:0005730]	7
9,9'-di-cis-zeta-carotene desaturation to 7,9,7',9'-tetra-cis-lycopene [GO:0052889]	7
mRNA binding [GO:0003729]	7
fatty acid biosynthetic process [GO:0006633]	7
regulation of defense response to fungus, incompatible interaction [GO:2000072]	7
histone binding [GO:0042393]	7
catabolic process [GO:0009056]	7
cell [GO:0005623]	7
protein heterodimerization activity [GO:0046982]	7
response to salt stress [GO:0009651]	7
THO complex [GO:0000347]	7
carotene 7,8-desaturase activity [GO:0016719]	7
cytosol [GO:0005829]	7
tRNA modification [GO:0006400]	7
cell growth [GO:0016049]	7
amine metabolic process [GO:0009308]	7
membrane [GO:0016020]	7
integral component of membrane [GO:0016021]	7
nucleus [GO:0005634]	7
dioxygenase activity [GO:0051213]	7
tRNA threonylcarbamoyladenosine modification [GO:0002949]	7
beta-glucosidase activity [GO:0008422]	7
histone kinase activity (H3-T3 specific) [GO:0072354]	7
mRNA splicing, via spliceosome [GO:0000398]	7
ATP binding [GO:0005524]	7
glucan exo-1,3-beta-glucosidase activity [GO:0004338]	7
chloroplast [GO:0009507]	7
cytoplasm [GO:0005737]	7
ribosomal small subunit biogenesis [GO:0042274]	7
ubiquitin protein ligase activity [GO:0061630]	7
double-stranded RNA binding [GO:0003725]	7
translation initiation factor activity [GO:0003743]	7
mRNA binding [GO:0003729]	7
leucine biosynthetic process [GO:0009098]	7
double-stranded DNA binding [GO:0003690]	7
lipoate synthase activity [GO:0016992]	7
alcohol dehydrogenase (NAD) activity [GO:0004022]	7
peroxisome [GO:0005777]	7
integral component of membrane [GO:0016021]	7
apoplast [GO:0048046]	7
response to sulfur dioxide [GO:0010477]	7
glycine metabolic process [GO:0006544]	7
cytoplasm [GO:0005737]	7
primary amine oxidase activity [GO:0008131]	7
cytoplasm [GO:0005737]	7
negative regulation of histone H3-K9 methylation [GO:0051573]	7
response to wounding [GO:0009611]	7
floral organ senescence [GO:0080187]	7
porin activity [GO:0015288]	7
ferrochelatase activity [GO:0004325]	7
metabolic process [GO:0008152]	7
oxidoreductase activity, acting on iron-sulfur proteins as donors [GO:0016730]	7
exonuclease activity [GO:0004527]	7
ATP binding [GO:0005524]	7
nucleolus [GO:0005730]	7
chloroplast [GO:0009507]	7
metal ion binding [GO:0046872]	7
endosome [GO:0005768]	7
integral component of membrane [GO:0016021]	7
endoribonuclease activity, producing 5'-phosphomonoesters [GO:0016891]	7
indole-3-glycerol-phosphate synthase activity [GO:0004425]	7
nitrogen compound metabolic process [GO:0006807]	7
carbohydrate metabolic process [GO:0005975]	7
ATP binding [GO:0005524]	7
thiol oxidase activity [GO:0016972]	7
DNA repair [GO:0006281]	7
chloroplast envelope [GO:0009941]	7
beta-gentiobiose beta-glucosidase activity [GO:0080083]	7
4 iron, 4 sulfur cluster binding [GO:0051539]	7
nucleolus [GO:0005730]	7
regulation of circadian rhythm [GO:0042752]	6
D-amino acid catabolic process [GO:0019478]	6
chloroplast stroma [GO:0009570]	6
cysteine biosynthetic process from serine [GO:0006535]	6
cytoplasm [GO:0005737]	6
nicotinamide nucleotide metabolic process [GO:0046496]	6
DNA binding [GO:0003677]	6
oxygen-dependent protoporphyrinogen oxidase activity [GO:0004729]	6
integral component of membrane [GO:0016021]	6
RNA polymerase II transcription factor activity, sequence-specific DNA binding [GO:0000981]	6
integral component of membrane [GO:0016021]	6
pyridoxal phosphate binding [GO:0030170]	6
ER to Golgi vesicle-mediated transport [GO:0006888]	6
trans-Golgi network membrane [GO:0032588]	6
DNA integration [GO:0015074]	6
extracellular region [GO:0005576]	6
N-acetyltransferase activity [GO:0008080]	6
NADH dehydrogenase (ubiquinone) activity [GO:0008137]	6
chromatin remodeling [GO:0006338]	6
protein transport [GO:0015031]	6
prephenate dehydrogenase (NAD+) activity [GO:0008977]	6
cytosol [GO:0005829]	6
ligase activity [GO:0016874]	6
UDP-L-arabinose metabolic process [GO:0033356]	6
squalene monooxygenase activity [GO:0004506]	6
RNA binding [GO:0003723]	6
intramolecular transferase activity, phosphotransferases [GO:0016868]	6
cytosol [GO:0005829]	6
mitochondrion [GO:0005739]	6
ligase activity [GO:0016874]	6
structural constituent of ribosome [GO:0003735]	6
blue light photoreceptor activity [GO:0009882]	6
integral component of membrane [GO:0016021]	6
chlorophyll biosynthetic process [GO:0015995]	6
arginine biosynthetic process [GO:0006526]	6
chloroplast outer membrane [GO:0009707]	6
glucan endo-1,3-beta-D-glucosidase activity [GO:0042973]	6
endoplasmic reticulum membrane [GO:0005789]	6
Golgi to vacuole transport [GO:0006896]	6
integral component of membrane [GO:0016021]	6
telomere maintenance [GO:0000723]	6
transferase activity, transferring hexosyl groups [GO:0016758]	6
glutamine metabolic process [GO:0006541]	6
beta-N-acetylhexosaminidase activity [GO:0004563]	6
protein serine/threonine kinase activity [GO:0004674]	6
germ-line stem-cell niche homeostasis [GO:0060250]	6
regulation of photoperiodism, flowering [GO:2000028]	6
GMP synthase (glutamine-hydrolyzing) activity [GO:0003922]	6
integral component of membrane [GO:0016021]	6
oxidoreductase activity, acting on CH-OH group of donors [GO:0016614]	6
rRNA binding [GO:0019843]	6
cytosol [GO:0005829]	6
beta-D-fucosidase activity [GO:0033907]	6
pigment biosynthetic process [GO:0046148]	6
microtubule-severing ATPase activity [GO:0008568]	6
DNA methylation [GO:0006306]	6
membrane [GO:0016020]	6
protein demethylation [GO:0006482]	6
tRNA splicing, via endonucleolytic cleavage and ligation [GO:0006388]	6
chloroplast envelope [GO:0009941]	6
mitochondrion [GO:0005739]	6
adenosylmethionine decarboxylase activity [GO:0004014]	6
sucrose-phosphate synthase activity [GO:0046524]	6
fatty acid metabolic process [GO:0006631]	6
mitotic recombination [GO:0006312]	6
ATP binding [GO:0005524]	6
cellobiose glucosidase activity [GO:0080079]	6
metal ion binding [GO:0046872]	6
ADP-dependent NAD(P)H-hydrate dehydratase activity [GO:0052855]	6
integral component of membrane [GO:0016021]	6
apoplast [GO:0048046]	6
tRNA (m1A) methyltransferase complex [GO:0031515]	6
arginase activity [GO:0004053]	6
abscisic acid biosynthetic process [GO:0009688]	6
glycolytic process [GO:0006096]	6
transcription factor binding [GO:0008134]	6
photosynthesis [GO:0015979]	6
DNA ligase (ATP) activity [GO:0003910]	6
metabolic process [GO:0008152]	6
Mo-molybdopterin cofactor biosynthetic process [GO:0006777]	6
electron carrier activity [GO:0009055]	6
integral component of membrane [GO:0016021]	6
plasma membrane [GO:0005886]	6
double-stranded DNA binding [GO:0003690]	6
isocitrate metabolic process [GO:0006102]	6
NAD biosynthetic process [GO:0009435]	6
cytosol [GO:0005829]	6
nicotianamine synthase activity [GO:0030410]	6
tryptophan synthase activity [GO:0004834]	6
tryptophan synthase activity [GO:0004834]	6
biotin-[acetyl-CoA-carboxylase] ligase activity [GO:0004077]	6
cytosol [GO:0005829]	6
endoribonuclease activity, producing 5'-phosphomonoesters [GO:0016891]	6
nuclear exosome (RNase complex) [GO:0000176]	6
response to cadmium ion [GO:0046686]	6
metal ion binding [GO:0046872]	6
plastid sigma factor activity [GO:0001053]	6
tRNA binding [GO:0000049]	6
macromolecular complex binding [GO:0044877]	6
plasma membrane [GO:0005886]	6
response to oxidative stress [GO:0006979]	6
syntaxin binding [GO:0019905]	6
cytosolic ribosome [GO:0022626]	6
cytoplasm [GO:0005737]	6
cytosol [GO:0005829]	6
translation initiation factor activity [GO:0003743]	6
response to cadmium ion [GO:0046686]	6
nicotinate-nucleotide diphosphorylase (carboxylating) activity [GO:0004514]	6
carbohydrate metabolic process [GO:0005975]	6
cobalt ion binding [GO:0050897]	6
ATP binding [GO:0005524]	6
actin filament severing [GO:0051014]	6
ATP-dependent chromatin remodeling [GO:0043044]	6
intracellular protein transport [GO:0006886]	6
pyridoxal phosphate biosynthetic process [GO:0042823]	6
translation initiation factor activity [GO:0003743]	6
iron-sulfur cluster binding [GO:0051536]	6
antioxidant activity [GO:0016209]	6
integral component of membrane [GO:0016021]	6
cytoplasm [GO:0005737]	6
phospholipid-translocating ATPase activity [GO:0004012]	6
tricarboxylic acid cycle [GO:0006099]	6
P-P-bond-hydrolysis-driven protein transmembrane transporter activity [GO:0015450]	6
chloroplast envelope [GO:0009941]	6
transcription factor TFIIF complex [GO:0005674]	6
nuclear body [GO:0016604]	6
chloroplast [GO:0009507]	6
zinc ion binding [GO:0008270]	6
GTPase activity [GO:0003924]	6
developmental process [GO:0032502]	6
Hsp90 protein binding [GO:0051879]	6
tRNA (guanine-N2-)-methyltransferase activity [GO:0004809]	6
response to cold [GO:0009409]	6
heme binding [GO:0020037]	6
chloroplast stroma [GO:0009570]	6
actin filament binding [GO:0051015]	6
protein targeting to vacuole [GO:0006623]	6
leucine-tRNA ligase activity [GO:0004823]	6
carbohydrate metabolic process [GO:0005975]	6
nucleic acid binding [GO:0003676]	6
hydrolase activity [GO:0016787]	6
methyltransferase activity [GO:0008168]	6
chloroplast [GO:0009507]	6
zinc ion binding [GO:0008270]	6
cytoplasm [GO:0005737]	6
mitochondrial proton-transporting ATP synthase complex, coupling factor F(o) [GO:0000276]	6
voltage-gated chloride channel activity [GO:0005247]	6
oxidoreductase activity, acting on single donors with incorporation of molecular oxygen, incorporation of two atoms of oxygen [GO:0016702]	6
RNA processing [GO:0006396]	6
structural constituent of ribosome [GO:0003735]	6
vacuolar membrane [GO:0005774]	6
transcription coactivator activity [GO:0003713]	6
mitochondrial envelope [GO:0005740]	6
methyltransferase activity [GO:0008168]	6
cytoplasm [GO:0005737]	6
integral component of membrane [GO:0016021]	6
dihydroxy-acid dehydratase activity [GO:0004160]	6
glutathione catabolic process [GO:0006751]	6
DNA binding [GO:0003677]	6
DNA integration [GO:0015074]	6
endoplasmic reticulum membrane [GO:0005789]	6
ATP-dependent NAD(P)H-hydrate dehydratase activity [GO:0047453]	6
tyrosine biosynthetic process [GO:0006571]	6
nucleoside transmembrane transporter activity [GO:0005337]	6
integral component of membrane [GO:0016021]	6
protein phosphatase 4 complex [GO:0030289]	6
nucleobase-containing compound metabolic process [GO:0006139]	6
cytosol [GO:0005829]	6
chloroplast stroma [GO:0009570]	6
transcription factor TFIID complex [GO:0005669]	6
NADH dehydrogenase (ubiquinone) activity [GO:0008137]	6
calcium ion binding [GO:0005509]	6
response to heat [GO:0009408]	6
proton-transporting ATP synthase complex, catalytic core F(1) [GO:0045261]	6
plastoglobule [GO:0010287]	6
Golgi apparatus [GO:0005794]	6
phosphorelay signal transduction system [GO:0000160]	6
nucleobase-containing compound metabolic process [GO:0006139]	6
chloroplast stroma [GO:0009570]	5
NAD+ ADP-ribosyltransferase activity [GO:0003950]	5
pseudouridine synthesis [GO:0001522]	5
DNA topoisomerase complex (ATP-hydrolyzing) [GO:0009330]	5
cell wall organization [GO:0071555]	5
chloroplast stroma [GO:0009570]	5
pectinesterase inhibitor activity [GO:0046910]	5
ammonia-lyase activity [GO:0016841]	5
TBP-class protein binding [GO:0017025]	5
lipid metabolic process [GO:0006629]	5
inositol pentakisphosphate 2-kinase activity [GO:0035299]	5
DNA-directed 5'-3' RNA polymerase activity [GO:0003899]	5
acid-amino acid ligase activity [GO:0016881]	5
formation of plant organ boundary [GO:0090691]	5
plant-type vacuole membrane [GO:0009705]	5
translation [GO:0006412]	5
integral component of membrane [GO:0016021]	5
RNA binding [GO:0003723]	5
beta-galactosidase complex [GO:0009341]	5
integral component of membrane [GO:0016021]	5
polyamine binding [GO:0019808]	5
abscisic acid-activated signaling pathway [GO:0009738]	5
nucleus [GO:0005634]	5
metal ion binding [GO:0046872]	5
leucine catabolic process [GO:0006552]	5
maturation of 5.8S rRNA from tricistronic rRNA transcript (SSU-rRNA, 5.8S rRNA, LSU-rRNA) [GO:0000466]	5
alpha,alpha-trehalose-phosphate synthase (UDP-forming) activity [GO:0003825]	5
chaperone-mediated protein complex assembly [GO:0051131]	5
DNA replication initiation [GO:0006270]	5
cell [GO:0005623]	5
cytoplasm [GO:0005737]	5
protein insertion into ER membrane [GO:0045048]	5
pollen exine formation [GO:0010584]	5
carbohydrate metabolic process [GO:0005975]	5
response to sucrose [GO:0009744]	5
aspartate-semialdehyde dehydrogenase activity [GO:0004073]	5
betaine-homocysteine S-methyltransferase activity [GO:0047150]	5
proline dehydrogenase activity [GO:0004657]	5
1-deoxy-D-xylulose-5-phosphate synthase activity [GO:0008661]	5
cell cycle [GO:0007049]	5
external side of plasma membrane [GO:0009897]	5
transcription factor TFIID complex [GO:0005669]	5
thiol-dependent ubiquitin-specific protease activity [GO:0004843]	5
DNA-directed RNA polymerase II, core complex [GO:0005665]	5
threonine biosynthetic process [GO:0009088]	5
integral component of membrane [GO:0016021]	5
DNA replication [GO:0006260]	5
DNA-templated transcriptional preinitiation complex assembly [GO:0070897]	5
zinc ion binding [GO:0008270]	5
integral component of membrane [GO:0016021]	5
bis(5'-nucleosyl)-tetraphosphatase (asymmetrical) activity [GO:0004081]	5
cell division [GO:0051301]	5
oxidoreductase activity, acting on a sulfur group of donors, disulfide as acceptor [GO:0016671]	5
chloroplast thylakoid membrane [GO:0009535]	5
pyridoxal phosphate binding [GO:0030170]	5
response to karrikin [GO:0080167]	5
fruit development [GO:0010154]	5
chloroplast [GO:0009507]	5
integral component of membrane [GO:0016021]	5
mitochondrial inner membrane [GO:0005743]	5
proteasome core complex, beta-subunit complex [GO:0019774]	5
tRNA nucleoside ribose methylation [GO:0002128]	5
protein kinase activity [GO:0004672]	5
S-adenosylmethionine-homocysteine S-methyltransferase activity [GO:0008898]	5
ceramidase activity [GO:0017040]	5
negative regulation of apoptotic process [GO:0043066]	5
metabolic process [GO:0008152]	5
integral component of membrane [GO:0016021]	5
mitochondrion [GO:0005739]	5
protein transport [GO:0015031]	5
endoplasmic reticulum [GO:0005783]	5
nucleus [GO:0005634]	5
3'-5' exonuclease activity [GO:0008408]	5
G-protein coupled receptor activity [GO:0004930]	5
tRNA binding [GO:0000049]	5
3'-5' exonuclease activity [GO:0008408]	5
Ran GTPase binding [GO:0008536]	5
response to salt stress [GO:0009651]	5
peroxisomal matrix [GO:0005782]	5
RNA processing [GO:0006396]	5
7-methylguanosine RNA capping [GO:0009452]	5
hydroxymethylbilane synthase activity [GO:0004418]	5
ATP binding [GO:0005524]	5
mitochondrial inner membrane [GO:0005743]	5
DNA repair [GO:0006281]	5
copper ion transport [GO:0006825]	5
DNA-(apurinic or apyrimidinic site) lyase activity [GO:0003906]	5
DNA helicase activity [GO:0003678]	5
intracellular [GO:0005622]	5
ATP binding [GO:0005524]	5
cell wall biogenesis [GO:0042546]	5
allantoin catabolic process [GO:0000256]	5
diphosphate-fructose-6-phosphate 1-phosphotransferase activity [GO:0047334]	5
seed germination [GO:0009845]	5
thylakoid membrane [GO:0042651]	5
signal recognition particle receptor complex [GO:0005785]	5
cellular iron ion homeostasis [GO:0006879]	5
SNARE complex [GO:0031201]	5
solute:proton antiporter activity [GO:0015299]	5
chloroplast stroma [GO:0009570]	5
ubiquitin-dependent protein catabolic process [GO:0006511]	5
endonuclease activity [GO:0004519]	5
regulation of transcription, DNA-templated [GO:0006355]	5
chloroplast thylakoid [GO:0009534]	5
mitochondrial matrix [GO:0005759]	5
cytoplasm [GO:0005737]	5
diphosphate-fructose-6-phosphate 1-phosphotransferase activity [GO:0047334]	5
cytosol [GO:0005829]	5
integral component of chloroplast outer membrane [GO:0031359]	5
response to heat [GO:0009408]	5
nucleic acid binding [GO:0003676]	5
autophagy [GO:0006914]	5
phosphatidylethanolamine binding [GO:0008429]	5
7S RNA binding [GO:0008312]	5
regulation of transcription from RNA polymerase II promoter [GO:0006357]	5
protein dimerization activity [GO:0046983]	5
cellular transition metal ion homeostasis [GO:0046916]	5
nuclear origin of replication recognition complex [GO:0005664]	5
heme oxygenase (decyclizing) activity [GO:0004392]	5
mitochondrial matrix [GO:0005759]	5
regulation of cell size [GO:0008361]	5
3-hydroxyisobutyrate dehydrogenase activity [GO:0008442]	5
mismatch repair [GO:0006298]	5
cytosolic large ribosomal subunit [GO:0022625]	5
cytidine deaminase activity [GO:0004126]	5
transferase activity [GO:0016740]	5
NAD+ binding [GO:0070403]	5
lipid metabolic process [GO:0006629]	5
methionine biosynthetic process [GO:0009086]	5
isovaleryl-CoA dehydrogenase activity [GO:0008470]	5
ubiquinol-cytochrome-c reductase activity [GO:0008121]	5
'de novo' IMP biosynthetic process [GO:0006189]	5
photosynthesis [GO:0015979]	5
cytoplasm [GO:0005737]	5
response to water deprivation [GO:0009414]	5
adenylosuccinate synthase activity [GO:0004019]	5
starch metabolic process [GO:0005982]	5
tryptophan synthase activity [GO:0004834]	5
integral component of membrane [GO:0016021]	5
pollen maturation [GO:0010152]	5
ATPase activator activity [GO:0001671]	5
translation initiation factor binding [GO:0031369]	5
protein ubiquitination involved in ubiquitin-dependent protein catabolic process [GO:0042787]	5
flower development [GO:0009908]	5
trichome differentiation [GO:0010026]	5
photosynthesis [GO:0015979]	5
nucleotidase activity [GO:0008252]	5
cytoplasm [GO:0005737]	5
integral component of membrane [GO:0016021]	5
glutamate biosynthetic process [GO:0006537]	5
NLS-bearing protein import into nucleus [GO:0006607]	5
chloroplast stroma [GO:0009570]	5
ubiquitin protein ligase activity [GO:0061630]	5
nucleosome [GO:0000786]	5
protein transporter activity [GO:0008565]	5
GTP binding [GO:0005525]	5
1-aminocyclopropane-1-carboxylate oxidase activity [GO:0009815]	5
mitochondrial proton-transporting ATP synthase complex, coupling factor F(o) [GO:0000276]	5
Mre11 complex [GO:0030870]	5
double-stranded DNA binding [GO:0003690]	5
nucleus [GO:0005634]	5
inositol trisphosphate metabolic process [GO:0032957]	5
Lys48-specific deubiquitinase activity [GO:1990380]	5
diacylglycerol O-acyltransferase activity [GO:0004144]	5
chlorophyllide a oxygenase [overall] activity [GO:0010277]	5
transcription factor binding [GO:0008134]	5
cytosol [GO:0005829]	5
RNA binding [GO:0003723]	5
response to salt stress [GO:0009651]	5
vacuolar membrane [GO:0005774]	5
catalytic activity [GO:0003824]	5
response to brassinosteroid [GO:0009741]	5
carbohydrate metabolic process [GO:0005975]	5
methionine biosynthetic process [GO:0009086]	5
response to wounding [GO:0009611]	5
protein urmylation [GO:0032447]	5
iron-sulfur cluster assembly [GO:0016226]	5
copper ion homeostasis [GO:0055070]	5
ADP binding [GO:0043531]	5
integral component of membrane [GO:0016021]	5
cytoplasm [GO:0005737]	5
pyridoxal kinase activity [GO:0008478]	5
endosperm development [GO:0009960]	5
hydrolase activity [GO:0016787]	5
chromatin silencing [GO:0006342]	5
intracellular [GO:0005622]	5
cytoplasm [GO:0005737]	5
cell [GO:0005623]	5
histidine biosynthetic process [GO:0000105]	5
chloroplast [GO:0009507]	5
pentose-phosphate shunt [GO:0006098]	5
Group II intron splicing [GO:0000373]	5
glycoprotein 3-alpha-L-fucosyltransferase activity [GO:0018392]	5
response to cadmium ion [GO:0046686]	5
ATP binding [GO:0005524]	5
RNA polymerase II transcription factor activity, sequence-specific DNA binding [GO:0000981]	5
copper ion binding [GO:0005507]	5
methionine-tRNA ligase activity [GO:0004825]	5
protein kinase activity [GO:0004672]	5
cytoplasm [GO:0005737]	5
nucleus [GO:0005634]	5
ribonuclease activity [GO:0004540]	5
ureide catabolic process [GO:0010136]	5
response to oxidative stress [GO:0006979]	5
membrane [GO:0016020]	5
integral component of membrane [GO:0016021]	5
phosphogluconate dehydrogenase (decarboxylating) activity [GO:0004616]	5
sarcoplasmic reticulum membrane [GO:0033017]	5
Golgi apparatus [GO:0005794]	5
vacuole organization [GO:0007033]	5
malate metabolic process [GO:0006108]	5
hydrolase activity, acting on ester bonds [GO:0016788]	5
macromolecular complex binding [GO:0044877]	5
mitochondrial ribosome [GO:0005761]	5
lysine biosynthetic process via diaminopimelate [GO:0009089]	5
protein serine/threonine kinase activity [GO:0004674]	5
integral component of membrane [GO:0016021]	5
cytosol [GO:0005829]	5
ATP binding [GO:0005524]	5
zinc ion binding [GO:0008270]	4
serine-type endopeptidase activity [GO:0004252]	4
chloroplast [GO:0009507]	4
cytosol [GO:0005829]	4
sphingolipid delta-4 desaturase activity [GO:0042284]	4
flavin adenine dinucleotide binding [GO:0050660]	4
mRNA processing [GO:0006397]	4
response to salt stress [GO:0009651]	4
isopentenyl diphosphate biosynthetic process, methylerythritol 4-phosphate pathway [GO:0019288]	4
glutathione peroxidase activity [GO:0004602]	4
response to cytokinin [GO:0009735]	4
spermidine synthase activity [GO:0004766]	4
kinase activity [GO:0016301]	4
four-way junction DNA binding [GO:0000400]	4
protein serine/threonine kinase activity [GO:0004674]	4
Golgi apparatus [GO:0005794]	4
integral component of plasma membrane [GO:0005887]	4
mechanically-gated ion channel activity [GO:0008381]	4
farnesyl-diphosphate farnesyltransferase activity [GO:0004310]	4
3-oxoacyl-[acyl-carrier-protein] synthase activity [GO:0004315]	4
cytoplasm [GO:0005737]	4
salicin transmembrane transporter activity [GO:0042950]	4
integral component of membrane [GO:0016021]	4
proteasome complex [GO:0000502]	4
nucleus [GO:0005634]	4
sucrose synthase activity [GO:0016157]	4
glyoxysomal membrane [GO:0046861]	4
retromer complex [GO:0030904]	4
ER body organization [GO:0080119]	4
cell wall [GO:0005618]	4
endoplasmic reticulum membrane [GO:0005789]	4
mitochondrion organization [GO:0007005]	4
cytosol [GO:0005829]	4
aminoacyl-tRNA ligase activity [GO:0004812]	4
ATP phosphoribosyltransferase activity [GO:0003879]	4
chloroplast stroma [GO:0009570]	4
regulation of response to osmotic stress [GO:0047484]	4
cytoplasm [GO:0005737]	4
phragmoplast [GO:0009524]	4
nucleolus [GO:0005730]	4
endoplasmic reticulum lumen [GO:0005788]	4
cytoplasm [GO:0005737]	4
anaerobic respiration [GO:0009061]	4
protein-L-isoaspartate (D-aspartate) O-methyltransferase activity [GO:0004719]	4
serine-type endopeptidase activity [GO:0004252]	4
nucleus [GO:0005634]	4
chloroplast envelope [GO:0009941]	4
Swr1 complex [GO:0000812]	4
GPI anchor biosynthetic process [GO:0006506]	4
strictosidine synthase activity [GO:0016844]	4
metal ion binding [GO:0046872]	4
integral component of membrane [GO:0016021]	4
chlorophyll biosynthetic process [GO:0015995]	4
zinc ion binding [GO:0008270]	4
endoplasmic reticulum membrane [GO:0005789]	4
positive regulation of RNA polymerase II transcriptional preinitiation complex assembly [GO:0045899]	4
transcription from RNA polymerase II promoter [GO:0006366]	4
carbohydrate metabolic process [GO:0005975]	4
chloroplast [GO:0009507]	4
protein N-linked glycosylation [GO:0006487]	4
FMN binding [GO:0010181]	4
glutathione dehydrogenase (ascorbate) activity [GO:0045174]	4
regulation of membrane lipid distribution [GO:0097035]	4
ATP binding [GO:0005524]	4
sucrose biosynthetic process [GO:0005986]	4
mitochondrial respiratory chain complex II, succinate dehydrogenase complex (ubiquinone) [GO:0005749]	4
Set1C/COMPASS complex [GO:0048188]	4
chloroplast thylakoid [GO:0009534]	4
response to aluminum ion [GO:0010044]	4
transferase activity [GO:0016740]	4
nucleus [GO:0005634]	4
Mo-molybdopterin cofactor sulfurase activity [GO:0008265]	4
DNA primase activity [GO:0003896]	4
carbohydrate metabolic process [GO:0005975]	4
tRNA (guanine-N7-)-methyltransferase activity [GO:0008176]	4
endoplasmic reticulum [GO:0005783]	4
response to zinc ion [GO:0010043]	4
cellular protein modification process [GO:0006464]	4
inositol monophosphate 1-phosphatase activity [GO:0008934]	4
sequence-specific DNA binding [GO:0043565]	4
microtubule-based movement [GO:0007018]	4
cytoplasm [GO:0005737]	4
negative regulation of transcription, DNA-templated [GO:0045892]	4
chaperone-mediated protein folding [GO:0061077]	4
cell death [GO:0008219]	4
negative regulation of ATPase activity [GO:0032780]	4
ATP binding [GO:0005524]	4
cell growth [GO:0016049]	4
sulfate assimilation [GO:0000103]	4
proton-transporting ATP synthase activity, rotational mechanism [GO:0046933]	4
protein tyrosine/serine/threonine phosphatase activity [GO:0008138]	4
zinc ion binding [GO:0008270]	4
acetyl-CoA:L-glutamate N-acetyltransferase activity [GO:0004042]	4
positive regulation of DNA-templated transcription, elongation [GO:0032786]	4
protein serine/threonine kinase activity [GO:0004674]	4
2 iron, 2 sulfur cluster binding [GO:0051537]	4
cellular amino acid biosynthetic process [GO:0008652]	4
cytidylate kinase activity [GO:0004127]	4
response to brassinosteroid [GO:0009741]	4
response to fungus [GO:0009620]	4
dihydropteroate synthase activity [GO:0004156]	4
isoleucine biosynthetic process [GO:0009097]	4
adenylyl-sulfate reductase activity [GO:0009973]	4
response to low light intensity stimulus [GO:0009645]	4
MAP kinase kinase activity [GO:0004708]	4
pollen germination [GO:0009846]	4
3-phosphoshikimate 1-carboxyvinyltransferase activity [GO:0003866]	4
zinc ion binding [GO:0008270]	4
iron-sulfur cluster binding [GO:0051536]	4
nucleotide-excision repair [GO:0006289]	4
photosynthetic electron transport chain [GO:0009767]	4
nucleus [GO:0005634]	4
vacuolar membrane [GO:0005774]	4
cytoplasm [GO:0005737]	4
tyrosine-tRNA ligase activity [GO:0004831]	4
chloroplast [GO:0009507]	4
nucleolus [GO:0005730]	4
aminoacyl-tRNA editing activity [GO:0002161]	4
nitrogen compound metabolic process [GO:0006807]	4
endoplasmic reticulum [GO:0005783]	4
transcription initiation from RNA polymerase II promoter [GO:0006367]	4
structural molecule activity [GO:0005198]	4
asparagine-tRNA ligase activity [GO:0004816]	4
phytochelatin biosynthetic process [GO:0046938]	4
integral component of membrane [GO:0016021]	4
cytosol [GO:0005829]	4
peptidyl-proline hydroxylation to 4-hydroxy-L-proline [GO:0018401]	4
response to cold [GO:0009409]	4
rRNA (adenine-N6,N6-)-dimethyltransferase activity [GO:0000179]	4
magnesium ion binding [GO:0000287]	4
integral component of membrane [GO:0016021]	4
cytosol [GO:0005829]	4
methylenetetrahydrofolate reductase (NAD(P)H) activity [GO:0004489]	4
chromatin remodeling [GO:0006338]	4
5S rRNA binding [GO:0008097]	4
protein self-association [GO:0043621]	4
pyridoxamine-phosphate oxidase activity [GO:0004733]	4
malate metabolic process [GO:0006108]	4
integral component of membrane [GO:0016021]	4
integral component of membrane [GO:0016021]	4
DNA topoisomerase complex (ATP-hydrolyzing) [GO:0009330]	4
NADH dehydrogenase (ubiquinone) activity [GO:0008137]	4
copper ion homeostasis [GO:0055070]	4
ATP binding [GO:0005524]	4
alpha DNA polymerase:primase complex [GO:0005658]	4
NAD biosynthetic process [GO:0009435]	4
integral component of membrane [GO:0016021]	4
DNA replication factor A complex [GO:0005662]	4
succinate dehydrogenase activity [GO:0000104]	4
fatty acid biosynthetic process [GO:0006633]	4
mRNA (guanine-N7-)-methyltransferase activity [GO:0004482]	4
chloroplast thylakoid [GO:0009534]	4
lipid biosynthetic process [GO:0008610]	4
recombinase activity [GO:0000150]	4
D-serine ammonia-lyase activity [GO:0008721]	4
thymidylate synthase activity [GO:0004799]	4
transposase activity [GO:0004803]	4
metal ion binding [GO:0046872]	4
nucleus [GO:0005634]	4
nucleotide binding [GO:0000166]	4
uroporphyrinogen decarboxylase activity [GO:0004853]	4
metal ion binding [GO:0046872]	4
response to stress [GO:0006950]	4
recombinase activity [GO:0000150]	4
response to chitin [GO:0010200]	4
ATP binding [GO:0005524]	4
peptidase activity [GO:0008233]	4
3,4-dihydroxy-2-butanone-4-phosphate synthase activity [GO:0008686]	4
nuclear membrane [GO:0031965]	4
DNA-dependent ATPase activity [GO:0008094]	4
chloroplast [GO:0009507]	4
[truncated: 1,875 more rows]
