# Supplementary material for: RNA-Seq Analysis of Developing Grains of Wheat to Intrigue Into the Complex Molecular Mechanism of the Heat Stress Response
Source: Front Plant Sci. 2022 Jun 2;13:904392. doi: 10.3389/fpls.2022.904392 (PMC9201344; doi:10.3389/fpls.2022.904392)
Supplement: Supplementary file 3 [file Table_3.XLSX]

## Sheet: 1. C1vs.C2
Supplementary file 3. DEGs with log2 fold change, adjusted p-value and their functional characterization
id	log2 Fold Change	padj	DGE	contig_length	GCperc	NCBI Accession	Identity Perc	E_value	Uniprot Accession	GeneID	Gene Symbol	Gene Description	ProteinID	Status	Protein Names	Gene Names	Organism	Length	EC Number	Domain	GO	GO ID	Protein Families	Dev Stage	Temperature Dependence	Tissue Specificity	Ph Dependence	KEGG	PDB	RefSeq	eggNOG	OrthoDB	BioCyc	BRENDA	UniPathway	PANTHER	Pfam	TIGRFAMs	PROSITE	TAIR	SubcellularLocation	InterPro	qseqid_gotHit_withPMN	qlen_withPMN	sseqid_withPMN	qlength_withPMN	percIdentity_withPMN	slength_withPMN	mismatch_withPMN
TRINITY_DN521405_c2_g2_i1	11.0967	7.82697e-10	Upregulated	630	46.83	338817618	97	1e-42	D2KFH1	0	NA	RecName: Full=Avenin-like a4; Flags: Precursor	338817618	reviewed	Avenin-like a4	NA	Triticum aestivum (Wheat)	172	NA	NA	nutrient reservoir activity [GO:0045735]	GO:0045735	Prolamin family	NA	NA	NA	NA	NA	NA	NA	NA	NA	NA	NA	NA	NA	PF13016;	NA	NA	NA	NA	IPR016140;IPR001954;	TRINITY_DN521405_c2_g2_i1	NA	NA	NA	NA	NA	NA
TRINITY_DN491246_c0_g1_i1	10.8885	1.34838e-09	Upregulated	1206	42.95	9957230	100	4e-106	Q9FVJ5	0	NA	grain softness protein 1 [Triticum aestivum]	9957230	unreviewed	GSP-A1 (Grain softness protein) (Grain softness protein 1)	Gsp-1 GSP-A1 Gsp1A	Triticum aestivum (Wheat)	164	NA	NA	NA	NA	NA	NA	NA	NA	NA	NA	NA	NA	NA	NA	NA	NA	NA	NA	PF00234;	NA	NA	NA	NA	IPR016140;	TRINITY_DN491246_c0_g1_i1	NA	NA	NA	NA	NA	NA
TRINITY_DN483169_c0_g1_i6	10.8209	1.03754e-09	Upregulated	732	52.87	475613321	99	1e-95	M8C3B8	NA	NA	Alpha-amylase inhibitor 0.19 [Aegilops tauschii]	EMT28734.1	unreviewed	Alpha-amylase inhibitor 0.19	F775_27547	Aegilops tauschii (Tausch's goatgrass) (Aegilops squarrosa)	154	NA	NA	extracellular space [GO:0005615]; alpha-amylase inhibitor activity [GO:0015066]; serine-type endopeptidase inhibitor activity [GO:0004867]	GO:0004867; GO:0005615; GO:0015066	NA	NA	NA	NA	NA	ats:F775_27547;	NA	NA	NA	EOG09361CA9;	NA	NA	NA	NA	PF00234;	NA	PS00426;	NA	NA	IPR016309;IPR006106;IPR006105;IPR016140;	TRINITY_DN483169_c0_g1_i6	NA	NA	NA	NA	NA	NA
TRINITY_DN521405_c1_g1_i6	10.6842	1.58536e-09	Upregulated	2061	48.28	475609166	85	5e-94	M8CU50	NA	NA	hypothetical protein F775_27291 [Aegilops tauschii]	EMT27296.1	unreviewed	Uncharacterized protein	F775_27291	Aegilops tauschii (Tausch's goatgrass) (Aegilops squarrosa)	280	NA	NA	nutrient reservoir activity [GO:0045735]	GO:0045735	NA	NA	NA	NA	NA	ats:F775_27291;	NA	NA	NA	EOG09360U30;	NA	NA	NA	NA	PF13016;	NA	NA	NA	NA	IPR016140;IPR001954;	TRINITY_DN521405_c1_g1_i6	NA	NA	NA	NA	NA	NA
TRINITY_DN433807_c0_g1_i2	10.5883	1.58536e-09	Upregulated	559	52.42	32400748	92	8e-52	Q7XYF0	0	NA	seed storage protein, partial [Triticum aestivum]	32400748	unreviewed	Seed storage protein (Fragment)	NA	Triticum aestivum (Wheat)	227	NA	NA	nutrient reservoir activity [GO:0045735]	GO:0045735	NA	NA	NA	NA	NA	NA	NA	NA	NA	NA	NA	NA	NA	NA	PF13016;	NA	NA	NA	NA	IPR016140;IPR001954;	TRINITY_DN433807_c0_g1_i2	NA	NA	NA	NA	NA	NA
TRINITY_DN458213_c1_g1_i2	10.156	2.53185e-09	Upregulated	1784	46.86	123957	100	4e-92	P17314	0	NA	RecName: Full=Alpha-amylase/trypsin inhibitor CM3; AltName: Full=Chloroform/methanol-soluble protein CM3; Flags: Precursor	123957	reviewed	Alpha-amylase/trypsin inhibitor CM3 (Chloroform/methanol-soluble protein CM3)	NA	Triticum aestivum (Wheat)	168	NA	NA	extracellular region [GO:0005576]; alpha-amylase inhibitor activity [GO:0015066]; serine-type endopeptidase inhibitor activity [GO:0004867]	GO:0004867; GO:0005576; GO:0015066	Protease inhibitor I6 (cereal trypsin/alpha-amylase inhibitor) family	NA	NA	TISSUE SPECIFICITY: Developing endosperm.	NA	NA	NA	NA	NA	EOG093617CP;	NA	NA	NA	NA	PF00234;	NA	PS00426;	NA	SUBCELLULAR LOCATION: Secreted.	IPR006106;IPR006105;IPR016140;	TRINITY_DN458213_c1_g1_i2	NA	NA	NA	NA	NA	NA
TRINITY_DN467951_c0_g2_i6	10.086	2.98284e-09	Upregulated	1257	47.02	21711	97	8e-78	Q41540	0	NA	CM 17 protein precursor [Triticum aestivum]	21711	unreviewed	CM 17 protein	NA	Triticum aestivum (Wheat)	143	NA	NA	serine-type endopeptidase inhibitor activity [GO:0004867]	GO:0004867	NA	NA	NA	NA	NA	NA	NA	NA	NA	NA	NA	NA	NA	NA	PF00234;	NA	PS00426;	NA	NA	IPR006106;IPR006105;IPR016140;	TRINITY_DN467951_c0_g2_i6	NA	NA	NA	NA	NA	NA
TRINITY_DN458213_c1_g1_i1	9.93926	4.02933e-09	Upregulated	1069	52.1	123957	100	3e-95	P17314	0	NA	RecName: Full=Alpha-amylase/trypsin inhibitor CM3; AltName: Full=Chloroform/methanol-soluble protein CM3; Flags: Precursor	123957	reviewed	Alpha-amylase/trypsin inhibitor CM3 (Chloroform/methanol-soluble protein CM3)	NA	Triticum aestivum (Wheat)	168	NA	NA	extracellular region [GO:0005576]; alpha-amylase inhibitor activity [GO:0015066]; serine-type endopeptidase inhibitor activity [GO:0004867]	GO:0004867; GO:0005576; GO:0015066	Protease inhibitor I6 (cereal trypsin/alpha-amylase inhibitor) family	NA	NA	TISSUE SPECIFICITY: Developing endosperm.	NA	NA	NA	NA	NA	EOG093617CP;	NA	NA	NA	NA	PF00234;	NA	PS00426;	NA	SUBCELLULAR LOCATION: Secreted.	IPR006106;IPR006105;IPR016140;	TRINITY_DN458213_c1_g1_i1	NA	NA	NA	NA	NA	NA
TRINITY_DN467951_c0_g2_i1	9.85464	4.49547e-09	Upregulated	1552	43.3	123958	100	2e-93	P16159	0	NA	RecName: Full=Alpha-amylase/trypsin inhibitor CM16; AltName: Full=Chloroform/methanol-soluble protein CM16; Flags: Precursor	123958	reviewed	Alpha-amylase/trypsin inhibitor CM16 (Chloroform/methanol-soluble protein CM16)	NA	Triticum aestivum (Wheat)	143	NA	NA	extracellular region [GO:0005576]; alpha-amylase inhibitor activity [GO:0015066]; serine-type endopeptidase inhibitor activity [GO:0004867]	GO:0004867; GO:0005576; GO:0015066	Protease inhibitor I6 (cereal trypsin/alpha-amylase inhibitor) family	NA	NA	TISSUE SPECIFICITY: Developing endosperm.	NA	NA	NA	NA	NA	EOG09360RH9;	NA	NA	NA	NA	PF00234;	NA	PS00426;	NA	SUBCELLULAR LOCATION: Secreted.	IPR006106;IPR006105;IPR016140;	TRINITY_DN467951_c0_g2_i1	NA	NA	NA	NA	NA	NA
TRINITY_DN483169_c0_g1_i2	9.83615	4.79536e-09	Upregulated	775	52.52	669027851	97	3e-102	A0A077RSX3	NA	NA	unnamed protein product [Triticum aestivum]	CDM81435	unreviewed	Uncharacterized protein	TRAES_3BF068600020CFD_c1	Triticum aestivum (Wheat)	152	NA	NA	extracellular space [GO:0005615]; serine-type endopeptidase inhibitor activity [GO:0004867]	GO:0004867; GO:0005615	NA	NA	NA	NA	NA	NA	NA	NA	NA	NA	NA	NA	NA	NA	PF00234;	NA	PS00426;	NA	NA	IPR016309;IPR006106;IPR006105;IPR016140;	TRINITY_DN483169_c0_g1_i2	NA	NA	NA	NA	NA	NA
TRINITY_DN467951_c0_g2_i5	9.83079	4.79536e-09	Upregulated	2051	42.08	123958	100	1e-91	P16159	0	NA	RecName: Full=Alpha-amylase/trypsin inhibitor CM16; AltName: Full=Chloroform/methanol-soluble protein CM16; Flags: Precursor	123958	reviewed	Alpha-amylase/trypsin inhibitor CM16 (Chloroform/methanol-soluble protein CM16)	NA	Triticum aestivum (Wheat)	143	NA	NA	extracellular region [GO:0005576]; alpha-amylase inhibitor activity [GO:0015066]; serine-type endopeptidase inhibitor activity [GO:0004867]	GO:0004867; GO:0005576; GO:0015066	Protease inhibitor I6 (cereal trypsin/alpha-amylase inhibitor) family	NA	NA	TISSUE SPECIFICITY: Developing endosperm.	NA	NA	NA	NA	NA	EOG09360RH9;	NA	NA	NA	NA	PF00234;	NA	PS00426;	NA	SUBCELLULAR LOCATION: Secreted.	IPR006106;IPR006105;IPR016140;	TRINITY_DN467951_c0_g2_i5	NA	NA	NA	NA	NA	NA
TRINITY_DN507641_c2_g3_i7	9.80713	2.53185e-09	Upregulated	1138	51.58	218767033	100	9e-71	B8YM17	0	NA	beta purothionin [Triticum urartu]	218767033	unreviewed	Beta purothionin	NA	Triticum urartu (Red wild einkorn) (Crithodium urartu)	137	NA	NA	defense response [GO:0006952]	GO:0006952	NA	NA	NA	NA	NA	NA	NA	NA	NA	NA	NA	NA	NA	NA	PF00321;	NA	PS00271;	NA	NA	IPR001010;	TRINITY_DN507641_c2_g3_i7	NA	NA	NA	NA	NA	NA
TRINITY_DN415837_c0_g2_i1	9.74672	4.02933e-09	Upregulated	2264	40.81	47827191	100	6e-68	Q10464	NA	NA	puroindoline b protein [Triticum aestivum]	BAD21119.1	reviewed	Puroindoline-B	PINB	Triticum aestivum (Wheat)	148	NA	NA	extracellular space [GO:0005615]; membrane [GO:0016020]; serine-type endopeptidase inhibitor activity [GO:0004867]; defense response to bacterium [GO:0042742]	GO:0004867; GO:0005615; GO:0016020; GO:0042742	NA	DEVELOPMENTAL STAGE: Starts to accumulate in seeds between 8 and 12 days after flowering. Levels increase markedly between 15 and 18 days after flowering, reaching a peak between 26 and 33 days after flowering. Levels then decline rapidly at none is detected at 40 days after flowering. Not detected in germinated seeds. {ECO:0000269|PubMed:7516201}.	NA	TISSUE SPECIFICITY: Endosperm and aleurone layer of developing kernels. In the aleurone layer, mainly localized to starch granules and the surface of the plasma membrane, forming a uniform layer, also abundant in the intercellular space. In the endosperm, mainly localized to starch granules and the plasma membrane, but less abundant in the intercellular space. Not found in roots or coleoptiles. {…	NA	NA	NA	NA	NA	EOG09360QC4;	NA	NA	NA	NA	PF00234;	NA	NA	NA	SUBCELLULAR LOCATION: Membrane {ECO:0000269|PubMed:16240178}. Secreted, extracellular space {ECO:0000269|PubMed:16240178}.	IPR006106;IPR016140;	TRINITY_DN415837_c0_g2_i1	NA	NA	NA	NA	NA	NA
TRINITY_DN429420_c0_g1_i1	9.42111	1.3741e-08	Upregulated	1253	48.68	475582216	98	2e-83	NA	NA	NA	Alpha-amylase/trypsin inhibitor CM1 [Aegilops tauschii]	EMT19062.1	NA	NA	NA	Aegilops tauschii(Aegilops tauschii)	NA	NA	NA	NA	NA	NA	NA	NA	NA	NA	NA	NA	NA	NA	NA	NA	NA	NA								TRINITY_DN429420_c0_g1_i1	NA	NA	NA	NA	NA	NA
TRINITY_DN483169_c0_g1_i4	9.31605	1.85445e-08	Upregulated	709	53.17	669027850	95	2e-91	W5D003	NA	NA	unnamed protein product [Triticum aestivum]	CDM81434	unreviewed	Uncharacterized protein	TRAES_3BF068600010CFD_c1	Triticum aestivum (Wheat)	154	NA	NA	extracellular space [GO:0005615]; serine-type endopeptidase inhibitor activity [GO:0004867]	GO:0004867; GO:0005615	NA	NA	NA	NA	NA	NA	NA	NA	NA	NA	NA	NA	NA	NA	PF00234;	NA	PS00426;	NA	NA	IPR016309;IPR006106;IPR006105;IPR016140;	TRINITY_DN483169_c0_g1_i4	NA	NA	NA	NA	NA	NA
TRINITY_DN492860_c4_g1_i5	9.30943	7.77474e-09	Upregulated	937	47.39	474329936	97	1e-60	NA	NA	NA	Avenin-3 [Triticum urartu]	EMS62569.1	NA	NA	NA	Triticum urartu(Triticum urartu)	NA	NA	NA	NA	NA	NA	NA	NA	NA	NA	NA	NA	NA	NA	NA	NA	NA	NA								TRINITY_DN492860_c4_g1_i5	NA	NA	NA	NA	NA	NA
TRINITY_DN523442_c2_g3_i9	9.08814	9.9246e-09	Upregulated	942	46.39	376341673	99	8e-33	H6VLQ5	0	NA	LMW-GS [Triticum aestivum]	376341673	unreviewed	LMW-GS	glu-3	Triticum aestivum (Wheat)	236	NA	NA	nutrient reservoir activity [GO:0045735]	GO:0045735	NA	NA	NA	NA	NA	NA	NA	NA	NA	NA	NA	NA	NA	NA	PF13016;	NA	NA	NA	NA	IPR016140;IPR001954;	TRINITY_DN523442_c2_g3_i9	NA	NA	NA	NA	NA	NA
TRINITY_DN523442_c2_g3_i11	9.04102	4.89516e-08	Upregulated	621	45.25	126256166	95	2e-26	A7KJC6	0	NA	Pt-35 protein [Aegilops tauschii]	126256166	unreviewed	Pt-35 protein	GluDt3-3	Aegilops tauschii (Tausch's goatgrass) (Aegilops squarrosa)	354	NA	NA	nutrient reservoir activity [GO:0045735]	GO:0045735	NA	NA	NA	NA	NA	NA	NA	NA	NA	NA	NA	NA	NA	NA	PF13016;	NA	NA	NA	NA	IPR016140;IPR001954;	TRINITY_DN523442_c2_g3_i11	NA	NA	NA	NA	NA	NA
TRINITY_DN507641_c2_g3_i1	9.01931	1.91653e-08	Upregulated	1009	50.55	2851607	92	6e-12	P01543	0	NA	RecName: Full=Purothionin A-1; AltName: Full=Beta-purothionin; AltName: Full=Purothionin A-I; Contains: RecName: Full=Purothionin A-1; Contains: RecName: Full=Acidic protein; Flags: Precursor	2851607	reviewed	Purothionin A-1 (Beta-purothionin) (Purothionin A-I) [Cleaved into: Purothionin A-1; Acidic protein]	THI1.3	Triticum aestivum (Wheat)	136	NA	NA	extracellular region [GO:0005576]; defense response [GO:0006952]	GO:0005576; GO:0006952	Plant thionin (TC 1.C.44) family	NA	NA	NA	NA	NA	1BHP;	NA	NA	NA	NA	NA	NA	NA	PF00321;	NA	PS00271;	NA	SUBCELLULAR LOCATION: Secreted.	IPR001010;	TRINITY_DN507641_c2_g3_i1	NA	NA	NA	NA	NA	NA
TRINITY_DN429420_c0_g1_i2	9.01141	2.02152e-08	Upregulated	1349	44.26	475582216	98	6e-83	NA	NA	NA	Alpha-amylase/trypsin inhibitor CM1 [Aegilops tauschii]	EMT19062.1	NA	NA	NA	Aegilops tauschii(Aegilops tauschii)	NA	NA	NA	NA	NA	NA	NA	NA	NA	NA	NA	NA	NA	NA	NA	NA	NA	NA								TRINITY_DN429420_c0_g1_i2	NA	NA	NA	NA	NA	NA
TRINITY_DN471576_c0_g1_i8	9.01068	5.20017e-08	Upregulated	748	49.87	229615618	99	3e-105	C4P661	NA	NA	monomeric alpha-amylase inhibitor, partial [Triticum dicoccoides]	ACQ83985.1	unreviewed	Monomeric alpha-amylase inhibitor (Fragment)	WMAI	Triticum dicoccoides (Wild emmer) (Triticum turgidum subsp. dicoccoides)	152	NA	NA	extracellular space [GO:0005615]; alpha-amylase inhibitor activity [GO:0015066]; serine-type endopeptidase inhibitor activity [GO:0004867]	GO:0004867; GO:0005615; GO:0015066	NA	NA	NA	NA	NA	NA	NA	NA	NA	NA	NA	NA	NA	NA	PF00234;	NA	PS00426;	NA	NA	IPR016309;IPR006106;IPR006105;IPR016140;	TRINITY_DN471576_c0_g1_i8	NA	NA	NA	NA	NA	NA
TRINITY_DN461351_c2_g1_i8	9.00031	4.99944e-08	Upregulated	636	50.94	474317551	98	3e-79	NA	NA	NA	hypothetical protein TRIUR3_07055 [Triticum urartu]	EMS62181.1	NA	NA	NA	Triticum urartu(Triticum urartu)	NA	NA	NA	NA	NA	NA	NA	NA	NA	NA	NA	NA	NA	NA	NA	NA	NA	NA								TRINITY_DN461351_c2_g1_i8	NA	NA	NA	NA	NA	NA
TRINITY_DN507641_c2_g3_i9	8.99055	1.10076e-08	Upregulated	2363	47.91	475460813	94	8e-108	NA	NA	NA	Alpha-2-purothionin [Aegilops tauschii]	EMT02033.1	NA	NA	NA	Aegilops tauschii(Aegilops tauschii)	NA	NA	NA	NA	NA	NA	NA	NA	NA	NA	NA	NA	NA	NA	NA	NA	NA	NA								TRINITY_DN507641_c2_g3_i9	NA	NA	NA	NA	NA	NA
TRINITY_DN471576_c0_g1_i5	8.95605	6.23302e-08	Upregulated	1036	49.9	229615618	99	9e-104	C4P661	NA	NA	monomeric alpha-amylase inhibitor, partial [Triticum dicoccoides]	ACQ83985.1	unreviewed	Monomeric alpha-amylase inhibitor (Fragment)	WMAI	Triticum dicoccoides (Wild emmer) (Triticum turgidum subsp. dicoccoides)	152	NA	NA	extracellular space [GO:0005615]; alpha-amylase inhibitor activity [GO:0015066]; serine-type endopeptidase inhibitor activity [GO:0004867]	GO:0004867; GO:0005615; GO:0015066	NA	NA	NA	NA	NA	NA	NA	NA	NA	NA	NA	NA	NA	NA	PF00234;	NA	PS00426;	NA	NA	IPR016309;IPR006106;IPR006105;IPR016140;	TRINITY_DN471576_c0_g1_i5	NA	NA	NA	NA	NA	NA
TRINITY_DN454598_c0_g1_i1	8.93058	6.83958e-08	Upregulated	347	52.16	338817617	100	4e-19	P0CZ08	0	NA	RecName: Full=Avenin-like a3; Flags: Precursor	338817617	reviewed	Avenin-like a3	NA	Triticum aestivum (Wheat)	175	NA	NA	nutrient reservoir activity [GO:0045735]	GO:0045735	Prolamin family	DEVELOPMENTAL STAGE: Expressed in developing grains. {ECO:0000269|Ref.1}.	NA	NA	NA	NA	NA	NA	NA	NA	NA	NA	NA	NA	PF13016;	NA	NA	NA	NA	IPR016140;IPR001954;	TRINITY_DN454598_c0_g1_i1	NA	NA	NA	NA	NA	NA
TRINITY_DN493982_c0_g1_i4	8.89993	7.91567e-08	Upregulated	1927	44.01	475608251	98	7e-173	M8CT91	NA	NA	12S seed storage globulin 1 [Aegilops tauschii]	EMT26971.1	unreviewed	12S seed storage globulin 1	F775_30249	Aegilops tauschii (Tausch's goatgrass) (Aegilops squarrosa)	555	NA	NA	nutrient reservoir activity [GO:0045735]	GO:0045735	NA	NA	NA	NA	NA	ats:F775_30249;	NA	NA	NA	EOG093607KS;	NA	NA	NA	NA	PF00190;	NA	NA	NA	NA	IPR006044;IPR006045;IPR014710;IPR011051;	TRINITY_DN493982_c0_g1_i4	NA	NA	NA	NA	NA	NA
TRINITY_DN462577_c1_g1_i2	8.86401	9.06983e-08	Upregulated	774	43.15	475609166	100	6e-66	M8CU50	NA	NA	hypothetical protein F775_27291 [Aegilops tauschii]	EMT27296.1	unreviewed	Uncharacterized protein	F775_27291	Aegilops tauschii (Tausch's goatgrass) (Aegilops squarrosa)	280	NA	NA	nutrient reservoir activity [GO:0045735]	GO:0045735	NA	NA	NA	NA	NA	ats:F775_27291;	NA	NA	NA	EOG09360U30;	NA	NA	NA	NA	PF13016;	NA	NA	NA	NA	IPR016140;IPR001954;	TRINITY_DN462577_c1_g1_i2	NA	NA	NA	NA	NA	NA
TRINITY_DN433807_c0_g1_i3	8.84399	9.83899e-08	Upregulated	513	53.02	1031917739	95	2e-48	A0A173DR05	NA	NA	type-b avenin-like protein [Triticum aestivum]	ANG56518	unreviewed	Type-b avenin-like protein	ALPb-7A1	Triticum aestivum (Wheat)	283	NA	NA	nutrient reservoir activity [GO:0045735]	GO:0045735	NA	NA	NA	NA	NA	NA	NA	NA	NA	NA	NA	NA	NA	NA	PF13016;	NA	NA	NA	NA	IPR016140;IPR001954;	TRINITY_DN433807_c0_g1_i3	NA	NA	NA	NA	NA	NA
TRINITY_DN495190_c0_g1_i10	8.817	1.10207e-07	Upregulated	758	43.14	7548844	100	2e-133	Q08837	0	NA	triticin precursor, partial [Triticum aestivum]	7548844	unreviewed	Triticin (Fragment)	NA	Triticum aestivum (Wheat)	502	NA	NA	nutrient reservoir activity [GO:0045735]	GO:0045735	NA	NA	NA	NA	NA	NA	NA	NA	NA	NA	NA	NA	NA	NA	PF00190;	NA	NA	NA	NA	IPR006044;IPR006045;IPR014710;IPR011051;	TRINITY_DN495190_c0_g1_i10	NA	NA	NA	NA	NA	NA
TRINITY_DN505844_c1_g3_i3	8.735	1.46511e-07	Upregulated	521	44.53	NA	NA	NA	NA	NA	NA	NA	NA	NA	NA	NA	NA	NA	NA	NA	NA	NA	NA	NA	NA	NA	NA	NA	NA	NA	NA	NA	NA	NA	NA	NA	NA	NA	NA	NA	NA	NA	TRINITY_DN505844_c1_g3_i3	NA	NA	NA	NA	NA	NA
TRINITY_DN523732_c1_g2_i1	8.6744	1.91127e-07	Upregulated	757	49.14	474451266	86	1e-118	NA	NA	NA	Beta-amylase [Triticum urartu]	EMS68884.1	NA	NA	NA	Triticum urartu(Triticum urartu)	NA	NA	NA	NA	NA	NA	NA	NA	NA	NA	NA	NA	NA	NA	NA	NA	NA	NA								TRINITY_DN523732_c1_g2_i1	757	G3M-10165-MONOMER	134	46.43	140	48
TRINITY_DN521529_c1_g1_i12	8.66752	1.95498e-07	Upregulated	341	36.36	NA	NA	NA	NA	NA	NA	NA	NA	NA	NA	NA	NA	NA	NA	NA	NA	NA	NA	NA	NA	NA	NA	NA	NA	NA	NA	NA	NA	NA	NA	NA	NA	NA	NA	NA	NA	NA	TRINITY_DN521529_c1_g1_i12	NA	NA	NA	NA	NA	NA
TRINITY_DN507641_c2_g3_i2	8.64158	2.0001e-07	Upregulated	354	42.66	5912388	100	2e-13	Q9S6Y2	0	NA	alpha purothionin, partial [Triticum aestivum]	5912388	unreviewed	Alpha purothionin (Fragment)	Pur-B1	Triticum aestivum (Wheat)	90	NA	NA	defense response [GO:0006952]	GO:0006952	NA	NA	NA	NA	NA	NA	NA	NA	NA	NA	NA	NA	NA	NA	PF00321;	NA	NA	NA	NA	IPR001010;	TRINITY_DN507641_c2_g3_i2	NA	NA	NA	NA	NA	NA
TRINITY_DN461351_c2_g1_i4	8.60394	2.24926e-07	Upregulated	599	49.92	473818588	86	1e-71	M7YIC7	NA	NA	hypothetical protein TRIUR3_15003 [Triticum urartu]	EMS46972.1	unreviewed	Uncharacterized protein	TRIUR3_15003	Triticum urartu (Red wild einkorn) (Crithodium urartu)	211	NA	NA	enzyme inhibitor activity [GO:0004857]	GO:0004857	NA	NA	NA	NA	NA	NA	NA	NA	NA	EOG09360P5N;	NA	NA	NA	NA	PF04043;	TIGR01614;	NA	NA	NA	IPR006501;	TRINITY_DN461351_c2_g1_i4	NA	NA	NA	NA	NA	NA
TRINITY_DN510351_c3_g1_i2	8.58848	8.55787e-08	Upregulated	270	60.37	122244839	92	5e-36	Q2A784	0	NA	RecName: Full=Avenin-like a1; AltName: Full=LMW-gliadin 2482; Short=LMGli2482; Short=TaAvlike-a1; Flags: Precursor	122244839	reviewed	Avenin-like a1 (LMW-gliadin 2482) (LMGli2482) (TaAvlike-a1)	AVNLA	Triticum aestivum (Wheat)	168	NA	NA	nutrient reservoir activity [GO:0045735]	GO:0045735	Prolamin family	DEVELOPMENTAL STAGE: Expressed in developing grains. {ECO:0000269|Ref.2}.	NA	NA	NA	NA	NA	NA	NA	NA	NA	NA	NA	NA	PF13016;	NA	NA	NA	NA	IPR016140;IPR001954;	TRINITY_DN510351_c3_g1_i2	NA	NA	NA	NA	NA	NA
TRINITY_DN414234_c0_g1_i1	8.57877	2.53121e-07	Upregulated	285	44.56	475610277	98	1e-51	M8CK39	NA	NA	Aspartic proteinase oryzasin-1 [Aegilops tauschii]	EMT27697.1	unreviewed	Aspartic proteinase oryzasin-1	F775_31628	Aegilops tauschii (Tausch's goatgrass) (Aegilops squarrosa)	525	NA	NA	aspartic-type endopeptidase activity [GO:0004190]; lipid metabolic process [GO:0006629]	GO:0004190; GO:0006629	Peptidase A1 family	NA	NA	NA	NA	ats:F775_31628;	NA	NA	NA	EOG093606Q0;	NA	NA	NA	PTHR13683;	PF00026;PF05184;PF03489;	NA	PS00141;PS51767;PS50015;	NA	NA	IPR001461;IPR001969;IPR033121;IPR021109;IPR007856;IPR008138;IPR011001;IPR008139;	TRINITY_DN414234_c0_g1_i1	NA	NA	NA	NA	NA	NA
TRINITY_DN521529_c1_g4_i2	8.51208	1.17076e-07	Upregulated	407	48.65	72537616	89	1e-48	Q3YFI0	NA	NA	alpha-type gliadin, partial [Triticum dicoccoides]	AAZ73730.1	unreviewed	Alpha-type gliadin (Fragment)	Gliw-5	Triticum dicoccoides (Wild emmer) (Triticum turgidum subsp. dicoccoides)	271	NA	NA	nutrient reservoir activity [GO:0045735]	GO:0045735	NA	NA	NA	NA	NA	NA	NA	NA	NA	NA	NA	NA	NA	NA	PF00234;	NA	NA	NA	NA	IPR016140;IPR001954;	TRINITY_DN521529_c1_g4_i2	NA	NA	NA	NA	NA	NA
TRINITY_DN521529_c1_g5_i1	8.49113	4.05019e-07	Upregulated	295	50.17	121096	97	3e-31	P04727	0	NA	RecName: Full=Alpha/beta-gliadin clone PW8142; AltName: Full=Prolamin; Flags: Precursor	121096	reviewed	Alpha/beta-gliadin clone PW8142 (Prolamin)	NA	Triticum aestivum (Wheat)	313	NA	NA	nutrient reservoir activity [GO:0045735]	GO:0045735	Gliadin/glutenin family	NA	NA	NA	NA	NA	NA	NA	NA	NA	NA	NA	NA	NA	PF00234;	NA	NA	NA	NA	IPR016140;IPR001954;	TRINITY_DN521529_c1_g5_i1	NA	NA	NA	NA	NA	NA
TRINITY_DN452900_c1_g3_i1	8.41277	4.77797e-07	Upregulated	543	46.96	474433865	75	9e-33	NA	NA	NA	hypothetical protein TRIUR3_14179 [Triticum urartu]	EMS68089.1	NA	NA	NA	Triticum urartu(Triticum urartu)	NA	NA	NA	NA	NA	NA	NA	NA	NA	NA	NA	NA	NA	NA	NA	NA	NA	NA								TRINITY_DN452900_c1_g3_i1	NA	NA	NA	NA	NA	NA
TRINITY_DN461351_c2_g1_i1	8.35632	2.30039e-08	Upregulated	1385	44.48	474317551	99	5e-96	NA	NA	NA	hypothetical protein TRIUR3_07055 [Triticum urartu]	EMS62181.1	NA	NA	NA	Triticum urartu(Triticum urartu)	NA	NA	NA	NA	NA	NA	NA	NA	NA	NA	NA	NA	NA	NA	NA	NA	NA	NA								TRINITY_DN461351_c2_g1_i1	NA	NA	NA	NA	NA	NA
TRINITY_DN493982_c0_g1_i6	8.31715	8.24433e-07	Upregulated	2019	43.29	475608251	100	3e-137	M8CT91	NA	NA	12S seed storage globulin 1 [Aegilops tauschii]	EMT26971.1	unreviewed	12S seed storage globulin 1	F775_30249	Aegilops tauschii (Tausch's goatgrass) (Aegilops squarrosa)	555	NA	NA	nutrient reservoir activity [GO:0045735]	GO:0045735	NA	NA	NA	NA	NA	ats:F775_30249;	NA	NA	NA	EOG093607KS;	NA	NA	NA	NA	PF00190;	NA	NA	NA	NA	IPR006044;IPR006045;IPR014710;IPR011051;	TRINITY_DN493982_c0_g1_i6	NA	NA	NA	NA	NA	NA
TRINITY_DN521529_c1_g3_i2	8.29185	9.15998e-07	Upregulated	250	49.6	474096896	98	6e-32	M8A3U4	NA	NA	Alpha/beta-gliadin [Triticum urartu]	EMS55084.1	unreviewed	Alpha/beta-gliadin	TRIUR3_24643	Triticum urartu (Red wild einkorn) (Crithodium urartu)	117	NA	NA	NA	NA	NA	NA	NA	NA	NA	NA	NA	NA	NA	EOG09361DSH;	NA	NA	NA	NA	PF00234;	NA	NA	NA	NA	IPR016140;	TRINITY_DN521529_c1_g3_i2	NA	NA	NA	NA	NA	NA
TRINITY_DN518599_c1_g1_i2	8.25928	9.41525e-07	Upregulated	1862	45.44	475610277	74	4e-134	M8CK39	NA	NA	Aspartic proteinase oryzasin-1 [Aegilops tauschii]	EMT27697.1	unreviewed	Aspartic proteinase oryzasin-1	F775_31628	Aegilops tauschii (Tausch's goatgrass) (Aegilops squarrosa)	525	NA	NA	aspartic-type endopeptidase activity [GO:0004190]; lipid metabolic process [GO:0006629]	GO:0004190; GO:0006629	Peptidase A1 family	NA	NA	NA	NA	ats:F775_31628;	NA	NA	NA	EOG093606Q0;	NA	NA	NA	PTHR13683;	PF00026;PF05184;PF03489;	NA	PS00141;PS51767;PS50015;	NA	NA	IPR001461;IPR001969;IPR033121;IPR021109;IPR007856;IPR008138;IPR011001;IPR008139;	TRINITY_DN518599_c1_g1_i2	NA	NA	NA	NA	NA	NA
TRINITY_DN465556_c0_g1_i1	8.25342	1.45005e-07	Upregulated	653	42.88	475611493	94	6e-55	M8BSX2	NA	NA	hypothetical protein F775_14277 [Aegilops tauschii]	EMT28105.1	unreviewed	Uncharacterized protein	F775_14277	Aegilops tauschii (Tausch's goatgrass) (Aegilops squarrosa)	90	NA	NA	NA	NA	NA	NA	NA	NA	NA	ats:F775_14277;	NA	NA	NA	EOG09360YLF;			NA								TRINITY_DN465556_c0_g1_i1	NA	NA	NA	NA	NA	NA
TRINITY_DN494586_c0_g1_i6	8.22149	1.17611e-06	Upregulated	665	46.32	56480742	100	3e-21	Q5MFP7	0	NA	low molecular weight glutenin [Triticum aestivum]	56480742	unreviewed	Low molecular weight glutenin	NA	Triticum aestivum (Wheat)	256	NA	NA	nutrient reservoir activity [GO:0045735]	GO:0045735	NA	NA	NA	NA	NA	NA	NA	NA	NA	NA	NA	NA	NA	NA	PF13016;	NA	NA	NA	NA	IPR016140;IPR001954;	TRINITY_DN494586_c0_g1_i6	NA	NA	NA	NA	NA	NA
TRINITY_DN468865_c1_g1_i2	8.21131	1.00363e-06	Upregulated	836	53.95	474103241	70	1e-101	M7Z6W8	NA	NA	hypothetical protein TRIUR3_06879 [Triticum urartu]	EMS55311.1	unreviewed	Uncharacterized protein	TRIUR3_06879	Triticum urartu (Red wild einkorn) (Crithodium urartu)	218	NA	NA	enzyme inhibitor activity [GO:0004857]	GO:0004857	NA	NA	NA	NA	NA	NA	NA	NA	NA	EOG09360P5N;	NA	NA	NA	NA	PF04043;	TIGR01614;	NA	NA	NA	IPR006501;	TRINITY_DN468865_c1_g1_i2	NA	NA	NA	NA	NA	NA
TRINITY_DN498899_c0_g2_i2	8.10019	1.60237e-06	Upregulated	895	44.92	474346226	99	1e-146	NA	NA	NA	hypothetical protein TRIUR3_07722 [Triticum urartu]	EMS62843.1	NA	NA	NA	Triticum urartu(Triticum urartu)	NA	NA	NA	NA	NA	NA	NA	NA	NA	NA	NA	NA	NA	NA	NA	NA	NA	NA								TRINITY_DN498899_c0_g2_i2	NA	NA	NA	NA	NA	NA
TRINITY_DN506018_c2_g7_i4	8.07516	1.78725e-07	Upregulated	379	45.91	NA	NA	NA	NA	NA	NA	NA	NA	NA	NA	NA	NA	NA	NA	NA	NA	NA	NA	NA	NA	NA	NA	NA	NA	NA	NA	NA	NA	NA	NA	NA	NA	NA	NA	NA	NA	NA	TRINITY_DN506018_c2_g7_i4	NA	NA	NA	NA	NA	NA
TRINITY_DN485591_c1_g4_i7	7.99213	2.48656e-06	Upregulated	1000	46.1	475571964	99	5e-81	NA	NA	NA	hypothetical protein F775_15689 [Aegilops tauschii]	EMT16383.1	NA	NA	NA	Aegilops tauschii(Aegilops tauschii)	NA	NA	NA	NA	NA	NA	NA	NA	NA	NA	NA	NA	NA	NA	NA	NA	NA	NA								TRINITY_DN485591_c1_g4_i7	NA	NA	NA	NA	NA	NA
TRINITY_DN495634_c0_g2_i1	7.99129	1.80127e-07	Upregulated	1043	43.05	475573425	96	3e-33	NA	NA	NA	hypothetical protein F775_24456 [Aegilops tauschii]	EMT16745.1	NA	NA	NA	Aegilops tauschii(Aegilops tauschii)	NA	NA	NA	NA	NA	NA	NA	NA	NA	NA	NA	NA	NA	NA	NA	NA	NA	NA								TRINITY_DN495634_c0_g2_i1	NA	NA	NA	NA	NA	NA
TRINITY_DN461148_c2_g1_i7	7.9864	1.23689e-07	Upregulated	875	39.77	669031100	97	3e-31	W5CTA6	NA	NA	unnamed protein product [Triticum aestivum]	CDM85870	unreviewed	Uncharacterized protein	TRAES_3BF001100040CFD_c1 TRAES_3BF001200050CFD_c1	Triticum aestivum (Wheat)	74	NA	NA	defense response [GO:0006952]	GO:0006952	DEFL family	NA	NA	NA	NA	NA	NA	NA	NA	EOG09360Y66;	NA	NA	NA	NA	NA	NA	PS00940;	NA	NA	IPR008176;IPR003614;	TRINITY_DN461148_c2_g1_i7	NA	NA	NA	NA	NA	NA
TRINITY_DN518599_c1_g1_i15	7.95364	1.7113e-07	Upregulated	2205	46.98	475610277	88	0	M8CK39	NA	NA	Aspartic proteinase oryzasin-1 [Aegilops tauschii]	EMT27697.1	unreviewed	Aspartic proteinase oryzasin-1	F775_31628	Aegilops tauschii (Tausch's goatgrass) (Aegilops squarrosa)	525	NA	NA	aspartic-type endopeptidase activity [GO:0004190]; lipid metabolic process [GO:0006629]	GO:0004190; GO:0006629	Peptidase A1 family	NA	NA	NA	NA	ats:F775_31628;	NA	NA	NA	EOG093606Q0;	NA	NA	NA	PTHR13683;	PF00026;PF05184;PF03489;	NA	PS00141;PS51767;PS50015;	NA	NA	IPR001461;IPR001969;IPR033121;IPR021109;IPR007856;IPR008138;IPR011001;IPR008139;	TRINITY_DN518599_c1_g1_i15	NA	NA	NA	NA	NA	NA
TRINITY_DN518599_c1_g1_i7	7.95164	9.41525e-07	Upregulated	2406	43.85	474072546	85	0	M7YUQ6	NA	NA	Aspartic proteinase oryzasin-1 [Triticum urartu]	EMS54428.1	unreviewed	Aspartic proteinase oryzasin-1	TRIUR3_25426	Triticum urartu (Red wild einkorn) (Crithodium urartu)	503	NA	NA	aspartic-type endopeptidase activity [GO:0004190]; lipid metabolic process [GO:0006629]	GO:0004190; GO:0006629	Peptidase A1 family	NA	NA	NA	NA	NA	NA	NA	NA	EOG093606Q0;	NA	NA	NA	PTHR13683;	PF00026;PF05184;PF03489;	NA	PS00141;PS51767;PS50015;	NA	NA	IPR001461;IPR001969;IPR033121;IPR021109;IPR033869;IPR007856;IPR008138;IPR011001;IPR008139;	TRINITY_DN518599_c1_g1_i7	NA	NA	NA	NA	NA	NA
TRINITY_DN490415_c0_g1_i8	7.94384	1.0675e-07	Upregulated	470	45.74	282721198	99	3e-25	D2X6D9	NA	NA	alpha-gliadin [Triticum durum]	ADA83699.1	unreviewed	Alpha-gliadin	NA	Triticum turgidum subsp. durum (Durum wheat) (Triticum durum)	313	NA	NA	nutrient reservoir activity [GO:0045735]	GO:0045735	NA	NA	NA	NA	NA	NA	NA	NA	NA	NA	NA	NA	NA	NA	PF13016;	NA	NA	NA	NA	IPR016140;IPR001954;	TRINITY_DN490415_c0_g1_i8	NA	NA	NA	NA	NA	NA
TRINITY_DN521529_c1_g1_i2	7.91043	1.2548e-06	Upregulated	307	47.56	807780856	100	7e-26	A0A0E3UQW7	NA	NA	alpha-gliadin, partial [Triticum macha]	AKC91223	unreviewed	Alpha-gliadin (Fragment)	NA	Triticum macha	303	NA	NA	nutrient reservoir activity [GO:0045735]	GO:0045735	NA	NA	NA	NA	NA	NA	NA	NA	NA	NA	NA	NA	NA	NA	PF13016;PF00234;	NA	NA	NA	NA	IPR016140;IPR001954;	TRINITY_DN521529_c1_g1_i2	NA	NA	NA	NA	NA	NA
TRINITY_DN500838_c11_g1_i6	7.89319	3.88551e-06	Upregulated	493	49.49	475627926	67	8e-33	N1R5J2	NA	NA	hypothetical protein F775_27244 [Aegilops tauschii]	EMT33832.1	unreviewed	Uncharacterized protein	F775_27244	Aegilops tauschii (Tausch's goatgrass) (Aegilops squarrosa)	89	NA	NA	defense response [GO:0006952]	GO:0006952	NA	NA	NA	NA	NA	ats:F775_27244;	NA	NA	NA	EOG09360TP5;	NA	NA	NA	NA	NA	NA	NA	NA	NA	IPR003614;	TRINITY_DN500838_c11_g1_i6	NA	NA	NA	NA	NA	NA
TRINITY_DN521529_c1_g1_i7	7.88759	5.02878e-06	Upregulated	238	47.9	475587515	96	2e-30	N1R1F0	NA	NA	hypothetical protein F775_25569 [Aegilops tauschii]	EMT20568.1	unreviewed	Uncharacterized protein	F775_25569	Aegilops tauschii (Tausch's goatgrass) (Aegilops squarrosa)	223	NA	NA	nutrient reservoir activity [GO:0045735]	GO:0045735	NA	NA	NA	NA	NA	ats:F775_25569;	NA	NA	NA	EOG09361DSH;	NA	NA	NA	NA	PF00234;	NA	NA	NA	NA	IPR016140;IPR001954;	TRINITY_DN521529_c1_g1_i7	NA	NA	NA	NA	NA	NA
TRINITY_DN518599_c1_g1_i12	7.88277	4.60371e-06	Upregulated	1948	44.87	475610277	69	9e-118	M8CK39	NA	NA	Aspartic proteinase oryzasin-1 [Aegilops tauschii]	EMT27697.1	unreviewed	Aspartic proteinase oryzasin-1	F775_31628	Aegilops tauschii (Tausch's goatgrass) (Aegilops squarrosa)	525	NA	NA	aspartic-type endopeptidase activity [GO:0004190]; lipid metabolic process [GO:0006629]	GO:0004190; GO:0006629	Peptidase A1 family	NA	NA	NA	NA	ats:F775_31628;	NA	NA	NA	EOG093606Q0;	NA	NA	NA	PTHR13683;	PF00026;PF05184;PF03489;	NA	PS00141;PS51767;PS50015;	NA	NA	IPR001461;IPR001969;IPR033121;IPR021109;IPR007856;IPR008138;IPR011001;IPR008139;	TRINITY_DN518599_c1_g1_i12	NA	NA	NA	NA	NA	NA
TRINITY_DN454598_c0_g1_i2	7.88106	1.34839e-06	Upregulated	343	51.31	122244839	100	3e-23	Q2A784	0	NA	RecName: Full=Avenin-like a1; AltName: Full=LMW-gliadin 2482; Short=LMGli2482; Short=TaAvlike-a1; Flags: Precursor	122244839	reviewed	Avenin-like a1 (LMW-gliadin 2482) (LMGli2482) (TaAvlike-a1)	AVNLA	Triticum aestivum (Wheat)	168	NA	NA	nutrient reservoir activity [GO:0045735]	GO:0045735	Prolamin family	DEVELOPMENTAL STAGE: Expressed in developing grains. {ECO:0000269|Ref.2}.	NA	NA	NA	NA	NA	NA	NA	NA	NA	NA	NA	NA	PF13016;	NA	NA	NA	NA	IPR016140;IPR001954;	TRINITY_DN454598_c0_g1_i2	NA	NA	NA	NA	NA	NA
TRINITY_DN518599_c1_g1_i11	7.84968	5.32714e-06	Upregulated	1508	46.29	475610277	59	4e-85	M8CK39	NA	NA	Aspartic proteinase oryzasin-1 [Aegilops tauschii]	EMT27697.1	unreviewed	Aspartic proteinase oryzasin-1	F775_31628	Aegilops tauschii (Tausch's goatgrass) (Aegilops squarrosa)	525	NA	NA	aspartic-type endopeptidase activity [GO:0004190]; lipid metabolic process [GO:0006629]	GO:0004190; GO:0006629	Peptidase A1 family	NA	NA	NA	NA	ats:F775_31628;	NA	NA	NA	EOG093606Q0;	NA	NA	NA	PTHR13683;	PF00026;PF05184;PF03489;	NA	PS00141;PS51767;PS50015;	NA	NA	IPR001461;IPR001969;IPR033121;IPR021109;IPR007856;IPR008138;IPR011001;IPR008139;	TRINITY_DN518599_c1_g1_i11	NA	NA	NA	NA	NA	NA
TRINITY_DN502320_c0_g3_i4	7.82217	5.36641e-06	Upregulated	726	46.42	475504024	90	7e-105	NA	NA	NA	hypothetical protein F775_05744 [Aegilops tauschii]	EMT04599.1	NA	NA	NA	Aegilops tauschii(Aegilops tauschii)	NA	NA	NA	NA	NA	NA	NA	NA	NA	NA	NA	NA	NA	NA	NA	NA	NA	NA								TRINITY_DN502320_c0_g3_i4	NA	NA	NA	NA	NA	NA
TRINITY_DN490415_c0_g1_i1	7.74804	9.0694e-06	Upregulated	227	51.54	147883554	100	4e-16	A5JSA9	0	NA	alpha-gliadin [Triticum aestivum]	147883554	unreviewed	Alpha-gliadin	Gli-G6	Triticum aestivum (Wheat)	312	NA	NA	nutrient reservoir activity [GO:0045735]	GO:0045735	NA	NA	NA	NA	NA	NA	NA	NA	NA	NA	NA	NA	NA	NA	PF13016;	NA	NA	NA	NA	IPR016140;IPR001954;	TRINITY_DN490415_c0_g1_i1	NA	NA	NA	NA	NA	NA
TRINITY_DN500279_c0_g2_i3	7.72649	2.78395e-07	Upregulated	594	51.18	474451266	100	2e-49	NA	NA	NA	Beta-amylase [Triticum urartu]	EMS68884.1	NA	NA	NA	Triticum urartu(Triticum urartu)	NA	NA	NA	NA	NA	NA	NA	NA	NA	NA	NA	NA	NA	NA	NA	NA	NA	NA								TRINITY_DN500279_c0_g2_i3	NA	NA	NA	NA	NA	NA
TRINITY_DN500838_c11_g1_i1	7.72014	7.95794e-06	Upregulated	438	52.51	475627926	65	3e-32	N1R5J2	NA	NA	hypothetical protein F775_27244 [Aegilops tauschii]	EMT33832.1	unreviewed	Uncharacterized protein	F775_27244	Aegilops tauschii (Tausch's goatgrass) (Aegilops squarrosa)	89	NA	NA	defense response [GO:0006952]	GO:0006952	NA	NA	NA	NA	NA	ats:F775_27244;	NA	NA	NA	EOG09360TP5;	NA	NA	NA	NA	NA	NA	NA	NA	NA	IPR003614;	TRINITY_DN500838_c11_g1_i1	NA	NA	NA	NA	NA	NA
TRINITY_DN500279_c0_g2_i1	7.70342	1.10296e-05	Upregulated	645	51.01	474451266	93	1e-41	NA	NA	NA	Beta-amylase [Triticum urartu]	EMS68884.1	NA	NA	NA	Triticum urartu(Triticum urartu)	NA	NA	NA	NA	NA	NA	NA	NA	NA	NA	NA	NA	NA	NA	NA	NA	NA	NA								TRINITY_DN500279_c0_g2_i1	NA	NA	NA	NA	NA	NA
TRINITY_DN505844_c1_g1_i1	7.66134	1.28068e-05	Upregulated	309	45.31	NA	NA	NA	NA	NA	NA	NA	NA	NA	NA	NA	NA	NA	NA	NA	NA	NA	NA	NA	NA	NA	NA	NA	NA	NA	NA	NA	NA	NA	NA	NA	NA	NA	NA	NA	NA	NA	TRINITY_DN505844_c1_g1_i1	NA	NA	NA	NA	NA	NA
TRINITY_DN346926_c0_g2_i1	7.65903	1.24577e-05	Upregulated	226	61.5	475546491	100	2e-46	NA	NA	NA	hypothetical protein F775_31509 [Aegilops tauschii]	EMT10690.1	NA	NA	NA	Aegilops tauschii(Aegilops tauschii)	NA	NA	NA	NA	NA	NA	NA	NA	NA	NA	NA	NA	NA	NA	NA	NA	NA	NA								TRINITY_DN346926_c0_g2_i1	NA	NA	NA	NA	NA	NA
TRINITY_DN450055_c0_g1_i3	7.65176	1.09994e-05	Upregulated	1117	44.14	473822225	92	9e-131	M7YJQ0	NA	NA	hypothetical protein TRIUR3_06385 [Triticum urartu]	EMS47051.1	unreviewed	Uncharacterized protein	TRIUR3_06385	Triticum urartu (Red wild einkorn) (Crithodium urartu)	200	NA	NA	enzyme inhibitor activity [GO:0004857]	GO:0004857	NA	NA	NA	NA	NA	NA	NA	NA	NA	EOG09360P5N;	NA	NA	NA	NA	PF04043;	TIGR01614;	NA	NA	NA	IPR006501;	TRINITY_DN450055_c0_g1_i3	NA	NA	NA	NA	NA	NA
TRINITY_DN492860_c4_g1_i2	7.60147	1.70279e-05	Upregulated	523	44.74	281335538	79	9e-24	D2KFG9	0	NA	gliadin/avenin-like seed protein [Triticum aestivum]	281335538	unreviewed	Gliadin/avenin-like seed protein	NA	Triticum aestivum (Wheat)	201	NA	NA	nutrient reservoir activity [GO:0045735]	GO:0045735	NA	NA	NA	NA	NA	NA	NA	NA	NA	EOG09360U30;	NA	NA	NA	NA	PF13016;	NA	NA	NA	NA	IPR016140;IPR001954;	TRINITY_DN492860_c4_g1_i2	NA	NA	NA	NA	NA	NA
TRINITY_DN485591_c1_g4_i2	7.58205	1.4927e-05	Upregulated	836	49.04	475571964	96	1e-79	NA	NA	NA	hypothetical protein F775_15689 [Aegilops tauschii]	EMT16383.1	NA	NA	NA	Aegilops tauschii(Aegilops tauschii)	NA	NA	NA	NA	NA	NA	NA	NA	NA	NA	NA	NA	NA	NA	NA	NA	NA	NA								TRINITY_DN485591_c1_g4_i2	NA	NA	NA	NA	NA	NA
TRINITY_DN459042_c0_g1_i3	7.54327	2.08854e-06	Upregulated	696	47.84	669031199	100	1e-40	A0A077S3V7	NA	NA	unnamed protein product [Triticum aestivum]	CDM86025	unreviewed	Uncharacterized protein	TRAES_3BF113400070CFD_c1	Triticum aestivum (Wheat)	107	NA	NA	defense response [GO:0006952]	GO:0006952	NA	NA	NA	NA	NA	NA	NA	NA	NA	NA	NA	NA	NA	NA	NA	NA	NA	NA	NA	IPR003614;	TRINITY_DN459042_c0_g1_i3	NA	NA	NA	NA	NA	NA
TRINITY_DN497488_c1_g2_i13	7.53198	2.14188e-05	Upregulated	1446	54.36	474074549	86	4e-146	M7Z3H3	NA	NA	Acid phosphatase 1 [Triticum urartu]	EMS54507.1	unreviewed	Acid phosphatase 1	TRIUR3_18162	Triticum urartu (Red wild einkorn) (Crithodium urartu)	280	NA	NA	acid phosphatase activity [GO:0003993]	GO:0003993	NA	NA	NA	NA	NA	NA	NA	NA	NA	EOG09360K48;	NA	NA	NA	NA	PF03767;	TIGR01675;	NA	NA	NA	IPR005519;IPR010028;IPR014403;IPR023214;	TRINITY_DN497488_c1_g2_i13	1446	G3G-11520-MONOMER	280	86.07	280	39
TRINITY_DN399359_c0_g2_i1	7.5287	2.31782e-06	Upregulated	1048	49.52	326533758	80	1e-106	F2EDI8	0	NA	predicted protein [Hordeum vulgare subsp. vulgare]	326533758	unreviewed	Predicted protein	NA	Hordeum vulgare subsp. vulgare (Domesticated barley)	207	NA	NA	enzyme inhibitor activity [GO:0004857]	GO:0004857	NA	NA	NA	NA	NA	NA	NA	NA	NA	NA	NA	NA	NA	NA	PF04043;	TIGR01614;	NA	NA	NA	IPR006501;	TRINITY_DN399359_c0_g2_i1	NA	NA	NA	NA	NA	NA
TRINITY_DN498818_c2_g3_i2	7.51341	2.43177e-05	Upregulated	1020	48.53	45533919	98	3e-49	Q6R500	0	NA	HMW glutenin subunit, partial [Aegilops tauschii]	45533919	unreviewed	HMW glutenin subunit (Fragment)	HMW-GS	Aegilops tauschii (Tausch's goatgrass) (Aegilops squarrosa)	131	NA	NA	nutrient reservoir activity [GO:0045735]	GO:0045735	NA	NA	NA	NA	NA	NA	NA	NA	NA	NA	NA	NA	NA	NA	PF03157;	NA	NA	NA	NA	IPR016140;IPR001419;	TRINITY_DN498818_c2_g3_i2	NA	NA	NA	NA	NA	NA
TRINITY_DN500838_c11_g1_i4	7.50178	2.07062e-05	Upregulated	560	53.21	475627926	64	3e-28	N1R5J2	NA	NA	hypothetical protein F775_27244 [Aegilops tauschii]	EMT33832.1	unreviewed	Uncharacterized protein	F775_27244	Aegilops tauschii (Tausch's goatgrass) (Aegilops squarrosa)	89	NA	NA	defense response [GO:0006952]	GO:0006952	NA	NA	NA	NA	NA	ats:F775_27244;	NA	NA	NA	EOG09360TP5;	NA	NA	NA	NA	NA	NA	NA	NA	NA	IPR003614;	TRINITY_DN500838_c11_g1_i4	NA	NA	NA	NA	NA	NA
TRINITY_DN491120_c4_g4_i3	7.48519	2.43447e-05	Upregulated	1056	55.11	475473971	95	2e-178	NA	NA	NA	Aspartic proteinase nepenthesin-1 [Aegilops tauschii]	EMT02514.1	NA	NA	NA	Aegilops tauschii(Aegilops tauschii)	NA	NA	NA	NA	NA	NA	NA	NA	NA	NA	NA	NA	NA	NA	NA	NA	NA	NA								TRINITY_DN491120_c4_g4_i3	NA	NA	NA	NA	NA	NA
TRINITY_DN482282_c2_g1_i3	7.4752	1.48947e-07	Upregulated	1849	39.37	475583570	83	9e-121	R7WFY7	NA	NA	hypothetical protein F775_14471 [Aegilops tauschii]	EMT19499.1	unreviewed	Uncharacterized protein	F775_14471	Aegilops tauschii (Tausch's goatgrass) (Aegilops squarrosa)	212	NA	NA	enzyme inhibitor activity [GO:0004857]	GO:0004857	NA	NA	NA	NA	NA	ats:F775_14471;	NA	NA	NA	EOG09360X9V;	NA	NA	NA	NA	PF04043;	TIGR01614;	NA	NA	NA	IPR006501;	TRINITY_DN482282_c2_g1_i3	NA	NA	NA	NA	NA	NA
TRINITY_DN461148_c2_g1_i1	7.47507	2.53206e-05	Upregulated	635	41.89	669031100	97	5e-32	W5CTA6	NA	NA	unnamed protein product [Triticum aestivum]	CDM85870	unreviewed	Uncharacterized protein	TRAES_3BF001100040CFD_c1 TRAES_3BF001200050CFD_c1	Triticum aestivum (Wheat)	74	NA	NA	defense response [GO:0006952]	GO:0006952	DEFL family	NA	NA	NA	NA	NA	NA	NA	NA	EOG09360Y66;	NA	NA	NA	NA	NA	NA	PS00940;	NA	NA	IPR008176;IPR003614;	TRINITY_DN461148_c2_g1_i1	NA	NA	NA	NA	NA	NA
TRINITY_DN521405_c1_g1_i2	7.44377	3.31636e-05	Upregulated	526	51.33	474088332	98	2e-60	M7ZQV8	NA	NA	Avenin-3 [Triticum urartu]	EMS54755.1	unreviewed	Avenin-3	TRIUR3_14381	Triticum urartu (Red wild einkorn) (Crithodium urartu)	232	NA	NA	nutrient reservoir activity [GO:0045735]	GO:0045735	NA	NA	NA	NA	NA	NA	NA	NA	NA	EOG09360U30;	NA	NA	NA	NA	PF13016;	NA	NA	NA	NA	IPR016140;IPR001954;	TRINITY_DN521405_c1_g1_i2	NA	NA	NA	NA	NA	NA
TRINITY_DN461148_c2_g1_i5	7.43567	1.14251e-07	Upregulated	810	41.11	669031100	99	1e-36	W5CTA6	NA	NA	unnamed protein product [Triticum aestivum]	CDM85870	unreviewed	Uncharacterized protein	TRAES_3BF001100040CFD_c1 TRAES_3BF001200050CFD_c1	Triticum aestivum (Wheat)	74	NA	NA	defense response [GO:0006952]	GO:0006952	DEFL family	NA	NA	NA	NA	NA	NA	NA	NA	EOG09360Y66;	NA	NA	NA	NA	NA	NA	PS00940;	NA	NA	IPR008176;IPR003614;	TRINITY_DN461148_c2_g1_i5	NA	NA	NA	NA	NA	NA
TRINITY_DN485591_c1_g3_i5	7.41092	3.29541e-05	Upregulated	908	44.93	474153997	72	1e-35	M7ZBP9	NA	NA	hypothetical protein TRIUR3_21316 [Triticum urartu]	EMS57051.1	unreviewed	Uncharacterized protein	TRIUR3_21316	Triticum urartu (Red wild einkorn) (Crithodium urartu)	149	NA	NA	defense response [GO:0006952]	GO:0006952	NA	NA	NA	NA	NA	NA	NA	NA	NA	EOG09361B53;	NA	NA	NA	NA	NA	NA	NA	NA	NA	IPR003614;	TRINITY_DN485591_c1_g3_i5	NA	NA	NA	NA	NA	NA
TRINITY_DN461351_c2_g1_i3	7.37497	3.98709e-05	Upregulated	495	53.74	473818588	98	7e-65	M7YIC7	NA	NA	hypothetical protein TRIUR3_15003 [Triticum urartu]	EMS46972.1	unreviewed	Uncharacterized protein	TRIUR3_15003	Triticum urartu (Red wild einkorn) (Crithodium urartu)	211	NA	NA	enzyme inhibitor activity [GO:0004857]	GO:0004857	NA	NA	NA	NA	NA	NA	NA	NA	NA	EOG09360P5N;	NA	NA	NA	NA	PF04043;	TIGR01614;	NA	NA	NA	IPR006501;	TRINITY_DN461351_c2_g1_i3	NA	NA	NA	NA	NA	NA
TRINITY_DN492860_c4_g1_i1	7.36262	4.677e-05	Upregulated	606	46.04	281335538	98	1e-26	D2KFG9	0	NA	gliadin/avenin-like seed protein [Triticum aestivum]	281335538	unreviewed	Gliadin/avenin-like seed protein	NA	Triticum aestivum (Wheat)	201	NA	NA	nutrient reservoir activity [GO:0045735]	GO:0045735	NA	NA	NA	NA	NA	NA	NA	NA	NA	EOG09360U30;	NA	NA	NA	NA	PF13016;	NA	NA	NA	NA	IPR016140;IPR001954;	TRINITY_DN492860_c4_g1_i1	NA	NA	NA	NA	NA	NA
TRINITY_DN461148_c2_g1_i10	7.34426	1.31239e-07	Upregulated	777	41.18	669031100	99	8e-37	W5CTA6	NA	NA	unnamed protein product [Triticum aestivum]	CDM85870	unreviewed	Uncharacterized protein	TRAES_3BF001100040CFD_c1 TRAES_3BF001200050CFD_c1	Triticum aestivum (Wheat)	74	NA	NA	defense response [GO:0006952]	GO:0006952	DEFL family	NA	NA	NA	NA	NA	NA	NA	NA	EOG09360Y66;	NA	NA	NA	NA	NA	NA	PS00940;	NA	NA	IPR008176;IPR003614;	TRINITY_DN461148_c2_g1_i10	NA	NA	NA	NA	NA	NA
TRINITY_DN494586_c0_g1_i2	7.30716	6.59726e-06	Upregulated	595	47.06	23451227	100	3e-21	Q8H737	0	NA	lmw-gs, partial [Triticum aestivum]	23451227	unreviewed	Lmw-gs (Fragment)	NA	Triticum aestivum (Wheat)	203	NA	NA	nutrient reservoir activity [GO:0045735]	GO:0045735	NA	NA	NA	NA	NA	NA	NA	NA	NA	NA	NA	NA	NA	NA	PF13016;	NA	NA	NA	NA	IPR016140;IPR001954;	TRINITY_DN494586_c0_g1_i2	NA	NA	NA	NA	NA	NA
TRINITY_DN490415_c0_g1_i7	7.29803	1.68405e-05	Upregulated	293	49.83	78708263	61	9e-11	Q339N9	0	NA	retrotransposon protein, putative, unclassified [Oryza sativa Japonica Group]	78708263	unreviewed	Retrotransposon protein, putative, unclassified	LOC_Os10g20010	Oryza sativa subsp. japonica (Rice)	111	NA	NA	NA	NA	NA	NA	NA	NA	NA	NA	NA	NA	KOG0017;COG2801;				NA								TRINITY_DN490415_c0_g1_i7	NA	NA	NA	NA	NA	NA
TRINITY_DN506018_c2_g6_i1	7.29557	1.6959e-05	Upregulated	266	49.62	NA	NA	NA	NA	NA	NA	NA	NA	NA	NA	NA	NA	NA	NA	NA	NA	NA	NA	NA	NA	NA	NA	NA	NA	NA	NA	NA	NA	NA	NA	NA	NA	NA	NA	NA	NA	NA	TRINITY_DN506018_c2_g6_i1	NA	NA	NA	NA	NA	NA
TRINITY_DN506018_c2_g3_i4	7.26418	4.9123e-07	Upregulated	463	46	NA	NA	NA	NA	NA	NA	NA	NA	NA	NA	NA	NA	NA	NA	NA	NA	NA	NA	NA	NA	NA	NA	NA	NA	NA	NA	NA	NA	NA	NA	NA	NA	NA	NA	NA	NA	NA	TRINITY_DN506018_c2_g3_i4	NA	NA	NA	NA	NA	NA
TRINITY_DN521529_c1_g1_i4	7.23193	8.03636e-05	Upregulated	222	35.14	NA	NA	NA	NA	NA	NA	NA	NA	NA	NA	NA	NA	NA	NA	NA	NA	NA	NA	NA	NA	NA	NA	NA	NA	NA	NA	NA	NA	NA	NA	NA	NA	NA	NA	NA	NA	NA	TRINITY_DN521529_c1_g1_i4	NA	NA	NA	NA	NA	NA
TRINITY_DN346926_c0_g1_i1	7.20361	8.61099e-05	Upregulated	292	63.01	475530535	94	8e-58	NA	NA	NA	hypothetical protein F775_13286 [Aegilops tauschii]	EMT07915.1	NA	NA	NA	Aegilops tauschii(Aegilops tauschii)	NA	NA	NA	NA	NA	NA	NA	NA	NA	NA	NA	NA	NA	NA	NA	NA	NA	NA								TRINITY_DN346926_c0_g1_i1	NA	NA	NA	NA	NA	NA
TRINITY_DN503290_c0_g2_i2	7.17565	9.22751e-05	Upregulated	814	41.03	474150649	94	1e-81	M7ZA37	NA	NA	Cysteine proteinase inhibitor 8 [Triticum urartu]	EMS56927.1	unreviewed	Cysteine proteinase inhibitor	TRIUR3_27977	Triticum urartu (Red wild einkorn) (Crithodium urartu)	128	NA	NA	cysteine-type endopeptidase inhibitor activity [GO:0004869]	GO:0004869	Cystatin family, Phytocystatin subfamily	NA	NA	NA	NA	NA	NA	NA	NA	EOG09360SNQ;	NA	NA	NA	PTHR11413;	PF16845;	NA	PS00287;	NA	NA	IPR027214;IPR000010;IPR018073;	TRINITY_DN503290_c0_g2_i2	NA	NA	NA	NA	NA	NA
TRINITY_DN495634_c0_g2_i3	7.16385	2.29492e-05	Upregulated	1229	42.31	475573425	89	2e-26	NA	NA	NA	hypothetical protein F775_24456 [Aegilops tauschii]	EMT16745.1	NA	NA	NA	Aegilops tauschii(Aegilops tauschii)	NA	NA	NA	NA	NA	NA	NA	NA	NA	NA	NA	NA	NA	NA	NA	NA	NA	NA								TRINITY_DN495634_c0_g2_i3	NA	NA	NA	NA	NA	NA
TRINITY_DN523937_c2_g2_i1	7.15152	2.71183e-05	Upregulated	718	60.86	944073576	66	1e-33	A0A0Q3J9K8	NA	NA	hypothetical protein BRADI_2g45802 [Brachypodium distachyon]	KQK09060	unreviewed	Uncharacterized protein	BRADI_2g45802	Brachypodium distachyon (Purple false brome) (Trachynia distachya)	210	NA	NA	aspartic-type endopeptidase activity [GO:0004190]	GO:0004190	Peptidase A1 family	NA	NA	NA	NA	NA	NA	NA	NA	NA	NA	NA	NA	PTHR13683;	PF00026;	NA	PS00141;PS51767;	NA	NA	IPR001461;IPR001969;IPR033121;IPR021109;	TRINITY_DN523937_c2_g2_i1	NA	NA	NA	NA	NA	NA
TRINITY_DN516571_c0_g1_i3	7.13438	3.32517e-07	Upregulated	790	61.9	474326891	99	7e-53	NA	NA	NA	Protein brittle-1, chloroplastic/amyloplastic [Triticum urartu]	EMS62502.1	NA	NA	NA	Triticum urartu(Triticum urartu)	NA	NA	NA	NA	NA	NA	NA	NA	NA	NA	NA	NA	NA	NA	NA	NA	NA	NA								TRINITY_DN516571_c0_g1_i3	NA	NA	NA	NA	NA	NA
TRINITY_DN448556_c0_g1_i2	7.12032	0.000104601	Upregulated	572	43.53	944088455	44	2e-06	A0A0Q3HLL6	NA	NA	hypothetical protein BRADI_1g76294 [Brachypodium distachyon]	KQK23807	unreviewed	Uncharacterized protein	BRADI_1g76294	Brachypodium distachyon (Purple false brome) (Trachynia distachya)	71																	NA								TRINITY_DN448556_c0_g1_i2	NA	NA	NA	NA	NA	NA
TRINITY_DN500279_c0_g4_i8	7.09683	0.000138587	Upregulated	1357	40.83	32400764	98	2e-54	Q7X9M2	0	NA	beta amylase, partial [Triticum aestivum]	32400764	unreviewed	Beta-amylase (EC 3.2.1.2) (Fragment)	NA	Triticum aestivum (Wheat)	269	3.2.1.2	NA	amylopectin maltohydrolase activity [GO:0102229]; beta-amylase activity [GO:0016161]; polysaccharide catabolic process [GO:0000272]	GO:0000272; GO:0016161; GO:0102229	Glycosyl hydrolase 14 family	NA	NA	NA	NA	NA	NA	NA	NA	NA	NA	NA	NA	NA	PF01373;	NA	NA	NA	NA	IPR001554;IPR001371;IPR017853;	TRINITY_DN500279_c0_g4_i8	NA	NA	NA	NA	NA	NA
TRINITY_DN502320_c0_g3_i2	7.07415	0.000127681	Upregulated	654	46.18	474346230	94	3e-90	NA	NA	NA	hypothetical protein TRIUR3_07726 [Triticum urartu]	EMS62847.1	NA	NA	NA	Triticum urartu(Triticum urartu)	NA	NA	NA	NA	NA	NA	NA	NA	NA	NA	NA	NA	NA	NA	NA	NA	NA	NA								TRINITY_DN502320_c0_g3_i2	NA	NA	NA	NA	NA	NA
TRINITY_DN500831_c3_g2_i4	7.07284	0.00013066	Upregulated	1804	43.79	474019547	91	2e-50	M7YQA2	NA	NA	hypothetical protein TRIUR3_12970 [Triticum urartu]	EMS52818.1	unreviewed	Uncharacterized protein	TRIUR3_12970	Triticum urartu (Red wild einkorn) (Crithodium urartu)	247	NA	NA	integral component of membrane [GO:0016021]	GO:0016021	NA	NA	NA	NA	NA	NA	NA	NA	NA	EOG09360W37;	NA	NA	NA	NA	NA	NA	NA	NA	NA	NA	TRINITY_DN500831_c3_g2_i4	NA	NA	NA	NA	NA	NA
TRINITY_DN518599_c1_g1_i10	7.06836	8.49435e-06	Upregulated	2077	44.97	475610277	74	3e-165	M8CK39	NA	NA	Aspartic proteinase oryzasin-1 [Aegilops tauschii]	EMT27697.1	unreviewed	Aspartic proteinase oryzasin-1	F775_31628	Aegilops tauschii (Tausch's goatgrass) (Aegilops squarrosa)	525	NA	NA	aspartic-type endopeptidase activity [GO:0004190]; lipid metabolic process [GO:0006629]	GO:0004190; GO:0006629	Peptidase A1 family	NA	NA	NA	NA	ats:F775_31628;	NA	NA	NA	EOG093606Q0;	NA	NA	NA	PTHR13683;	PF00026;PF05184;PF03489;	NA	PS00141;PS51767;PS50015;	NA	NA	IPR001461;IPR001969;IPR033121;IPR021109;IPR007856;IPR008138;IPR011001;IPR008139;	TRINITY_DN518599_c1_g1_i10	NA	NA	NA	NA	NA	NA
TRINITY_DN506018_c2_g5_i1	7.05777	9.99261e-06	Upregulated	284	48.59	NA	NA	NA	NA	NA	NA	NA	NA	NA	NA	NA	NA	NA	NA	NA	NA	NA	NA	NA	NA	NA	NA	NA	NA	NA	NA	NA	NA	NA	NA	NA	NA	NA	NA	NA	NA	NA	TRINITY_DN506018_c2_g5_i1	NA	NA	NA	NA	NA	NA
TRINITY_DN506848_c2_g1_i4	7.05725	0.000134419	Upregulated	681	44.35	475585919	66	7e-85	R7WCB8	NA	NA	hypothetical protein F775_26472 [Aegilops tauschii]	EMT20176.1	unreviewed	Uncharacterized protein	F775_26472	Aegilops tauschii (Tausch's goatgrass) (Aegilops squarrosa)	302	NA	NA	NA	NA	NA	NA	NA	NA	NA	ats:F775_26472;	NA	NA	NA	EOG09360FBR;	NA	NA	NA	NA	PF03080;	NA	NA	NA	NA	IPR004314;	TRINITY_DN506848_c2_g1_i4	NA	NA	NA	NA	NA	NA
TRINITY_DN500831_c3_g2_i3	7.04122	0.000143835	Upregulated	1096	38.78	474019547	93	8e-82	M7YQA2	NA	NA	hypothetical protein TRIUR3_12970 [Triticum urartu]	EMS52818.1	unreviewed	Uncharacterized protein	TRIUR3_12970	Triticum urartu (Red wild einkorn) (Crithodium urartu)	247	NA	NA	integral component of membrane [GO:0016021]	GO:0016021	NA	NA	NA	NA	NA	NA	NA	NA	NA	EOG09360W37;	NA	NA	NA	NA	NA	NA	NA	NA	NA	NA	TRINITY_DN500831_c3_g2_i3	NA	NA	NA	NA	NA	NA
TRINITY_DN485591_c1_g4_i8	7.0346	0.000142298	Upregulated	1036	46.04	475571964	87	1e-71	NA	NA	NA	hypothetical protein F775_15689 [Aegilops tauschii]	EMT16383.1	NA	NA	NA	Aegilops tauschii(Aegilops tauschii)	NA	NA	NA	NA	NA	NA	NA	NA	NA	NA	NA	NA	NA	NA	NA	NA	NA	NA								TRINITY_DN485591_c1_g4_i8	NA	NA	NA	NA	NA	NA
TRINITY_DN498818_c3_g1_i3	7.02783	0.000179246	Upregulated	344	58.14	NA	NA	NA	NA	NA	NA	NA	NA	NA	NA	NA	NA	NA	NA	NA	NA	NA	NA	NA	NA	NA	NA	NA	NA	NA	NA	NA	NA	NA	NA	NA	NA	NA	NA	NA	NA	NA	TRINITY_DN498818_c3_g1_i3	NA	NA	NA	NA	NA	NA
TRINITY_DN380179_c0_g1_i1	7.02091	3.181e-06	Upregulated	271	55.35	482677643	99	1e-56	N1NV64	NA	NA	beta-amylase 2, partial [Brachypodium distachyon]	CCW36771.1	unreviewed	Beta-amylase (EC 3.2.1.2) (Fragment)	bmy2	Brachypodium distachyon (Purple false brome) (Trachynia distachya)	410	3.2.1.2	NA	amylopectin maltohydrolase activity [GO:0102229]; beta-amylase activity [GO:0016161]; polysaccharide catabolic process [GO:0000272]	GO:0000272; GO:0016161; GO:0102229	Glycosyl hydrolase 14 family	NA	NA	NA	NA	NA	NA	NA	NA	NA	NA	NA	NA	NA	PF01373;	NA	PS00506;PS00679;	NA	NA	IPR001554;IPR018238;IPR001371;IPR017853;	TRINITY_DN380179_c0_g1_i1	NA	NA	NA	NA	NA	NA
TRINITY_DN523034_c1_g6_i5	6.95481	0.00021544	Upregulated	456	43.64	475579283	91	4e-53	NA	NA	NA	hypothetical protein F775_30642 [Aegilops tauschii]	EMT18306.1	NA	NA	NA	Aegilops tauschii(Aegilops tauschii)	NA	NA	NA	NA	NA	NA	NA	NA	NA	NA	NA	NA	NA	NA	NA	NA	NA	NA								TRINITY_DN523034_c1_g6_i5	NA	NA	NA	NA	NA	NA
TRINITY_DN459042_c0_g1_i2	6.89718	9.09585e-06	Upregulated	588	48.47	669031199	100	4e-41	A0A077S3V7	NA	NA	unnamed protein product [Triticum aestivum]	CDM86025	unreviewed	Uncharacterized protein	TRAES_3BF113400070CFD_c1	Triticum aestivum (Wheat)	107	NA	NA	defense response [GO:0006952]	GO:0006952	NA	NA	NA	NA	NA	NA	NA	NA	NA	NA	NA	NA	NA	NA	NA	NA	NA	NA	NA	IPR003614;	TRINITY_DN459042_c0_g1_i2	NA	NA	NA	NA	NA	NA
TRINITY_DN487270_c3_g3_i3	6.89665	0.000294834	Upregulated	1639	53.51	290350670	72	1e-100	D3KVP5	0	NA	27k protein, partial [Triticum aestivum]	290350670	unreviewed	27k protein (Fragment)	NA	Triticum aestivum (Wheat)	215	NA	NA	NA	NA	NA	NA	NA	NA	NA	NA	NA	NA	NA	NA	NA	NA	NA	PTHR13234;	PF03227;	NA	NA	NA	NA	IPR004911;	TRINITY_DN487270_c3_g3_i3	NA	NA	NA	NA	NA	NA
TRINITY_DN420924_c0_g1_i1	6.89223	0.00026928	Upregulated	225	45.78	475579283	85	2e-23	NA	NA	NA	hypothetical protein F775_30642 [Aegilops tauschii]	EMT18306.1	NA	NA	NA	Aegilops tauschii(Aegilops tauschii)	NA	NA	NA	NA	NA	NA	NA	NA	NA	NA	NA	NA	NA	NA	NA	NA	NA	NA								TRINITY_DN420924_c0_g1_i1	NA	NA	NA	NA	NA	NA
TRINITY_DN523034_c1_g6_i2	6.89035	1.01139e-06	Upregulated	825	38.06	475579283	90	7e-60	NA	NA	NA	hypothetical protein F775_30642 [Aegilops tauschii]	EMT18306.1	NA	NA	NA	Aegilops tauschii(Aegilops tauschii)	NA	NA	NA	NA	NA	NA	NA	NA	NA	NA	NA	NA	NA	NA	NA	NA	NA	NA								TRINITY_DN523034_c1_g6_i2	NA	NA	NA	NA	NA	NA
TRINITY_DN485591_c1_g4_i4	6.89021	0.000258649	Upregulated	872	48.74	475571964	85	7e-72	NA	NA	NA	hypothetical protein F775_15689 [Aegilops tauschii]	EMT16383.1	NA	NA	NA	Aegilops tauschii(Aegilops tauschii)	NA	NA	NA	NA	NA	NA	NA	NA	NA	NA	NA	NA	NA	NA	NA	NA	NA	NA								TRINITY_DN485591_c1_g4_i4	NA	NA	NA	NA	NA	NA
TRINITY_DN411290_c0_g1_i3	6.87927	0.000288222	Upregulated	645	38.14	NA	NA	NA	NA	NA	NA	NA	NA	NA	NA	NA	NA	NA	NA	NA	NA	NA	NA	NA	NA	NA	NA	NA	NA	NA	NA	NA	NA	NA	NA	NA	NA	NA	NA	NA	NA	NA	TRINITY_DN411290_c0_g1_i3	NA	NA	NA	NA	NA	NA
TRINITY_DN487270_c3_g3_i10	6.87012	9.62132e-05	Upregulated	1753	53.85	475578125	96	3e-137	NA	NA	NA	hypothetical protein F775_31970 [Aegilops tauschii]	EMT18017.1	NA	NA	NA	Aegilops tauschii(Aegilops tauschii)	NA	NA	NA	NA	NA	NA	NA	NA	NA	NA	NA	NA	NA	NA	NA	NA	NA	NA								TRINITY_DN487270_c3_g3_i10	NA	NA	NA	NA	NA	NA
TRINITY_DN485591_c1_g3_i1	6.84806	1.25348e-05	Upregulated	837	45.16	474153997	72	5e-36	M7ZBP9	NA	NA	hypothetical protein TRIUR3_21316 [Triticum urartu]	EMS57051.1	unreviewed	Uncharacterized protein	TRIUR3_21316	Triticum urartu (Red wild einkorn) (Crithodium urartu)	149	NA	NA	defense response [GO:0006952]	GO:0006952	NA	NA	NA	NA	NA	NA	NA	NA	NA	EOG09361B53;	NA	NA	NA	NA	NA	NA	NA	NA	NA	IPR003614;	TRINITY_DN485591_c1_g3_i1	NA	NA	NA	NA	NA	NA
TRINITY_DN495634_c0_g2_i2	6.83629	8.88725e-05	Upregulated	855	44.21	475573425	89	4e-27	NA	NA	NA	hypothetical protein F775_24456 [Aegilops tauschii]	EMT16745.1	NA	NA	NA	Aegilops tauschii(Aegilops tauschii)	NA	NA	NA	NA	NA	NA	NA	NA	NA	NA	NA	NA	NA	NA	NA	NA	NA	NA								TRINITY_DN495634_c0_g2_i2	NA	NA	NA	NA	NA	NA
TRINITY_DN494586_c0_g4_i1	6.83431	0.000385282	Upregulated	346	49.13	23451227	95	2e-41	Q8H737	0	NA	lmw-gs, partial [Triticum aestivum]	23451227	unreviewed	Lmw-gs (Fragment)	NA	Triticum aestivum (Wheat)	203	NA	NA	nutrient reservoir activity [GO:0045735]	GO:0045735	NA	NA	NA	NA	NA	NA	NA	NA	NA	NA	NA	NA	NA	NA	PF13016;	NA	NA	NA	NA	IPR016140;IPR001954;	TRINITY_DN494586_c0_g4_i1	NA	NA	NA	NA	NA	NA
TRINITY_DN484649_c0_g2_i1	6.83012	4.3588e-05	Upregulated	1745	57.02	326525377	78	0	F2EKT6	0	NA	predicted protein [Hordeum vulgare subsp. vulgare]	326525377	unreviewed	Predicted protein	NA	Hordeum vulgare subsp. vulgare (Domesticated barley)	463	NA	NA	aspartic-type endopeptidase activity [GO:0004190]	GO:0004190	Peptidase A1 family	NA	NA	NA	NA	NA	NA	NA	NA	NA	NA	NA	NA	PTHR13683;	PF14541;PF14543;	NA	PS51767;	NA	NA	IPR001461;IPR034161;IPR033121;IPR021109;IPR032799;IPR032861;	TRINITY_DN484649_c0_g2_i1	NA	NA	NA	NA	NA	NA
TRINITY_DN495190_c0_g1_i8	6.82438	0.000401048	Upregulated	565	41.95	7548844	100	7e-72	Q08837	0	NA	triticin precursor, partial [Triticum aestivum]	7548844	unreviewed	Triticin (Fragment)	NA	Triticum aestivum (Wheat)	502	NA	NA	nutrient reservoir activity [GO:0045735]	GO:0045735	NA	NA	NA	NA	NA	NA	NA	NA	NA	NA	NA	NA	NA	NA	PF00190;	NA	NA	NA	NA	IPR006044;IPR006045;IPR014710;IPR011051;	TRINITY_DN495190_c0_g1_i8	NA	NA	NA	NA	NA	NA
TRINITY_DN469516_c11_g3_i10	6.80434	0.000370185	Upregulated	753	38.51	475552802	100	8e-43	NA	NA	NA	hypothetical protein F775_07755 [Aegilops tauschii]	EMT11873.1	NA	NA	NA	Aegilops tauschii(Aegilops tauschii)	NA	NA	NA	NA	NA	NA	NA	NA	NA	NA	NA	NA	NA	NA	NA	NA	NA	NA								TRINITY_DN469516_c11_g3_i10	NA	NA	NA	NA	NA	NA
TRINITY_DN500838_c10_g3_i3	6.79467	0.00039484	Upregulated	391	47.31	475627926	65	4e-13	N1R5J2	NA	NA	hypothetical protein F775_27244 [Aegilops tauschii]	EMT33832.1	unreviewed	Uncharacterized protein	F775_27244	Aegilops tauschii (Tausch's goatgrass) (Aegilops squarrosa)	89	NA	NA	defense response [GO:0006952]	GO:0006952	NA	NA	NA	NA	NA	ats:F775_27244;	NA	NA	NA	EOG09360TP5;	NA	NA	NA	NA	NA	NA	NA	NA	NA	IPR003614;	TRINITY_DN500838_c10_g3_i3	NA	NA	NA	NA	NA	NA
TRINITY_DN484660_c0_g1_i1	6.79047	4.89012e-05	Upregulated	1086	44.75	474346227	89	9e-120	NA	NA	NA	hypothetical protein TRIUR3_07723 [Triticum urartu]	EMS62844.1	NA	NA	NA	Triticum urartu(Triticum urartu)	NA	NA	NA	NA	NA	NA	NA	NA	NA	NA	NA	NA	NA	NA	NA	NA	NA	NA								TRINITY_DN484660_c0_g1_i1	NA	NA	NA	NA	NA	NA
TRINITY_DN783050_c0_g1_i1	6.78792	0.000371282	Upregulated	383	51.44	475618336	63	4e-28	M8D2F1	NA	NA	hypothetical protein F775_15175 [Aegilops tauschii]	EMT30416.1	unreviewed	Uncharacterized protein	F775_15175	Aegilops tauschii (Tausch's goatgrass) (Aegilops squarrosa)	97	NA	NA	NA	NA	NA	NA	NA	NA	NA	ats:F775_15175;	NA	NA	NA	EOG09360P5N;			NA								TRINITY_DN783050_c0_g1_i1	NA	NA	NA	NA	NA	NA
TRINITY_DN495634_c0_g2_i4	6.7832	1.35128e-06	Upregulated	983	42.73	475573425	96	2e-33	NA	NA	NA	hypothetical protein F775_24456 [Aegilops tauschii]	EMT16745.1	NA	NA	NA	Aegilops tauschii(Aegilops tauschii)	NA	NA	NA	NA	NA	NA	NA	NA	NA	NA	NA	NA	NA	NA	NA	NA	NA	NA								TRINITY_DN495634_c0_g2_i4	NA	NA	NA	NA	NA	NA
TRINITY_DN763532_c0_g1_i1	6.78177	0.000378832	Upregulated	571	43.61	669031199	63	8e-09	A0A077S3V7	NA	NA	unnamed protein product [Triticum aestivum]	CDM86025	unreviewed	Uncharacterized protein	TRAES_3BF113400070CFD_c1	Triticum aestivum (Wheat)	107	NA	NA	defense response [GO:0006952]	GO:0006952	NA	NA	NA	NA	NA	NA	NA	NA	NA	NA	NA	NA	NA	NA	NA	NA	NA	NA	NA	IPR003614;	TRINITY_DN763532_c0_g1_i1	NA	NA	NA	NA	NA	NA
TRINITY_DN517976_c1_g2_i4	6.77357	1.89756e-05	Upregulated	1762	59.31	474273401	99	5e-170	NA	NA	NA	Endoglucanase 11 [Triticum urartu]	EMS60956.1	NA	NA	NA	Triticum urartu(Triticum urartu)	NA	NA	NA	NA	NA	NA	NA	NA	NA	NA	NA	NA	NA	NA	NA	NA	NA	NA								TRINITY_DN517976_c1_g2_i4	1762	G3N-12301-MONOMER	273	88.03	259	18
TRINITY_DN506296_c4_g1_i3	6.76189	1.13143e-06	Upregulated	897	41.03	641739963	96	5e-35	W5DB41	NA	NA	defensin [Triticum aestivum]	AIA67013	unreviewed	Defensin	PDF28	Triticum aestivum (Wheat)	76	NA	NA	defense response [GO:0006952]	GO:0006952	DEFL family	NA	NA	NA	NA	NA	NA	NA	NA	EOG09360Y66;	NA	NA	NA	NA	NA	NA	PS00940;	NA	NA	IPR008176;IPR003614;	TRINITY_DN506296_c4_g1_i3	897	G3N-11703-MONOMER	54	45.1	51	27
TRINITY_DN468951_c1_g1_i3	6.75683	0.000472852	Upregulated	892	52.24	475616049	95	5e-20	M8C6F0	NA	NA	hypothetical protein F775_43830 [Aegilops tauschii]	EMT29638.1	unreviewed	Uncharacterized protein	F775_43830	Aegilops tauschii (Tausch's goatgrass) (Aegilops squarrosa)	63	NA	NA	NA	NA	NA	NA	NA	NA	NA	ats:F775_43830;	NA	NA	NA	EOG09360YZZ;			NA								TRINITY_DN468951_c1_g1_i3	NA	NA	NA	NA	NA	NA
TRINITY_DN498825_c0_g1_i6	6.75583	7.3658e-06	Upregulated	1331	41.85	475566104	79	6e-56	NA	NA	NA	hypothetical protein F775_26705 [Aegilops tauschii]	EMT14956.1	NA	NA	NA	Aegilops tauschii(Aegilops tauschii)	NA	NA	NA	NA	NA	NA	NA	NA	NA	NA	NA	NA	NA	NA	NA	NA	NA	NA								TRINITY_DN498825_c0_g1_i6	NA	NA	NA	NA	NA	NA
TRINITY_DN409054_c0_g1_i1	6.73728	0.00056229	Upregulated	737	47.76	475574835	91	4e-72	NA	NA	NA	hypothetical protein F775_26605 [Aegilops tauschii]	EMT17089.1	NA	NA	NA	Aegilops tauschii(Aegilops tauschii)	NA	NA	NA	NA	NA	NA	NA	NA	NA	NA	NA	NA	NA	NA	NA	NA	NA	NA								TRINITY_DN409054_c0_g1_i1	NA	NA	NA	NA	NA	NA
TRINITY_DN521529_c1_g2_i1	6.71852	0.000602485	Upregulated	267	40.82	475526490	94	4e-15	NA	NA	NA	hypothetical protein F775_26248 [Aegilops tauschii]	EMT07317.1	NA	NA	NA	Aegilops tauschii(Aegilops tauschii)	NA	NA	NA	NA	NA	NA	NA	NA	NA	NA	NA	NA	NA	NA	NA	NA	NA	NA								TRINITY_DN521529_c1_g2_i1	NA	NA	NA	NA	NA	NA
TRINITY_DN498818_c3_g1_i5	6.71463	0.000603944	Upregulated	492	57.72	459353913	85	5e-08	M4M8L5	NA	NA	high-molecular-weight glutenin subunit Bx17 [Triticum aestivum]	AGG55385.1	unreviewed	High-molecular-weight glutenin subunit Bx17	HMWBx17	Triticum aestivum (Wheat)	754	NA	NA	nutrient reservoir activity [GO:0045735]	GO:0045735	NA	NA	NA	NA	NA	NA	NA	NA	NA	NA	NA	NA	NA	NA	PF03157;	NA	NA	NA	NA	IPR016140;IPR001419;	TRINITY_DN498818_c3_g1_i5	NA	NA	NA	NA	NA	NA
TRINITY_DN409054_c0_g2_i1	6.71379	0.000612569	Upregulated	777	47.62	475574835	78	2e-57	NA	NA	NA	hypothetical protein F775_26605 [Aegilops tauschii]	EMT17089.1	NA	NA	NA	Aegilops tauschii(Aegilops tauschii)	NA	NA	NA	NA	NA	NA	NA	NA	NA	NA	NA	NA	NA	NA	NA	NA	NA	NA								TRINITY_DN409054_c0_g2_i1	NA	NA	NA	NA	NA	NA
TRINITY_DN506018_c2_g8_i1	6.69472	0.000658035	Upregulated	257	45.14	NA	NA	NA	NA	NA	NA	NA	NA	NA	NA	NA	NA	NA	NA	NA	NA	NA	NA	NA	NA	NA	NA	NA	NA	NA	NA	NA	NA	NA	NA	NA	NA	NA	NA	NA	NA	NA	TRINITY_DN506018_c2_g8_i1	NA	NA	NA	NA	NA	NA
TRINITY_DN523034_c1_g6_i9	6.66952	5.72893e-06	Upregulated	628	41.88	475579283	86	4e-69	NA	NA	NA	hypothetical protein F775_30642 [Aegilops tauschii]	EMT18306.1	NA	NA	NA	Aegilops tauschii(Aegilops tauschii)	NA	NA	NA	NA	NA	NA	NA	NA	NA	NA	NA	NA	NA	NA	NA	NA	NA	NA								TRINITY_DN523034_c1_g6_i9	NA	NA	NA	NA	NA	NA
TRINITY_DN600831_c0_g1_i1	6.66357	0.00065489	Upregulated	915	41.2	326515598	46	5e-11	F2EI73	0	NA	predicted protein [Hordeum vulgare subsp. vulgare]	326515598	unreviewed	Predicted protein	NA	Hordeum vulgare subsp. vulgare (Domesticated barley)	89																	NA								TRINITY_DN600831_c0_g1_i1	NA	NA	NA	NA	NA	NA
TRINITY_DN500279_c0_g4_i18	6.65535	0.000755341	Upregulated	1322	40.32	32400764	98	2e-54	Q7X9M2	0	NA	beta amylase, partial [Triticum aestivum]	32400764	unreviewed	Beta-amylase (EC 3.2.1.2) (Fragment)	NA	Triticum aestivum (Wheat)	269	3.2.1.2	NA	amylopectin maltohydrolase activity [GO:0102229]; beta-amylase activity [GO:0016161]; polysaccharide catabolic process [GO:0000272]	GO:0000272; GO:0016161; GO:0102229	Glycosyl hydrolase 14 family	NA	NA	NA	NA	NA	NA	NA	NA	NA	NA	NA	NA	NA	PF01373;	NA	NA	NA	NA	IPR001554;IPR001371;IPR017853;	TRINITY_DN500279_c0_g4_i18	NA	NA	NA	NA	NA	NA
TRINITY_DN471638_c0_g2_i3	6.64593	0.000659341	Upregulated	776	42.65	475610173	69	5e-28	M8C0A6	NA	NA	hypothetical protein F775_07307 [Aegilops tauschii]	EMT27649.1	unreviewed	Uncharacterized protein	F775_07307	Aegilops tauschii (Tausch's goatgrass) (Aegilops squarrosa)	78	NA	NA	NA	NA	NA	NA	NA	NA	NA	ats:F775_07307;	NA	NA	NA	EOG09360XDU;			NA								TRINITY_DN471638_c0_g2_i3	NA	NA	NA	NA	NA	NA
TRINITY_DN505563_c3_g2_i1	6.64275	0.000106122	Upregulated	287	46.69	112790696	98	5e-07	Q0GNF9	0	NA	low molecular weight glutenin [Triticum aestivum]	112790696	unreviewed	Low molecular weight glutenin	lmw-gs	Triticum aestivum (Wheat)	287	NA	NA	nutrient reservoir activity [GO:0045735]	GO:0045735	NA	NA	NA	NA	NA	NA	NA	NA	NA	NA	NA	NA	NA	NA	PF13016;	NA	NA	NA	NA	IPR016140;IPR001954;	TRINITY_DN505563_c3_g2_i1	NA	NA	NA	NA	NA	NA
TRINITY_DN504168_c2_g8_i4	6.64265	0.000759539	Upregulated	2350	47.7	475618102	100	6e-35	M8BZB4	NA	NA	hypothetical protein F775_26803 [Aegilops tauschii]	EMT30345.1	unreviewed	Uncharacterized protein	F775_26803	Aegilops tauschii (Tausch's goatgrass) (Aegilops squarrosa)	73	NA	NA	defense response [GO:0006952]	GO:0006952	NA	NA	NA	NA	NA	ats:F775_26803;	NA	NA	NA	EOG09360WD0;	NA	NA	NA	NA	NA	NA	NA	NA	NA	IPR003614;	TRINITY_DN504168_c2_g8_i4	NA	NA	NA	NA	NA	NA
TRINITY_DN484660_c0_g1_i4	6.63577	4.65544e-06	Upregulated	1256	42.91	474346227	98	9e-131	NA	NA	NA	hypothetical protein TRIUR3_07723 [Triticum urartu]	EMS62844.1	NA	NA	NA	Triticum urartu(Triticum urartu)	NA	NA	NA	NA	NA	NA	NA	NA	NA	NA	NA	NA	NA	NA	NA	NA	NA	NA								TRINITY_DN484660_c0_g1_i4	NA	NA	NA	NA	NA	NA
TRINITY_DN466404_c1_g1_i16	6.62681	0.000829728	Upregulated	389	55.27	126033130	53	7e-09	A3RF25	NA	NA	truncated high molecular weight glutenin subunit 1By9 [Triticum aestivum subsp. yunnanense]	ABN71646.1	unreviewed	Truncated high molecular weight glutenin subunit 1By9	NA	Triticum aestivum subsp. yunnanense	386	NA	NA	nutrient reservoir activity [GO:0045735]	GO:0045735	NA	NA	NA	NA	NA	NA	NA	NA	NA	NA	NA	NA	NA	NA	PF03157;	NA	NA	NA	NA	IPR016140;IPR001419;	TRINITY_DN466404_c1_g1_i16	NA	NA	NA	NA	NA	NA
TRINITY_DN496098_c1_g2_i6	6.61797	0.000813776	Upregulated	1150	56.87	669027308	77	4e-74	A0A077RU67	NA	NA	unnamed protein product [Triticum aestivum]	CDM80621	unreviewed	Uncharacterized protein	TRAES_3BF168400010CFD_c1	Triticum aestivum (Wheat)	182	NA	NA	extracellular region [GO:0005576]; serine-type endopeptidase inhibitor activity [GO:0004867]	GO:0004867; GO:0005576	Bowman-Birk serine protease inhibitor family	NA	NA	NA	NA	NA	NA	NA	NA	NA	NA	NA	NA	NA	PF00228;	NA	PS00281;	NA	NA	IPR000877;	TRINITY_DN496098_c1_g2_i6	NA	NA	NA	NA	NA	NA
TRINITY_DN505844_c1_g3_i2	6.61672	0.000857884	Upregulated	228	46.93	NA	NA	NA	NA	NA	NA	NA	NA	NA	NA	NA	NA	NA	NA	NA	NA	NA	NA	NA	NA	NA	NA	NA	NA	NA	NA	NA	NA	NA	NA	NA	NA	NA	NA	NA	NA	NA	TRINITY_DN505844_c1_g3_i2	NA	NA	NA	NA	NA	NA
TRINITY_DN475264_c0_g1_i3	6.60845	9.78202e-05	Upregulated	965	46.42	475564208	93	9e-137	NA	NA	NA	hypothetical protein F775_26660 [Aegilops tauschii]	EMT14477.1	NA	NA	NA	Aegilops tauschii(Aegilops tauschii)	NA	NA	NA	NA	NA	NA	NA	NA	NA	NA	NA	NA	NA	NA	NA	NA	NA	NA								TRINITY_DN475264_c0_g1_i3	NA	NA	NA	NA	NA	NA
TRINITY_DN471576_c0_g1_i2	6.59951	0.000887465	Upregulated	304	53.62	229615420	93	2e-43	C4P5W2	NA	NA	monomeric alpha-amylase inhibitor [Triticum dicoccoides]	ACQ83886.1	unreviewed	Monomeric alpha-amylase inhibitor	WMAI	Triticum dicoccoides (Wild emmer) (Triticum turgidum subsp. dicoccoides)	151	NA	NA	extracellular space [GO:0005615]; alpha-amylase inhibitor activity [GO:0015066]; serine-type endopeptidase inhibitor activity [GO:0004867]	GO:0004867; GO:0005615; GO:0015066	NA	NA	NA	NA	NA	NA	NA	NA	NA	NA	NA	NA	NA	NA	PF00234;	NA	PS00426;	NA	NA	IPR016309;IPR006106;IPR006105;IPR016140;	TRINITY_DN471576_c0_g1_i2	NA	NA	NA	NA	NA	NA
TRINITY_DN505844_c1_g1_i2	6.5977	0.000916294	Upregulated	248	45.97	NA	NA	NA	NA	NA	NA	NA	NA	NA	NA	NA	NA	NA	NA	NA	NA	NA	NA	NA	NA	NA	NA	NA	NA	NA	NA	NA	NA	NA	NA	NA	NA	NA	NA	NA	NA	NA	TRINITY_DN505844_c1_g1_i2	NA	NA	NA	NA	NA	NA
TRINITY_DN468865_c1_g1_i1	6.58272	0.000815379	Upregulated	541	49.91	474103241	66	2e-59	M7Z6W8	NA	NA	hypothetical protein TRIUR3_06879 [Triticum urartu]	EMS55311.1	unreviewed	Uncharacterized protein	TRIUR3_06879	Triticum urartu (Red wild einkorn) (Crithodium urartu)	218	NA	NA	enzyme inhibitor activity [GO:0004857]	GO:0004857	NA	NA	NA	NA	NA	NA	NA	NA	NA	EOG09360P5N;	NA	NA	NA	NA	PF04043;	TIGR01614;	NA	NA	NA	IPR006501;	TRINITY_DN468865_c1_g1_i1	NA	NA	NA	NA	NA	NA
TRINITY_DN504168_c2_g5_i1	6.57917	0.000894937	Upregulated	892	42.83	474150405	100	7e-31	M8A8T7	NA	NA	hypothetical protein TRIUR3_24082 [Triticum urartu]	EMS56904.1	unreviewed	Uncharacterized protein	TRIUR3_24082	Triticum urartu (Red wild einkorn) (Crithodium urartu)	80	NA	NA	defense response [GO:0006952]	GO:0006952	NA	NA	NA	NA	NA	NA	NA	NA	NA	EOG09360WD0;	NA	NA	NA	NA	NA	NA	NA	NA	NA	IPR003614;	TRINITY_DN504168_c2_g5_i1	NA	NA	NA	NA	NA	NA
TRINITY_DN505844_c1_g2_i1	6.57605	0.000975103	Upregulated	295	46.78	NA	NA	NA	NA	NA	NA	NA	NA	NA	NA	NA	NA	NA	NA	NA	NA	NA	NA	NA	NA	NA	NA	NA	NA	NA	NA	NA	NA	NA	NA	NA	NA	NA	NA	NA	NA	NA	TRINITY_DN505844_c1_g2_i1	NA	NA	NA	NA	NA	NA
TRINITY_DN480007_c0_g1_i3	6.56473	0.000879551	Upregulated	1004	63.84	475611755	94	2e-122	M8BT74	NA	NA	Aspartic proteinase nepenthesin-1 [Aegilops tauschii]	EMT28205.1	unreviewed	Aspartic proteinase nepenthesin-1	F775_33166	Aegilops tauschii (Tausch's goatgrass) (Aegilops squarrosa)	216	NA	NA	aspartic-type endopeptidase activity [GO:0004190]	GO:0004190	Peptidase A1 family	NA	NA	NA	NA	ats:F775_33166;	NA	NA	NA	EOG09360A45;	NA	NA	NA	PTHR13683;	PF14541;	NA	PS51767;	NA	NA	IPR001461;IPR033121;IPR021109;IPR032799;	TRINITY_DN480007_c0_g1_i3	NA	NA	NA	NA	NA	NA
TRINITY_DN468865_c1_g2_i3	6.55748	5.19295e-06	Upregulated	995	51.76	474103241	90	3e-142	M7Z6W8	NA	NA	hypothetical protein TRIUR3_06879 [Triticum urartu]	EMS55311.1	unreviewed	Uncharacterized protein	TRIUR3_06879	Triticum urartu (Red wild einkorn) (Crithodium urartu)	218	NA	NA	enzyme inhibitor activity [GO:0004857]	GO:0004857	NA	NA	NA	NA	NA	NA	NA	NA	NA	EOG09360P5N;	NA	NA	NA	NA	PF04043;	TIGR01614;	NA	NA	NA	IPR006501;	TRINITY_DN468865_c1_g2_i3	NA	NA	NA	NA	NA	NA
TRINITY_DN498825_c0_g1_i11	6.54993	4.28128e-05	Upregulated	1088	38.51	475566104	81	1e-71	NA	NA	NA	hypothetical protein F775_26705 [Aegilops tauschii]	EMT14956.1	NA	NA	NA	Aegilops tauschii(Aegilops tauschii)	NA	NA	NA	NA	NA	NA	NA	NA	NA	NA	NA	NA	NA	NA	NA	NA	NA	NA								TRINITY_DN498825_c0_g1_i11	NA	NA	NA	NA	NA	NA
TRINITY_DN482282_c2_g2_i1	6.54826	0.00105477	Upregulated	317	44.48	475595349	94	2e-22	M8BM34	NA	NA	hypothetical protein F775_16643 [Aegilops tauschii]	EMT23009.1	unreviewed	Uncharacterized protein	F775_16643	Aegilops tauschii (Tausch's goatgrass) (Aegilops squarrosa)	179	NA	NA	enzyme inhibitor activity [GO:0004857]	GO:0004857	NA	NA	NA	NA	NA	ats:F775_16643;	NA	NA	NA	EOG09360P5N;	NA	NA	NA	NA	PF04043;	TIGR01614;	NA	NA	NA	IPR006501;	TRINITY_DN482282_c2_g2_i1	NA	NA	NA	NA	NA	NA
TRINITY_DN491722_c0_g1_i3	6.5314	1.93267e-05	Upregulated	919	35.26	NA	NA	NA	NA	NA	NA	NA	NA	NA	NA	NA	NA	NA	NA	NA	NA	NA	NA	NA	NA	NA	NA	NA	NA	NA	NA	NA	NA	NA	NA	NA	NA	NA	NA	NA	NA	NA	TRINITY_DN491722_c0_g1_i3	NA	NA	NA	NA	NA	NA
TRINITY_DN485591_c1_g4_i5	6.49585	0.000182799	Upregulated	984	47.56	475571964	98	2e-51	NA	NA	NA	hypothetical protein F775_15689 [Aegilops tauschii]	EMT16383.1	NA	NA	NA	Aegilops tauschii(Aegilops tauschii)	NA	NA	NA	NA	NA	NA	NA	NA	NA	NA	NA	NA	NA	NA	NA	NA	NA	NA								TRINITY_DN485591_c1_g4_i5	NA	NA	NA	NA	NA	NA
TRINITY_DN506197_c0_g1_i1	6.48401	5.21494e-06	Upregulated	2247	59.06	324329872	97	0	G0TER2	0	NA	nuclear transcription factor Y subunit C10 [Triticum monococcum]	324329872	unreviewed	Nuclear transcription factor Y subunit C10	NA	Triticum monococcum (Einkorn wheat) (Crithodium monococcum)	413	NA	NA	nucleus [GO:0005634]; protein heterodimerization activity [GO:0046982]	GO:0005634; GO:0046982	NA	NA	NA	NA	NA	NA	NA	NA	NA	NA	NA	NA	NA	NA	PF00808;	NA	NA	NA	SUBCELLULAR LOCATION: Nucleus {ECO:0000256|SAAS:SAAS00770521}.	IPR003958;IPR009072;	TRINITY_DN506197_c0_g1_i1	NA	NA	NA	NA	NA	NA
TRINITY_DN509614_c1_g2_i15	6.48267	0.00139614	Upregulated	829	57.42	475430040	100	9e-69	NA	NA	NA	Trypsin inhibitor CMc [Aegilops tauschii]	EMT01184.1	NA	NA	NA	Aegilops tauschii(Aegilops tauschii)	NA	NA	NA	NA	NA	NA	NA	NA	NA	NA	NA	NA	NA	NA	NA	NA	NA	NA								TRINITY_DN509614_c1_g2_i15	NA	NA	NA	NA	NA	NA
TRINITY_DN438043_c0_g3_i1	6.47928	0.0012266	Upregulated	629	34.34	NA	NA	NA	NA	NA	NA	NA	NA	NA	NA	NA	NA	NA	NA	NA	NA	NA	NA	NA	NA	NA	NA	NA	NA	NA	NA	NA	NA	NA	NA	NA	NA	NA	NA	NA	NA	NA	TRINITY_DN438043_c0_g3_i1	NA	NA	NA	NA	NA	NA
TRINITY_DN447598_c0_g1_i2	6.47122	1.50364e-06	Upregulated	574	43.03	475606006	96	4e-72	M8BWS9	NA	NA	hypothetical protein F775_30947 [Aegilops tauschii]	EMT26253.1	unreviewed	Uncharacterized protein	F775_30947	Aegilops tauschii (Tausch's goatgrass) (Aegilops squarrosa)	126	NA	NA	NA	NA	NA	NA	NA	NA	NA	ats:F775_30947;	NA	NA	NA	EOG09360SWK;			NA								TRINITY_DN447598_c0_g1_i2	NA	NA	NA	NA	NA	NA
TRINITY_DN498825_c0_g1_i5	6.44474	0.000226978	Upregulated	1040	39.81	475566104	93	1e-78	NA	NA	NA	hypothetical protein F775_26705 [Aegilops tauschii]	EMT14956.1	NA	NA	NA	Aegilops tauschii(Aegilops tauschii)	NA	NA	NA	NA	NA	NA	NA	NA	NA	NA	NA	NA	NA	NA	NA	NA	NA	NA								TRINITY_DN498825_c0_g1_i5	NA	NA	NA	NA	NA	NA
TRINITY_DN491120_c4_g2_i1	6.44196	0.00146946	Upregulated	534	63.86	475473971	94	1e-99	NA	NA	NA	Aspartic proteinase nepenthesin-1 [Aegilops tauschii]	EMT02514.1	NA	NA	NA	Aegilops tauschii(Aegilops tauschii)	NA	NA	NA	NA	NA	NA	NA	NA	NA	NA	NA	NA	NA	NA	NA	NA	NA	NA								TRINITY_DN491120_c4_g2_i1	NA	NA	NA	NA	NA	NA
TRINITY_DN485591_c1_g5_i2	6.43698	8.75065e-06	Upregulated	465	53.12	474134612	91	1e-43	M7Z9L8	NA	NA	hypothetical protein TRIUR3_27568 [Triticum urartu]	EMS56321.1	unreviewed	Uncharacterized protein	TRIUR3_27568	Triticum urartu (Red wild einkorn) (Crithodium urartu)	148	NA	NA	defense response [GO:0006952]	GO:0006952	NA	NA	NA	NA	NA	NA	NA	NA	NA	EOG09361B53;	NA	NA	NA	NA	NA	NA	NA	NA	NA	IPR003614;	TRINITY_DN485591_c1_g5_i2	NA	NA	NA	NA	NA	NA
TRINITY_DN388902_c0_g1_i1	6.43331	0.00164836	Upregulated	226	45.58	28912518	100	6e-11	Q84U13	NA	NA	low-molecular-weight glutenin subunit [Triticum aestivum/Thinopyrum intermedium alien addition line]	AAO53266.1	unreviewed	Low-molecular-weight glutenin subunit	NA	Triticum aestivum/Thinopyrum intermedium alien addition line	250	NA	NA	nutrient reservoir activity [GO:0045735]	GO:0045735	NA	NA	NA	NA	NA	NA	NA	NA	NA	NA	NA	NA	NA	NA	PF13016;	NA	NA	NA	NA	IPR016140;IPR001954;	TRINITY_DN388902_c0_g1_i1	NA	NA	NA	NA	NA	NA
TRINITY_DN503290_c0_g2_i4	6.42949	0.000254681	Upregulated	600	41.67	475485194	98	1e-70	NA	NA	NA	Cysteine proteinase inhibitor 8 [Aegilops tauschii]	EMT03165.1	NA	NA	NA	Aegilops tauschii(Aegilops tauschii)	NA	NA	NA	NA	NA	NA	NA	NA	NA	NA	NA	NA	NA	NA	NA	NA	NA	NA								TRINITY_DN503290_c0_g2_i4	NA	NA	NA	NA	NA	NA
TRINITY_DN517976_c1_g2_i2	6.41328	0.00174773	Upregulated	543	66.85	475457588	97	2e-106	NA	NA	NA	Endoglucanase 11 [Aegilops tauschii]	EMT01887.1	NA	NA	NA	Aegilops tauschii(Aegilops tauschii)	NA	NA	NA	NA	NA	NA	NA	NA	NA	NA	NA	NA	NA	NA	NA	NA	NA	NA								TRINITY_DN517976_c1_g2_i2	NA	NA	NA	NA	NA	NA
TRINITY_DN506848_c2_g1_i5	6.41185	0.0015246	Upregulated	1129	40.57	944088420	77	8e-48	A0A0Q3KHP9	NA	NA	hypothetical protein BRADI_1g76015 [Brachypodium distachyon]	KQK23772	unreviewed	Uncharacterized protein	BRADI_1g76015	Brachypodium distachyon (Purple false brome) (Trachynia distachya)	196	NA	NA	NA	NA	NA	NA	NA	NA	NA	NA	NA	NA	NA	NA	NA	NA	NA	NA	PF03080;	NA	NA	NA	NA	IPR004314;	TRINITY_DN506848_c2_g1_i5	NA	NA	NA	NA	NA	NA
TRINITY_DN638469_c0_g1_i1	6.38732	0.00171508	Upregulated	325	36.62	NA	NA	NA	NA	NA	NA	NA	NA	NA	NA	NA	NA	NA	NA	NA	NA	NA	NA	NA	NA	NA	NA	NA	NA	NA	NA	NA	NA	NA	NA	NA	NA	NA	NA	NA	NA	NA	TRINITY_DN638469_c0_g1_i1	NA	NA	NA	NA	NA	NA
TRINITY_DN461498_c1_g1_i1	6.38716	0.000625403	Upregulated	917	54.09	474241963	100	7e-71	M7ZIE3	NA	NA	hypothetical protein TRIUR3_12288 [Triticum urartu]	EMS59862.1	unreviewed	Uncharacterized protein	TRIUR3_12288	Triticum urartu (Red wild einkorn) (Crithodium urartu)	213																	NA								TRINITY_DN461498_c1_g1_i1	NA	NA	NA	NA	NA	NA
TRINITY_DN523732_c1_g2_i2	6.37782	4.15243e-06	Upregulated	1788	43.79	474451266	97	2e-159	NA	NA	NA	Beta-amylase [Triticum urartu]	EMS68884.1	NA	NA	NA	Triticum urartu(Triticum urartu)	NA	NA	NA	NA	NA	NA	NA	NA	NA	NA	NA	NA	NA	NA	NA	NA	NA	NA								TRINITY_DN523732_c1_g2_i2	1788	G3E-24508-MONOMER	213	64.35	216	55
TRINITY_DN506848_c0_g1_i1	6.3384	0.00016982	Upregulated	672	45.09	473848347	98	7e-62	M7YJN1	NA	NA	hypothetical protein TRIUR3_28698 [Triticum urartu]	EMS47452.1	unreviewed	Uncharacterized protein	TRIUR3_28698	Triticum urartu (Red wild einkorn) (Crithodium urartu)	159	NA	NA	NA	NA	NA	NA	NA	NA	NA	NA	NA	NA	NA	EOG09360FBR;	NA	NA	NA	NA	PF03080;	NA	NA	NA	NA	IPR004314;	TRINITY_DN506848_c0_g1_i1	NA	NA	NA	NA	NA	NA
TRINITY_DN489763_c0_g1_i2	6.33606	0.00192068	Upregulated	1002	51.8	475529089	98	0	NA	NA	NA	Vignain [Aegilops tauschii]	EMT07719.1	NA	NA	NA	Aegilops tauschii(Aegilops tauschii)	NA	NA	NA	NA	NA	NA	NA	NA	NA	NA	NA	NA	NA	NA	NA	NA	NA	NA								TRINITY_DN489763_c0_g1_i2	NA	NA	NA	NA	NA	NA
TRINITY_DN495389_c0_g2_i2	6.32607	6.6037e-05	Upregulated	1362	60.06	474139771	93	2e-104	M7Z078	NA	NA	hypothetical protein TRIUR3_31167 [Triticum urartu]	EMS56503.1	unreviewed	Uncharacterized protein	TRIUR3_31167	Triticum urartu (Red wild einkorn) (Crithodium urartu)	234	NA	NA	integral component of membrane [GO:0016021]	GO:0016021	NA	NA	NA	NA	NA	NA	NA	NA	NA	EOG09360SFT;	NA	NA	NA	NA	PF14364;PF05553;	NA	NA	NA	NA	IPR025520;IPR008480;	TRINITY_DN495389_c0_g2_i2	NA	NA	NA	NA	NA	NA
TRINITY_DN494443_c6_g3_i1	6.32127	0.000117783	Upregulated	898	41.54	475579390	98	5e-51	NA	NA	NA	Beta-fructofuranosidase, insoluble isoenzyme 4 [Aegilops tauschii]	EMT18333.1	NA	NA	NA	Aegilops tauschii(Aegilops tauschii)	NA	NA	NA	NA	NA	NA	NA	NA	NA	NA	NA	NA	NA	NA	NA	NA	NA	NA								TRINITY_DN494443_c6_g3_i1	NA	NA	NA	NA	NA	NA
TRINITY_DN379343_c0_g1_i1	6.31774	0.000347949	Upregulated	613	39.64	475626224	51	2e-10	M8C7H0	NA	NA	hypothetical protein F775_25291 [Aegilops tauschii]	EMT33250.1	unreviewed	Uncharacterized protein	F775_25291	Aegilops tauschii (Tausch's goatgrass) (Aegilops squarrosa)	72	NA	NA	NA	NA	NA	NA	NA	NA	NA	ats:F775_25291;	NA	NA	NA	\N;			NA								TRINITY_DN379343_c0_g1_i1	NA	NA	NA	NA	NA	NA
TRINITY_DN466404_c1_g3_i8	6.31173	0.0025034	Upregulated	690	56.81	7188718	99	2e-86	Q9M5N3	NA	NA	y-type high molecular weight glutenin subunit [Aegilops ventricosa]	AAF37838.1	unreviewed	Y-type high molecular weight glutenin subunit (Fragment)	NA	Aegilops ventricosa (Goatgrass) (Triticum ventricosum)	179	NA	NA	nutrient reservoir activity [GO:0045735]	GO:0045735	NA	NA	NA	NA	NA	NA	NA	NA	NA	NA	NA	NA	NA	NA	PF03157;	NA	NA	NA	NA	IPR016140;IPR001419;	TRINITY_DN466404_c1_g3_i8	NA	NA	NA	NA	NA	NA
TRINITY_DN517976_c0_g3_i2	6.3082	0.00240838	Upregulated	636	61.79	452891029	93	1e-90	M1RLD6	NA	NA	cellulase [Hordeum vulgare subsp. vulgare]	AGG19088.1	unreviewed	Endoglucanase (EC 3.2.1.4)	Cel16	Hordeum vulgare subsp. vulgare (Domesticated barley)	499	3.2.1.4	NA	cellulase activity [GO:0008810]; cellulose catabolic process [GO:0030245]	GO:0008810; GO:0030245	Glycosyl hydrolase 9 (cellulase E) family	NA	NA	NA	NA	NA	NA	NA	NA	NA	NA	NA	NA	NA	PF00759;	NA	PS00592;PS00698;	NA	NA	IPR008928;IPR001701;IPR033126;IPR018221;	TRINITY_DN517976_c0_g3_i2	NA	NA	NA	NA	NA	NA
TRINITY_DN150577_c0_g2_i1	6.30351	0.000121578	Upregulated	810	40.49	475535875	100	5e-66	NA	NA	NA	hypothetical protein F775_23721 [Aegilops tauschii]	EMT08813.1	NA	NA	NA	Aegilops tauschii(Aegilops tauschii)	NA	NA	NA	NA	NA	NA	NA	NA	NA	NA	NA	NA	NA	NA	NA	NA	NA	NA								TRINITY_DN150577_c0_g2_i1	NA	NA	NA	NA	NA	NA
TRINITY_DN483534_c0_g1_i5	6.30308	0.000365423	Upregulated	551	38.29	475593620	54	1e-20	M8BC18	NA	NA	hypothetical protein F775_24261 [Aegilops tauschii]	EMT22440.1	unreviewed	Uncharacterized protein	F775_24261	Aegilops tauschii (Tausch's goatgrass) (Aegilops squarrosa)	133	NA	NA	NA	NA	NA	NA	NA	NA	NA	ats:F775_24261;	NA	NA	NA	EOG09360VGC;			NA								TRINITY_DN483534_c0_g1_i5	NA	NA	NA	NA	NA	NA
TRINITY_DN507641_c2_g3_i6	6.30295	0.00236561	Upregulated	534	35.77	474271605	90	1e-29	NA	NA	NA	Purothionin A-1 [Triticum urartu]	EMS60935.1	NA	NA	NA	Triticum urartu(Triticum urartu)	NA	NA	NA	NA	NA	NA	NA	NA	NA	NA	NA	NA	NA	NA	NA	NA	NA	NA								TRINITY_DN507641_c2_g3_i6	NA	NA	NA	NA	NA	NA
TRINITY_DN421870_c0_g3_i1	6.29269	0.00250768	Upregulated	263	52.85	NA	NA	NA	NA	NA	NA	NA	NA	NA	NA	NA	NA	NA	NA	NA	NA	NA	NA	NA	NA	NA	NA	NA	NA	NA	NA	NA	NA	NA	NA	NA	NA	NA	NA	NA	NA	NA	TRINITY_DN421870_c0_g3_i1	NA	NA	NA	NA	NA	NA
TRINITY_DN482016_c5_g1_i3	6.29083	0.00240603	Upregulated	683	45.39	475511304	96	1e-63	NA	NA	NA	hypothetical protein F775_27143 [Aegilops tauschii]	EMT05379.1	NA	NA	NA	Aegilops tauschii(Aegilops tauschii)	NA	NA	NA	NA	NA	NA	NA	NA	NA	NA	NA	NA	NA	NA	NA	NA	NA	NA								TRINITY_DN482016_c5_g1_i3	NA	NA	NA	NA	NA	NA
TRINITY_DN508855_c1_g1_i1	6.28168	0.00260074	Upregulated	685	49.2	475605147	80	7e-39	M8CFP1	NA	NA	Non-specific lipid-transfer protein 2G [Aegilops tauschii]	EMT25972.1	unreviewed	Non-specific lipid-transfer protein 2G	F775_28058	Aegilops tauschii (Tausch's goatgrass) (Aegilops squarrosa)	103	NA	NA	lipid transport [GO:0006869]	GO:0006869	NA	NA	NA	NA	NA	ats:F775_28058;	NA	NA	NA	EOG09361BL3;	NA	NA	NA	PTHR33214;	PF14368;	NA	NA	NA	NA	IPR016140;IPR033872;	TRINITY_DN508855_c1_g1_i1	NA	NA	NA	NA	NA	NA
TRINITY_DN504671_c0_g2_i5	6.28026	0.0023819	Upregulated	2130	47.09	326500296	82	4e-35	F2EFW5	0	NA	predicted protein [Hordeum vulgare subsp. vulgare]	326500296	unreviewed	Predicted protein	NA	Hordeum vulgare subsp. vulgare (Domesticated barley)	763	NA	NA	integral component of membrane [GO:0016021]; hydrogen-translocating pyrophosphatase activity [GO:0009678]; inorganic diphosphatase activity [GO:0004427]; proton transport [GO:0015992]	GO:0004427; GO:0009678; GO:0015992; GO:0016021	NA	NA	NA	NA	NA	NA	NA	NA	NA	NA	NA	NA	NA	PTHR31998;	PF03030;	TIGR01104;	NA	NA	NA	IPR004131;	TRINITY_DN504671_c0_g2_i5	NA	NA	NA	NA	NA	NA
TRINITY_DN150440_c0_g1_i1	6.27747	0.00250407	Upregulated	866	44.46	475624814	99	4e-151	M8CYI8	NA	NA	hypothetical protein F775_19769 [Aegilops tauschii]	EMT32762.1	unreviewed	Uncharacterized protein	F775_19769	Aegilops tauschii (Tausch's goatgrass) (Aegilops squarrosa)	209	NA	NA	enzyme inhibitor activity [GO:0004857]	GO:0004857	NA	NA	NA	NA	NA	ats:F775_19769;	NA	NA	NA	EOG09360P5N;	NA	NA	NA	NA	PF04043;	TIGR01614;	NA	NA	NA	IPR006501;	TRINITY_DN150440_c0_g1_i1	NA	NA	NA	NA	NA	NA
TRINITY_DN461989_c3_g2_i1	6.27612	0.00235723	Upregulated	696	61.93	326533554	74	2e-36	F2ED86	0	NA	predicted protein [Hordeum vulgare subsp. vulgare]	326533554	unreviewed	Predicted protein	NA	Hordeum vulgare subsp. vulgare (Domesticated barley)	270	NA	NA	DNA binding [GO:0003677]	GO:0003677	NA	NA	NA	NA	NA	NA	NA	NA	NA	NA	NA	NA	NA	NA	PF00249;	NA	PS51294;	NA	NA	IPR009057;IPR017930;IPR001005;	TRINITY_DN461989_c3_g2_i1	NA	NA	NA	NA	NA	NA
TRINITY_DN514269_c1_g1_i9	6.26976	0.00246357	Upregulated	637	63.74	474370940	96	6e-104	NA	NA	NA	Early nodulin-like protein 1 [Triticum urartu]	EMS63867.1	NA	NA	NA	Triticum urartu(Triticum urartu)	NA	NA	NA	NA	NA	NA	NA	NA	NA	NA	NA	NA	NA	NA	NA	NA	NA	NA								TRINITY_DN514269_c1_g1_i9	NA	NA	NA	NA	NA	NA
TRINITY_DN466404_c1_g5_i1	6.2696	0.00287029	Upregulated	331	56.8	NA	NA	NA	NA	NA	NA	NA	NA	NA	NA	NA	NA	NA	NA	NA	NA	NA	NA	NA	NA	NA	NA	NA	NA	NA	NA	NA	NA	NA	NA	NA	NA	NA	NA	NA	NA	NA	TRINITY_DN466404_c1_g5_i1	NA	NA	NA	NA	NA	NA
TRINITY_DN482282_c2_g1_i9	6.25636	0.00269196	Upregulated	252	43.65	475583570	93	3e-11	R7WFY7	NA	NA	hypothetical protein F775_14471 [Aegilops tauschii]	EMT19499.1	unreviewed	Uncharacterized protein	F775_14471	Aegilops tauschii (Tausch's goatgrass) (Aegilops squarrosa)	212	NA	NA	enzyme inhibitor activity [GO:0004857]	GO:0004857	NA	NA	NA	NA	NA	ats:F775_14471;	NA	NA	NA	EOG09360X9V;	NA	NA	NA	NA	PF04043;	TIGR01614;	NA	NA	NA	IPR006501;	TRINITY_DN482282_c2_g1_i9	NA	NA	NA	NA	NA	NA
TRINITY_DN477761_c1_g1_i5	6.25291	0.0028221	Upregulated	476	40.55	475606006	100	2e-07	M8BWS9	NA	NA	hypothetical protein F775_30947 [Aegilops tauschii]	EMT26253.1	unreviewed	Uncharacterized protein	F775_30947	Aegilops tauschii (Tausch's goatgrass) (Aegilops squarrosa)	126	NA	NA	NA	NA	NA	NA	NA	NA	NA	ats:F775_30947;	NA	NA	NA	EOG09360SWK;			NA								TRINITY_DN477761_c1_g1_i5	NA	NA	NA	NA	NA	NA
TRINITY_DN514269_c1_g1_i6	6.2419	0.000470073	Upregulated	1096	53.74	474370940	100	4e-80	NA	NA	NA	Early nodulin-like protein 1 [Triticum urartu]	EMS63867.1	NA	NA	NA	Triticum urartu(Triticum urartu)	NA	NA	NA	NA	NA	NA	NA	NA	NA	NA	NA	NA	NA	NA	NA	NA	NA	NA								TRINITY_DN514269_c1_g1_i6	NA	NA	NA	NA	NA	NA
TRINITY_DN469715_c0_g1_i2	6.23865	0.00298305	Upregulated	1106	38.97	475156164	87	1e-50	NA	NA	NA	hypothetical protein F775_06612 [Aegilops tauschii]	EMT00131.1	NA	NA	NA	Aegilops tauschii(Aegilops tauschii)	NA	NA	NA	NA	NA	NA	NA	NA	NA	NA	NA	NA	NA	NA	NA	NA	NA	NA								TRINITY_DN469715_c0_g1_i2	NA	NA	NA	NA	NA	NA
TRINITY_DN523034_c1_g5_i2	6.23555	8.61097e-06	Upregulated	677	38.7	475579283	98	1e-23	NA	NA	NA	hypothetical protein F775_30642 [Aegilops tauschii]	EMT18306.1	NA	NA	NA	Aegilops tauschii(Aegilops tauschii)	NA	NA	NA	NA	NA	NA	NA	NA	NA	NA	NA	NA	NA	NA	NA	NA	NA	NA								TRINITY_DN523034_c1_g5_i2	NA	NA	NA	NA	NA	NA
TRINITY_DN502320_c0_g5_i1	6.23003	0.00283591	Upregulated	214	50.47	474346230	86	1e-06	NA	NA	NA	hypothetical protein TRIUR3_07726 [Triticum urartu]	EMS62847.1	NA	NA	NA	Triticum urartu(Triticum urartu)	NA	NA	NA	NA	NA	NA	NA	NA	NA	NA	NA	NA	NA	NA	NA	NA	NA	NA								TRINITY_DN502320_c0_g5_i1	NA	NA	NA	NA	NA	NA
TRINITY_DN466404_c1_g1_i4	6.22378	0.00333478	Upregulated	572	52.8	77864613	100	1e-09	Q38LF6	0	NA	HMW glutenin protein 1Ax1 [Triticum aestivum]	77864613	unreviewed	HMW glutenin protein 1Ax1	glu	Triticum aestivum (Wheat)	470																	NA								TRINITY_DN466404_c1_g1_i4	NA	NA	NA	NA	NA	NA
TRINITY_DN420924_c0_g2_i1	6.2161	0.0029489	Upregulated	229	44.54	475579283	100	3e-27	NA	NA	NA	hypothetical protein F775_30642 [Aegilops tauschii]	EMT18306.1	NA	NA	NA	Aegilops tauschii(Aegilops tauschii)	NA	NA	NA	NA	NA	NA	NA	NA	NA	NA	NA	NA	NA	NA	NA	NA	NA	NA								TRINITY_DN420924_c0_g2_i1	NA	NA	NA	NA	NA	NA
TRINITY_DN520615_c5_g1_i7	6.21286	0.00346275	Upregulated	322	49.07	15148385	88	3e-24	Q94G97	0	NA	gamma-gliadin [Triticum aestivum]	15148385	unreviewed	Gamma-gliadin	NA	Triticum aestivum (Wheat)	256	NA	NA	nutrient reservoir activity [GO:0045735]	GO:0045735	NA	NA	NA	NA	NA	NA	NA	NA	NA	NA	NA	NA	NA	NA	PF13016;	NA	NA	NA	NA	IPR016140;IPR001954;	TRINITY_DN520615_c5_g1_i7	NA	NA	NA	NA	NA	NA
TRINITY_DN490870_c0_g1_i3	6.20297	0.000172736	Upregulated	1379	41.62	475602616	99	8e-176	M8BTA7	NA	NA	hypothetical protein F775_25320 [Aegilops tauschii]	EMT25184.1	unreviewed	Uncharacterized protein	F775_25320	Aegilops tauschii (Tausch's goatgrass) (Aegilops squarrosa)	274	NA	NA	NA	NA	NA	NA	NA	NA	NA	ats:F775_25320;	NA	NA	NA	EOG093617LM;	NA	NA	NA	NA	PF03080;PF14365;	NA	NA	NA	NA	IPR004314;IPR025521;	TRINITY_DN490870_c0_g1_i3	NA	NA	NA	NA	NA	NA
TRINITY_DN500279_c0_g4_i3	6.19876	0.00359005	Upregulated	680	47.21	482677643	85	4e-52	N1NV64	NA	NA	beta-amylase 2, partial [Brachypodium distachyon]	CCW36771.1	unreviewed	Beta-amylase (EC 3.2.1.2) (Fragment)	bmy2	Brachypodium distachyon (Purple false brome) (Trachynia distachya)	410	3.2.1.2	NA	amylopectin maltohydrolase activity [GO:0102229]; beta-amylase activity [GO:0016161]; polysaccharide catabolic process [GO:0000272]	GO:0000272; GO:0016161; GO:0102229	Glycosyl hydrolase 14 family	NA	NA	NA	NA	NA	NA	NA	NA	NA	NA	NA	NA	NA	PF01373;	NA	PS00506;PS00679;	NA	NA	IPR001554;IPR018238;IPR001371;IPR017853;	TRINITY_DN500279_c0_g4_i3	NA	NA	NA	NA	NA	NA
TRINITY_DN415837_c0_g1_i2	6.17508	0.00370759	Upregulated	1059	41.74	376372845	99	2e-57	H6U7Y8	0	NA	PINB-2v1-3 [Triticum aestivum]	376372845	unreviewed	PINB-2v1-3 (PINB-2v1-4)	NA	Triticum aestivum (Wheat)	149	NA	NA	NA	NA	NA	NA	NA	NA	NA	NA	NA	NA	NA	NA	NA	NA	NA	NA	PF13016;	NA	NA	NA	NA	IPR016140;	TRINITY_DN415837_c0_g1_i2	NA	NA	NA	NA	NA	NA
TRINITY_DN500838_c14_g1_i1	6.1729	0.00336111	Upregulated	238	32.35	NA	NA	NA	NA	NA	NA	NA	NA	NA	NA	NA	NA	NA	NA	NA	NA	NA	NA	NA	NA	NA	NA	NA	NA	NA	NA	NA	NA	NA	NA	NA	NA	NA	NA	NA	NA	NA	TRINITY_DN500838_c14_g1_i1	NA	NA	NA	NA	NA	NA
TRINITY_DN463407_c1_g1_i4	6.16917	0.00344212	Upregulated	262	52.29	NA	NA	NA	NA	NA	NA	NA	NA	NA	NA	NA	NA	NA	NA	NA	NA	NA	NA	NA	NA	NA	NA	NA	NA	NA	NA	NA	NA	NA	NA	NA	NA	NA	NA	NA	NA	NA	TRINITY_DN463407_c1_g1_i4	NA	NA	NA	NA	NA	NA
TRINITY_DN503929_c1_g1_i8	6.15368	3.42059e-05	Upregulated	1875	63.2	326497579	90	0	F2EEV7	0	NA	predicted protein [Hordeum vulgare subsp. vulgare]	326497579	unreviewed	Predicted protein	NA	Hordeum vulgare subsp. vulgare (Domesticated barley)	427	NA	NA	integral component of membrane [GO:0016021]; transferase activity, transferring glycosyl groups [GO:0016757]	GO:0016021; GO:0016757	NA	NA	NA	NA	NA	NA	NA	NA	NA	NA	NA	NA	NA	NA	PF05637;	NA	NA	NA	NA	IPR008630;	TRINITY_DN503929_c1_g1_i8	1875	G3C-10005-MONOMER	444	82.31	373	62
TRINITY_DN485591_c1_g4_i6	6.14383	0.00372383	Upregulated	1020	47.55	475571964	80	5e-44	NA	NA	NA	hypothetical protein F775_15689 [Aegilops tauschii]	EMT16383.1	NA	NA	NA	Aegilops tauschii(Aegilops tauschii)	NA	NA	NA	NA	NA	NA	NA	NA	NA	NA	NA	NA	NA	NA	NA	NA	NA	NA								TRINITY_DN485591_c1_g4_i6	NA	NA	NA	NA	NA	NA
TRINITY_DN475264_c0_g2_i1	6.13037	0.00391465	Upregulated	619	48.14	475564207	94	5e-87	NA	NA	NA	hypothetical protein F775_11653 [Aegilops tauschii]	EMT14476.1	NA	NA	NA	Aegilops tauschii(Aegilops tauschii)	NA	NA	NA	NA	NA	NA	NA	NA	NA	NA	NA	NA	NA	NA	NA	NA	NA	NA								TRINITY_DN475264_c0_g2_i1	NA	NA	NA	NA	NA	NA
TRINITY_DN506296_c4_g1_i14	6.12917	0.000694066	Upregulated	1659	42.56	641739963	96	3e-32	W5DB41	NA	NA	defensin [Triticum aestivum]	AIA67013	unreviewed	Defensin	PDF28	Triticum aestivum (Wheat)	76	NA	NA	defense response [GO:0006952]	GO:0006952	DEFL family	NA	NA	NA	NA	NA	NA	NA	NA	EOG09360Y66;	NA	NA	NA	NA	NA	NA	PS00940;	NA	NA	IPR008176;IPR003614;	TRINITY_DN506296_c4_g1_i14	1659	G3N-11703-MONOMER	54	45.1	51	27
TRINITY_DN516667_c1_g2_i3	6.12588	1.62696e-05	Upregulated	1430	41.12	474322573	92	9e-84	NA	NA	NA	Hybrid signal transduction histidine kinase I [Triticum urartu]	EMS62329.1	NA	NA	NA	Triticum urartu(Triticum urartu)	NA	NA	NA	NA	NA	NA	NA	NA	NA	NA	NA	NA	NA	NA	NA	NA	NA	NA								TRINITY_DN516667_c1_g2_i3	NA	NA	NA	NA	NA	NA
TRINITY_DN473903_c1_g1_i1	6.12321	8.16971e-05	Upregulated	1692	44.39	669031676	99	4e-149	A0A080YTV0	NA	NA	unnamed protein product [Triticum aestivum]	CDM86784	unreviewed	Uncharacterized protein	TRAES_3BF078700130CFD_c1	Triticum aestivum (Wheat)	241	NA	NA	endopeptidase inhibitor activity [GO:0004866]	GO:0004866	NA	NA	NA	NA	NA	NA	NA	NA	NA	NA	NA	NA	NA	NA	PF00197;	NA	NA	NA	NA	IPR011065;IPR002160;	TRINITY_DN473903_c1_g1_i1	NA	NA	NA	NA	NA	NA
TRINITY_DN467003_c0_g2_i3	6.11585	0.00466532	Upregulated	265	48.68	209971847	100	1e-20	B6UKM6	0	NA	gamma-gliadin [Triticum aestivum]	209971847	unreviewed	Gamma-gliadin	ll905	Triticum aestivum (Wheat)	247	NA	NA	nutrient reservoir activity [GO:0045735]	GO:0045735	NA	NA	NA	NA	NA	NA	NA	NA	NA	NA	NA	NA	NA	NA	PF13016;	NA	NA	NA	NA	IPR016140;IPR001954;	TRINITY_DN467003_c0_g2_i3	NA	NA	NA	NA	NA	NA
TRINITY_DN488370_c1_g1_i3	6.11235	0.00174999	Upregulated	1232	55.03	110341795	99	4e-105	Q0Q5D9	0	NA	globulin 1 [Triticum aestivum]	110341795	unreviewed	Globulin 1	NA	Triticum aestivum (Wheat)	225	NA	NA	IgE binding [GO:0019863]	GO:0019863	NA	NA	NA	NA	NA	NA	NA	NA	NA	NA	NA	NA	NA	NA	PF13016;	NA	NA	NA	NA	IPR016140;	TRINITY_DN488370_c1_g1_i3	NA	NA	NA	NA	NA	NA
TRINITY_DN495434_c0_g1_i1	6.10968	0.00428845	Upregulated	1233	52.39	475564263	97	0	NA	NA	NA	Vignain [Aegilops tauschii]	EMT14493.1	NA	NA	NA	Aegilops tauschii(Aegilops tauschii)	NA	NA	NA	NA	NA	NA	NA	NA	NA	NA	NA	NA	NA	NA	NA	NA	NA	NA								TRINITY_DN495434_c0_g1_i1	NA	NA	NA	NA	NA	NA
TRINITY_DN491866_c3_g1_i2	6.10773	0.00434527	Upregulated	950	40.84	475591165	94	7e-57	M8BI72	NA	NA	hypothetical protein F775_32541 [Aegilops tauschii]	EMT21669.1	unreviewed	Uncharacterized protein	F775_32541	Aegilops tauschii (Tausch's goatgrass) (Aegilops squarrosa)	110	NA	NA	NA	NA	NA	NA	NA	NA	NA	ats:F775_32541;	NA	NA	NA	EOG09361AUU;			NA								TRINITY_DN491866_c3_g1_i2	NA	NA	NA	NA	NA	NA
TRINITY_DN456737_c0_g2_i1	6.10372	0.000250005	Upregulated	729	42.66	474373827	53	1e-20	NA	NA	NA	hypothetical protein TRIUR3_02362 [Triticum urartu]	EMS64058.1	NA	NA	NA	Triticum urartu(Triticum urartu)	NA	NA	NA	NA	NA	NA	NA	NA	NA	NA	NA	NA	NA	NA	NA	NA	NA	NA								TRINITY_DN456737_c0_g2_i1	NA	NA	NA	NA	NA	NA
TRINITY_DN433321_c0_g1_i2	6.09264	0.0046611	Upregulated	429	38.69	475595104	59	4e-16	M8BLU1	NA	NA	hypothetical protein F775_27266 [Aegilops tauschii]	EMT22919.1	unreviewed	Uncharacterized protein	F775_27266	Aegilops tauschii (Tausch's goatgrass) (Aegilops squarrosa)	148	NA	NA	integral component of membrane [GO:0016021]	GO:0016021	NA	NA	NA	NA	NA	ats:F775_27266;	NA	NA	NA	EOG09361DL2;	NA	NA	NA	NA	NA	NA	NA	NA	NA	NA	TRINITY_DN433321_c0_g1_i2	NA	NA	NA	NA	NA	NA
TRINITY_DN458196_c0_g3_i2	6.08861	0.00462974	Upregulated	611	42.23	475531130	90	2e-29	NA	NA	NA	hypothetical protein F775_24047 [Aegilops tauschii]	EMT08032.1	NA	NA	NA	Aegilops tauschii(Aegilops tauschii)	NA	NA	NA	NA	NA	NA	NA	NA	NA	NA	NA	NA	NA	NA	NA	NA	NA	NA								TRINITY_DN458196_c0_g3_i2	NA	NA	NA	NA	NA	NA
TRINITY_DN514269_c1_g1_i3	6.07783	0.00460152	Upregulated	786	59.8	474370940	91	4e-76	NA	NA	NA	Early nodulin-like protein 1 [Triticum urartu]	EMS63867.1	NA	NA	NA	Triticum urartu(Triticum urartu)	NA	NA	NA	NA	NA	NA	NA	NA	NA	NA	NA	NA	NA	NA	NA	NA	NA	NA								TRINITY_DN514269_c1_g1_i3	NA	NA	NA	NA	NA	NA
TRINITY_DN516571_c0_g1_i2	6.07265	1.71524e-05	Upregulated	2666	54.24	261286811	98	0	D0EY60	0	NA	ADP-glucose brittle-1 transporter precursor [Triticum aestivum]	261286811	unreviewed	ADP-glucose brittle-1 transporter	NA	Triticum aestivum (Wheat)	429	NA	NA	integral component of membrane [GO:0016021]; transmembrane transport [GO:0055085]	GO:0016021; GO:0055085	Mitochondrial carrier (TC 2.A.29) family	NA	NA	NA	NA	NA	NA	NA	NA	NA	NA	NA	NA	NA	PF00153;	NA	PS50920;	NA	NA	IPR002067;IPR018108;IPR023395;	TRINITY_DN516571_c0_g1_i2	NA	NA	NA	NA	NA	NA
TRINITY_DN446843_c1_g2_i1	6.06365	0.00468307	Upregulated	769	42	NA	NA	NA	NA	NA	NA	NA	NA	NA	NA	NA	NA	NA	NA	NA	NA	NA	NA	NA	NA	NA	NA	NA	NA	NA	NA	NA	NA	NA	NA	NA	NA	NA	NA	NA	NA	NA	TRINITY_DN446843_c1_g2_i1	NA	NA	NA	NA	NA	NA
TRINITY_DN438043_c0_g4_i1	6.06287	0.00455585	Upregulated	544	32.54	NA	NA	NA	NA	NA	NA	NA	NA	NA	NA	NA	NA	NA	NA	NA	NA	NA	NA	NA	NA	NA	NA	NA	NA	NA	NA	NA	NA	NA	NA	NA	NA	NA	NA	NA	NA	NA	TRINITY_DN438043_c0_g4_i1	NA	NA	NA	NA	NA	NA
TRINITY_DN485591_c1_g3_i3	6.05966	7.39326e-06	Upregulated	840	44.64	474153997	82	7e-46	M7ZBP9	NA	NA	hypothetical protein TRIUR3_21316 [Triticum urartu]	EMS57051.1	unreviewed	Uncharacterized protein	TRIUR3_21316	Triticum urartu (Red wild einkorn) (Crithodium urartu)	149	NA	NA	defense response [GO:0006952]	GO:0006952	NA	NA	NA	NA	NA	NA	NA	NA	NA	EOG09361B53;	NA	NA	NA	NA	NA	NA	NA	NA	NA	IPR003614;	TRINITY_DN485591_c1_g3_i3	NA	NA	NA	NA	NA	NA
TRINITY_DN506197_c0_g1_i8	6.05422	2.94461e-05	Upregulated	2224	59.17	324329872	96	0	G0TER2	0	NA	nuclear transcription factor Y subunit C10 [Triticum monococcum]	324329872	unreviewed	Nuclear transcription factor Y subunit C10	NA	Triticum monococcum (Einkorn wheat) (Crithodium monococcum)	413	NA	NA	nucleus [GO:0005634]; protein heterodimerization activity [GO:0046982]	GO:0005634; GO:0046982	NA	NA	NA	NA	NA	NA	NA	NA	NA	NA	NA	NA	NA	NA	PF00808;	NA	NA	NA	SUBCELLULAR LOCATION: Nucleus {ECO:0000256|SAAS:SAAS00770521}.	IPR003958;IPR009072;	TRINITY_DN506197_c0_g1_i8	NA	NA	NA	NA	NA	NA
TRINITY_DN466404_c1_g1_i14	6.04844	0.00562822	Upregulated	276	56.88	NA	NA	NA	NA	NA	NA	NA	NA	NA	NA	NA	NA	NA	NA	NA	NA	NA	NA	NA	NA	NA	NA	NA	NA	NA	NA	NA	NA	NA	NA	NA	NA	NA	NA	NA	NA	NA	TRINITY_DN466404_c1_g1_i14	NA	NA	NA	NA	NA	NA
TRINITY_DN516571_c0_g1_i4	6.03597	0.000103597	Upregulated	1154	50.69	474326891	99	8e-72	NA	NA	NA	Protein brittle-1, chloroplastic/amyloplastic [Triticum urartu]	EMS62502.1	NA	NA	NA	Triticum urartu(Triticum urartu)	NA	NA	NA	NA	NA	NA	NA	NA	NA	NA	NA	NA	NA	NA	NA	NA	NA	NA								TRINITY_DN516571_c0_g1_i4	NA	NA	NA	NA	NA	NA
TRINITY_DN500279_c0_g2_i8	6.02994	0.00606592	Upregulated	849	47.7	482677643	94	2e-29	N1NV64	NA	NA	beta-amylase 2, partial [Brachypodium distachyon]	CCW36771.1	unreviewed	Beta-amylase (EC 3.2.1.2) (Fragment)	bmy2	Brachypodium distachyon (Purple false brome) (Trachynia distachya)	410	3.2.1.2	NA	amylopectin maltohydrolase activity [GO:0102229]; beta-amylase activity [GO:0016161]; polysaccharide catabolic process [GO:0000272]	GO:0000272; GO:0016161; GO:0102229	Glycosyl hydrolase 14 family	NA	NA	NA	NA	NA	NA	NA	NA	NA	NA	NA	NA	NA	PF01373;	NA	PS00506;PS00679;	NA	NA	IPR001554;IPR018238;IPR001371;IPR017853;	TRINITY_DN500279_c0_g2_i8	NA	NA	NA	NA	NA	NA
TRINITY_DN326822_c0_g2_i2	6.02682	0.00113245	Upregulated	1215	38.11	474430901	80	1e-172	NA	NA	NA	hypothetical protein TRIUR3_28624 [Triticum urartu]	EMS67954.1	NA	NA	NA	Triticum urartu(Triticum urartu)	NA	NA	NA	NA	NA	NA	NA	NA	NA	NA	NA	NA	NA	NA	NA	NA	NA	NA								TRINITY_DN326822_c0_g2_i2	NA	NA	NA	NA	NA	NA
TRINITY_DN471638_c0_g2_i1	6.01844	0.00553439	Upregulated	782	44.12	475610173	71	1e-28	M8C0A6	NA	NA	hypothetical protein F775_07307 [Aegilops tauschii]	EMT27649.1	unreviewed	Uncharacterized protein	F775_07307	Aegilops tauschii (Tausch's goatgrass) (Aegilops squarrosa)	78	NA	NA	NA	NA	NA	NA	NA	NA	NA	ats:F775_07307;	NA	NA	NA	EOG09360XDU;			NA								TRINITY_DN471638_c0_g2_i1	NA	NA	NA	NA	NA	NA
TRINITY_DN467003_c0_g2_i1	6.01464	0.00634105	Upregulated	221	46.15	363992584	100	8e-08	H8Y0L7	NA	NA	gamma prolamin [Taeniatherum caput-medusae subsp. crinitum]	AEW46812.1	unreviewed	Gamma prolamin	NA	Taeniatherum caput-medusae subsp. crinitum	208	NA	NA	nutrient reservoir activity [GO:0045735]	GO:0045735	NA	NA	NA	NA	NA	NA	NA	NA	NA	NA	NA	NA	NA	NA	PF13016;	NA	NA	NA	NA	IPR016140;IPR001954;	TRINITY_DN467003_c0_g2_i1	NA	NA	NA	NA	NA	NA
TRINITY_DN503273_c3_g5_i3	5.99305	0.00101543	Upregulated	1010	47.43	473999638	96	1e-87	M7ZVP4	NA	NA	hypothetical protein TRIUR3_34705 [Triticum urartu]	EMS52189.1	unreviewed	Uncharacterized protein	TRIUR3_34705	Triticum urartu (Red wild einkorn) (Crithodium urartu)	158	NA	NA	NA	NA	NA	NA	NA	NA	NA	NA	NA	NA	NA	EOG093617PP;			NA								TRINITY_DN503273_c3_g5_i3	NA	NA	NA	NA	NA	NA
TRINITY_DN455215_c0_g1_i5	5.9842	0.00680049	Upregulated	937	55.07	475545878	100	9e-133	NA	NA	NA	hypothetical protein F775_25878 [Aegilops tauschii]	EMT10559.1	NA	NA	NA	Aegilops tauschii(Aegilops tauschii)	NA	NA	NA	NA	NA	NA	NA	NA	NA	NA	NA	NA	NA	NA	NA	NA	NA	NA								TRINITY_DN455215_c0_g1_i5	NA	NA	NA	NA	NA	NA
TRINITY_DN494586_c0_g1_i8	5.97994	0.00694092	Upregulated	592	46.28	217039793	89	1e-17	B8Y0L6	NA	NA	low-molecular-weight glutenin subunit [Triticum dicoccoides]	ACJ76984.1	unreviewed	Low-molecular-weight glutenin subunit	NA	Triticum dicoccoides (Wild emmer) (Triticum turgidum subsp. dicoccoides)	350	NA	NA	nutrient reservoir activity [GO:0045735]	GO:0045735	NA	NA	NA	NA	NA	NA	NA	NA	NA	NA	NA	NA	NA	NA	PF13016;	NA	NA	NA	NA	IPR016140;IPR001954;	TRINITY_DN494586_c0_g1_i8	NA	NA	NA	NA	NA	NA
TRINITY_DN467483_c0_g1_i1	5.96673	0.0066307	Upregulated	217	62.67	475627926	80	2e-28	N1R5J2	NA	NA	hypothetical protein F775_27244 [Aegilops tauschii]	EMT33832.1	unreviewed	Uncharacterized protein	F775_27244	Aegilops tauschii (Tausch's goatgrass) (Aegilops squarrosa)	89	NA	NA	defense response [GO:0006952]	GO:0006952	NA	NA	NA	NA	NA	ats:F775_27244;	NA	NA	NA	EOG09360TP5;	NA	NA	NA	NA	NA	NA	NA	NA	NA	IPR003614;	TRINITY_DN467483_c0_g1_i1	NA	NA	NA	NA	NA	NA
TRINITY_DN481555_c1_g1_i2	5.96524	0.00653944	Upregulated	1226	44.7	474346229	87	1e-114	NA	NA	NA	hypothetical protein TRIUR3_07725 [Triticum urartu]	EMS62846.1	NA	NA	NA	Triticum urartu(Triticum urartu)	NA	NA	NA	NA	NA	NA	NA	NA	NA	NA	NA	NA	NA	NA	NA	NA	NA	NA								TRINITY_DN481555_c1_g1_i2	NA	NA	NA	NA	NA	NA
TRINITY_DN488370_c1_g1_i2	5.96411	0.00725946	Upregulated	610	58.85	21779918	99	2e-63	Q8LKV8	0	NA	seed globulin [Aegilops tauschii]	21779918	unreviewed	Seed globulin	Glo-2	Aegilops tauschii (Tausch's goatgrass) (Aegilops squarrosa)	226	NA	NA	NA	NA	NA	NA	NA	NA	NA	NA	NA	NA	NA	NA	NA	NA	NA	NA	NA	NA	NA	NA	NA	IPR016140;	TRINITY_DN488370_c1_g1_i2	NA	NA	NA	NA	NA	NA
TRINITY_DN466404_c1_g1_i7	5.95395	0.00756734	Upregulated	527	55.22	126033130	49	4e-07	A3RF25	NA	NA	truncated high molecular weight glutenin subunit 1By9 [Triticum aestivum subsp. yunnanense]	ABN71646.1	unreviewed	Truncated high molecular weight glutenin subunit 1By9	NA	Triticum aestivum subsp. yunnanense	386	NA	NA	nutrient reservoir activity [GO:0045735]	GO:0045735	NA	NA	NA	NA	NA	NA	NA	NA	NA	NA	NA	NA	NA	NA	PF03157;	NA	NA	NA	NA	IPR016140;IPR001419;	TRINITY_DN466404_c1_g1_i7	NA	NA	NA	NA	NA	NA
TRINITY_DN500279_c0_g4_i16	5.95178	0.00762533	Upregulated	1632	39.52	32400764	98	1e-53	Q7X9M2	0	NA	beta amylase, partial [Triticum aestivum]	32400764	unreviewed	Beta-amylase (EC 3.2.1.2) (Fragment)	NA	Triticum aestivum (Wheat)	269	3.2.1.2	NA	amylopectin maltohydrolase activity [GO:0102229]; beta-amylase activity [GO:0016161]; polysaccharide catabolic process [GO:0000272]	GO:0000272; GO:0016161; GO:0102229	Glycosyl hydrolase 14 family	NA	NA	NA	NA	NA	NA	NA	NA	NA	NA	NA	NA	NA	PF01373;	NA	NA	NA	NA	IPR001554;IPR001371;IPR017853;	TRINITY_DN500279_c0_g4_i16	NA	NA	NA	NA	NA	NA
TRINITY_DN466404_c1_g3_i2	5.95102	0.00758755	Upregulated	622	56.43	7188718	98	2e-79	Q9M5N3	NA	NA	y-type high molecular weight glutenin subunit [Aegilops ventricosa]	AAF37838.1	unreviewed	Y-type high molecular weight glutenin subunit (Fragment)	NA	Aegilops ventricosa (Goatgrass) (Triticum ventricosum)	179	NA	NA	nutrient reservoir activity [GO:0045735]	GO:0045735	NA	NA	NA	NA	NA	NA	NA	NA	NA	NA	NA	NA	NA	NA	PF03157;	NA	NA	NA	NA	IPR016140;IPR001419;	TRINITY_DN466404_c1_g3_i2	NA	NA	NA	NA	NA	NA
TRINITY_DN482282_c2_g1_i16	5.94393	2.17093e-05	Upregulated	1004	44.92	474438874	96	1e-137	NA	NA	NA	hypothetical protein TRIUR3_16780 [Triticum urartu]	EMS68325.1	NA	NA	NA	Triticum urartu(Triticum urartu)	NA	NA	NA	NA	NA	NA	NA	NA	NA	NA	NA	NA	NA	NA	NA	NA	NA	NA								TRINITY_DN482282_c2_g1_i16	NA	NA	NA	NA	NA	NA
TRINITY_DN521529_c1_g12_i1	5.94373	0.00783135	Upregulated	275	52	475526490	100	2e-27	NA	NA	NA	hypothetical protein F775_26248 [Aegilops tauschii]	EMT07317.1	NA	NA	NA	Aegilops tauschii(Aegilops tauschii)	NA	NA	NA	NA	NA	NA	NA	NA	NA	NA	NA	NA	NA	NA	NA	NA	NA	NA								TRINITY_DN521529_c1_g12_i1	NA	NA	NA	NA	NA	NA
TRINITY_DN493944_c3_g1_i2	5.93929	0.00147174	Upregulated	1588	51.01	475593402	95	6e-47	M8CGQ1	NA	NA	hypothetical protein F775_09897 [Aegilops tauschii]	EMT22371.1	unreviewed	Uncharacterized protein	F775_09897	Aegilops tauschii (Tausch's goatgrass) (Aegilops squarrosa)	180	NA	NA	NA	NA	NA	NA	NA	NA	NA	ats:F775_09897;	NA	NA	NA	EOG09360OTL;	NA	NA	NA	NA	PF01161;	NA	PS01220;	NA	NA	IPR008914;IPR001858;	TRINITY_DN493944_c3_g1_i2	NA	NA	NA	NA	NA	NA
TRINITY_DN814419_c0_g1_i1	5.93697	0.00758755	Upregulated	243	47.33	475485194	94	2e-24	NA	NA	NA	Cysteine proteinase inhibitor 8 [Aegilops tauschii]	EMT03165.1	NA	NA	NA	Aegilops tauschii(Aegilops tauschii)	NA	NA	NA	NA	NA	NA	NA	NA	NA	NA	NA	NA	NA	NA	NA	NA	NA	NA								TRINITY_DN814419_c0_g1_i1	NA	NA	NA	NA	NA	NA
TRINITY_DN496098_c1_g2_i3	5.93324	0.00758755	Upregulated	1136	56.78	669027293	85	1e-62	A0A077RPC4	NA	NA	unnamed protein product [Triticum aestivum]	CDM80603	unreviewed	Uncharacterized protein	TRAES_3BF168400190CFD_c1	Triticum aestivum (Wheat)	165	NA	NA	extracellular region [GO:0005576]; serine-type endopeptidase inhibitor activity [GO:0004867]	GO:0004867; GO:0005576	Bowman-Birk serine protease inhibitor family	NA	NA	NA	NA	NA	NA	NA	NA	NA	NA	NA	NA	NA	PF00228;	NA	PS00281;	NA	NA	IPR000877;	TRINITY_DN496098_c1_g2_i3	NA	NA	NA	NA	NA	NA
TRINITY_DN491120_c3_g1_i2	5.92273	0.00299478	Upregulated	1612	60.3	475473971	73	0	NA	NA	NA	Aspartic proteinase nepenthesin-1 [Aegilops tauschii]	EMT02514.1	NA	NA	NA	Aegilops tauschii(Aegilops tauschii)	NA	NA	NA	NA	NA	NA	NA	NA	NA	NA	NA	NA	NA	NA	NA	NA	NA	NA								TRINITY_DN491120_c3_g1_i2	NA	NA	NA	NA	NA	NA
TRINITY_DN496409_c0_g6_i3	5.9213	0.00164657	Upregulated	542	40.41	475620584	100	1e-46	M8CU67	NA	NA	hypothetical protein F775_24377 [Aegilops tauschii]	EMT31162.1	unreviewed	Uncharacterized protein	F775_24377	Aegilops tauschii (Tausch's goatgrass) (Aegilops squarrosa)	91	NA	NA	NA	NA	NA	NA	NA	NA	NA	ats:F775_24377;	NA	NA	NA	EOG09361ARI;			NA								TRINITY_DN496409_c0_g6_i3	NA	NA	NA	NA	NA	NA
TRINITY_DN473719_c0_g1_i2	5.91378	0.00776752	Upregulated	691	45.73	930283255	96	1e-86	F8QU27	NA	NA	NAC transcription factor NAM [Triticum aestivum]	ADE34618	unreviewed	NAC transcription factor NAM (NAM like-protein transcription factor)	NAM	Triticum aestivum (Wheat)	348	NA	NA	nucleus [GO:0005634]; DNA binding [GO:0003677]; regulation of transcription, DNA-templated [GO:0006355]; transcription, DNA-templated [GO:0006351]	GO:0003677; GO:0005634; GO:0006351; GO:0006355	NA	NA	NA	NA	NA	NA	NA	NA	NA	NA	NA	NA	NA	NA	PF02365;	NA	PS51005;	NA	SUBCELLULAR LOCATION: Nucleus {ECO:0000256|SAAS:SAAS00095996}.	IPR003441;	TRINITY_DN473719_c0_g1_i2	NA	NA	NA	NA	NA	NA
TRINITY_DN508098_c1_g1_i3	5.91322	0.00127813	Upregulated	993	58.01	326527419	96	5e-143	F2EKW2	0	NA	predicted protein, partial [Hordeum vulgare subsp. vulgare]	326527419	unreviewed	Predicted protein (Fragment)	NA	Hordeum vulgare subsp. vulgare (Domesticated barley)	362	NA	NA	oxidoreductase activity [GO:0016491]	GO:0016491	NA	NA	NA	NA	NA	NA	NA	NA	NA	NA	NA	NA	NA	NA	NA	NA	NA	NA	NA	IPR023753;	TRINITY_DN508098_c1_g1_i3	993	G3E-21144-MONOMER	216	75.65	193	45
TRINITY_DN374663_c0_g1_i2	5.91028	0.00851318	Upregulated	250	51.2	NA	NA	NA	NA	NA	NA	NA	NA	NA	NA	NA	NA	NA	NA	NA	NA	NA	NA	NA	NA	NA	NA	NA	NA	NA	NA	NA	NA	NA	NA	NA	NA	NA	NA	NA	NA	NA	TRINITY_DN374663_c0_g1_i2	NA	NA	NA	NA	NA	NA
TRINITY_DN450055_c1_g2_i1	5.90681	0.0032059	Upregulated	923	45.29	475532098	71	7e-93	NA	NA	NA	hypothetical protein F775_09917 [Aegilops tauschii]	EMT08180.1	NA	NA	NA	Aegilops tauschii(Aegilops tauschii)	NA	NA	NA	NA	NA	NA	NA	NA	NA	NA	NA	NA	NA	NA	NA	NA	NA	NA								TRINITY_DN450055_c1_g2_i1	NA	NA	NA	NA	NA	NA
TRINITY_DN326822_c0_g2_i1	5.90551	0.00793914	Upregulated	1321	37.32	474430901	97	2e-127	NA	NA	NA	hypothetical protein TRIUR3_28624 [Triticum urartu]	EMS67954.1	NA	NA	NA	Triticum urartu(Triticum urartu)	NA	NA	NA	NA	NA	NA	NA	NA	NA	NA	NA	NA	NA	NA	NA	NA	NA	NA								TRINITY_DN326822_c0_g2_i1	NA	NA	NA	NA	NA	NA
TRINITY_DN451111_c0_g2_i2	5.90395	0.00787247	Upregulated	520	48.08	475594551	97	2e-16	M8CHL1	NA	NA	Defensin Tm-AMP-D1.2 [Aegilops tauschii]	EMT22726.1	unreviewed	Defensin Tm-AMP-D1.2	F775_06636	Aegilops tauschii (Tausch's goatgrass) (Aegilops squarrosa)	82	NA	NA	defense response [GO:0006952]	GO:0006952	DEFL family	NA	NA	NA	NA	ats:F775_06636;	NA	NA	NA	EOG09361BNX;	NA	NA	NA	NA	NA	NA	PS00940;	NA	NA	IPR008176;IPR003614;	TRINITY_DN451111_c0_g2_i2	NA	NA	NA	NA	NA	NA
TRINITY_DN414234_c0_g1_i2	5.89493	0.00825135	Upregulated	479	37.58	475610277	100	1e-24	M8CK39	NA	NA	Aspartic proteinase oryzasin-1 [Aegilops tauschii]	EMT27697.1	unreviewed	Aspartic proteinase oryzasin-1	F775_31628	Aegilops tauschii (Tausch's goatgrass) (Aegilops squarrosa)	525	NA	NA	aspartic-type endopeptidase activity [GO:0004190]; lipid metabolic process [GO:0006629]	GO:0004190; GO:0006629	Peptidase A1 family	NA	NA	NA	NA	ats:F775_31628;	NA	NA	NA	EOG093606Q0;	NA	NA	NA	PTHR13683;	PF00026;PF05184;PF03489;	NA	PS00141;PS51767;PS50015;	NA	NA	IPR001461;IPR001969;IPR033121;IPR021109;IPR007856;IPR008138;IPR011001;IPR008139;	TRINITY_DN414234_c0_g1_i2	NA	NA	NA	NA	NA	NA
TRINITY_DN456622_c3_g1_i1	5.87972	0.00865544	Upregulated	555	48.47	475609678	63	7e-29	M8C0A5	NA	NA	hypothetical protein F775_23889 [Aegilops tauschii]	EMT27468.1	unreviewed	Uncharacterized protein	F775_23889	Aegilops tauschii (Tausch's goatgrass) (Aegilops squarrosa)	91	NA	NA	NA	NA	NA	NA	NA	NA	NA	ats:F775_23889;	NA	NA	NA	EOG09360VSO;			NA								TRINITY_DN456622_c3_g1_i1	NA	NA	NA	NA	NA	NA
TRINITY_DN518599_c1_g1_i13	5.87843	5.80199e-05	Upregulated	2115	46.29	474072546	87	0	M7YUQ6	NA	NA	Aspartic proteinase oryzasin-1 [Triticum urartu]	EMS54428.1	unreviewed	Aspartic proteinase oryzasin-1	TRIUR3_25426	Triticum urartu (Red wild einkorn) (Crithodium urartu)	503	NA	NA	aspartic-type endopeptidase activity [GO:0004190]; lipid metabolic process [GO:0006629]	GO:0004190; GO:0006629	Peptidase A1 family	NA	NA	NA	NA	NA	NA	NA	NA	EOG093606Q0;	NA	NA	NA	PTHR13683;	PF00026;PF05184;PF03489;	NA	PS00141;PS51767;PS50015;	NA	NA	IPR001461;IPR001969;IPR033121;IPR021109;IPR033869;IPR007856;IPR008138;IPR011001;IPR008139;	TRINITY_DN518599_c1_g1_i13	NA	NA	NA	NA	NA	NA
TRINITY_DN487270_c3_g3_i5	5.87734	0.00208532	Upregulated	1877	53.17	474060617	95	7e-137	M7Z222	NA	NA	hypothetical protein TRIUR3_28410 [Triticum urartu]	EMS53982.1	unreviewed	Uncharacterized protein	TRIUR3_28410	Triticum urartu (Red wild einkorn) (Crithodium urartu)	251	NA	NA	NA	NA	NA	NA	NA	NA	NA	NA	NA	NA	NA	EOG09360NVZ;	NA	NA	NA	PTHR13234;	PF03227;	NA	NA	NA	NA	IPR004911;	TRINITY_DN487270_c3_g3_i5	NA	NA	NA	NA	NA	NA
TRINITY_DN502320_c0_g2_i1	5.86334	0.00864154	Upregulated	335	44.78	474346230	100	8e-10	NA	NA	NA	hypothetical protein TRIUR3_07726 [Triticum urartu]	EMS62847.1	NA	NA	NA	Triticum urartu(Triticum urartu)	NA	NA	NA	NA	NA	NA	NA	NA	NA	NA	NA	NA	NA	NA	NA	NA	NA	NA								TRINITY_DN502320_c0_g2_i1	NA	NA	NA	NA	NA	NA
TRINITY_DN415837_c0_g1_i1	5.83871	0.00206933	Upregulated	1101	41.05	380236266	100	9e-78	H9B857	NA	NA	puroindoline b-2 variant 3 [Triticum aestivum]	AFD34335.1	unreviewed	Puroindoline b-2 variant 3	Pinb-B2v3	Triticum aestivum (Wheat)	150	NA	NA	NA	NA	NA	NA	NA	NA	NA	NA	NA	NA	NA	NA	NA	NA	NA	NA	PF00234;	NA	NA	NA	NA	IPR016140;	TRINITY_DN415837_c0_g1_i1	NA	NA	NA	NA	NA	NA
TRINITY_DN483534_c0_g1_i6	5.83231	0.000735218	Upregulated	868	36.18	475593620	56	1e-20	M8BC18	NA	NA	hypothetical protein F775_24261 [Aegilops tauschii]	EMT22440.1	unreviewed	Uncharacterized protein	F775_24261	Aegilops tauschii (Tausch's goatgrass) (Aegilops squarrosa)	133	NA	NA	NA	NA	NA	NA	NA	NA	NA	ats:F775_24261;	NA	NA	NA	EOG09360VGC;			NA								TRINITY_DN483534_c0_g1_i6	NA	NA	NA	NA	NA	NA
TRINITY_DN522417_c8_g4_i3	5.80522	0.000149267	Upregulated	2088	55.12	146275401	96	0	A5A6Q1	0	NA	bZip type transcription factor TmABI5 [Triticum monococcum]	146275401	unreviewed	Abscisic acid insensitive 5 homologue (BZip type transcription factor TmABI5)	TmABI5 TmABF	Triticum monococcum (Einkorn wheat) (Crithodium monococcum)	390	NA	NA	sequence-specific DNA binding [GO:0043565]; transcription factor activity, sequence-specific DNA binding [GO:0003700]	GO:0003700; GO:0043565	NA	NA	NA	NA	NA	NA	NA	NA	NA	NA	NA	NA	NA	NA	PF00170;	NA	PS50217;PS00036;	NA	NA	IPR004827;	TRINITY_DN522417_c8_g4_i3	NA	NA	NA	NA	NA	NA
TRINITY_DN500279_c0_g4_i4	5.79945	0.0116625	Upregulated	1761	39.86	32400764	98	3e-53	Q7X9M2	0	NA	beta amylase, partial [Triticum aestivum]	32400764	unreviewed	Beta-amylase (EC 3.2.1.2) (Fragment)	NA	Triticum aestivum (Wheat)	269	3.2.1.2	NA	amylopectin maltohydrolase activity [GO:0102229]; beta-amylase activity [GO:0016161]; polysaccharide catabolic process [GO:0000272]	GO:0000272; GO:0016161; GO:0102229	Glycosyl hydrolase 14 family	NA	NA	NA	NA	NA	NA	NA	NA	NA	NA	NA	NA	NA	PF01373;	NA	NA	NA	NA	IPR001554;IPR001371;IPR017853;	TRINITY_DN500279_c0_g4_i4	NA	NA	NA	NA	NA	NA
TRINITY_DN515156_c1_g3_i12	5.79504	0.0105688	Upregulated	2065	37.48	475509557	89	2e-108	NA	NA	NA	hypothetical protein F775_18193 [Aegilops tauschii]	EMT05200.1	NA	NA	NA	Aegilops tauschii(Aegilops tauschii)	NA	NA	NA	NA	NA	NA	NA	NA	NA	NA	NA	NA	NA	NA	NA	NA	NA	NA								TRINITY_DN515156_c1_g3_i12	NA	NA	NA	NA	NA	NA
TRINITY_DN491722_c0_g1_i5	5.79414	8.25258e-05	Upregulated	1477	35.34	NA	NA	NA	NA	NA	NA	NA	NA	NA	NA	NA	NA	NA	NA	NA	NA	NA	NA	NA	NA	NA	NA	NA	NA	NA	NA	NA	NA	NA	NA	NA	NA	NA	NA	NA	NA	NA	TRINITY_DN491722_c0_g1_i5	NA	NA	NA	NA	NA	NA
TRINITY_DN498825_c0_g1_i3	5.79009	0.0104876	Upregulated	1114	40.22	475566104	86	1e-11	NA	NA	NA	hypothetical protein F775_26705 [Aegilops tauschii]	EMT14956.1	NA	NA	NA	Aegilops tauschii(Aegilops tauschii)	NA	NA	NA	NA	NA	NA	NA	NA	NA	NA	NA	NA	NA	NA	NA	NA	NA	NA								TRINITY_DN498825_c0_g1_i3	NA	NA	NA	NA	NA	NA
TRINITY_DN394114_c0_g1_i1	5.78005	1.15348e-05	Upregulated	797	53.7	474408427	74	2e-115	NA	NA	NA	Alpha-amylase/subtilisin inhibitor [Triticum urartu]	EMS66656.1	NA	NA	NA	Triticum urartu(Triticum urartu)	NA	NA	NA	NA	NA	NA	NA	NA	NA	NA	NA	NA	NA	NA	NA	NA	NA	NA								TRINITY_DN394114_c0_g1_i1	NA	NA	NA	NA	NA	NA
TRINITY_DN502470_c0_g1_i2	5.77457	0.0112418	Upregulated	542	46.86	930283255	98	9e-57	F8QU27	NA	NA	NAC transcription factor NAM [Triticum aestivum]	ADE34618	unreviewed	NAC transcription factor NAM (NAM like-protein transcription factor)	NAM	Triticum aestivum (Wheat)	348	NA	NA	nucleus [GO:0005634]; DNA binding [GO:0003677]; regulation of transcription, DNA-templated [GO:0006355]; transcription, DNA-templated [GO:0006351]	GO:0003677; GO:0005634; GO:0006351; GO:0006355	NA	NA	NA	NA	NA	NA	NA	NA	NA	NA	NA	NA	NA	NA	PF02365;	NA	PS51005;	NA	SUBCELLULAR LOCATION: Nucleus {ECO:0000256|SAAS:SAAS00095996}.	IPR003441;	TRINITY_DN502470_c0_g1_i2	NA	NA	NA	NA	NA	NA
TRINITY_DN511333_c1_g2_i1	5.77403	0.0123463	Upregulated	440	43.41	NA	NA	NA	NA	NA	NA	NA	NA	NA	NA	NA	NA	NA	NA	NA	NA	NA	NA	NA	NA	NA	NA	NA	NA	NA	NA	NA	NA	NA	NA	NA	NA	NA	NA	NA	NA	NA	TRINITY_DN511333_c1_g2_i1	NA	NA	NA	NA	NA	NA
TRINITY_DN523034_c1_g5_i4	5.77382	0.0114909	Upregulated	320	33.44	NA	NA	NA	NA	NA	NA	NA	NA	NA	NA	NA	NA	NA	NA	NA	NA	NA	NA	NA	NA	NA	NA	NA	NA	NA	NA	NA	NA	NA	NA	NA	NA	NA	NA	NA	NA	NA	TRINITY_DN523034_c1_g5_i4	NA	NA	NA	NA	NA	NA
TRINITY_DN450055_c1_g4_i1	5.76792	0.00275878	Upregulated	684	44.88	475532098	99	6e-119	NA	NA	NA	hypothetical protein F775_09917 [Aegilops tauschii]	EMT08180.1	NA	NA	NA	Aegilops tauschii(Aegilops tauschii)	NA	NA	NA	NA	NA	NA	NA	NA	NA	NA	NA	NA	NA	NA	NA	NA	NA	NA								TRINITY_DN450055_c1_g4_i1	NA	NA	NA	NA	NA	NA
TRINITY_DN518537_c0_g3_i3	5.76697	0.010924	Upregulated	362	54.97	474153609	95	4e-69	M7Z1Q9	NA	NA	Protein SRG1 [Triticum urartu]	EMS57023.1	unreviewed	Protein SRG1	TRIUR3_06547	Triticum urartu (Red wild einkorn) (Crithodium urartu)	344	NA	NA	metal ion binding [GO:0046872]; oxidoreductase activity [GO:0016491]	GO:0016491; GO:0046872	Iron/ascorbate-dependent oxidoreductase family	NA	NA	NA	NA	NA	NA	NA	NA	EOG09360CPP;	NA	NA	NA	NA	PF03171;PF14226;	NA	PS51471;	NA	NA	IPR026992;IPR027443;IPR005123;	TRINITY_DN518537_c0_g3_i3	NA	NA	NA	NA	NA	NA
TRINITY_DN456737_c0_g2_i5	5.7635	0.000888218	Upregulated	610	43.11	474373827	52	1e-18	NA	NA	NA	hypothetical protein TRIUR3_02362 [Triticum urartu]	EMS64058.1	NA	NA	NA	Triticum urartu(Triticum urartu)	NA	NA	NA	NA	NA	NA	NA	NA	NA	NA	NA	NA	NA	NA	NA	NA	NA	NA								TRINITY_DN456737_c0_g2_i5	NA	NA	NA	NA	NA	NA
TRINITY_DN466156_c0_g1_i4	5.76222	0.000979716	Upregulated	837	46	475496893	56	2e-09	NA	NA	NA	hypothetical protein F775_08043 [Aegilops tauschii]	EMT03943.1	NA	NA	NA	Aegilops tauschii(Aegilops tauschii)	NA	NA	NA	NA	NA	NA	NA	NA	NA	NA	NA	NA	NA	NA	NA	NA	NA	NA								TRINITY_DN466156_c0_g1_i4	NA	NA	NA	NA	NA	NA
TRINITY_DN490375_c0_g1_i3	5.76042	0.00162124	Upregulated	1534	64.02	326515580	91	4e-95	F2EI64	0	NA	predicted protein [Hordeum vulgare subsp. vulgare]	326515580	unreviewed	Predicted protein	NA	Hordeum vulgare subsp. vulgare (Domesticated barley)	224	NA	NA	integral component of membrane [GO:0016021]	GO:0016021	NA	NA	NA	NA	NA	NA	NA	NA	NA	NA	NA	NA	NA	NA	NA	NA	NA	NA	NA	NA	TRINITY_DN490375_c0_g1_i3	NA	NA	NA	NA	NA	NA
TRINITY_DN466404_c1_g1_i8	5.7591	0.012895	Upregulated	468	53.63	126033130	76	4e-18	A3RF25	NA	NA	truncated high molecular weight glutenin subunit 1By9 [Triticum aestivum subsp. yunnanense]	ABN71646.1	unreviewed	Truncated high molecular weight glutenin subunit 1By9	NA	Triticum aestivum subsp. yunnanense	386	NA	NA	nutrient reservoir activity [GO:0045735]	GO:0045735	NA	NA	NA	NA	NA	NA	NA	NA	NA	NA	NA	NA	NA	NA	PF03157;	NA	NA	NA	NA	IPR016140;IPR001419;	TRINITY_DN466404_c1_g1_i8	NA	NA	NA	NA	NA	NA
TRINITY_DN329261_c0_g1_i1	5.74651	0.01329	Upregulated	1263	47.59	473904206	95	7e-32	M7YQH9	NA	NA	hypothetical protein TRIUR3_05314 [Triticum urartu]	EMS49266.1	unreviewed	Uncharacterized protein	TRIUR3_05314	Triticum urartu (Red wild einkorn) (Crithodium urartu)	69																	NA								TRINITY_DN329261_c0_g1_i1	NA	NA	NA	NA	NA	NA
TRINITY_DN489256_c1_g1_i15	5.74176	0.000142865	Upregulated	561	42.96	474060145	96	7e-46	M8A0P3	NA	NA	hypothetical protein TRIUR3_06017 [Triticum urartu]	EMS53944.1	unreviewed	Uncharacterized protein	TRIUR3_06017	Triticum urartu (Red wild einkorn) (Crithodium urartu)	93	NA	NA	defense response [GO:0006952]	GO:0006952	NA	NA	NA	NA	NA	NA	NA	NA	NA	EOG09360TP5;	NA	NA	NA	NA	NA	NA	NA	NA	NA	IPR003614;	TRINITY_DN489256_c1_g1_i15	NA	NA	NA	NA	NA	NA
TRINITY_DN504671_c0_g2_i9	5.73241	0.0115782	Upregulated	2134	47.24	326500296	81	9e-35	F2EFW5	0	NA	predicted protein [Hordeum vulgare subsp. vulgare]	326500296	unreviewed	Predicted protein	NA	Hordeum vulgare subsp. vulgare (Domesticated barley)	763	NA	NA	integral component of membrane [GO:0016021]; hydrogen-translocating pyrophosphatase activity [GO:0009678]; inorganic diphosphatase activity [GO:0004427]; proton transport [GO:0015992]	GO:0004427; GO:0009678; GO:0015992; GO:0016021	NA	NA	NA	NA	NA	NA	NA	NA	NA	NA	NA	NA	NA	PTHR31998;	PF03030;	TIGR01104;	NA	NA	NA	IPR004131;	TRINITY_DN504671_c0_g2_i9	NA	NA	NA	NA	NA	NA
TRINITY_DN494253_c1_g4_i5	5.73217	0.0139884	Upregulated	363	50.41	870765728	57	8e-18	A0A0J8BHP9	NA	NA	hypothetical protein BVRB_037930, partial [Beta vulgaris subsp. vulgaris]	KMS65245	unreviewed	Uncharacterized protein (Fragment)	BVRB_037930	Beta vulgaris subsp. vulgaris	166																	NA								TRINITY_DN494253_c1_g4_i5	NA	NA	NA	NA	NA	NA
TRINITY_DN514156_c3_g1_i8	5.7295	0.000226978	Upregulated	1815	56.03	475626074	98	0	M8CZL5	NA	NA	Aspartic proteinase nepenthesin-1 [Aegilops tauschii]	EMT33187.1	unreviewed	Aspartic proteinase nepenthesin-1	F775_14314	Aegilops tauschii (Tausch's goatgrass) (Aegilops squarrosa)	443	NA	NA	aspartic-type endopeptidase activity [GO:0004190]	GO:0004190	Peptidase A1 family	NA	NA	NA	NA	ats:F775_14314;	NA	NA	NA	EOG09360CJ9;	NA	NA	NA	PTHR13683;	PF14541;PF14543;	NA	PS51767;	NA	NA	IPR001461;IPR033121;IPR021109;IPR032799;IPR032861;	TRINITY_DN514156_c3_g1_i8	NA	NA	NA	NA	NA	NA
TRINITY_DN450055_c1_g5_i1	5.71647	0.01329	Upregulated	682	43.7	475532098	78	3e-85	NA	NA	NA	hypothetical protein F775_09917 [Aegilops tauschii]	EMT08180.1	NA	NA	NA	Aegilops tauschii(Aegilops tauschii)	NA	NA	NA	NA	NA	NA	NA	NA	NA	NA	NA	NA	NA	NA	NA	NA	NA	NA								TRINITY_DN450055_c1_g5_i1	NA	NA	NA	NA	NA	NA
TRINITY_DN467003_c0_g1_i1	5.69777	0.015381	Upregulated	383	42.3	15148389	97	9e-31	Q94G95	0	NA	gamma-gliadin, partial [Triticum aestivum]	15148389	unreviewed	Gamma-gliadin (Fragment)	NA	Triticum aestivum (Wheat)	203	NA	NA	nutrient reservoir activity [GO:0045735]	GO:0045735	NA	NA	NA	NA	NA	NA	NA	NA	NA	NA	NA	NA	NA	NA	PF13016;	NA	NA	NA	NA	IPR016140;IPR001954;	TRINITY_DN467003_c0_g1_i1	NA	NA	NA	NA	NA	NA
TRINITY_DN469516_c11_g3_i5	5.68601	0.0140576	Upregulated	508	39.96	475552799	100	1e-44	NA	NA	NA	hypothetical protein F775_24509 [Aegilops tauschii]	EMT11870.1	NA	NA	NA	Aegilops tauschii(Aegilops tauschii)	NA	NA	NA	NA	NA	NA	NA	NA	NA	NA	NA	NA	NA	NA	NA	NA	NA	NA								TRINITY_DN469516_c11_g3_i5	NA	NA	NA	NA	NA	NA
TRINITY_DN17441_c0_g1_i1	5.67929	0.0157789	Upregulated	325	45.85	691193760	100	8e-30	A0A089XB71	NA	NA	low-molecular-weight glutenin subunit, partial [Triticum urartu]	AIR77113	unreviewed	Low-molecular-weight glutenin subunit (Fragment)	LMW-GS	Triticum urartu (Red wild einkorn) (Crithodium urartu)	320	NA	NA	nutrient reservoir activity [GO:0045735]	GO:0045735	NA	NA	NA	NA	NA	NA	NA	NA	NA	NA	NA	NA	NA	NA	PF13016;	NA	NA	NA	NA	IPR016140;IPR001954;	TRINITY_DN17441_c0_g1_i1	NA	NA	NA	NA	NA	NA
TRINITY_DN506018_c2_g2_i1	5.67849	0.0161178	Upregulated	205	47.32	NA	NA	NA	NA	NA	NA	NA	NA	NA	NA	NA	NA	NA	NA	NA	NA	NA	NA	NA	NA	NA	NA	NA	NA	NA	NA	NA	NA	NA	NA	NA	NA	NA	NA	NA	NA	NA	TRINITY_DN506018_c2_g2_i1	NA	NA	NA	NA	NA	NA
TRINITY_DN493944_c0_g1_i1	5.67546	0.00361769	Upregulated	518	57.34	475593402	97	3e-35	M8CGQ1	NA	NA	hypothetical protein F775_09897 [Aegilops tauschii]	EMT22371.1	unreviewed	Uncharacterized protein	F775_09897	Aegilops tauschii (Tausch's goatgrass) (Aegilops squarrosa)	180	NA	NA	NA	NA	NA	NA	NA	NA	NA	ats:F775_09897;	NA	NA	NA	EOG09360OTL;	NA	NA	NA	NA	PF01161;	NA	PS01220;	NA	NA	IPR008914;IPR001858;	TRINITY_DN493944_c0_g1_i1	NA	NA	NA	NA	NA	NA
TRINITY_DN480676_c1_g8_i1	5.67541	0.0143772	Upregulated	641	38.22	475565932	56	1e-08	NA	NA	NA	hypothetical protein F775_25264 [Aegilops tauschii]	EMT14915.1	NA	NA	NA	Aegilops tauschii(Aegilops tauschii)	NA	NA	NA	NA	NA	NA	NA	NA	NA	NA	NA	NA	NA	NA	NA	NA	NA	NA								TRINITY_DN480676_c1_g8_i1	NA	NA	NA	NA	NA	NA
TRINITY_DN505184_c1_g1_i9	5.67472	0.0152705	Upregulated	670	41.34	473982738	93	4e-77	M7ZU31	NA	NA	hypothetical protein TRIUR3_35418 [Triticum urartu]	EMS51599.1	unreviewed	Uncharacterized protein	TRIUR3_35418	Triticum urartu (Red wild einkorn) (Crithodium urartu)	126	NA	NA	NA	NA	NA	NA	NA	NA	NA	NA	NA	NA	NA	EOG09360SHD;			NA								TRINITY_DN505184_c1_g1_i9	NA	NA	NA	NA	NA	NA
TRINITY_DN489233_c0_g1_i7	5.6623	0.0158285	Upregulated	1169	40.98	162460767	50	1e-82	Q84JV5	542572	ebe1	embryo-sac basal-endosperm layer embryo-surrounding-region	162460767	unreviewed	Embryo-sac basal-endosperm layer embryo-surrounding-region (ZmEBE-1 protein)	ZmEBE-1 ZEAMMB73_Zm00001d011882	Zea mays (Maize)	304	NA	NA	NA	NA	NA	NA	NA	NA	NA	zma:542572;	NA	NP_001105581.1;	ENOG410JVR4;ENOG41105P4;	EOG093609KO;	NA	NA	NA	NA	PF03080;	NA	NA	NA	NA	IPR004314;	TRINITY_DN489233_c0_g1_i7	NA	NA	NA	NA	NA	NA
TRINITY_DN506197_c0_g1_i5	5.64733	2.13679e-05	Upregulated	2418	57.73	324329872	90	0	G0TER2	0	NA	nuclear transcription factor Y subunit C10 [Triticum monococcum]	324329872	unreviewed	Nuclear transcription factor Y subunit C10	NA	Triticum monococcum (Einkorn wheat) (Crithodium monococcum)	413	NA	NA	nucleus [GO:0005634]; protein heterodimerization activity [GO:0046982]	GO:0005634; GO:0046982	NA	NA	NA	NA	NA	NA	NA	NA	NA	NA	NA	NA	NA	NA	PF00808;	NA	NA	NA	SUBCELLULAR LOCATION: Nucleus {ECO:0000256|SAAS:SAAS00770521}.	IPR003958;IPR009072;	TRINITY_DN506197_c0_g1_i5	NA	NA	NA	NA	NA	NA
TRINITY_DN506018_c2_g4_i5	5.63913	0.0179374	Upregulated	338	47.93	NA	NA	NA	NA	NA	NA	NA	NA	NA	NA	NA	NA	NA	NA	NA	NA	NA	NA	NA	NA	NA	NA	NA	NA	NA	NA	NA	NA	NA	NA	NA	NA	NA	NA	NA	NA	NA	TRINITY_DN506018_c2_g4_i5	NA	NA	NA	NA	NA	NA
TRINITY_DN521088_c3_g4_i6	5.63845	9.55041e-05	Upregulated	1313	64.2	326500296	99	0	F2EFW5	0	NA	predicted protein [Hordeum vulgare subsp. vulgare]	326500296	unreviewed	Predicted protein	NA	Hordeum vulgare subsp. vulgare (Domesticated barley)	763	NA	NA	integral component of membrane [GO:0016021]; hydrogen-translocating pyrophosphatase activity [GO:0009678]; inorganic diphosphatase activity [GO:0004427]; proton transport [GO:0015992]	GO:0004427; GO:0009678; GO:0015992; GO:0016021	NA	NA	NA	NA	NA	NA	NA	NA	NA	NA	NA	NA	NA	PTHR31998;	PF03030;	TIGR01104;	NA	NA	NA	IPR004131;	TRINITY_DN521088_c3_g4_i6	NA	NA	NA	NA	NA	NA
TRINITY_DN280016_c0_g1_i1	5.63622	0.0134175	Upregulated	504	55.95	NA	NA	NA	NA	NA	NA	NA	NA	NA	NA	NA	NA	NA	NA	NA	NA	NA	NA	NA	NA	NA	NA	NA	NA	NA	NA	NA	NA	NA	NA	NA	NA	NA	NA	NA	NA	NA	TRINITY_DN280016_c0_g1_i1	NA	NA	NA	NA	NA	NA
TRINITY_DN506197_c0_g1_i6	5.62508	5.21335e-05	Upregulated	1872	59.72	324329872	96	0	G0TER2	0	NA	nuclear transcription factor Y subunit C10 [Triticum monococcum]	324329872	unreviewed	Nuclear transcription factor Y subunit C10	NA	Triticum monococcum (Einkorn wheat) (Crithodium monococcum)	413	NA	NA	nucleus [GO:0005634]; protein heterodimerization activity [GO:0046982]	GO:0005634; GO:0046982	NA	NA	NA	NA	NA	NA	NA	NA	NA	NA	NA	NA	NA	NA	PF00808;	NA	NA	NA	SUBCELLULAR LOCATION: Nucleus {ECO:0000256|SAAS:SAAS00770521}.	IPR003958;IPR009072;	TRINITY_DN506197_c0_g1_i6	NA	NA	NA	NA	NA	NA
TRINITY_DN470950_c0_g1_i4	5.62376	0.000391517	Upregulated	772	42.88	474124826	93	8e-28	M7YZB1	NA	NA	Defensin-like protein 6 [Triticum urartu]	EMS56168.1	unreviewed	Defensin-like protein 6	TRIUR3_07312	Triticum urartu (Red wild einkorn) (Crithodium urartu)	86	NA	NA	defense response [GO:0006952]	GO:0006952	NA	NA	NA	NA	NA	NA	NA	NA	NA	EOG09360XKF;	NA	NA	NA	NA	NA	NA	NA	NA	NA	IPR003614;	TRINITY_DN470950_c0_g1_i4	NA	NA	NA	NA	NA	NA
TRINITY_DN506296_c4_g1_i4	5.62279	0.00247983	Upregulated	953	45.86	641739963	96	3e-33	W5DB41	NA	NA	defensin [Triticum aestivum]	AIA67013	unreviewed	Defensin	PDF28	Triticum aestivum (Wheat)	76	NA	NA	defense response [GO:0006952]	GO:0006952	DEFL family	NA	NA	NA	NA	NA	NA	NA	NA	EOG09360Y66;	NA	NA	NA	NA	NA	NA	PS00940;	NA	NA	IPR008176;IPR003614;	TRINITY_DN506296_c4_g1_i4	953	G3N-11703-MONOMER	54	45.1	51	27
TRINITY_DN318036_c0_g1_i1	5.61702	0.017943	Upregulated	265	41.89	474167876	76	6e-19	M7Z2X9	NA	NA	hypothetical protein TRIUR3_07534 [Triticum urartu]	EMS57473.1	unreviewed	Uncharacterized protein	TRIUR3_07534	Triticum urartu (Red wild einkorn) (Crithodium urartu)	65	NA	NA	NA	NA	NA	NA	NA	NA	NA	NA	NA	NA	NA	EOG093610GO;			NA								TRINITY_DN318036_c0_g1_i1	NA	NA	NA	NA	NA	NA
TRINITY_DN482282_c2_g1_i17	5.61254	0.000401048	Upregulated	970	45.88	475583570	82	3e-114	R7WFY7	NA	NA	hypothetical protein F775_14471 [Aegilops tauschii]	EMT19499.1	unreviewed	Uncharacterized protein	F775_14471	Aegilops tauschii (Tausch's goatgrass) (Aegilops squarrosa)	212	NA	NA	enzyme inhibitor activity [GO:0004857]	GO:0004857	NA	NA	NA	NA	NA	ats:F775_14471;	NA	NA	NA	EOG09360X9V;	NA	NA	NA	NA	PF04043;	TIGR01614;	NA	NA	NA	IPR006501;	TRINITY_DN482282_c2_g1_i17	NA	NA	NA	NA	NA	NA
TRINITY_DN500279_c0_g4_i1	5.60889	0.0194363	Upregulated	1726	39.46	32400764	98	2e-53	Q7X9M2	0	NA	beta amylase, partial [Triticum aestivum]	32400764	unreviewed	Beta-amylase (EC 3.2.1.2) (Fragment)	NA	Triticum aestivum (Wheat)	269	3.2.1.2	NA	amylopectin maltohydrolase activity [GO:0102229]; beta-amylase activity [GO:0016161]; polysaccharide catabolic process [GO:0000272]	GO:0000272; GO:0016161; GO:0102229	Glycosyl hydrolase 14 family	NA	NA	NA	NA	NA	NA	NA	NA	NA	NA	NA	NA	NA	PF01373;	NA	NA	NA	NA	IPR001554;IPR001371;IPR017853;	TRINITY_DN500279_c0_g4_i1	NA	NA	NA	NA	NA	NA
TRINITY_DN79010_c0_g1_i1	5.60889	0.0194363	Upregulated	829	39.81	475618102	45	9e-07	M8BZB4	NA	NA	hypothetical protein F775_26803 [Aegilops tauschii]	EMT30345.1	unreviewed	Uncharacterized protein	F775_26803	Aegilops tauschii (Tausch's goatgrass) (Aegilops squarrosa)	73	NA	NA	defense response [GO:0006952]	GO:0006952	NA	NA	NA	NA	NA	ats:F775_26803;	NA	NA	NA	EOG09360WD0;	NA	NA	NA	NA	NA	NA	NA	NA	NA	IPR003614;	TRINITY_DN79010_c0_g1_i1	NA	NA	NA	NA	NA	NA
TRINITY_DN176347_c0_g1_i1	5.60458	0.0164587	Upregulated	206	45.63	NA	NA	NA	NA	NA	NA	NA	NA	NA	NA	NA	NA	NA	NA	NA	NA	NA	NA	NA	NA	NA	NA	NA	NA	NA	NA	NA	NA	NA	NA	NA	NA	NA	NA	NA	NA	NA	TRINITY_DN176347_c0_g1_i1	NA	NA	NA	NA	NA	NA
TRINITY_DN895968_c0_g1_i1	5.60387	0.00781313	Upregulated	322	52.48	473732193	65	1e-34	M7ZAR5	NA	NA	hypothetical protein TRIUR3_10731 [Triticum urartu]	EMS45194.1	unreviewed	Uncharacterized protein	TRIUR3_10731	Triticum urartu (Red wild einkorn) (Crithodium urartu)	275	NA	NA	enzyme inhibitor activity [GO:0004857]	GO:0004857	NA	NA	NA	NA	NA	NA	NA	NA	NA	EOG09360P5N;	NA	NA	NA	NA	PF04043;	TIGR01614;	NA	NA	NA	IPR006501;	TRINITY_DN895968_c0_g1_i1	NA	NA	NA	NA	NA	NA
TRINITY_DN511468_c0_g1_i6	5.60032	0.00164836	Upregulated	1619	53.8	475489686	89	0	NA	NA	NA	Aspartic proteinase nepenthesin-2 [Aegilops tauschii]	EMT03451.1	NA	NA	NA	Aegilops tauschii(Aegilops tauschii)	NA	NA	NA	NA	NA	NA	NA	NA	NA	NA	NA	NA	NA	NA	NA	NA	NA	NA								TRINITY_DN511468_c0_g1_i6	NA	NA	NA	NA	NA	NA
TRINITY_DN511410_c6_g7_i1	5.59977	0.0160797	Upregulated	791	44.25	670019961	98	1e-72	NA	NA	NA	unnamed protein product [Triticum aestivum]	CDJ26564	NA	NA	NA	Triticum aestivum(NA)	NA	NA	NA	NA	NA	NA	NA	NA	NA	NA	NA	NA	NA	NA	NA	NA	NA	NA								TRINITY_DN511410_c6_g7_i1	NA	NA	NA	NA	NA	NA
TRINITY_DN498818_c1_g1_i2	5.58837	0.0204448	Upregulated	553	47.2	32351722	100	3e-17	Q7XYR5	NA	NA	HMW glutenin subunit 1By22* [Triticum turgidum subsp. dicoccon]	AAP76394.1	unreviewed	HMW glutenin subunit 1By22 (Fragment)	NA	Triticum dicoccon	171	NA	NA	nutrient reservoir activity [GO:0045735]	GO:0045735	NA	NA	NA	NA	NA	NA	NA	NA	NA	NA	NA	NA	NA	NA	PF03157;	NA	NA	NA	NA	IPR001419;	TRINITY_DN498818_c1_g1_i2	NA	NA	NA	NA	NA	NA
TRINITY_DN505844_c1_g4_i1	5.58837	0.0204448	Upregulated	342	42.69	659135032	85	7e-07	A0A068F8R1	NA	NA	low molecular weight glutenin [Triticum dicoccoides]	AID62112	unreviewed	Low molecular weight glutenin	glu-3	Triticum dicoccoides (Wild emmer) (Triticum turgidum subsp. dicoccoides)	294	NA	NA	nutrient reservoir activity [GO:0045735]	GO:0045735	NA	NA	NA	NA	NA	NA	NA	NA	NA	NA	NA	NA	NA	NA	PF13016;	NA	NA	NA	NA	IPR016140;IPR001954;	TRINITY_DN505844_c1_g4_i1	NA	NA	NA	NA	NA	NA
TRINITY_DN493944_c3_g1_i4	5.57102	0.00027752	Upregulated	854	53.98	475593402	100	7e-75	M8CGQ1	NA	NA	hypothetical protein F775_09897 [Aegilops tauschii]	EMT22371.1	unreviewed	Uncharacterized protein	F775_09897	Aegilops tauschii (Tausch's goatgrass) (Aegilops squarrosa)	180	NA	NA	NA	NA	NA	NA	NA	NA	NA	ats:F775_09897;	NA	NA	NA	EOG09360OTL;	NA	NA	NA	NA	PF01161;	NA	PS01220;	NA	NA	IPR008914;IPR001858;	TRINITY_DN493944_c3_g1_i4	NA	NA	NA	NA	NA	NA
TRINITY_DN448855_c0_g1_i1	5.56979	6.51126e-05	Upregulated	1150	39.83	326515598	52	8e-14	F2EI73	0	NA	predicted protein [Hordeum vulgare subsp. vulgare]	326515598	unreviewed	Predicted protein	NA	Hordeum vulgare subsp. vulgare (Domesticated barley)	89																	NA								TRINITY_DN448855_c0_g1_i1	NA	NA	NA	NA	NA	NA
TRINITY_DN467003_c0_g2_i2	5.56756	0.02155	Upregulated	304	46.71	15148389	100	7e-33	Q94G95	0	NA	gamma-gliadin, partial [Triticum aestivum]	15148389	unreviewed	Gamma-gliadin (Fragment)	NA	Triticum aestivum (Wheat)	203	NA	NA	nutrient reservoir activity [GO:0045735]	GO:0045735	NA	NA	NA	NA	NA	NA	NA	NA	NA	NA	NA	NA	NA	NA	PF13016;	NA	NA	NA	NA	IPR016140;IPR001954;	TRINITY_DN467003_c0_g2_i2	NA	NA	NA	NA	NA	NA
TRINITY_DN522417_c8_g4_i11	5.56548	0.00184977	Upregulated	1457	56.97	117307414	94	3e-128	A0A7V3	0	NA	bZip type transcription factor TaABI5 [Triticum aestivum]	117307414	unreviewed	BZip type transcription factor TaABI5	TaABI5	Triticum aestivum (Wheat)	390	NA	NA	sequence-specific DNA binding [GO:0043565]; transcription factor activity, sequence-specific DNA binding [GO:0003700]	GO:0003700; GO:0043565	NA	NA	NA	NA	NA	NA	NA	NA	NA	NA	NA	NA	NA	NA	PF00170;	NA	PS50217;PS00036;	NA	NA	IPR004827;	TRINITY_DN522417_c8_g4_i11	NA	NA	NA	NA	NA	NA
TRINITY_DN421870_c0_g1_i1	5.56163	0.0206111	Upregulated	274	52.19	NA	NA	NA	NA	NA	NA	NA	NA	NA	NA	NA	NA	NA	NA	NA	NA	NA	NA	NA	NA	NA	NA	NA	NA	NA	NA	NA	NA	NA	NA	NA	NA	NA	NA	NA	NA	NA	TRINITY_DN421870_c0_g1_i1	NA	NA	NA	NA	NA	NA
TRINITY_DN485591_c1_g3_i4	5.55901	0.0020144	Upregulated	497	46.28	474153997	95	2e-59	M7ZBP9	NA	NA	hypothetical protein TRIUR3_21316 [Triticum urartu]	EMS57051.1	unreviewed	Uncharacterized protein	TRIUR3_21316	Triticum urartu (Red wild einkorn) (Crithodium urartu)	149	NA	NA	defense response [GO:0006952]	GO:0006952	NA	NA	NA	NA	NA	NA	NA	NA	NA	EOG09361B53;	NA	NA	NA	NA	NA	NA	NA	NA	NA	IPR003614;	TRINITY_DN485591_c1_g3_i4	NA	NA	NA	NA	NA	NA
TRINITY_DN522791_c2_g2_i3	5.54292	0.000577959	Upregulated	1217	57.11	58618134	94	1e-106	Q24M32	0	NA	starch branching enzyme IIb, partial [Aegilops tauschii]	58618134	unreviewed	Starch branching enzyme IIb (Fragment)	SBE II-DB1	Aegilops tauschii (Tausch's goatgrass) (Aegilops squarrosa)	623	NA	NA	hydrolase activity, hydrolyzing O-glycosyl compounds [GO:0004553]; carbohydrate metabolic process [GO:0005975]	GO:0004553; GO:0005975	NA	NA	NA	NA	NA	NA	NA	NA	NA	NA	NA	NA	NA	NA	PF00128;PF02922;	NA	NA	NA	NA	IPR006407;IPR006047;IPR004193;IPR017853;IPR013783;IPR014756;	TRINITY_DN522791_c2_g2_i3	NA	NA	NA	NA	NA	NA
TRINITY_DN522791_c2_g2_i7	5.5335	0.0213031	Upregulated	378	46.83	474246457	91	6e-61	M7ZIT2	NA	NA	1,4-alpha-glucan-branching enzyme 2, chloroplastic/amyloplastic [Triticum urartu]	EMS60002.1	unreviewed	1,4-alpha-glucan-branching enzyme 2, chloroplastic/amyloplastic	TRIUR3_33460	Triticum urartu (Red wild einkorn) (Crithodium urartu)	873	NA	NA	hydrolase activity, hydrolyzing O-glycosyl compounds [GO:0004553]; carbohydrate metabolic process [GO:0005975]	GO:0004553; GO:0005975	NA	NA	NA	NA	NA	NA	NA	NA	NA	EOG0936025M;	NA	NA	NA	NA	PF00128;PF02922;	NA	NA	NA	NA	IPR006047;IPR004193;IPR017853;IPR013783;IPR014756;	TRINITY_DN522791_c2_g2_i7	NA	NA	NA	NA	NA	NA
TRINITY_DN451111_c0_g3_i1	5.52958	0.0214775	Upregulated	674	51.19	641739935	83	5e-28	W4ZWJ1	NA	NA	defensin [Triticum aestivum]	AIA66999	unreviewed	Defensin	PDF14	Triticum aestivum (Wheat)	82	NA	NA	defense response [GO:0006952]	GO:0006952	DEFL family	NA	NA	NA	NA	NA	NA	NA	NA	EOG09360Y66;	NA	NA	NA	NA	NA	NA	PS00940;	NA	NA	IPR008176;IPR003614;	TRINITY_DN451111_c0_g3_i1	NA	NA	NA	NA	NA	NA
TRINITY_DN506197_c0_g1_i7	5.52812	9.2924e-05	Upregulated	1330	62.11	324329872	89	2e-165	G0TER2	0	NA	nuclear transcription factor Y subunit C10 [Triticum monococcum]	324329872	unreviewed	Nuclear transcription factor Y subunit C10	NA	Triticum monococcum (Einkorn wheat) (Crithodium monococcum)	413	NA	NA	nucleus [GO:0005634]; protein heterodimerization activity [GO:0046982]	GO:0005634; GO:0046982	NA	NA	NA	NA	NA	NA	NA	NA	NA	NA	NA	NA	NA	NA	PF00808;	NA	NA	NA	SUBCELLULAR LOCATION: Nucleus {ECO:0000256|SAAS:SAAS00770521}.	IPR003958;IPR009072;	TRINITY_DN506197_c0_g1_i7	NA	NA	NA	NA	NA	NA
TRINITY_DN77326_c0_g2_i1	5.52667	0.0217835	Upregulated	514	43.77	472900891	100	6e-35	M7XDH2	NA	NA	hypothetical protein TRIUR3_34756 [Triticum urartu]	EMS35668.1	unreviewed	Uncharacterized protein	TRIUR3_34756	Triticum urartu (Red wild einkorn) (Crithodium urartu)	77	NA	NA	NA	NA	NA	NA	NA	NA	NA	NA	NA	NA	NA	EOG09361BEO;			NA								TRINITY_DN77326_c0_g2_i1	NA	NA	NA	NA	NA	NA
TRINITY_DN500279_c0_g4_i13	5.52501	0.0239518	Upregulated	1597	39.07	32400764	98	1e-53	Q7X9M2	0	NA	beta amylase, partial [Triticum aestivum]	32400764	unreviewed	Beta-amylase (EC 3.2.1.2) (Fragment)	NA	Triticum aestivum (Wheat)	269	3.2.1.2	NA	amylopectin maltohydrolase activity [GO:0102229]; beta-amylase activity [GO:0016161]; polysaccharide catabolic process [GO:0000272]	GO:0000272; GO:0016161; GO:0102229	Glycosyl hydrolase 14 family	NA	NA	NA	NA	NA	NA	NA	NA	NA	NA	NA	NA	NA	PF01373;	NA	NA	NA	NA	IPR001554;IPR001371;IPR017853;	TRINITY_DN500279_c0_g4_i13	NA	NA	NA	NA	NA	NA
TRINITY_DN506001_c6_g7_i1	5.52501	0.0239518	Upregulated	219	42.47	222538185	90	2e-09	B9VSI5	NA	NA	unknown [Psathyrostachys huashanica]	ACM63362.1	unreviewed	Putative uncharacterized protein	NA	Psathyrostachys huashanica	48																	NA								TRINITY_DN506001_c6_g7_i1	NA	NA	NA	NA	NA	NA
TRINITY_DN504671_c0_g2_i7	5.5246	0.00555475	Upregulated	1426	43.97	326500296	81	8e-36	F2EFW5	0	NA	predicted protein [Hordeum vulgare subsp. vulgare]	326500296	unreviewed	Predicted protein	NA	Hordeum vulgare subsp. vulgare (Domesticated barley)	763	NA	NA	integral component of membrane [GO:0016021]; hydrogen-translocating pyrophosphatase activity [GO:0009678]; inorganic diphosphatase activity [GO:0004427]; proton transport [GO:0015992]	GO:0004427; GO:0009678; GO:0015992; GO:0016021	NA	NA	NA	NA	NA	NA	NA	NA	NA	NA	NA	NA	NA	PTHR31998;	PF03030;	TIGR01104;	NA	NA	NA	IPR004131;	TRINITY_DN504671_c0_g2_i7	NA	NA	NA	NA	NA	NA
TRINITY_DN495389_c0_g3_i8	5.50948	0.00025427	Upregulated	1587	58.41	474139771	66	3e-75	M7Z078	NA	NA	hypothetical protein TRIUR3_31167 [Triticum urartu]	EMS56503.1	unreviewed	Uncharacterized protein	TRIUR3_31167	Triticum urartu (Red wild einkorn) (Crithodium urartu)	234	NA	NA	integral component of membrane [GO:0016021]	GO:0016021	NA	NA	NA	NA	NA	NA	NA	NA	NA	EOG09360SFT;	NA	NA	NA	NA	PF14364;PF05553;	NA	NA	NA	NA	IPR025520;IPR008480;	TRINITY_DN495389_c0_g3_i8	NA	NA	NA	NA	NA	NA
TRINITY_DN503929_c1_g1_i4	5.50767	8.63671e-05	Upregulated	2285	59.91	326497579	92	0	F2EEV7	0	NA	predicted protein [Hordeum vulgare subsp. vulgare]	326497579	unreviewed	Predicted protein	NA	Hordeum vulgare subsp. vulgare (Domesticated barley)	427	NA	NA	integral component of membrane [GO:0016021]; transferase activity, transferring glycosyl groups [GO:0016757]	GO:0016021; GO:0016757	NA	NA	NA	NA	NA	NA	NA	NA	NA	NA	NA	NA	NA	NA	PF05637;	NA	NA	NA	NA	IPR008630;	TRINITY_DN503929_c1_g1_i4	2285	G3C-10005-MONOMER	444	82.43	370	61
TRINITY_DN488089_c0_g2_i6	5.50275	0.0217835	Upregulated	1216	49.84	NA	NA	NA	NA	NA	NA	NA	NA	NA	NA	NA	NA	NA	NA	NA	NA	NA	NA	NA	NA	NA	NA	NA	NA	NA	NA	NA	NA	NA	NA	NA	NA	NA	NA	NA	NA	NA	TRINITY_DN488089_c0_g2_i6	NA	NA	NA	NA	NA	NA
TRINITY_DN521529_c1_g1_i10	5.49537	0.000150821	Upregulated	726	40.77	807780658	100	3e-16	A0A0E3Z6L3	NA	NA	alpha-gliadin, partial [Triticum aestivum]	AKC91124	unreviewed	Alpha-gliadin (Fragment)	NA	Triticum aestivum (Wheat)	220																	NA								TRINITY_DN521529_c1_g1_i10	NA	NA	NA	NA	NA	NA
TRINITY_DN474705_c4_g3_i3	5.49225	0.0259649	Upregulated	1267	40.65	475529102	98	0	NA	NA	NA	Serpin-Z7 [Aegilops tauschii]	EMT07721.1	NA	NA	NA	Aegilops tauschii(Aegilops tauschii)	NA	NA	NA	NA	NA	NA	NA	NA	NA	NA	NA	NA	NA	NA	NA	NA	NA	NA								TRINITY_DN474705_c4_g3_i3	NA	NA	NA	NA	NA	NA
TRINITY_DN498818_c3_g1_i6	5.4771	0.0268651	Upregulated	266	56.02	126033130	64	2e-06	A3RF25	NA	NA	truncated high molecular weight glutenin subunit 1By9 [Triticum aestivum subsp. yunnanense]	ABN71646.1	unreviewed	Truncated high molecular weight glutenin subunit 1By9	NA	Triticum aestivum subsp. yunnanense	386	NA	NA	nutrient reservoir activity [GO:0045735]	GO:0045735	NA	NA	NA	NA	NA	NA	NA	NA	NA	NA	NA	NA	NA	NA	PF03157;	NA	NA	NA	NA	IPR016140;IPR001419;	TRINITY_DN498818_c3_g1_i6	NA	NA	NA	NA	NA	NA
TRINITY_DN456737_c0_g2_i3	5.47541	0.0011129	Upregulated	1039	46.49	474373827	52	7e-18	NA	NA	NA	hypothetical protein TRIUR3_02362 [Triticum urartu]	EMS64058.1	NA	NA	NA	Triticum urartu(Triticum urartu)	NA	NA	NA	NA	NA	NA	NA	NA	NA	NA	NA	NA	NA	NA	NA	NA	NA	NA								TRINITY_DN456737_c0_g2_i3	NA	NA	NA	NA	NA	NA
TRINITY_DN500838_c11_g1_i5	5.47457	0.000139671	Upregulated	351	55.56	475627926	61	8e-28	N1R5J2	NA	NA	hypothetical protein F775_27244 [Aegilops tauschii]	EMT33832.1	unreviewed	Uncharacterized protein	F775_27244	Aegilops tauschii (Tausch's goatgrass) (Aegilops squarrosa)	89	NA	NA	defense response [GO:0006952]	GO:0006952	NA	NA	NA	NA	NA	ats:F775_27244;	NA	NA	NA	EOG09360TP5;	NA	NA	NA	NA	NA	NA	NA	NA	NA	IPR003614;	TRINITY_DN500838_c11_g1_i5	NA	NA	NA	NA	NA	NA
TRINITY_DN481555_c1_g1_i8	5.47172	0.024815	Upregulated	1269	44.44	474346229	90	4e-119	NA	NA	NA	hypothetical protein TRIUR3_07725 [Triticum urartu]	EMS62846.1	NA	NA	NA	Triticum urartu(Triticum urartu)	NA	NA	NA	NA	NA	NA	NA	NA	NA	NA	NA	NA	NA	NA	NA	NA	NA	NA								TRINITY_DN481555_c1_g1_i8	NA	NA	NA	NA	NA	NA
TRINITY_DN474308_c0_g1_i2	5.47	0.0275583	Upregulated	417	49.16	209971817	95	2e-34	B6UKL1	NA	NA	gamma-gliadin [Triticum dicoccoides]	ACJ03437.1	unreviewed	Gamma-gliadin	ll819	Triticum dicoccoides (Wild emmer) (Triticum turgidum subsp. dicoccoides)	242	NA	NA	nutrient reservoir activity [GO:0045735]	GO:0045735	NA	NA	NA	NA	NA	NA	NA	NA	NA	NA	NA	NA	NA	NA	PF13016;	NA	NA	NA	NA	IPR016140;IPR001954;	TRINITY_DN474308_c0_g1_i2	NA	NA	NA	NA	NA	NA
TRINITY_DN514156_c3_g1_i7	5.46869	0.00648313	Upregulated	1027	61.54	475626074	92	0	M8CZL5	NA	NA	Aspartic proteinase nepenthesin-1 [Aegilops tauschii]	EMT33187.1	unreviewed	Aspartic proteinase nepenthesin-1	F775_14314	Aegilops tauschii (Tausch's goatgrass) (Aegilops squarrosa)	443	NA	NA	aspartic-type endopeptidase activity [GO:0004190]	GO:0004190	Peptidase A1 family	NA	NA	NA	NA	ats:F775_14314;	NA	NA	NA	EOG09360CJ9;	NA	NA	NA	PTHR13683;	PF14541;PF14543;	NA	PS51767;	NA	NA	IPR001461;IPR033121;IPR021109;IPR032799;IPR032861;	TRINITY_DN514156_c3_g1_i7	NA	NA	NA	NA	NA	NA
TRINITY_DN391158_c1_g1_i1	5.46525	0.0230513	Upregulated	244	61.89	475603576	100	5e-43	M8BU17	NA	NA	hypothetical protein F775_27585 [Aegilops tauschii]	EMT25464.1	unreviewed	Uncharacterized protein	F775_27585	Aegilops tauschii (Tausch's goatgrass) (Aegilops squarrosa)	275	NA	NA	NA	NA	NA	NA	NA	NA	NA	ats:F775_27585;	NA	NA	NA	EOG093617PP;			NA								TRINITY_DN391158_c1_g1_i1	NA	NA	NA	NA	NA	NA
TRINITY_DN509958_c0_g1_i6	5.45954	0.0261801	Upregulated	1296	55.09	475595017	92	1e-143	M8BLR3	NA	NA	hypothetical protein F775_05934 [Aegilops tauschii]	EMT22884.1	unreviewed	Uncharacterized protein	F775_05934	Aegilops tauschii (Tausch's goatgrass) (Aegilops squarrosa)	373	NA	NA	metal ion binding [GO:0046872]; metal ion transport [GO:0030001]	GO:0030001; GO:0046872	NA	NA	NA	NA	NA	ats:F775_05934;	NA	NA	NA	EOG09360JX1;	NA	NA	NA	NA	PF00403;	NA	PS50846;	NA	NA	IPR006121;	TRINITY_DN509958_c0_g1_i6	NA	NA	NA	NA	NA	NA
TRINITY_DN481228_c0_g3_i1	5.45234	0.0268612	Upregulated	840	52.5	326521840	75	8e-75	F2E9M6	0	NA	predicted protein [Hordeum vulgare subsp. vulgare]	326521840	unreviewed	Predicted protein	NA	Hordeum vulgare subsp. vulgare (Domesticated barley)	163	NA	NA	NA	NA	NA	NA	NA	NA	NA	NA	NA	NA	NA	NA	NA	NA	NA	NA	PF08263;	NA	NA	NA	NA	IPR032675;IPR013210;	TRINITY_DN481228_c0_g3_i1	NA	NA	NA	NA	NA	NA
TRINITY_DN458738_c0_g1_i1	5.4482	0.0270769	Upregulated	615	32.68	NA	NA	NA	NA	NA	NA	NA	NA	NA	NA	NA	NA	NA	NA	NA	NA	NA	NA	NA	NA	NA	NA	NA	NA	NA	NA	NA	NA	NA	NA	NA	NA	NA	NA	NA	NA	NA	TRINITY_DN458738_c0_g1_i1	NA	NA	NA	NA	NA	NA
TRINITY_DN520338_c4_g2_i9	5.44794	0.0251691	Upregulated	332	48.49	NA	NA	NA	NA	NA	NA	NA	NA	NA	NA	NA	NA	NA	NA	NA	NA	NA	NA	NA	NA	NA	NA	NA	NA	NA	NA	NA	NA	NA	NA	NA	NA	NA	NA	NA	NA	NA	TRINITY_DN520338_c4_g2_i9	NA	NA	NA	NA	NA	NA
TRINITY_DN494586_c0_g2_i1	5.43906	0.0294277	Upregulated	320	45	599126607	100	2e-17	X2J8F3	NA	NA	low-molecular-weight glutenin subunit, partial [Triticum turgidum]	AHN55182	unreviewed	Low-molecular-weight glutenin subunit (Fragment)	NA	Triticum turgidum (Poulard wheat) (Rivet wheat)	275	NA	NA	nutrient reservoir activity [GO:0045735]	GO:0045735	NA	NA	NA	NA	NA	NA	NA	NA	NA	NA	NA	NA	NA	NA	PF13016;	NA	NA	NA	NA	IPR016140;IPR001954;	TRINITY_DN494586_c0_g2_i1	NA	NA	NA	NA	NA	NA
TRINITY_DN488089_c0_g2_i9	5.4365	0.0259649	Upregulated	1240	53.87	475585910	98	8e-09	N1R490	NA	NA	Sucrose synthase 2 [Aegilops tauschii]	EMT20174.1	unreviewed	Sucrose synthase 2	F775_28561	Aegilops tauschii (Tausch's goatgrass) (Aegilops squarrosa)	688	NA	NA	sucrose synthase activity [GO:0016157]; sucrose metabolic process [GO:0005985]	GO:0005985; GO:0016157	NA	NA	NA	NA	NA	ats:F775_28561;	NA	NA	NA	EOG09360EBA;	NA	NA	NA	NA	PF00534;PF00862;	NA	NA	NA	NA	IPR001296;IPR000368;	TRINITY_DN488089_c0_g2_i9	NA	NA	NA	NA	NA	NA
TRINITY_DN498818_c3_g1_i2	5.43595	0.0297441	Upregulated	375	55.2	126033130	60	2e-06	A3RF25	NA	NA	truncated high molecular weight glutenin subunit 1By9 [Triticum aestivum subsp. yunnanense]	ABN71646.1	unreviewed	Truncated high molecular weight glutenin subunit 1By9	NA	Triticum aestivum subsp. yunnanense	386	NA	NA	nutrient reservoir activity [GO:0045735]	GO:0045735	NA	NA	NA	NA	NA	NA	NA	NA	NA	NA	NA	NA	NA	NA	PF03157;	NA	NA	NA	NA	IPR016140;IPR001419;	TRINITY_DN498818_c3_g1_i2	NA	NA	NA	NA	NA	NA
TRINITY_DN480007_c0_g1_i5	5.42693	5.80199e-05	Upregulated	1658	63.81	475611755	90	9e-115	M8BT74	NA	NA	Aspartic proteinase nepenthesin-1 [Aegilops tauschii]	EMT28205.1	unreviewed	Aspartic proteinase nepenthesin-1	F775_33166	Aegilops tauschii (Tausch's goatgrass) (Aegilops squarrosa)	216	NA	NA	aspartic-type endopeptidase activity [GO:0004190]	GO:0004190	Peptidase A1 family	NA	NA	NA	NA	ats:F775_33166;	NA	NA	NA	EOG09360A45;	NA	NA	NA	PTHR13683;	PF14541;	NA	PS51767;	NA	NA	IPR001461;IPR033121;IPR021109;IPR032799;	TRINITY_DN480007_c0_g1_i5	NA	NA	NA	NA	NA	NA
TRINITY_DN481555_c1_g1_i1	5.42524	0.0286142	Upregulated	1136	44.89	474346229	87	3e-115	NA	NA	NA	hypothetical protein TRIUR3_07725 [Triticum urartu]	EMS62846.1	NA	NA	NA	Triticum urartu(Triticum urartu)	NA	NA	NA	NA	NA	NA	NA	NA	NA	NA	NA	NA	NA	NA	NA	NA	NA	NA								TRINITY_DN481555_c1_g1_i1	NA	NA	NA	NA	NA	NA
TRINITY_DN523442_c2_g1_i1	5.4128	0.0313132	Upregulated	227	48.46	485475154	98	5e-27	R4JBL2	NA	NA	low-molecular-weight glutenin subunit [Triticum aestivum]	AGK83313.1	unreviewed	Low-molecular-weight glutenin subunit	LMW-GS	Triticum aestivum (Wheat)	287	NA	NA	nutrient reservoir activity [GO:0045735]	GO:0045735	NA	NA	NA	NA	NA	NA	NA	NA	NA	NA	NA	NA	NA	NA	PF13016;	NA	NA	NA	NA	IPR016140;IPR001954;	TRINITY_DN523442_c2_g1_i1	NA	NA	NA	NA	NA	NA
TRINITY_DN488370_c1_g1_i1	5.41013	0.00148817	Upregulated	1037	58.53	110341795	100	4e-107	Q0Q5D9	0	NA	globulin 1 [Triticum aestivum]	110341795	unreviewed	Globulin 1	NA	Triticum aestivum (Wheat)	225	NA	NA	IgE binding [GO:0019863]	GO:0019863	NA	NA	NA	NA	NA	NA	NA	NA	NA	NA	NA	NA	NA	NA	PF13016;	NA	NA	NA	NA	IPR016140;	TRINITY_DN488370_c1_g1_i1	NA	NA	NA	NA	NA	NA
TRINITY_DN466404_c1_g6_i1	5.40854	0.0315534	Upregulated	657	48.86	32187711	97	4e-11	Q7XZH8	NA	NA	HMW glutenin subunit BX6.1, partial [Triticum spelta]	AAP73793.1	unreviewed	HMW glutenin subunit BX6.1 (Fragment)	NA	Triticum spelta	184	NA	NA	nutrient reservoir activity [GO:0045735]	GO:0045735	NA	NA	NA	NA	NA	NA	NA	NA	NA	NA	NA	NA	NA	NA	PF03157;	NA	NA	NA	NA	IPR001419;	TRINITY_DN466404_c1_g6_i1	NA	NA	NA	NA	NA	NA
TRINITY_DN473903_c0_g1_i1	5.40608	2.98977e-05	Upregulated	1063	52.78	669031668	91	5e-150	A0A080YTU1	NA	NA	unnamed protein product [Triticum aestivum]	CDM86775	unreviewed	Uncharacterized protein	TRAES_3BF078700040CFD_c1	Triticum aestivum (Wheat)	233	NA	NA	endopeptidase inhibitor activity [GO:0004866]	GO:0004866	NA	NA	NA	NA	NA	NA	NA	NA	NA	NA	NA	NA	NA	NA	PF00197;	NA	PS00283;	NA	NA	IPR011065;IPR002160;	TRINITY_DN473903_c0_g1_i1	NA	NA	NA	NA	NA	NA
TRINITY_DN491722_c0_g1_i8	5.4011	3.15382e-05	Upregulated	1744	34.98	326515598	44	2e-08	F2EI73	0	NA	predicted protein [Hordeum vulgare subsp. vulgare]	326515598	unreviewed	Predicted protein	NA	Hordeum vulgare subsp. vulgare (Domesticated barley)	89																	NA								TRINITY_DN491722_c0_g1_i8	NA	NA	NA	NA	NA	NA
TRINITY_DN469516_c11_g3_i6	5.39971	0.0296387	Upregulated	553	41.59	475552799	97	1e-42	NA	NA	NA	hypothetical protein F775_24509 [Aegilops tauschii]	EMT11870.1	NA	NA	NA	Aegilops tauschii(Aegilops tauschii)	NA	NA	NA	NA	NA	NA	NA	NA	NA	NA	NA	NA	NA	NA	NA	NA	NA	NA								TRINITY_DN469516_c11_g3_i6	NA	NA	NA	NA	NA	NA
TRINITY_DN479364_c4_g4_i3	5.39943	0.0085471	Upregulated	1163	55.46	475607373	96	3e-53	M8BXK6	NA	NA	hypothetical protein F775_42426 [Aegilops tauschii]	EMT26689.1	unreviewed	Uncharacterized protein	F775_42426	Aegilops tauschii (Tausch's goatgrass) (Aegilops squarrosa)	101	NA	NA	enzyme inhibitor activity [GO:0004857]	GO:0004857	NA	NA	NA	NA	NA	ats:F775_42426;	NA	NA	NA	EOG09360P0B;	NA	NA	NA	NA	NA	NA	NA	NA	NA	IPR006501;	TRINITY_DN479364_c4_g4_i3	NA	NA	NA	NA	NA	NA
TRINITY_DN225212_c0_g2_i1	5.39768	0.0196772	Upregulated	1510	50.93	475590732	99	0	M8BIH1	NA	NA	Cytochrome P450 71C4 [Aegilops tauschii]	EMT21558.1	unreviewed	Cytochrome P450 71C4	F775_15044	Aegilops tauschii (Tausch's goatgrass) (Aegilops squarrosa)	477	NA	NA	heme binding [GO:0020037]; iron ion binding [GO:0005506]; monooxygenase activity [GO:0004497]; oxidoreductase activity, acting on paired donors, with incorporation or reduction of molecular oxygen [GO:0016705]	GO:0004497; GO:0005506; GO:0016705; GO:0020037	Cytochrome P450 family	NA	NA	NA	NA	ats:F775_15044;	NA	NA	NA	EOG093607NB;	NA	NA	NA	NA	PF00067;	NA	PS00086;	NA	NA	IPR001128;IPR017972;IPR002401;	TRINITY_DN225212_c0_g2_i1	1510	G3G-13422-MONOMER	522	97.28	478	13
TRINITY_DN513225_c0_g3_i11	5.39646	0.00793914	Upregulated	2547	49.74	475622439	93	1e-146	M8CCK5	NA	NA	hypothetical protein F775_32436 [Aegilops tauschii]	EMT31873.1	unreviewed	Uncharacterized protein	F775_32436	Aegilops tauschii (Tausch's goatgrass) (Aegilops squarrosa)	302	NA	NA	NA	NA	NA	NA	NA	NA	NA	ats:F775_32436;	NA	NA	NA	EOG09360JO3;			NA								TRINITY_DN513225_c0_g3_i11	NA	NA	NA	NA	NA	NA
TRINITY_DN468865_c1_g2_i2	5.38987	0.000201328	Upregulated	877	52.22	473732193	88	2e-135	M7ZAR5	NA	NA	hypothetical protein TRIUR3_10731 [Triticum urartu]	EMS45194.1	unreviewed	Uncharacterized protein	TRIUR3_10731	Triticum urartu (Red wild einkorn) (Crithodium urartu)	275	NA	NA	enzyme inhibitor activity [GO:0004857]	GO:0004857	NA	NA	NA	NA	NA	NA	NA	NA	NA	EOG09360P5N;	NA	NA	NA	NA	PF04043;	TIGR01614;	NA	NA	NA	IPR006501;	TRINITY_DN468865_c1_g2_i2	NA	NA	NA	NA	NA	NA
TRINITY_DN508098_c1_g1_i5	5.38805	0.000836723	Upregulated	1192	60.23	326527419	94	0	F2EKW2	0	NA	predicted protein, partial [Hordeum vulgare subsp. vulgare]	326527419	unreviewed	Predicted protein (Fragment)	NA	Hordeum vulgare subsp. vulgare (Domesticated barley)	362	NA	NA	oxidoreductase activity [GO:0016491]	GO:0016491	NA	NA	NA	NA	NA	NA	NA	NA	NA	NA	NA	NA	NA	NA	NA	NA	NA	NA	NA	IPR023753;	TRINITY_DN508098_c1_g1_i5	1192	G3N-13424-MONOMER	223	75.33	227	33
TRINITY_DN463407_c0_g1_i1	5.37871	0.00250407	Upregulated	444	46.62	475594177	100	3e-31	M8CHB5	NA	NA	hypothetical protein F775_25989 [Aegilops tauschii]	EMT22621.1	unreviewed	Uncharacterized protein	F775_25989	Aegilops tauschii (Tausch's goatgrass) (Aegilops squarrosa)	147	NA	NA	defense response [GO:0006952]	GO:0006952	NA	NA	NA	NA	NA	ats:F775_25989;	NA	NA	NA	EOG09360ZLL;	NA	NA	NA	NA	NA	NA	NA	NA	NA	IPR003614;	TRINITY_DN463407_c0_g1_i1	NA	NA	NA	NA	NA	NA
TRINITY_DN516571_c0_g1_i5	5.36604	0.00265275	Upregulated	889	56.81	474326891	99	3e-53	NA	NA	NA	Protein brittle-1, chloroplastic/amyloplastic [Triticum urartu]	EMS62502.1	NA	NA	NA	Triticum urartu(Triticum urartu)	NA	NA	NA	NA	NA	NA	NA	NA	NA	NA	NA	NA	NA	NA	NA	NA	NA	NA								TRINITY_DN516571_c0_g1_i5	NA	NA	NA	NA	NA	NA
TRINITY_DN416434_c0_g4_i1	5.36292	0.000211563	Upregulated	1123	51.74	475553429	99	5e-129	NA	NA	NA	Dihydroflavonol-4-reductase [Aegilops tauschii]	EMT12003.1	NA	NA	NA	Aegilops tauschii(Aegilops tauschii)	NA	NA	NA	NA	NA	NA	NA	NA	NA	NA	NA	NA	NA	NA	NA	NA	NA	NA								TRINITY_DN416434_c0_g4_i1	NA	NA	NA	NA	NA	NA
TRINITY_DN479380_c1_g1_i5	5.36274	0.000796773	Upregulated	1403	57.66	475610247	99	0	M8CV55	NA	NA	GDSL esterase/lipase [Aegilops tauschii]	EMT27686.1	unreviewed	GDSL esterase/lipase	F775_32356	Aegilops tauschii (Tausch's goatgrass) (Aegilops squarrosa)	374	NA	NA	lipase activity [GO:0016298]; lipid metabolic process [GO:0006629]	GO:0006629; GO:0016298	NA	NA	NA	NA	NA	ats:F775_32356;	NA	NA	NA	EOG09360BSS;	NA	NA	NA	NA	PF00657;	NA	PS01098;	NA	NA	IPR001087;IPR008265;IPR013830;	TRINITY_DN479380_c1_g1_i5	1403	G3N-10151-MONOMER	374	99.46	372	2
TRINITY_DN503290_c1_g2_i6	5.36229	0.000340741	Upregulated	955	42.41	473878477	97	1e-72	M7YCH0	NA	NA	hypothetical protein TRIUR3_09416 [Triticum urartu]	EMS47928.1	unreviewed	Cysteine proteinase inhibitor	TRIUR3_09416	Triticum urartu (Red wild einkorn) (Crithodium urartu)	128	NA	NA	cysteine-type endopeptidase inhibitor activity [GO:0004869]	GO:0004869	Cystatin family, Phytocystatin subfamily	NA	NA	NA	NA	NA	NA	NA	NA	EOG09360SNQ;	NA	NA	NA	PTHR11413;	PF16845;	NA	NA	NA	NA	IPR027214;IPR000010;	TRINITY_DN503290_c1_g2_i6	NA	NA	NA	NA	NA	NA
TRINITY_DN473607_c0_g1_i4	5.35953	0.032525	Upregulated	1256	50.24	473912565	94	5e-50	M7ZB50	NA	NA	hypothetical protein TRIUR3_13317 [Triticum urartu]	EMS49615.1	unreviewed	Uncharacterized protein	TRIUR3_13317	Triticum urartu (Red wild einkorn) (Crithodium urartu)	108	NA	NA	NA	NA	NA	NA	NA	NA	NA	NA	NA	NA	NA	EOG09360V1C;			NA								TRINITY_DN473607_c0_g1_i4	NA	NA	NA	NA	NA	NA
TRINITY_DN480007_c0_g3_i1	5.35497	0.0313853	Upregulated	357	59.66	475611755	95	3e-15	M8BT74	NA	NA	Aspartic proteinase nepenthesin-1 [Aegilops tauschii]	EMT28205.1	unreviewed	Aspartic proteinase nepenthesin-1	F775_33166	Aegilops tauschii (Tausch's goatgrass) (Aegilops squarrosa)	216	NA	NA	aspartic-type endopeptidase activity [GO:0004190]	GO:0004190	Peptidase A1 family	NA	NA	NA	NA	ats:F775_33166;	NA	NA	NA	EOG09360A45;	NA	NA	NA	PTHR13683;	PF14541;	NA	PS51767;	NA	NA	IPR001461;IPR033121;IPR021109;IPR032799;	TRINITY_DN480007_c0_g3_i1	NA	NA	NA	NA	NA	NA
TRINITY_DN333119_c0_g1_i1	5.35383	0.0313093	Upregulated	296	56.76	475627926	51	1e-17	N1R5J2	NA	NA	hypothetical protein F775_27244 [Aegilops tauschii]	EMT33832.1	unreviewed	Uncharacterized protein	F775_27244	Aegilops tauschii (Tausch's goatgrass) (Aegilops squarrosa)	89	NA	NA	defense response [GO:0006952]	GO:0006952	NA	NA	NA	NA	NA	ats:F775_27244;	NA	NA	NA	EOG09360TP5;	NA	NA	NA	NA	NA	NA	NA	NA	NA	IPR003614;	TRINITY_DN333119_c0_g1_i1	NA	NA	NA	NA	NA	NA
TRINITY_DN458196_c0_g3_i1	5.34967	0.0338366	Upregulated	497	41.45	475531130	90	6e-30	NA	NA	NA	hypothetical protein F775_24047 [Aegilops tauschii]	EMT08032.1	NA	NA	NA	Aegilops tauschii(Aegilops tauschii)	NA	NA	NA	NA	NA	NA	NA	NA	NA	NA	NA	NA	NA	NA	NA	NA	NA	NA								TRINITY_DN458196_c0_g3_i1	NA	NA	NA	NA	NA	NA
TRINITY_DN510536_c0_g1_i4	5.34922	0.000689718	Upregulated	899	53.39	475550366	83	3e-54	NA	NA	NA	hypothetical protein F775_27067 [Aegilops tauschii]	EMT11434.1	NA	NA	NA	Aegilops tauschii(Aegilops tauschii)	NA	NA	NA	NA	NA	NA	NA	NA	NA	NA	NA	NA	NA	NA	NA	NA	NA	NA								TRINITY_DN510536_c0_g1_i4	NA	NA	NA	NA	NA	NA
TRINITY_DN483823_c2_g3_i1	5.34838	0.0324715	Upregulated	341	46.04	475552799	51	3e-15	NA	NA	NA	hypothetical protein F775_24509 [Aegilops tauschii]	EMT11870.1	NA	NA	NA	Aegilops tauschii(Aegilops tauschii)	NA	NA	NA	NA	NA	NA	NA	NA	NA	NA	NA	NA	NA	NA	NA	NA	NA	NA								TRINITY_DN483823_c2_g3_i1	NA	NA	NA	NA	NA	NA
TRINITY_DN520615_c5_g1_i6	5.346	0.00678429	Upregulated	989	49.14	209971857	96	3e-61	B6UKN1	0	NA	gamma-gliadin [Triticum aestivum]	209971857	unreviewed	Gamma-gliadin	ll911	Triticum aestivum (Wheat)	302	NA	NA	nutrient reservoir activity [GO:0045735]	GO:0045735	NA	NA	NA	NA	NA	NA	NA	NA	NA	NA	NA	NA	NA	NA	PF13016;	NA	NA	NA	NA	IPR016140;IPR001954;	TRINITY_DN520615_c5_g1_i6	NA	NA	NA	NA	NA	NA
TRINITY_DN387657_c0_g1_i1	5.34406	0.0337895	Upregulated	598	37.79	475626224	97	4e-36	M8C7H0	NA	NA	hypothetical protein F775_25291 [Aegilops tauschii]	EMT33250.1	unreviewed	Uncharacterized protein	F775_25291	Aegilops tauschii (Tausch's goatgrass) (Aegilops squarrosa)	72	NA	NA	NA	NA	NA	NA	NA	NA	NA	ats:F775_25291;	NA	NA	NA	\N;			NA								TRINITY_DN387657_c0_g1_i1	NA	NA	NA	NA	NA	NA
TRINITY_DN482489_c0_g1_i2	5.33924	0.0106803	Upregulated	1672	58.67	326515330	79	0	F2E8A6	0	NA	predicted protein [Hordeum vulgare subsp. vulgare]	326515330	unreviewed	Predicted protein	NA	Hordeum vulgare subsp. vulgare (Domesticated barley)	445	NA	NA	aspartic-type endopeptidase activity [GO:0004190]	GO:0004190	Peptidase A1 family	NA	NA	NA	NA	NA	NA	NA	NA	NA	NA	NA	NA	PTHR13683;	PF14541;PF14543;	NA	PS51767;	NA	NA	IPR001461;IPR033121;IPR021109;IPR032799;IPR032861;	TRINITY_DN482489_c0_g1_i2	NA	NA	NA	NA	NA	NA
TRINITY_DN483823_c2_g3_i2	5.33835	0.00418502	Upregulated	481	40.33	475564199	48	4e-13	NA	NA	NA	hypothetical protein F775_30808 [Aegilops tauschii]	EMT14473.1	NA	NA	NA	Aegilops tauschii(Aegilops tauschii)	NA	NA	NA	NA	NA	NA	NA	NA	NA	NA	NA	NA	NA	NA	NA	NA	NA	NA								TRINITY_DN483823_c2_g3_i2	NA	NA	NA	NA	NA	NA
TRINITY_DN452950_c0_g1_i3	5.33834	0.0100016	Upregulated	631	39.78	255544960	43	1e-06	B9RIH2	8274340	RCOM_1579080	lipid binding protein, putative	255544960	unreviewed	Lipid binding protein, putative	RCOM_1579080	Ricinus communis (Castor bean)	115	NA	NA	NA	NA	NA	NA	NA	NA	NA	rcu:8274340;	NA	XP_002513541.1;	NA	NA	NA	NA	NA	NA	PF14368;	NA	NA	NA	NA	IPR016140;	TRINITY_DN452950_c0_g1_i3	NA	NA	NA	NA	NA	NA
TRINITY_DN509256_c2_g2_i4	5.33598	0.0037764	Upregulated	1856	47.36	474159796	98	0	M7Z277	NA	NA	putative O-methyltransferase 2 [Triticum urartu]	EMS57233.1	unreviewed	Putative O-methyltransferase 2	TRIUR3_10772	Triticum urartu (Red wild einkorn) (Crithodium urartu)	375	NA	NA	O-methyltransferase activity [GO:0008171]; protein dimerization activity [GO:0046983]	GO:0008171; GO:0046983	Class I-like SAM-binding methyltransferase superfamily, Cation-independent O-methyltransferase family	NA	NA	NA	NA	NA	NA	NA	NA	EOG09360DB3;	NA	NA	NA	NA	PF08100;PF00891;	NA	PS51683;	NA	NA	IPR016461;IPR001077;IPR012967;IPR029063;IPR011991;	TRINITY_DN509256_c2_g2_i4	1856	G3G-9265-MONOMER	375	97.87	375	8
TRINITY_DN474308_c0_g1_i3	5.32871	0.0382863	Upregulated	417	49.64	401817756	93	1e-19	J7HV46	NA	NA	gamma-gliadin, partial [Aegilops speltoides]	AFQ20218.1	unreviewed	Gamma-gliadin (Fragment)	NA	Aegilops speltoides (Goatgrass) (Triticum speltoides)	269	NA	NA	nutrient reservoir activity [GO:0045735]	GO:0045735	NA	NA	NA	NA	NA	NA	NA	NA	NA	NA	NA	NA	NA	NA	PF13016;	NA	NA	NA	NA	IPR016140;IPR001954;	TRINITY_DN474308_c0_g1_i3	NA	NA	NA	NA	NA	NA
TRINITY_DN501144_c2_g2_i1	5.32734	0.000173323	Upregulated	327	44.95	326524702	71	6e-35	F2EAB5	0	NA	predicted protein [Hordeum vulgare subsp. vulgare]	326524702	unreviewed	Predicted protein	NA	Hordeum vulgare subsp. vulgare (Domesticated barley)	90																	NA								TRINITY_DN501144_c2_g2_i1	NA	NA	NA	NA	NA	NA
TRINITY_DN516667_c1_g5_i1	5.32143	0.0336855	Upregulated	234	38.46	475536626	92	5e-07	NA	NA	NA	Hybrid signal transduction histidine kinase I [Aegilops tauschii]	EMT08948.1	NA	NA	NA	Aegilops tauschii(Aegilops tauschii)	NA	NA	NA	NA	NA	NA	NA	NA	NA	NA	NA	NA	NA	NA	NA	NA	NA	NA								TRINITY_DN516667_c1_g5_i1	NA	NA	NA	NA	NA	NA
TRINITY_DN482282_c2_g1_i8	5.31616	7.43333e-05	Upregulated	988	45.65	474438874	91	1e-126	NA	NA	NA	hypothetical protein TRIUR3_16780 [Triticum urartu]	EMS68325.1	NA	NA	NA	Triticum urartu(Triticum urartu)	NA	NA	NA	NA	NA	NA	NA	NA	NA	NA	NA	NA	NA	NA	NA	NA	NA	NA								TRINITY_DN482282_c2_g1_i8	NA	NA	NA	NA	NA	NA
TRINITY_DN483963_c0_g1_i3	5.31023	8.57942e-05	Upregulated	934	43.15	669027563	100	7e-115	A0A077RV80	NA	NA	unnamed protein product [Triticum aestivum]	CDM81012	unreviewed	Uncharacterized protein	TRAES_3BF024700020CFD_c1	Triticum aestivum (Wheat)	180	NA	NA	pectinesterase inhibitor activity [GO:0046910]	GO:0046910	NA	NA	NA	NA	NA	NA	NA	NA	NA	NA	NA	NA	NA	NA	PF04043;	TIGR01614;	NA	NA	NA	IPR006501;IPR034086;	TRINITY_DN483963_c0_g1_i3	934	G2T-5979-MONOMER	184	79.89	184	37
TRINITY_DN473719_c0_g1_i1	5.30791	0.0357556	Upregulated	615	45.37	475612068	95	5e-92	M8BTH3	NA	NA	Protein CUP-SHAPED COTYLEDON 2 [Aegilops tauschii]	EMT28295.1	unreviewed	Protein CUP-SHAPED COTYLEDON 2	F775_32919	Aegilops tauschii (Tausch's goatgrass) (Aegilops squarrosa)	349	NA	NA	nucleus [GO:0005634]; DNA binding [GO:0003677]; regulation of transcription, DNA-templated [GO:0006355]; transcription, DNA-templated [GO:0006351]	GO:0003677; GO:0005634; GO:0006351; GO:0006355	NA	NA	NA	NA	NA	ats:F775_32919;	NA	NA	NA	EOG09360G77;	NA	NA	NA	NA	PF02365;	NA	PS51005;	NA	SUBCELLULAR LOCATION: Nucleus {ECO:0000256|SAAS:SAAS00095996}.	IPR003441;	TRINITY_DN473719_c0_g1_i1	NA	NA	NA	NA	NA	NA
TRINITY_DN452950_c0_g1_i1	5.30527	0.00459279	Upregulated	810	39.63	255544960	43	2e-06	B9RIH2	8274340	RCOM_1579080	lipid binding protein, putative	255544960	unreviewed	Lipid binding protein, putative	RCOM_1579080	Ricinus communis (Castor bean)	115	NA	NA	NA	NA	NA	NA	NA	NA	NA	rcu:8274340;	NA	XP_002513541.1;	NA	NA	NA	NA	NA	NA	PF14368;	NA	NA	NA	NA	IPR016140;	TRINITY_DN452950_c0_g1_i1	NA	NA	NA	NA	NA	NA
TRINITY_DN507352_c2_g1_i28	5.29977	0.0354347	Upregulated	408	59.56	475582542	69	2e-56	NA	NA	NA	hypothetical protein F775_07748 [Aegilops tauschii]	EMT19158.1	NA	NA	NA	Aegilops tauschii(Aegilops tauschii)	NA	NA	NA	NA	NA	NA	NA	NA	NA	NA	NA	NA	NA	NA	NA	NA	NA	NA								TRINITY_DN507352_c2_g1_i28	NA	NA	NA	NA	NA	NA
TRINITY_DN508100_c0_g1_i19	5.29083	0.038392	Upregulated	2287	49.06	473968472	88	0	M7YW45	NA	NA	Vacuolar-sorting receptor 1 [Triticum urartu]	EMS51356.1	unreviewed	Vacuolar-sorting receptor 1	TRIUR3_04239	Triticum urartu (Red wild einkorn) (Crithodium urartu)	640	NA	NA	integral component of membrane [GO:0016021]; calcium ion binding [GO:0005509]	GO:0005509; GO:0016021	NA	NA	NA	NA	NA	NA	NA	NA	NA	EOG093604C2;	NA	NA	NA	NA	PF02225;	NA	PS01187;	NA	NA	IPR018097;IPR003137;	TRINITY_DN508100_c0_g1_i19	NA	NA	NA	NA	NA	NA
TRINITY_DN510536_c0_g1_i3	5.28484	0.0118063	Upregulated	956	52.82	475550366	80	4e-56	NA	NA	NA	hypothetical protein F775_27067 [Aegilops tauschii]	EMT11434.1	NA	NA	NA	Aegilops tauschii(Aegilops tauschii)	NA	NA	NA	NA	NA	NA	NA	NA	NA	NA	NA	NA	NA	NA	NA	NA	NA	NA								TRINITY_DN510536_c0_g1_i3	NA	NA	NA	NA	NA	NA
TRINITY_DN519086_c5_g5_i3	5.27784	0.000420816	Upregulated	975	49.23	475381922	94	2e-127	NA	NA	NA	hypothetical protein F775_08634 [Aegilops tauschii]	EMT00644.1	NA	NA	NA	Aegilops tauschii(Aegilops tauschii)	NA	NA	NA	NA	NA	NA	NA	NA	NA	NA	NA	NA	NA	NA	NA	NA	NA	NA								TRINITY_DN519086_c5_g5_i3	NA	NA	NA	NA	NA	NA
TRINITY_DN501144_c2_g1_i2	5.26961	4.99639e-05	Upregulated	758	42.74	326524702	54	8e-17	F2EAB5	0	NA	predicted protein [Hordeum vulgare subsp. vulgare]	326524702	unreviewed	Predicted protein	NA	Hordeum vulgare subsp. vulgare (Domesticated barley)	90																	NA								TRINITY_DN501144_c2_g1_i2	NA	NA	NA	NA	NA	NA
TRINITY_DN500279_c0_g4_i14	5.26837	0.000269437	Upregulated	975	44.92	475523854	99	2e-98	NA	NA	NA	Beta-amylase [Aegilops tauschii]	EMT06941.1	NA	NA	NA	Aegilops tauschii(Aegilops tauschii)	NA	NA	NA	NA	NA	NA	NA	NA	NA	NA	NA	NA	NA	NA	NA	NA	NA	NA								TRINITY_DN500279_c0_g4_i14	NA	NA	NA	NA	NA	NA
TRINITY_DN500831_c3_g2_i7	5.26627	0.0396302	Upregulated	2077	43.24	474019547	97	3e-54	M7YQA2	NA	NA	hypothetical protein TRIUR3_12970 [Triticum urartu]	EMS52818.1	unreviewed	Uncharacterized protein	TRIUR3_12970	Triticum urartu (Red wild einkorn) (Crithodium urartu)	247	NA	NA	integral component of membrane [GO:0016021]	GO:0016021	NA	NA	NA	NA	NA	NA	NA	NA	NA	EOG09360W37;	NA	NA	NA	NA	NA	NA	NA	NA	NA	NA	TRINITY_DN500831_c3_g2_i7	NA	NA	NA	NA	NA	NA
TRINITY_DN506296_c4_g4_i1	5.2654	0.0213702	Upregulated	311	42.44	NA	NA	NA	NA	NA	NA	NA	NA	NA	NA	NA	NA	NA	NA	NA	NA	NA	NA	NA	NA	NA	NA	NA	NA	NA	NA	NA	NA	NA	NA	NA	NA	NA	NA	NA	NA	NA	TRINITY_DN506296_c4_g4_i1	NA	NA	NA	NA	NA	NA
TRINITY_DN398826_c0_g1_i1	5.25207	0.0406551	Upregulated	453	45.47	475564207	92	1e-20	NA	NA	NA	hypothetical protein F775_11653 [Aegilops tauschii]	EMT14476.1	NA	NA	NA	Aegilops tauschii(Aegilops tauschii)	NA	NA	NA	NA	NA	NA	NA	NA	NA	NA	NA	NA	NA	NA	NA	NA	NA	NA								TRINITY_DN398826_c0_g1_i1	NA	NA	NA	NA	NA	NA
TRINITY_DN483534_c0_g1_i7	5.23788	0.00010231	Upregulated	688	38.23	475593620	58	8e-23	M8BC18	NA	NA	hypothetical protein F775_24261 [Aegilops tauschii]	EMT22440.1	unreviewed	Uncharacterized protein	F775_24261	Aegilops tauschii (Tausch's goatgrass) (Aegilops squarrosa)	133	NA	NA	NA	NA	NA	NA	NA	NA	NA	ats:F775_24261;	NA	NA	NA	EOG09360VGC;			NA								TRINITY_DN483534_c0_g1_i7	NA	NA	NA	NA	NA	NA
TRINITY_DN506018_c2_g4_i2	5.22979	0.0475496	Upregulated	215	49.77	NA	NA	NA	NA	NA	NA	NA	NA	NA	NA	NA	NA	NA	NA	NA	NA	NA	NA	NA	NA	NA	NA	NA	NA	NA	NA	NA	NA	NA	NA	NA	NA	NA	NA	NA	NA	NA	TRINITY_DN506018_c2_g4_i2	NA	NA	NA	NA	NA	NA
TRINITY_DN492876_c1_g3_i1	5.2265	0.0239682	Upregulated	1615	58.7	326502098	80	0	F2EGR9	0	NA	predicted protein [Hordeum vulgare subsp. vulgare]	326502098	unreviewed	Predicted protein	NA	Hordeum vulgare subsp. vulgare (Domesticated barley)	377	NA	NA	metal ion binding [GO:0046872]; oxidoreductase activity [GO:0016491]	GO:0016491; GO:0046872	Iron/ascorbate-dependent oxidoreductase family	NA	NA	NA	NA	NA	NA	NA	NA	NA	NA	NA	NA	NA	PF03171;PF14226;	NA	PS51471;	NA	NA	IPR026992;IPR027443;IPR005123;	TRINITY_DN492876_c1_g3_i1	1615	G2T-9477-MONOMER	377	79.78	361	73
TRINITY_DN518599_c1_g2_i2	5.2248	0.046219	Upregulated	274	49.27	475619293	81	3e-20	M8C0F0	NA	NA	Phytepsin [Aegilops tauschii]	EMT30725.1	unreviewed	Phytepsin	F775_25709	Aegilops tauschii (Tausch's goatgrass) (Aegilops squarrosa)	145	NA	NA	aspartic-type endopeptidase activity [GO:0004190]	GO:0004190	Peptidase A1 family	NA	NA	NA	NA	ats:F775_25709;	NA	NA	NA	EOG093619QK;	NA	NA	NA	PTHR13683;	PF00026;	NA	PS00141;PS51767;	NA	NA	IPR001461;IPR001969;IPR033121;IPR021109;	TRINITY_DN518599_c1_g2_i2	NA	NA	NA	NA	NA	NA
TRINITY_DN499725_c2_g1_i5	5.21552	0.014099	Upregulated	955	38.22	NA	NA	NA	NA	NA	NA	NA	NA	NA	NA	NA	NA	NA	NA	NA	NA	NA	NA	NA	NA	NA	NA	NA	NA	NA	NA	NA	NA	NA	NA	NA	NA	NA	NA	NA	NA	NA	TRINITY_DN499725_c2_g1_i5	NA	NA	NA	NA	NA	NA
TRINITY_DN495389_c0_g3_i1	5.2115	0.000457423	Upregulated	1559	58.5	474139771	64	6e-69	M7Z078	NA	NA	hypothetical protein TRIUR3_31167 [Triticum urartu]	EMS56503.1	unreviewed	Uncharacterized protein	TRIUR3_31167	Triticum urartu (Red wild einkorn) (Crithodium urartu)	234	NA	NA	integral component of membrane [GO:0016021]	GO:0016021	NA	NA	NA	NA	NA	NA	NA	NA	NA	EOG09360SFT;	NA	NA	NA	NA	PF14364;PF05553;	NA	NA	NA	NA	IPR025520;IPR008480;	TRINITY_DN495389_c0_g3_i1	NA	NA	NA	NA	NA	NA
TRINITY_DN150577_c0_g1_i1	5.21032	0.00628628	Upregulated	759	39.79	475535875	93	3e-61	NA	NA	NA	hypothetical protein F775_23721 [Aegilops tauschii]	EMT08813.1	NA	NA	NA	Aegilops tauschii(Aegilops tauschii)	NA	NA	NA	NA	NA	NA	NA	NA	NA	NA	NA	NA	NA	NA	NA	NA	NA	NA								TRINITY_DN150577_c0_g1_i1	NA	NA	NA	NA	NA	NA
TRINITY_DN500838_c10_g1_i1	5.20633	0.00180876	Upregulated	526	45.06	NA	NA	NA	NA	NA	NA	NA	NA	NA	NA	NA	NA	NA	NA	NA	NA	NA	NA	NA	NA	NA	NA	NA	NA	NA	NA	NA	NA	NA	NA	NA	NA	NA	NA	NA	NA	NA	TRINITY_DN500838_c10_g1_i1	NA	NA	NA	NA	NA	NA
TRINITY_DN463407_c1_g1_i3	5.20561	0.0146471	Upregulated	297	51.52	NA	NA	NA	NA	NA	NA	NA	NA	NA	NA	NA	NA	NA	NA	NA	NA	NA	NA	NA	NA	NA	NA	NA	NA	NA	NA	NA	NA	NA	NA	NA	NA	NA	NA	NA	NA	NA	TRINITY_DN463407_c1_g1_i3	NA	NA	NA	NA	NA	NA
TRINITY_DN517976_c0_g3_i1	5.19847	0.0104316	Upregulated	901	52.72	475399238	91	8e-96	NA	NA	NA	Endoglucanase 11 [Aegilops tauschii]	EMT00779.1	NA	NA	NA	Aegilops tauschii(Aegilops tauschii)	NA	NA	NA	NA	NA	NA	NA	NA	NA	NA	NA	NA	NA	NA	NA	NA	NA	NA								TRINITY_DN517976_c0_g3_i1	NA	NA	NA	NA	NA	NA
TRINITY_DN503273_c3_g5_i2	5.1951	0.0442186	Upregulated	908	43.61	475603576	93	2e-22	M8BU17	NA	NA	hypothetical protein F775_27585 [Aegilops tauschii]	EMT25464.1	unreviewed	Uncharacterized protein	F775_27585	Aegilops tauschii (Tausch's goatgrass) (Aegilops squarrosa)	275	NA	NA	NA	NA	NA	NA	NA	NA	NA	ats:F775_27585;	NA	NA	NA	EOG093617PP;			NA								TRINITY_DN503273_c3_g5_i2	NA	NA	NA	NA	NA	NA
TRINITY_DN501122_c1_g2_i4	5.19361	0.00339498	Upregulated	398	45.48	58618134	99	3e-88	Q24M32	0	NA	starch branching enzyme IIb, partial [Aegilops tauschii]	58618134	unreviewed	Starch branching enzyme IIb (Fragment)	SBE II-DB1	Aegilops tauschii (Tausch's goatgrass) (Aegilops squarrosa)	623	NA	NA	hydrolase activity, hydrolyzing O-glycosyl compounds [GO:0004553]; carbohydrate metabolic process [GO:0005975]	GO:0004553; GO:0005975	NA	NA	NA	NA	NA	NA	NA	NA	NA	NA	NA	NA	NA	NA	PF00128;PF02922;	NA	NA	NA	NA	IPR006407;IPR006047;IPR004193;IPR017853;IPR013783;IPR014756;	TRINITY_DN501122_c1_g2_i4	NA	NA	NA	NA	NA	NA
TRINITY_DN505616_c4_g2_i9	5.19143	0.0450449	Upregulated	767	43.81	NA	NA	NA	NA	NA	NA	NA	NA	NA	NA	NA	NA	NA	NA	NA	NA	NA	NA	NA	NA	NA	NA	NA	NA	NA	NA	NA	NA	NA	NA	NA	NA	NA	NA	NA	NA	NA	TRINITY_DN505616_c4_g2_i9	NA	NA	NA	NA	NA	NA
TRINITY_DN523803_c3_g8_i8	5.1903	0.046672	Upregulated	567	47.09	475582105	86	8e-116	NA	NA	NA	Myb-like protein J [Aegilops tauschii]	EMT19036.1	NA	NA	NA	Aegilops tauschii(Aegilops tauschii)	NA	NA	NA	NA	NA	NA	NA	NA	NA	NA	NA	NA	NA	NA	NA	NA	NA	NA								TRINITY_DN523803_c3_g8_i8	NA	NA	NA	NA	NA	NA
TRINITY_DN473981_c0_g2_i1	5.18163	0.0472781	Upregulated	724	37.15	326527605	45	3e-12	F2EL55	0	NA	predicted protein [Hordeum vulgare subsp. vulgare]	326527605	unreviewed	Predicted protein	NA	Hordeum vulgare subsp. vulgare (Domesticated barley)	77																	NA								TRINITY_DN473981_c0_g2_i1	NA	NA	NA	NA	NA	NA
TRINITY_DN515124_c1_g1_i6	5.17746	0.000901683	Upregulated	1494	38.69	58618134	90	7e-73	Q24M32	0	NA	starch branching enzyme IIb, partial [Aegilops tauschii]	58618134	unreviewed	Starch branching enzyme IIb (Fragment)	SBE II-DB1	Aegilops tauschii (Tausch's goatgrass) (Aegilops squarrosa)	623	NA	NA	hydrolase activity, hydrolyzing O-glycosyl compounds [GO:0004553]; carbohydrate metabolic process [GO:0005975]	GO:0004553; GO:0005975	NA	NA	NA	NA	NA	NA	NA	NA	NA	NA	NA	NA	NA	NA	PF00128;PF02922;	NA	NA	NA	NA	IPR006407;IPR006047;IPR004193;IPR017853;IPR013783;IPR014756;	TRINITY_DN515124_c1_g1_i6	NA	NA	NA	NA	NA	NA
TRINITY_DN448556_c0_g1_i1	5.17647	0.046258	Upregulated	420	43.1	721630670	43	2e-06	NA	NA	NA	PREDICTED: uncharacterized protein LOC104582437 [Brachypodium distachyon]	XP_010230287	NA	NA	NA	Brachypodium distachyon(NA)	NA	NA	NA	NA	NA	NA	NA	NA	NA	NA	NA	NA	NA	NA	NA	NA	NA	NA								TRINITY_DN448556_c0_g1_i1	NA	NA	NA	NA	NA	NA
TRINITY_DN526174_c0_g1_i1	5.17533	0.0472577	Upregulated	341	45.45	NA	NA	NA	NA	NA	NA	NA	NA	NA	NA	NA	NA	NA	NA	NA	NA	NA	NA	NA	NA	NA	NA	NA	NA	NA	NA	NA	NA	NA	NA	NA	NA	NA	NA	NA	NA	NA	TRINITY_DN526174_c0_g1_i1	NA	NA	NA	NA	NA	NA
TRINITY_DN450055_c1_g3_i2	5.17301	0.00700347	Upregulated	791	45.01	475532098	71	5e-82	NA	NA	NA	hypothetical protein F775_09917 [Aegilops tauschii]	EMT08180.1	NA	NA	NA	Aegilops tauschii(Aegilops tauschii)	NA	NA	NA	NA	NA	NA	NA	NA	NA	NA	NA	NA	NA	NA	NA	NA	NA	NA								TRINITY_DN450055_c1_g3_i2	NA	NA	NA	NA	NA	NA
TRINITY_DN479380_c1_g1_i3	5.16139	0.00410756	Upregulated	1497	56.51	475610247	99	0	M8CV55	NA	NA	GDSL esterase/lipase [Aegilops tauschii]	EMT27686.1	unreviewed	GDSL esterase/lipase	F775_32356	Aegilops tauschii (Tausch's goatgrass) (Aegilops squarrosa)	374	NA	NA	lipase activity [GO:0016298]; lipid metabolic process [GO:0006629]	GO:0006629; GO:0016298	NA	NA	NA	NA	NA	ats:F775_32356;	NA	NA	NA	EOG09360BSS;	NA	NA	NA	NA	PF00657;	NA	PS01098;	NA	NA	IPR001087;IPR008265;IPR013830;	TRINITY_DN479380_c1_g1_i3	NA	NA	NA	NA	NA	NA
TRINITY_DN482282_c2_g1_i1	5.14055	0.000126308	Upregulated	1047	45.94	475583570	89	4e-126	R7WFY7	NA	NA	hypothetical protein F775_14471 [Aegilops tauschii]	EMT19499.1	unreviewed	Uncharacterized protein	F775_14471	Aegilops tauschii (Tausch's goatgrass) (Aegilops squarrosa)	212	NA	NA	enzyme inhibitor activity [GO:0004857]	GO:0004857	NA	NA	NA	NA	NA	ats:F775_14471;	NA	NA	NA	EOG09360X9V;	NA	NA	NA	NA	PF04043;	TIGR01614;	NA	NA	NA	IPR006501;	TRINITY_DN482282_c2_g1_i1	NA	NA	NA	NA	NA	NA
TRINITY_DN499725_c2_g1_i10	5.14053	0.00377776	Upregulated	816	39.58	NA	NA	NA	NA	NA	NA	NA	NA	NA	NA	NA	NA	NA	NA	NA	NA	NA	NA	NA	NA	NA	NA	NA	NA	NA	NA	NA	NA	NA	NA	NA	NA	NA	NA	NA	NA	NA	TRINITY_DN499725_c2_g1_i10	NA	NA	NA	NA	NA	NA
TRINITY_DN672389_c0_g1_i1	5.1328	0.000446953	Upregulated	693	42.86	NA	NA	NA	NA	NA	NA	NA	NA	NA	NA	NA	NA	NA	NA	NA	NA	NA	NA	NA	NA	NA	NA	NA	NA	NA	NA	NA	NA	NA	NA	NA	NA	NA	NA	NA	NA	NA	TRINITY_DN672389_c0_g1_i1	NA	NA	NA	NA	NA	NA
TRINITY_DN483534_c0_g1_i2	5.12946	0.00395625	Upregulated	460	38.48	475593620	56	1e-21	M8BC18	NA	NA	hypothetical protein F775_24261 [Aegilops tauschii]	EMT22440.1	unreviewed	Uncharacterized protein	F775_24261	Aegilops tauschii (Tausch's goatgrass) (Aegilops squarrosa)	133	NA	NA	NA	NA	NA	NA	NA	NA	NA	ats:F775_24261;	NA	NA	NA	EOG09360VGC;			NA								TRINITY_DN483534_c0_g1_i2	NA	NA	NA	NA	NA	NA
TRINITY_DN491384_c5_g2_i2	5.1239	0.00367389	Upregulated	1443	57.87	123975	99	8e-124	P16347	0	NA	RecName: Full=Endogenous alpha-amylase/subtilisin inhibitor; AltName: Full=WASI	123975	reviewed	Endogenous alpha-amylase/subtilisin inhibitor (WASI)	NA	Triticum aestivum (Wheat)	180	NA	NA	alpha-amylase inhibitor activity [GO:0015066]; serine-type endopeptidase inhibitor activity [GO:0004867]	GO:0004867; GO:0015066	Protease inhibitor I3 (leguminous Kunitz-type inhibitor) family	NA	NA	NA	NA	NA	NA	NA	NA	NA	NA	NA	NA	NA	PF00197;	NA	PS00283;	NA	NA	IPR011065;IPR002160;	TRINITY_DN491384_c5_g2_i2	NA	NA	NA	NA	NA	NA
TRINITY_DN482282_c2_g1_i4	5.12241	0.000573315	Upregulated	1063	44.87	474438874	79	1e-107	NA	NA	NA	hypothetical protein TRIUR3_16780 [Triticum urartu]	EMS68325.1	NA	NA	NA	Triticum urartu(Triticum urartu)	NA	NA	NA	NA	NA	NA	NA	NA	NA	NA	NA	NA	NA	NA	NA	NA	NA	NA								TRINITY_DN482282_c2_g1_i4	NA	NA	NA	NA	NA	NA
TRINITY_DN490870_c0_g1_i2	5.10856	0.00265484	Upregulated	1840	39.51	475602616	88	6e-124	M8BTA7	NA	NA	hypothetical protein F775_25320 [Aegilops tauschii]	EMT25184.1	unreviewed	Uncharacterized protein	F775_25320	Aegilops tauschii (Tausch's goatgrass) (Aegilops squarrosa)	274	NA	NA	NA	NA	NA	NA	NA	NA	NA	ats:F775_25320;	NA	NA	NA	EOG093617LM;	NA	NA	NA	NA	PF03080;PF14365;	NA	NA	NA	NA	IPR004314;IPR025521;	TRINITY_DN490870_c0_g1_i2	NA	NA	NA	NA	NA	NA
TRINITY_DN436733_c0_g1_i2	5.08863	0.0187317	Upregulated	837	55.2	NA	NA	NA	NA	NA	NA	NA	NA	NA	NA	NA	NA	NA	NA	NA	NA	NA	NA	NA	NA	NA	NA	NA	NA	NA	NA	NA	NA	NA	NA	NA	NA	NA	NA	NA	NA	NA	TRINITY_DN436733_c0_g1_i2	NA	NA	NA	NA	NA	NA
TRINITY_DN501122_c1_g2_i6	5.08297	0.0325783	Upregulated	1022	45.79	58618134	100	7e-61	Q24M32	0	NA	starch branching enzyme IIb, partial [Aegilops tauschii]	58618134	unreviewed	Starch branching enzyme IIb (Fragment)	SBE II-DB1	Aegilops tauschii (Tausch's goatgrass) (Aegilops squarrosa)	623	NA	NA	hydrolase activity, hydrolyzing O-glycosyl compounds [GO:0004553]; carbohydrate metabolic process [GO:0005975]	GO:0004553; GO:0005975	NA	NA	NA	NA	NA	NA	NA	NA	NA	NA	NA	NA	NA	NA	PF00128;PF02922;	NA	NA	NA	NA	IPR006407;IPR006047;IPR004193;IPR017853;IPR013783;IPR014756;	TRINITY_DN501122_c1_g2_i6	NA	NA	NA	NA	NA	NA
TRINITY_DN484649_c0_g1_i1	5.07805	0.0313093	Upregulated	1900	51.63	475618821	77	0	M8D2Q8	NA	NA	Aspartic proteinase nepenthesin-1 [Aegilops tauschii]	EMT30551.1	unreviewed	Aspartic proteinase nepenthesin-1	F775_21496	Aegilops tauschii (Tausch's goatgrass) (Aegilops squarrosa)	421	NA	NA	aspartic-type endopeptidase activity [GO:0004190]	GO:0004190	Peptidase A1 family	NA	NA	NA	NA	ats:F775_21496;	NA	NA	NA	\N;	NA	NA	NA	PTHR13683;	PF14541;PF14543;	NA	PS51767;	NA	NA	IPR001461;IPR033121;IPR021109;IPR032799;IPR032861;	TRINITY_DN484649_c0_g1_i1	NA	NA	NA	NA	NA	NA
TRINITY_DN518537_c0_g3_i5	5.076	0.00265193	Upregulated	799	57.07	475515564	97	0	NA	NA	NA	Protein SRG1 [Aegilops tauschii]	EMT05871.1	NA	NA	NA	Aegilops tauschii(Aegilops tauschii)	NA	NA	NA	NA	NA	NA	NA	NA	NA	NA	NA	NA	NA	NA	NA	NA	NA	NA								TRINITY_DN518537_c0_g3_i5	799	G3N-7972-MONOMER	188	97.69	173	4
TRINITY_DN506018_c2_g3_i3	5.0757	0.0366558	Upregulated	298	48.32	NA	NA	NA	NA	NA	NA	NA	NA	NA	NA	NA	NA	NA	NA	NA	NA	NA	NA	NA	NA	NA	NA	NA	NA	NA	NA	NA	NA	NA	NA	NA	NA	NA	NA	NA	NA	NA	TRINITY_DN506018_c2_g3_i3	NA	NA	NA	NA	NA	NA
TRINITY_DN468951_c1_g1_i7	5.07341	0.00521317	Upregulated	947	51.64	475616049	95	6e-20	M8C6F0	NA	NA	hypothetical protein F775_43830 [Aegilops tauschii]	EMT29638.1	unreviewed	Uncharacterized protein	F775_43830	Aegilops tauschii (Tausch's goatgrass) (Aegilops squarrosa)	63	NA	NA	NA	NA	NA	NA	NA	NA	NA	ats:F775_43830;	NA	NA	NA	EOG09360YZZ;			NA								TRINITY_DN468951_c1_g1_i7	NA	NA	NA	NA	NA	NA
TRINITY_DN88527_c0_g1_i1	5.07274	0.0357556	Upregulated	252	44.84	NA	NA	NA	NA	NA	NA	NA	NA	NA	NA	NA	NA	NA	NA	NA	NA	NA	NA	NA	NA	NA	NA	NA	NA	NA	NA	NA	NA	NA	NA	NA	NA	NA	NA	NA	NA	NA	TRINITY_DN88527_c0_g1_i1	NA	NA	NA	NA	NA	NA
TRINITY_DN490415_c0_g1_i3	5.07122	0.00196992	Upregulated	406	45.32	154268830	75	1e-15	A7LHB9	0	NA	alpha gliadin [Thinopyrum elongatum]	154268830	unreviewed	Alpha gliadin	gli-A34	Elymus elongatus (Tall wheatgrass) (Thinopyrum elongatum)	280	NA	NA	nutrient reservoir activity [GO:0045735]	GO:0045735	NA	NA	NA	NA	NA	NA	NA	NA	NA	NA	NA	NA	NA	NA	PF00234;	NA	NA	NA	NA	IPR016140;IPR001954;	TRINITY_DN490415_c0_g1_i3	NA	NA	NA	NA	NA	NA
TRINITY_DN487270_c3_g3_i16	5.06969	0.0105164	Upregulated	1495	53.78	290350670	99	1e-108	D3KVP5	0	NA	27k protein, partial [Triticum aestivum]	290350670	unreviewed	27k protein (Fragment)	NA	Triticum aestivum (Wheat)	215	NA	NA	NA	NA	NA	NA	NA	NA	NA	NA	NA	NA	NA	NA	NA	NA	NA	PTHR13234;	PF03227;	NA	NA	NA	NA	IPR004911;	TRINITY_DN487270_c3_g3_i16	NA	NA	NA	NA	NA	NA
TRINITY_DN506848_c2_g1_i2	5.06952	0.0206761	Upregulated	1048	38.17	475558893	61	5e-32	NA	NA	NA	hypothetical protein F775_00398 [Aegilops tauschii]	EMT13200.1	NA	NA	NA	Aegilops tauschii(Aegilops tauschii)	NA	NA	NA	NA	NA	NA	NA	NA	NA	NA	NA	NA	NA	NA	NA	NA	NA	NA								TRINITY_DN506848_c2_g1_i2	NA	NA	NA	NA	NA	NA
TRINITY_DN508100_c0_g1_i4	5.06183	0.0332598	Upregulated	2212	49.37	473968472	94	0	M7YW45	NA	NA	Vacuolar-sorting receptor 1 [Triticum urartu]	EMS51356.1	unreviewed	Vacuolar-sorting receptor 1	TRIUR3_04239	Triticum urartu (Red wild einkorn) (Crithodium urartu)	640	NA	NA	integral component of membrane [GO:0016021]; calcium ion binding [GO:0005509]	GO:0005509; GO:0016021	NA	NA	NA	NA	NA	NA	NA	NA	NA	EOG093604C2;	NA	NA	NA	NA	PF02225;	NA	PS01187;	NA	NA	IPR018097;IPR003137;	TRINITY_DN508100_c0_g1_i4	NA	NA	NA	NA	NA	NA
TRINITY_DN514666_c4_g5_i2	5.05447	0.00923466	Upregulated	1561	57.53	475563450	99	0	NA	NA	NA	Aspartic proteinase nepenthesin-1 [Aegilops tauschii]	EMT14279.1	NA	NA	NA	Aegilops tauschii(Aegilops tauschii)	NA	NA	NA	NA	NA	NA	NA	NA	NA	NA	NA	NA	NA	NA	NA	NA	NA	NA								TRINITY_DN514666_c4_g5_i2	NA	NA	NA	NA	NA	NA
TRINITY_DN522791_c2_g2_i9	5.04493	0.00264517	Upregulated	1365	56.92	474246457	93	5e-81	M7ZIT2	NA	NA	1,4-alpha-glucan-branching enzyme 2, chloroplastic/amyloplastic [Triticum urartu]	EMS60002.1	unreviewed	1,4-alpha-glucan-branching enzyme 2, chloroplastic/amyloplastic	TRIUR3_33460	Triticum urartu (Red wild einkorn) (Crithodium urartu)	873	NA	NA	hydrolase activity, hydrolyzing O-glycosyl compounds [GO:0004553]; carbohydrate metabolic process [GO:0005975]	GO:0004553; GO:0005975	NA	NA	NA	NA	NA	NA	NA	NA	NA	EOG0936025M;	NA	NA	NA	NA	PF00128;PF02922;	NA	NA	NA	NA	IPR006047;IPR004193;IPR017853;IPR013783;IPR014756;	TRINITY_DN522791_c2_g2_i9	NA	NA	NA	NA	NA	NA
TRINITY_DN514114_c2_g6_i16	5.04305	0.0217835	Upregulated	1052	55.13	474240960	94	0	M8A534	NA	NA	hypothetical protein TRIUR3_26092 [Triticum urartu]	EMS59785.1	unreviewed	Uncharacterized protein	TRIUR3_26092	Triticum urartu (Red wild einkorn) (Crithodium urartu)	313	NA	NA	chromatin binding [GO:0003682]; DNA binding [GO:0003677]	GO:0003677; GO:0003682	NA	NA	NA	NA	NA	NA	NA	NA	NA	EOG0936167L;	NA	NA	NA	NA	PF16719;	NA	NA	NA	NA	IPR009057;IPR032001;	TRINITY_DN514114_c2_g6_i16	NA	NA	NA	NA	NA	NA
TRINITY_DN500204_c2_g1_i28	5.0275	0.00249753	Upregulated	366	63.93	475528424	94	2e-33	NA	NA	NA	hypothetical protein F775_17036 [Aegilops tauschii]	EMT07625.1	NA	NA	NA	Aegilops tauschii(Aegilops tauschii)	NA	NA	NA	NA	NA	NA	NA	NA	NA	NA	NA	NA	NA	NA	NA	NA	NA	NA								TRINITY_DN500204_c2_g1_i28	NA	NA	NA	NA	NA	NA
TRINITY_DN522791_c2_g2_i5	5.02525	0.00220241	Upregulated	1318	56.75	474246457	93	2e-80	M7ZIT2	NA	NA	1,4-alpha-glucan-branching enzyme 2, chloroplastic/amyloplastic [Triticum urartu]	EMS60002.1	unreviewed	1,4-alpha-glucan-branching enzyme 2, chloroplastic/amyloplastic	TRIUR3_33460	Triticum urartu (Red wild einkorn) (Crithodium urartu)	873	NA	NA	hydrolase activity, hydrolyzing O-glycosyl compounds [GO:0004553]; carbohydrate metabolic process [GO:0005975]	GO:0004553; GO:0005975	NA	NA	NA	NA	NA	NA	NA	NA	NA	EOG0936025M;	NA	NA	NA	NA	PF00128;PF02922;	NA	NA	NA	NA	IPR006047;IPR004193;IPR017853;IPR013783;IPR014756;	TRINITY_DN522791_c2_g2_i5	NA	NA	NA	NA	NA	NA
TRINITY_DN477761_c1_g1_i4	5.01691	0.00200638	Upregulated	518	42.66	475606006	95	4e-20	M8BWS9	NA	NA	hypothetical protein F775_30947 [Aegilops tauschii]	EMT26253.1	unreviewed	Uncharacterized protein	F775_30947	Aegilops tauschii (Tausch's goatgrass) (Aegilops squarrosa)	126	NA	NA	NA	NA	NA	NA	NA	NA	NA	ats:F775_30947;	NA	NA	NA	EOG09360SWK;			NA								TRINITY_DN477761_c1_g1_i4	NA	NA	NA	NA	NA	NA
TRINITY_DN518537_c0_g3_i1	5.01143	0.00469651	Upregulated	700	55.57	475515564	98	8e-142	NA	NA	NA	Protein SRG1 [Aegilops tauschii]	EMT05871.1	NA	NA	NA	Aegilops tauschii(Aegilops tauschii)	NA	NA	NA	NA	NA	NA	NA	NA	NA	NA	NA	NA	NA	NA	NA	NA	NA	NA								TRINITY_DN518537_c0_g3_i1	700	G3N-7972-MONOMER	188	95.74	188	8
TRINITY_DN491866_c3_g1_i12	4.98422	0.0119056	Upregulated	761	39.82	475591165	80	4e-44	M8BI72	NA	NA	hypothetical protein F775_32541 [Aegilops tauschii]	EMT21669.1	unreviewed	Uncharacterized protein	F775_32541	Aegilops tauschii (Tausch's goatgrass) (Aegilops squarrosa)	110	NA	NA	NA	NA	NA	NA	NA	NA	NA	ats:F775_32541;	NA	NA	NA	EOG09361AUU;			NA								TRINITY_DN491866_c3_g1_i12	NA	NA	NA	NA	NA	NA
TRINITY_DN452474_c0_g2_i1	4.98325	0.000184845	Upregulated	923	42.69	NA	NA	NA	NA	NA	NA	NA	NA	NA	NA	NA	NA	NA	NA	NA	NA	NA	NA	NA	NA	NA	NA	NA	NA	NA	NA	NA	NA	NA	NA	NA	NA	NA	NA	NA	NA	NA	TRINITY_DN452474_c0_g2_i1	NA	NA	NA	NA	NA	NA
TRINITY_DN503167_c1_g2_i1	4.98076	0.00201693	Upregulated	1874	42.48	473728456	91	0	M7ZAI0	NA	NA	hypothetical protein TRIUR3_29811 [Triticum urartu]	EMS45099.1	unreviewed	Uncharacterized protein	TRIUR3_29811	Triticum urartu (Red wild einkorn) (Crithodium urartu)	295	NA	NA	nucleic acid binding [GO:0003676]	GO:0003676	NA	NA	NA	NA	NA	NA	NA	NA	NA	NA	NA	NA	NA	NA	NA	NA	PS00028;PS50157;	NA	NA	IPR013087;	TRINITY_DN503167_c1_g2_i1	NA	NA	NA	NA	NA	NA
TRINITY_DN504671_c0_g2_i4	4.96778	0.0245112	Upregulated	2171	46.89	326500296	81	1e-34	F2EFW5	0	NA	predicted protein [Hordeum vulgare subsp. vulgare]	326500296	unreviewed	Predicted protein	NA	Hordeum vulgare subsp. vulgare (Domesticated barley)	763	NA	NA	integral component of membrane [GO:0016021]; hydrogen-translocating pyrophosphatase activity [GO:0009678]; inorganic diphosphatase activity [GO:0004427]; proton transport [GO:0015992]	GO:0004427; GO:0009678; GO:0015992; GO:0016021	NA	NA	NA	NA	NA	NA	NA	NA	NA	NA	NA	NA	NA	PTHR31998;	PF03030;	TIGR01104;	NA	NA	NA	IPR004131;	TRINITY_DN504671_c0_g2_i4	NA	NA	NA	NA	NA	NA
TRINITY_DN452474_c0_g1_i1	4.96245	0.000333797	Upregulated	437	41.19	NA	NA	NA	NA	NA	NA	NA	NA	NA	NA	NA	NA	NA	NA	NA	NA	NA	NA	NA	NA	NA	NA	NA	NA	NA	NA	NA	NA	NA	NA	NA	NA	NA	NA	NA	NA	NA	TRINITY_DN452474_c0_g1_i1	NA	NA	NA	NA	NA	NA
TRINITY_DN465963_c0_g1_i7	4.95898	0.00177491	Upregulated	619	40.55	NA	NA	NA	NA	NA	NA	NA	NA	NA	NA	NA	NA	NA	NA	NA	NA	NA	NA	NA	NA	NA	NA	NA	NA	NA	NA	NA	NA	NA	NA	NA	NA	NA	NA	NA	NA	NA	TRINITY_DN465963_c0_g1_i7	NA	NA	NA	NA	NA	NA
TRINITY_DN446671_c0_g1_i7	4.95779	0.0125506	Upregulated	577	49.05	475565974	87	3e-28	NA	NA	NA	hypothetical protein F775_09895 [Aegilops tauschii]	EMT14921.1	NA	NA	NA	Aegilops tauschii(Aegilops tauschii)	NA	NA	NA	NA	NA	NA	NA	NA	NA	NA	NA	NA	NA	NA	NA	NA	NA	NA								TRINITY_DN446671_c0_g1_i7	NA	NA	NA	NA	NA	NA
TRINITY_DN518537_c0_g8_i3	4.95726	0.0187317	Upregulated	495	47.88	472902633	94	2e-33	M7XDK6	NA	NA	1-aminocyclopropane-1-carboxylate oxidase 1 [Triticum urartu]	EMS35713.1	unreviewed	1-aminocyclopropane-1-carboxylate oxidase 1	TRIUR3_30257	Triticum urartu (Red wild einkorn) (Crithodium urartu)	174	NA	NA	oxidoreductase activity [GO:0016491]	GO:0016491	NA	NA	NA	NA	NA	NA	NA	NA	NA	EOG09360CPP;	NA	NA	NA	NA	PF03171;	NA	PS51471;	NA	NA	IPR027443;IPR005123;	TRINITY_DN518537_c0_g8_i3	NA	NA	NA	NA	NA	NA
TRINITY_DN288448_c0_g2_i1	4.95718	0.0275721	Upregulated	271	47.23	474350413	67	7e-11	NA	NA	NA	hypothetical protein TRIUR3_23390 [Triticum urartu]	EMS62960.1	NA	NA	NA	Triticum urartu(Triticum urartu)	NA	NA	NA	NA	NA	NA	NA	NA	NA	NA	NA	NA	NA	NA	NA	NA	NA	NA								TRINITY_DN288448_c0_g2_i1	NA	NA	NA	NA	NA	NA
TRINITY_DN483984_c0_g1_i3	4.9446	0.00214196	Upregulated	753	36.52	475623222	98	2e-27	M8D6S2	NA	NA	Cysteine proteinase inhibitor 8 [Aegilops tauschii]	EMT32141.1	unreviewed	Cysteine proteinase inhibitor	F775_21048	Aegilops tauschii (Tausch's goatgrass) (Aegilops squarrosa)	128	NA	NA	cysteine-type endopeptidase inhibitor activity [GO:0004869]	GO:0004869	Cystatin family, Phytocystatin subfamily	NA	NA	NA	NA	ats:F775_21048;	NA	NA	NA	EOG09360SNQ;	NA	NA	NA	PTHR11413;	PF16845;	NA	NA	NA	NA	IPR027214;IPR000010;	TRINITY_DN483984_c0_g1_i3	NA	NA	NA	NA	NA	NA
TRINITY_DN481555_c1_g1_i6	4.91957	0.0484277	Upregulated	969	47.99	474346229	89	1e-119	NA	NA	NA	hypothetical protein TRIUR3_07725 [Triticum urartu]	EMS62846.1	NA	NA	NA	Triticum urartu(Triticum urartu)	NA	NA	NA	NA	NA	NA	NA	NA	NA	NA	NA	NA	NA	NA	NA	NA	NA	NA								TRINITY_DN481555_c1_g1_i6	NA	NA	NA	NA	NA	NA
TRINITY_DN504671_c0_g2_i6	4.9188	0.000381917	Upregulated	597	61.14	326500296	93	1e-59	F2EFW5	0	NA	predicted protein [Hordeum vulgare subsp. vulgare]	326500296	unreviewed	Predicted protein	NA	Hordeum vulgare subsp. vulgare (Domesticated barley)	763	NA	NA	integral component of membrane [GO:0016021]; hydrogen-translocating pyrophosphatase activity [GO:0009678]; inorganic diphosphatase activity [GO:0004427]; proton transport [GO:0015992]	GO:0004427; GO:0009678; GO:0015992; GO:0016021	NA	NA	NA	NA	NA	NA	NA	NA	NA	NA	NA	NA	NA	PTHR31998;	PF03030;	TIGR01104;	NA	NA	NA	IPR004131;	TRINITY_DN504671_c0_g2_i6	NA	NA	NA	NA	NA	NA
TRINITY_DN481555_c1_g1_i3	4.91641	0.0492445	Upregulated	879	48.58	474346229	89	3e-120	NA	NA	NA	hypothetical protein TRIUR3_07725 [Triticum urartu]	EMS62846.1	NA	NA	NA	Triticum urartu(Triticum urartu)	NA	NA	NA	NA	NA	NA	NA	NA	NA	NA	NA	NA	NA	NA	NA	NA	NA	NA								TRINITY_DN481555_c1_g1_i3	NA	NA	NA	NA	NA	NA
TRINITY_DN375714_c0_g1_i1	4.91624	0.000936709	Upregulated	785	42.8	475532099	99	9e-136	NA	NA	NA	hypothetical protein F775_21223 [Aegilops tauschii]	EMT08181.1	NA	NA	NA	Aegilops tauschii(Aegilops tauschii)	NA	NA	NA	NA	NA	NA	NA	NA	NA	NA	NA	NA	NA	NA	NA	NA	NA	NA								TRINITY_DN375714_c0_g1_i1	NA	NA	NA	NA	NA	NA
TRINITY_DN849128_c0_g1_i1	4.90984	0.00136348	Upregulated	572	36.19	NA	NA	NA	NA	NA	NA	NA	NA	NA	NA	NA	NA	NA	NA	NA	NA	NA	NA	NA	NA	NA	NA	NA	NA	NA	NA	NA	NA	NA	NA	NA	NA	NA	NA	NA	NA	NA	TRINITY_DN849128_c0_g1_i1	NA	NA	NA	NA	NA	NA
TRINITY_DN473903_c0_g1_i3	4.90677	0.000126733	Upregulated	948	52.53	669031668	98	1e-153	A0A080YTU1	NA	NA	unnamed protein product [Triticum aestivum]	CDM86775	unreviewed	Uncharacterized protein	TRAES_3BF078700040CFD_c1	Triticum aestivum (Wheat)	233	NA	NA	endopeptidase inhibitor activity [GO:0004866]	GO:0004866	NA	NA	NA	NA	NA	NA	NA	NA	NA	NA	NA	NA	NA	NA	PF00197;	NA	PS00283;	NA	NA	IPR011065;IPR002160;	TRINITY_DN473903_c0_g1_i3	NA	NA	NA	NA	NA	NA
TRINITY_DN261206_c0_g1_i1	4.90613	0.000946144	Upregulated	702	45.01	473983512	100	9e-09	M7YWU8	NA	NA	Cytochrome P450 71D7 [Triticum urartu]	EMS51621.1	unreviewed	Cytochrome P450 71D7	TRIUR3_10762	Triticum urartu (Red wild einkorn) (Crithodium urartu)	512	NA	NA	heme binding [GO:0020037]; iron ion binding [GO:0005506]; monooxygenase activity [GO:0004497]; oxidoreductase activity, acting on paired donors, with incorporation or reduction of molecular oxygen [GO:0016705]	GO:0004497; GO:0005506; GO:0016705; GO:0020037	Cytochrome P450 family	NA	NA	NA	NA	NA	NA	NA	NA	EOG09360GBL;	NA	NA	NA	NA	PF00067;	NA	PS00086;	NA	NA	IPR001128;IPR017972;IPR002401;	TRINITY_DN261206_c0_g1_i1	NA	NA	NA	NA	NA	NA
TRINITY_DN507352_c2_g1_i7	4.90132	0.019674	Upregulated	2639	43.35	475582542	66	2e-33	NA	NA	NA	hypothetical protein F775_07748 [Aegilops tauschii]	EMT19158.1	NA	NA	NA	Aegilops tauschii(Aegilops tauschii)	NA	NA	NA	NA	NA	NA	NA	NA	NA	NA	NA	NA	NA	NA	NA	NA	NA	NA								TRINITY_DN507352_c2_g1_i7	NA	NA	NA	NA	NA	NA
TRINITY_DN753162_c0_g1_i1	4.89538	0.0152391	Upregulated	646	43.96	475619786	100	3e-70	M8C0T8	NA	NA	hypothetical protein F775_14975 [Aegilops tauschii]	EMT30880.1	unreviewed	Cysteine proteinase inhibitor	F775_14975	Aegilops tauschii (Tausch's goatgrass) (Aegilops squarrosa)	113	NA	NA	cysteine-type endopeptidase inhibitor activity [GO:0004869]	GO:0004869	Cystatin family, Phytocystatin subfamily	NA	NA	NA	NA	ats:F775_14975;	NA	NA	NA	EOG09360SNQ;	NA	NA	NA	PTHR11413;	PF16845;	NA	NA	NA	NA	IPR027214;IPR000010;	TRINITY_DN753162_c0_g1_i1	NA	NA	NA	NA	NA	NA
TRINITY_DN508098_c1_g1_i4	4.89252	0.00166699	Upregulated	1857	62.25	326527419	96	0	F2EKW2	0	NA	predicted protein, partial [Hordeum vulgare subsp. vulgare]	326527419	unreviewed	Predicted protein (Fragment)	NA	Hordeum vulgare subsp. vulgare (Domesticated barley)	362	NA	NA	oxidoreductase activity [GO:0016491]	GO:0016491	NA	NA	NA	NA	NA	NA	NA	NA	NA	NA	NA	NA	NA	NA	NA	NA	NA	NA	NA	IPR023753;	TRINITY_DN508098_c1_g1_i4	1857	G2U-6374-MONOMER	397	82.09	374	65
TRINITY_DN511148_c3_g5_i3	4.89141	0.0477944	Upregulated	875	45.14	326491345	81	5e-58	F2EEK0	0	NA	predicted protein [Hordeum vulgare subsp. vulgare]	326491345	unreviewed	Predicted protein	NA	Hordeum vulgare subsp. vulgare (Domesticated barley)	207	NA	NA	intracellular [GO:0005622]; signal transducer activity [GO:0004871]; phosphorelay signal transduction system [GO:0000160]	GO:0000160; GO:0004871; GO:0005622	NA	NA	NA	NA	NA	NA	NA	NA	NA	NA	NA	NA	NA	NA	PF01627;	NA	PS50894;	NA	NA	IPR008207;	TRINITY_DN511148_c3_g5_i3	NA	NA	NA	NA	NA	NA
TRINITY_DN470218_c1_g1_i6	4.88529	0.000320122	Upregulated	1383	48.81	474002265	99	4e-37	M7YXA9	NA	NA	Defensin Tk-AMP-D1.1 [Triticum urartu]	EMS52277.1	unreviewed	Defensin Tk-AMP-D1.1	TRIUR3_12197	Triticum urartu (Red wild einkorn) (Crithodium urartu)	77	NA	NA	defense response [GO:0006952]	GO:0006952	DEFL family	NA	NA	NA	NA	NA	NA	NA	NA	EOG09360Z6H;	NA	NA	NA	NA	NA	NA	PS00940;	NA	NA	IPR008176;IPR003614;	TRINITY_DN470218_c1_g1_i6	1383	G3N-11703-MONOMER	54	49.02	51	25
TRINITY_DN478960_c0_g2_i5	4.8773	0.0162604	Upregulated	782	45.4	475627926	47	1e-13	N1R5J2	NA	NA	hypothetical protein F775_27244 [Aegilops tauschii]	EMT33832.1	unreviewed	Uncharacterized protein	F775_27244	Aegilops tauschii (Tausch's goatgrass) (Aegilops squarrosa)	89	NA	NA	defense response [GO:0006952]	GO:0006952	NA	NA	NA	NA	NA	ats:F775_27244;	NA	NA	NA	EOG09360TP5;	NA	NA	NA	NA	NA	NA	NA	NA	NA	IPR003614;	TRINITY_DN478960_c0_g2_i5	NA	NA	NA	NA	NA	NA
TRINITY_DN473036_c0_g1_i2	4.87594	0.0165765	Upregulated	3032	41.95	475476665	85	4e-22	NA	NA	NA	hypothetical protein F775_23720 [Aegilops tauschii]	EMT02631.1	NA	NA	NA	Aegilops tauschii(Aegilops tauschii)	NA	NA	NA	NA	NA	NA	NA	NA	NA	NA	NA	NA	NA	NA	NA	NA	NA	NA								TRINITY_DN473036_c0_g1_i2	NA	NA	NA	NA	NA	NA
TRINITY_DN523803_c1_g3_i3	4.86676	0.0336842	Upregulated	352	48.58	475602991	97	2e-76	M8CP19	NA	NA	Myb-like protein J [Aegilops tauschii]	EMT25286.1	unreviewed	Myb-like protein J	F775_23426	Aegilops tauschii (Tausch's goatgrass) (Aegilops squarrosa)	401	NA	NA	nucleus [GO:0005634]; DNA binding [GO:0003677]; regulation of transcription, DNA-templated [GO:0006355]; transcription, DNA-templated [GO:0006351]	GO:0003677; GO:0005634; GO:0006351; GO:0006355	NA	NA	NA	NA	NA	ats:F775_23426;	NA	NA	NA	EOG09360BTQ;	NA	NA	NA	NA	PF00249;	TIGR01557;	PS51294;	NA	SUBCELLULAR LOCATION: Nucleus {ECO:0000256|SAAS:SAAS00566530}.	IPR009057;IPR017930;IPR006447;IPR001005;	TRINITY_DN523803_c1_g3_i3	NA	NA	NA	NA	NA	NA
TRINITY_DN519086_c5_g5_i6	4.85579	0.000742895	Upregulated	1012	50.4	475381922	94	7e-128	NA	NA	NA	hypothetical protein F775_08634 [Aegilops tauschii]	EMT00644.1	NA	NA	NA	Aegilops tauschii(Aegilops tauschii)	NA	NA	NA	NA	NA	NA	NA	NA	NA	NA	NA	NA	NA	NA	NA	NA	NA	NA								TRINITY_DN519086_c5_g5_i6	NA	NA	NA	NA	NA	NA
TRINITY_DN505616_c4_g2_i1	4.853	0.00904414	Upregulated	1043	49.28	475612131	75	2e-19	M8BTI0	NA	NA	hypothetical protein F775_24835 [Aegilops tauschii]	EMT28310.1	unreviewed	Uncharacterized protein	F775_24835	Aegilops tauschii (Tausch's goatgrass) (Aegilops squarrosa)	113	NA	NA	NA	NA	NA	NA	NA	NA	NA	ats:F775_24835;	NA	NA	NA	EOG093610HV;			NA								TRINITY_DN505616_c4_g2_i1	NA	NA	NA	NA	NA	NA
TRINITY_DN477761_c1_g1_i2	4.8378	0.00306731	Upregulated	601	41.43	475606006	95	8e-20	M8BWS9	NA	NA	hypothetical protein F775_30947 [Aegilops tauschii]	EMT26253.1	unreviewed	Uncharacterized protein	F775_30947	Aegilops tauschii (Tausch's goatgrass) (Aegilops squarrosa)	126	NA	NA	NA	NA	NA	NA	NA	NA	NA	ats:F775_30947;	NA	NA	NA	EOG09360SWK;			NA								TRINITY_DN477761_c1_g1_i2	NA	NA	NA	NA	NA	NA
TRINITY_DN496406_c0_g1_i11	4.81031	0.038441	Upregulated	928	55.82	473825694	94	8e-72	M7Z436	NA	NA	hypothetical protein TRIUR3_10864 [Triticum urartu]	EMS47110.1	unreviewed	Uncharacterized protein	TRIUR3_10864	Triticum urartu (Red wild einkorn) (Crithodium urartu)	141	NA	NA	NA	NA	NA	NA	NA	NA	NA	NA	NA	NA	NA	NA	NA	NA	NA	NA	PF04570;	NA	PS51795;	NA	NA	IPR007650;	TRINITY_DN496406_c0_g1_i11	NA	NA	NA	NA	NA	NA
TRINITY_DN416434_c0_g1_i1	4.80371	0.00734794	Upregulated	681	41.41	475553429	97	1e-32	NA	NA	NA	Dihydroflavonol-4-reductase [Aegilops tauschii]	EMT12003.1	NA	NA	NA	Aegilops tauschii(Aegilops tauschii)	NA	NA	NA	NA	NA	NA	NA	NA	NA	NA	NA	NA	NA	NA	NA	NA	NA	NA								TRINITY_DN416434_c0_g1_i1	NA	NA	NA	NA	NA	NA
TRINITY_DN521405_c2_g1_i4	4.80202	0.0169227	Upregulated	929	39.94	NA	NA	NA	NA	NA	NA	NA	NA	NA	NA	NA	NA	NA	NA	NA	NA	NA	NA	NA	NA	NA	NA	NA	NA	NA	NA	NA	NA	NA	NA	NA	NA	NA	NA	NA	NA	NA	TRINITY_DN521405_c2_g1_i4	NA	NA	NA	NA	NA	NA
TRINITY_DN501122_c1_g2_i3	4.7899	0.00525607	Upregulated	859	49.24	58618134	99	2e-95	Q24M32	0	NA	starch branching enzyme IIb, partial [Aegilops tauschii]	58618134	unreviewed	Starch branching enzyme IIb (Fragment)	SBE II-DB1	Aegilops tauschii (Tausch's goatgrass) (Aegilops squarrosa)	623	NA	NA	hydrolase activity, hydrolyzing O-glycosyl compounds [GO:0004553]; carbohydrate metabolic process [GO:0005975]	GO:0004553; GO:0005975	NA	NA	NA	NA	NA	NA	NA	NA	NA	NA	NA	NA	NA	NA	PF00128;PF02922;	NA	NA	NA	NA	IPR006407;IPR006047;IPR004193;IPR017853;IPR013783;IPR014756;	TRINITY_DN501122_c1_g2_i3	NA	NA	NA	NA	NA	NA
TRINITY_DN521088_c3_g4_i4	4.78943	0.000230264	Upregulated	2438	64.07	326500296	99	0	F2EFW5	0	NA	predicted protein [Hordeum vulgare subsp. vulgare]	326500296	unreviewed	Predicted protein	NA	Hordeum vulgare subsp. vulgare (Domesticated barley)	763	NA	NA	integral component of membrane [GO:0016021]; hydrogen-translocating pyrophosphatase activity [GO:0009678]; inorganic diphosphatase activity [GO:0004427]; proton transport [GO:0015992]	GO:0004427; GO:0009678; GO:0015992; GO:0016021	NA	NA	NA	NA	NA	NA	NA	NA	NA	NA	NA	NA	NA	PTHR31998;	PF03030;	TIGR01104;	NA	NA	NA	IPR004131;	TRINITY_DN521088_c3_g4_i4	2438	G2U-9825-MONOMER	782	88.74	693	78
TRINITY_DN461498_c1_g1_i2	4.78594	0.0135748	Upregulated	1083	55.49	474241963	64	1e-44	M7ZIE3	NA	NA	hypothetical protein TRIUR3_12288 [Triticum urartu]	EMS59862.1	unreviewed	Uncharacterized protein	TRIUR3_12288	Triticum urartu (Red wild einkorn) (Crithodium urartu)	213																	NA								TRINITY_DN461498_c1_g1_i2	NA	NA	NA	NA	NA	NA
TRINITY_DN499725_c2_g1_i9	4.78392	0.00734792	Upregulated	855	40.12	NA	NA	NA	NA	NA	NA	NA	NA	NA	NA	NA	NA	NA	NA	NA	NA	NA	NA	NA	NA	NA	NA	NA	NA	NA	NA	NA	NA	NA	NA	NA	NA	NA	NA	NA	NA	NA	TRINITY_DN499725_c2_g1_i9	NA	NA	NA	NA	NA	NA
TRINITY_DN511468_c0_g1_i1	4.76327	0.000885023	Upregulated	1121	58.52	475489686	98	0	NA	NA	NA	Aspartic proteinase nepenthesin-2 [Aegilops tauschii]	EMT03451.1	NA	NA	NA	Aegilops tauschii(Aegilops tauschii)	NA	NA	NA	NA	NA	NA	NA	NA	NA	NA	NA	NA	NA	NA	NA	NA	NA	NA								TRINITY_DN511468_c0_g1_i1	NA	NA	NA	NA	NA	NA
TRINITY_DN518537_c0_g3_i15	4.76216	0.00104819	Upregulated	823	53.83	475515564	98	7e-135	NA	NA	NA	Protein SRG1 [Aegilops tauschii]	EMT05871.1	NA	NA	NA	Aegilops tauschii(Aegilops tauschii)	NA	NA	NA	NA	NA	NA	NA	NA	NA	NA	NA	NA	NA	NA	NA	NA	NA	NA								TRINITY_DN518537_c0_g3_i15	823	G3N-9446-MONOMER	220	45.9	183	96
TRINITY_DN509256_c2_g2_i2	4.75553	0.0210761	Upregulated	1859	47.66	475530959	98	0	NA	NA	NA	O-methyltransferase ZRP4 [Aegilops tauschii]	EMT07987.1	NA	NA	NA	Aegilops tauschii(Aegilops tauschii)	NA	NA	NA	NA	NA	NA	NA	NA	NA	NA	NA	NA	NA	NA	NA	NA	NA	NA								TRINITY_DN509256_c2_g2_i2	1859	G3N-9928-MONOMER	375	97.87	375	8
TRINITY_DN394114_c0_g1_i2	4.75244	0.0217241	Upregulated	377	55.44	475534444	96	1e-67	NA	NA	NA	hypothetical protein F775_06350 [Aegilops tauschii]	EMT08567.1	NA	NA	NA	Aegilops tauschii(Aegilops tauschii)	NA	NA	NA	NA	NA	NA	NA	NA	NA	NA	NA	NA	NA	NA	NA	NA	NA	NA								TRINITY_DN394114_c0_g1_i2	NA	NA	NA	NA	NA	NA
TRINITY_DN491866_c3_g1_i9	4.74846	0.00514698	Upregulated	792	40.28	474383839	87	2e-46	NA	NA	NA	hypothetical protein TRIUR3_24513 [Triticum urartu]	EMS64789.1	NA	NA	NA	Triticum urartu(Triticum urartu)	NA	NA	NA	NA	NA	NA	NA	NA	NA	NA	NA	NA	NA	NA	NA	NA	NA	NA								TRINITY_DN491866_c3_g1_i9	NA	NA	NA	NA	NA	NA
TRINITY_DN505616_c4_g2_i13	4.74271	0.0313567	Upregulated	786	48.09	475612131	70	3e-19	M8BTI0	NA	NA	hypothetical protein F775_24835 [Aegilops tauschii]	EMT28310.1	unreviewed	Uncharacterized protein	F775_24835	Aegilops tauschii (Tausch's goatgrass) (Aegilops squarrosa)	113	NA	NA	NA	NA	NA	NA	NA	NA	NA	ats:F775_24835;	NA	NA	NA	EOG093610HV;			NA								TRINITY_DN505616_c4_g2_i13	NA	NA	NA	NA	NA	NA
TRINITY_DN522146_c4_g4_i1	4.7364	0.0113753	Upregulated	303	44.22	475579390	100	7e-63	NA	NA	NA	Beta-fructofuranosidase, insoluble isoenzyme 4 [Aegilops tauschii]	EMT18333.1	NA	NA	NA	Aegilops tauschii(Aegilops tauschii)	NA	NA	NA	NA	NA	NA	NA	NA	NA	NA	NA	NA	NA	NA	NA	NA	NA	NA								TRINITY_DN522146_c4_g4_i1	NA	NA	NA	NA	NA	NA
TRINITY_DN438853_c1_g2_i2	4.70886	0.00372036	Upregulated	616	48.7	475543633	98	1e-74	NA	NA	NA	hypothetical protein F775_08168 [Aegilops tauschii]	EMT10179.1	NA	NA	NA	Aegilops tauschii(Aegilops tauschii)	NA	NA	NA	NA	NA	NA	NA	NA	NA	NA	NA	NA	NA	NA	NA	NA	NA	NA								TRINITY_DN438853_c1_g2_i2	NA	NA	NA	NA	NA	NA
TRINITY_DN481565_c1_g7_i1	4.70847	0.045387	Upregulated	393	53.94	NA	NA	NA	NA	NA	NA	NA	NA	NA	NA	NA	NA	NA	NA	NA	NA	NA	NA	NA	NA	NA	NA	NA	NA	NA	NA	NA	NA	NA	NA	NA	NA	NA	NA	NA	NA	NA	TRINITY_DN481565_c1_g7_i1	NA	NA	NA	NA	NA	NA
TRINITY_DN504671_c0_g2_i1	4.69677	0.0498868	Upregulated	2090	46.65	326500296	81	8e-35	F2EFW5	0	NA	predicted protein [Hordeum vulgare subsp. vulgare]	326500296	unreviewed	Predicted protein	NA	Hordeum vulgare subsp. vulgare (Domesticated barley)	763	NA	NA	integral component of membrane [GO:0016021]; hydrogen-translocating pyrophosphatase activity [GO:0009678]; inorganic diphosphatase activity [GO:0004427]; proton transport [GO:0015992]	GO:0004427; GO:0009678; GO:0015992; GO:0016021	NA	NA	NA	NA	NA	NA	NA	NA	NA	NA	NA	NA	NA	PTHR31998;	PF03030;	TIGR01104;	NA	NA	NA	IPR004131;	TRINITY_DN504671_c0_g2_i1	NA	NA	NA	NA	NA	NA
TRINITY_DN511148_c3_g5_i6	4.69277	0.00173496	Upregulated	1282	52.34	475620648	91	1e-73	M8CA50	NA	NA	Histidine-containing phosphotransfer protein 1 [Aegilops tauschii]	EMT31184.1	unreviewed	Histidine-containing phosphotransfer protein 1	F775_24214	Aegilops tauschii (Tausch's goatgrass) (Aegilops squarrosa)	132	NA	NA	intracellular [GO:0005622]; signal transducer activity [GO:0004871]; phosphorelay signal transduction system [GO:0000160]	GO:0000160; GO:0004871; GO:0005622	NA	NA	NA	NA	NA	ats:F775_24214;	NA	NA	NA	EOG09360S25;	NA	NA	NA	NA	PF01627;	NA	PS50894;	NA	NA	IPR008207;	TRINITY_DN511148_c3_g5_i6	NA	NA	NA	NA	NA	NA
TRINITY_DN490415_c0_g1_i2	4.68556	0.00198622	Upregulated	517	46.03	282721198	92	4e-20	D2X6D9	NA	NA	alpha-gliadin [Triticum durum]	ADA83699.1	unreviewed	Alpha-gliadin	NA	Triticum turgidum subsp. durum (Durum wheat) (Triticum durum)	313	NA	NA	nutrient reservoir activity [GO:0045735]	GO:0045735	NA	NA	NA	NA	NA	NA	NA	NA	NA	NA	NA	NA	NA	NA	PF13016;	NA	NA	NA	NA	IPR016140;IPR001954;	TRINITY_DN490415_c0_g1_i2	NA	NA	NA	NA	NA	NA
TRINITY_DN474855_c0_g2_i2	4.68476	0.0399093	Upregulated	1141	47.77	475583098	89	4e-77	R7WBY4	NA	NA	Pectinesterase inhibitor [Aegilops tauschii]	EMT19348.1	unreviewed	Pectinesterase inhibitor	F775_06620	Aegilops tauschii (Tausch's goatgrass) (Aegilops squarrosa)	174	NA	NA	enzyme inhibitor activity [GO:0004857]	GO:0004857	NA	NA	NA	NA	NA	ats:F775_06620;	NA	NA	NA	NA	NA	NA	NA	NA	PF04043;	TIGR01614;	NA	NA	NA	IPR006501;IPR034088;	TRINITY_DN474855_c0_g2_i2	1141	GN7F-32125-MONOMER	187	42.21	154	83
TRINITY_DN472676_c0_g1_i6	4.68399	0.02448	Upregulated	611	51.06	1026925678	100	1e-23	W5FAJ7	NA	NA	prolamin binding factor [Triticum aestivum]	AND76294	unreviewed	Prolamin binding factor	Dof	Triticum aestivum (Wheat)	328	NA	NA	nucleus [GO:0005634]; DNA binding [GO:0003677]; regulation of transcription, DNA-templated [GO:0006355]	GO:0003677; GO:0005634; GO:0006355	NA	NA	NA	NA	NA	NA	NA	NA	NA	EOG09360MJP;	NA	NA	NA	NA	PF02701;	NA	PS01361;PS50884;	NA	SUBCELLULAR LOCATION: Nucleus {ECO:0000256|PROSITE-ProRule:PRU00071}.	IPR003851;	TRINITY_DN472676_c0_g1_i6	NA	NA	NA	NA	NA	NA
TRINITY_DN500279_c0_g4_i7	4.68308	0.00189349	Upregulated	737	44.64	482677643	99	7e-72	N1NV64	NA	NA	beta-amylase 2, partial [Brachypodium distachyon]	CCW36771.1	unreviewed	Beta-amylase (EC 3.2.1.2) (Fragment)	bmy2	Brachypodium distachyon (Purple false brome) (Trachynia distachya)	410	3.2.1.2	NA	amylopectin maltohydrolase activity [GO:0102229]; beta-amylase activity [GO:0016161]; polysaccharide catabolic process [GO:0000272]	GO:0000272; GO:0016161; GO:0102229	Glycosyl hydrolase 14 family	NA	NA	NA	NA	NA	NA	NA	NA	NA	NA	NA	NA	NA	PF01373;	NA	PS00506;PS00679;	NA	NA	IPR001554;IPR018238;IPR001371;IPR017853;	TRINITY_DN500279_c0_g4_i7	NA	NA	NA	NA	NA	NA
TRINITY_DN506001_c6_g5_i2	4.66793	0.0259649	Upregulated	384	40.36	222538185	95	2e-09	B9VSI5	NA	NA	unknown [Psathyrostachys huashanica]	ACM63362.1	unreviewed	Putative uncharacterized protein	NA	Psathyrostachys huashanica	48																	NA								TRINITY_DN506001_c6_g5_i2	NA	NA	NA	NA	NA	NA
TRINITY_DN515599_c1_g1_i6	4.66621	0.0163332	Upregulated	468	54.91	475603258	97	1e-76	M8BTT5	NA	NA	Aspartic proteinase nepenthesin-2 [Aegilops tauschii]	EMT25359.1	unreviewed	Aspartic proteinase nepenthesin-2	F775_13975	Aegilops tauschii (Tausch's goatgrass) (Aegilops squarrosa)	340	NA	NA	aspartic-type endopeptidase activity [GO:0004190]	GO:0004190	NA	NA	NA	NA	NA	ats:F775_13975;	NA	NA	NA	\N;	NA	NA	NA	PTHR13683;	PF14541;	NA	NA	NA	NA	IPR001461;IPR021109;IPR032799;	TRINITY_DN515599_c1_g1_i6	NA	NA	NA	NA	NA	NA
TRINITY_DN490870_c0_g1_i1	4.66617	0.00519727	Upregulated	1764	40.02	475602616	99	2e-129	M8BTA7	NA	NA	hypothetical protein F775_25320 [Aegilops tauschii]	EMT25184.1	unreviewed	Uncharacterized protein	F775_25320	Aegilops tauschii (Tausch's goatgrass) (Aegilops squarrosa)	274	NA	NA	NA	NA	NA	NA	NA	NA	NA	ats:F775_25320;	NA	NA	NA	EOG093617LM;	NA	NA	NA	NA	PF03080;PF14365;	NA	NA	NA	NA	IPR004314;IPR025521;	TRINITY_DN490870_c0_g1_i1	NA	NA	NA	NA	NA	NA
TRINITY_DN479364_c4_g4_i1	4.66156	0.0158498	Upregulated	1122	57.93	475607373	96	3e-53	M8BXK6	NA	NA	hypothetical protein F775_42426 [Aegilops tauschii]	EMT26689.1	unreviewed	Uncharacterized protein	F775_42426	Aegilops tauschii (Tausch's goatgrass) (Aegilops squarrosa)	101	NA	NA	enzyme inhibitor activity [GO:0004857]	GO:0004857	NA	NA	NA	NA	NA	ats:F775_42426;	NA	NA	NA	EOG09360P0B;	NA	NA	NA	NA	NA	NA	NA	NA	NA	IPR006501;	TRINITY_DN479364_c4_g4_i1	NA	NA	NA	NA	NA	NA
TRINITY_DN521088_c3_g4_i2	4.6495	0.000487037	Upregulated	2593	62.55	475610121	98	0	M8BRK7	NA	NA	Pyrophosphate-energized vacuolar membrane proton pump [Aegilops tauschii]	EMT27630.1	unreviewed	Pyrophosphate-energized vacuolar membrane proton pump	F775_28881	Aegilops tauschii (Tausch's goatgrass) (Aegilops squarrosa)	574	NA	NA	integral component of membrane [GO:0016021]; hydrogen-translocating pyrophosphatase activity [GO:0009678]; inorganic diphosphatase activity [GO:0004427]; proton transport [GO:0015992]	GO:0004427; GO:0009678; GO:0015992; GO:0016021	NA	NA	NA	NA	NA	ats:F775_28881;	NA	NA	NA	\N;	NA	NA	NA	PTHR31998;	PF03030;	TIGR01104;	NA	NA	NA	IPR004131;	TRINITY_DN521088_c3_g4_i2	NA	NA	NA	NA	NA	NA
TRINITY_DN506848_c2_g1_i3	4.6335	0.0115598	Upregulated	555	45.23	944088420	75	3e-72	A0A0Q3KHP9	NA	NA	hypothetical protein BRADI_1g76015 [Brachypodium distachyon]	KQK23772	unreviewed	Uncharacterized protein	BRADI_1g76015	Brachypodium distachyon (Purple false brome) (Trachynia distachya)	196	NA	NA	NA	NA	NA	NA	NA	NA	NA	NA	NA	NA	NA	NA	NA	NA	NA	NA	PF03080;	NA	NA	NA	NA	IPR004314;	TRINITY_DN506848_c2_g1_i3	NA	NA	NA	NA	NA	NA
TRINITY_DN506018_c2_g4_i7	4.62694	0.0192167	Upregulated	417	46.28	NA	NA	NA	NA	NA	NA	NA	NA	NA	NA	NA	NA	NA	NA	NA	NA	NA	NA	NA	NA	NA	NA	NA	NA	NA	NA	NA	NA	NA	NA	NA	NA	NA	NA	NA	NA	NA	TRINITY_DN506018_c2_g4_i7	NA	NA	NA	NA	NA	NA
TRINITY_DN520615_c5_g1_i8	4.61899	0.0294277	Upregulated	774	49.48	209971857	96	2e-65	B6UKN1	0	NA	gamma-gliadin [Triticum aestivum]	209971857	unreviewed	Gamma-gliadin	ll911	Triticum aestivum (Wheat)	302	NA	NA	nutrient reservoir activity [GO:0045735]	GO:0045735	NA	NA	NA	NA	NA	NA	NA	NA	NA	NA	NA	NA	NA	NA	PF13016;	NA	NA	NA	NA	IPR016140;IPR001954;	TRINITY_DN520615_c5_g1_i8	NA	NA	NA	NA	NA	NA
TRINITY_DN518537_c0_g3_i19	4.61735	0.0184838	Upregulated	648	49.85	473874548	98	3e-71	M7YLN9	NA	NA	Protein SRG1 [Triticum urartu]	EMS47811.1	unreviewed	Protein SRG1	TRIUR3_05112	Triticum urartu (Red wild einkorn) (Crithodium urartu)	368	NA	NA	metal ion binding [GO:0046872]; oxidoreductase activity [GO:0016491]	GO:0016491; GO:0046872	Iron/ascorbate-dependent oxidoreductase family	NA	NA	NA	NA	NA	NA	NA	NA	EOG09360CPP;	NA	NA	NA	NA	PF03171;PF14226;	NA	PS51471;	NA	NA	IPR026992;IPR027443;IPR005123;	TRINITY_DN518537_c0_g3_i19	NA	NA	NA	NA	NA	NA
TRINITY_DN484381_c0_g4_i1	4.61417	0.00123557	Upregulated	511	37.77	475155125	46	2e-06	NA	NA	NA	hypothetical protein F775_07133 [Aegilops tauschii]	EMT00019.1	NA	NA	NA	Aegilops tauschii(Aegilops tauschii)	NA	NA	NA	NA	NA	NA	NA	NA	NA	NA	NA	NA	NA	NA	NA	NA	NA	NA								TRINITY_DN484381_c0_g4_i1	NA	NA	NA	NA	NA	NA
TRINITY_DN518248_c3_g1_i4	4.59349	0.0275534	Upregulated	214	64.49	475623495	100	1e-08	M8C4M3	NA	NA	hypothetical protein F775_30861 [Aegilops tauschii]	EMT32240.1	unreviewed	Uncharacterized protein	F775_30861	Aegilops tauschii (Tausch's goatgrass) (Aegilops squarrosa)	127	NA	NA	integral component of membrane [GO:0016021]	GO:0016021	NA	NA	NA	NA	NA	ats:F775_30861;	NA	NA	NA	EOG09360Z6B;	NA	NA	NA	NA	PF03386;	NA	NA	NA	NA	IPR005050;	TRINITY_DN518248_c3_g1_i4	NA	NA	NA	NA	NA	NA
TRINITY_DN508818_c0_g1_i2	4.59034	0.017793	Upregulated	1322	52.19	326493254	68	1e-134	F2CQG7	0	NA	predicted protein [Hordeum vulgare subsp. vulgare]	326493254	unreviewed	Predicted protein	NA	Hordeum vulgare subsp. vulgare (Domesticated barley)	287	NA	NA	integral component of membrane [GO:0016021]; iron ion binding [GO:0005506]; oxidoreductase activity [GO:0016491]; lipid biosynthetic process [GO:0008610]	GO:0005506; GO:0008610; GO:0016021; GO:0016491	Sterol desaturase family	NA	NA	NA	NA	NA	NA	NA	NA	NA	NA	NA	NA	NA	PF04116;	NA	NA	NA	NA	IPR006694;	TRINITY_DN508818_c0_g1_i2	1322	G3G-12697-MONOMER	264	96.36	247	9
TRINITY_DN515599_c1_g1_i3	4.58934	0.0021667	Upregulated	2109	53.91	475603256	83	0	M8CE07	NA	NA	Aspartic proteinase nepenthesin-2 [Aegilops tauschii]	EMT25357.1	unreviewed	Aspartic proteinase nepenthesin-2	F775_06688	Aegilops tauschii (Tausch's goatgrass) (Aegilops squarrosa)	455	NA	NA	aspartic-type endopeptidase activity [GO:0004190]	GO:0004190	Peptidase A1 family	NA	NA	NA	NA	ats:F775_06688;	NA	NA	NA	EOG09360GML;	NA	NA	NA	PTHR13683;	PF14541;PF14543;	NA	PS51767;	NA	NA	IPR001461;IPR033121;IPR021109;IPR032799;IPR032861;	TRINITY_DN515599_c1_g1_i3	NA	NA	NA	NA	NA	NA
TRINITY_DN469217_c0_g1_i2	4.58296	0.035862	Upregulated	547	43.33	475620585	83	2e-31	M8CAJ9	NA	NA	hypothetical protein F775_07319 [Aegilops tauschii]	EMT31163.1	unreviewed	Uncharacterized protein	F775_07319	Aegilops tauschii (Tausch's goatgrass) (Aegilops squarrosa)	74	NA	NA	NA	NA	NA	NA	NA	NA	NA	ats:F775_07319;	NA	NA	NA	EOG09361C7L;			NA								TRINITY_DN469217_c0_g1_i2	NA	NA	NA	NA	NA	NA
TRINITY_DN504080_c5_g1_i15	4.57527	0.000867327	Upregulated	833	39.74	475533156	99	4e-34	NA	NA	NA	hypothetical protein F775_25909 [Aegilops tauschii]	EMT08338.1	NA	NA	NA	Aegilops tauschii(Aegilops tauschii)	NA	NA	NA	NA	NA	NA	NA	NA	NA	NA	NA	NA	NA	NA	NA	NA	NA	NA								TRINITY_DN504080_c5_g1_i15	NA	NA	NA	NA	NA	NA
TRINITY_DN515599_c1_g1_i8	4.57393	0.00104819	Upregulated	1844	61.55	475603256	81	0	M8CE07	NA	NA	Aspartic proteinase nepenthesin-2 [Aegilops tauschii]	EMT25357.1	unreviewed	Aspartic proteinase nepenthesin-2	F775_06688	Aegilops tauschii (Tausch's goatgrass) (Aegilops squarrosa)	455	NA	NA	aspartic-type endopeptidase activity [GO:0004190]	GO:0004190	Peptidase A1 family	NA	NA	NA	NA	ats:F775_06688;	NA	NA	NA	EOG09360GML;	NA	NA	NA	PTHR13683;	PF14541;PF14543;	NA	PS51767;	NA	NA	IPR001461;IPR033121;IPR021109;IPR032799;IPR032861;	TRINITY_DN515599_c1_g1_i8	NA	NA	NA	NA	NA	NA
TRINITY_DN480728_c0_g2_i4	4.57306	0.00187444	Upregulated	895	42.01	58618129	99	5e-76	Q24M29	0	NA	starch branching enzyme IIb [Triticum aestivum]	58618129	unreviewed	Starch branching enzyme IIb	SBE IIb	Triticum aestivum (Wheat)	836	NA	NA	1,4-alpha-glucan branching enzyme activity [GO:0003844]; cation binding [GO:0043169]; hydrolase activity, hydrolyzing O-glycosyl compounds [GO:0004553]; glycogen biosynthetic process [GO:0005978]	GO:0003844; GO:0004553; GO:0005978; GO:0043169	NA	NA	NA	NA	NA	NA	NA	NA	NA	NA	NA	2.4.1.18;	NA	NA	PF00128;PF02806;PF02922;	NA	NA	NA	NA	IPR006048;IPR006407;IPR006047;IPR004193;IPR017853;IPR013783;IPR014756;	TRINITY_DN480728_c0_g2_i4	895	G3E-26679-MONOMER	115	87.38	103	13
TRINITY_DN506018_c2_g3_i6	4.5631	0.00890929	Upregulated	247	43.72	NA	NA	NA	NA	NA	NA	NA	NA	NA	NA	NA	NA	NA	NA	NA	NA	NA	NA	NA	NA	NA	NA	NA	NA	NA	NA	NA	NA	NA	NA	NA	NA	NA	NA	NA	NA	NA	TRINITY_DN506018_c2_g3_i6	NA	NA	NA	NA	NA	NA
TRINITY_DN515156_c1_g3_i13	4.55485	0.00412405	Upregulated	1728	39	475514661	85	0	NA	NA	NA	hypothetical protein F775_20244 [Aegilops tauschii]	EMT05754.1	NA	NA	NA	Aegilops tauschii(Aegilops tauschii)	NA	NA	NA	NA	NA	NA	NA	NA	NA	NA	NA	NA	NA	NA	NA	NA	NA	NA								TRINITY_DN515156_c1_g3_i13	1728	G3G-12720-MONOMER	380	46.19	381	198
TRINITY_DN505151_c0_g1_i9	4.55089	0.015381	Upregulated	1612	53.66	473740833	93	0	M7YE11	NA	NA	Transcription factor GAMYB [Triticum urartu]	EMS45362.1	unreviewed	Transcription factor GAMYB	TRIUR3_20797	Triticum urartu (Red wild einkorn) (Crithodium urartu)	431	NA	NA	DNA binding [GO:0003677]	GO:0003677	NA	NA	NA	NA	NA	NA	NA	NA	NA	EOG09360BG6;	NA	NA	NA	NA	PF00249;	NA	PS51294;	NA	NA	IPR009057;IPR017930;IPR001005;	TRINITY_DN505151_c0_g1_i9	NA	NA	NA	NA	NA	NA
TRINITY_DN515124_c1_g1_i1	4.536	0.00134271	Upregulated	1308	39.68	58618134	99	2e-125	Q24M32	0	NA	starch branching enzyme IIb, partial [Aegilops tauschii]	58618134	unreviewed	Starch branching enzyme IIb (Fragment)	SBE II-DB1	Aegilops tauschii (Tausch's goatgrass) (Aegilops squarrosa)	623	NA	NA	hydrolase activity, hydrolyzing O-glycosyl compounds [GO:0004553]; carbohydrate metabolic process [GO:0005975]	GO:0004553; GO:0005975	NA	NA	NA	NA	NA	NA	NA	NA	NA	NA	NA	NA	NA	NA	PF00128;PF02922;	NA	NA	NA	NA	IPR006407;IPR006047;IPR004193;IPR017853;IPR013783;IPR014756;	TRINITY_DN515124_c1_g1_i1	1308	G3E-30512-MONOMER	170	92.26	168	13
TRINITY_DN521088_c3_g4_i5	4.53294	0.000539276	Upregulated	2527	63.51	475610121	96	0	M8BRK7	NA	NA	Pyrophosphate-energized vacuolar membrane proton pump [Aegilops tauschii]	EMT27630.1	unreviewed	Pyrophosphate-energized vacuolar membrane proton pump	F775_28881	Aegilops tauschii (Tausch's goatgrass) (Aegilops squarrosa)	574	NA	NA	integral component of membrane [GO:0016021]; hydrogen-translocating pyrophosphatase activity [GO:0009678]; inorganic diphosphatase activity [GO:0004427]; proton transport [GO:0015992]	GO:0004427; GO:0009678; GO:0015992; GO:0016021	NA	NA	NA	NA	NA	ats:F775_28881;	NA	NA	NA	\N;	NA	NA	NA	PTHR31998;	PF03030;	TIGR01104;	NA	NA	NA	IPR004131;	TRINITY_DN521088_c3_g4_i5	2527	G3N-12792-MONOMER	574	96.12	516	11
TRINITY_DN481565_c1_g8_i1	4.51351	0.0360971	Upregulated	319	51.72	NA	NA	NA	NA	NA	NA	NA	NA	NA	NA	NA	NA	NA	NA	NA	NA	NA	NA	NA	NA	NA	NA	NA	NA	NA	NA	NA	NA	NA	NA	NA	NA	NA	NA	NA	NA	NA	TRINITY_DN481565_c1_g8_i1	NA	NA	NA	NA	NA	NA
TRINITY_DN493944_c3_g1_i3	4.50364	0.0208576	Upregulated	1719	50.44	475593402	100	4e-30	M8CGQ1	NA	NA	hypothetical protein F775_09897 [Aegilops tauschii]	EMT22371.1	unreviewed	Uncharacterized protein	F775_09897	Aegilops tauschii (Tausch's goatgrass) (Aegilops squarrosa)	180	NA	NA	NA	NA	NA	NA	NA	NA	NA	ats:F775_09897;	NA	NA	NA	EOG09360OTL;	NA	NA	NA	NA	PF01161;	NA	PS01220;	NA	NA	IPR008914;IPR001858;	TRINITY_DN493944_c3_g1_i3	NA	NA	NA	NA	NA	NA
TRINITY_DN511468_c0_g1_i4	4.50212	0.00165579	Upregulated	1927	51.48	475489686	92	0	NA	NA	NA	Aspartic proteinase nepenthesin-2 [Aegilops tauschii]	EMT03451.1	NA	NA	NA	Aegilops tauschii(Aegilops tauschii)	NA	NA	NA	NA	NA	NA	NA	NA	NA	NA	NA	NA	NA	NA	NA	NA	NA	NA								TRINITY_DN511468_c0_g1_i4	NA	NA	NA	NA	NA	NA
TRINITY_DN474295_c0_g1_i4	4.49474	0.0162991	Upregulated	869	41.2	NA	NA	NA	NA	NA	NA	NA	NA	NA	NA	NA	NA	NA	NA	NA	NA	NA	NA	NA	NA	NA	NA	NA	NA	NA	NA	NA	NA	NA	NA	NA	NA	NA	NA	NA	NA	NA	TRINITY_DN474295_c0_g1_i4	NA	NA	NA	NA	NA	NA
TRINITY_DN512821_c0_g1_i2	4.4933	0.00582539	Upregulated	2212	56.51	475607630	94	0	M8CHR7	NA	NA	Peptide transporter PTR1 [Aegilops tauschii]	EMT26772.1	unreviewed	Peptide transporter PTR1	F775_17699	Aegilops tauschii (Tausch's goatgrass) (Aegilops squarrosa)	859	NA	NA	integral component of membrane [GO:0016021]; magnesium ion binding [GO:0000287]; ribose phosphate diphosphokinase activity [GO:0004749]; transporter activity [GO:0005215]; nucleoside metabolic process [GO:0009116]; nucleotide biosynthetic process [GO:0009165]	GO:0000287; GO:0004749; GO:0005215; GO:0009116; GO:0009165; GO:0016021	NA	NA	NA	NA	NA	ats:F775_17699;	NA	NA	NA	EOG09360675;	NA	NA	NA	PTHR11654;	PF14572;PF00854;	TIGR01251;	NA	NA	NA	IPR020846;IPR000109;IPR000836;IPR029057;IPR005946;	TRINITY_DN512821_c0_g1_i2	NA	NA	NA	NA	NA	NA
TRINITY_DN498899_c0_g2_i5	4.49194	0.000779465	Upregulated	1001	44.86	474346226	86	6e-127	NA	NA	NA	hypothetical protein TRIUR3_07722 [Triticum urartu]	EMS62843.1	NA	NA	NA	Triticum urartu(Triticum urartu)	NA	NA	NA	NA	NA	NA	NA	NA	NA	NA	NA	NA	NA	NA	NA	NA	NA	NA								TRINITY_DN498899_c0_g2_i5	NA	NA	NA	NA	NA	NA
TRINITY_DN438853_c1_g2_i1	4.48795	0.000923602	Upregulated	784	47.96	475543633	99	3e-88	NA	NA	NA	hypothetical protein F775_08168 [Aegilops tauschii]	EMT10179.1	NA	NA	NA	Aegilops tauschii(Aegilops tauschii)	NA	NA	NA	NA	NA	NA	NA	NA	NA	NA	NA	NA	NA	NA	NA	NA	NA	NA								TRINITY_DN438853_c1_g2_i1	NA	NA	NA	NA	NA	NA
TRINITY_DN503287_c0_g3_i4	4.4728	0.00151344	Upregulated	1369	40.47	474193963	99	1e-47	M8ACJ3	NA	NA	hypothetical protein TRIUR3_03225 [Triticum urartu]	EMS58289.1	unreviewed	Uncharacterized protein	TRIUR3_03225	Triticum urartu (Red wild einkorn) (Crithodium urartu)	171	NA	NA	integral component of membrane [GO:0016021]; thylakoid [GO:0009579]	GO:0009579; GO:0016021	NA	NA	NA	NA	NA	NA	NA	NA	NA	EOG09360SGY;	NA	NA	NA	PTHR33222;	PF14159;	NA	NA	NA	NA	IPR025564;IPR033344;	TRINITY_DN503287_c0_g3_i4	NA	NA	NA	NA	NA	NA
TRINITY_DN504080_c5_g1_i7	4.4684	0.0158776	Upregulated	1082	38.82	475533156	95	3e-28	NA	NA	NA	hypothetical protein F775_25909 [Aegilops tauschii]	EMT08338.1	NA	NA	NA	Aegilops tauschii(Aegilops tauschii)	NA	NA	NA	NA	NA	NA	NA	NA	NA	NA	NA	NA	NA	NA	NA	NA	NA	NA								TRINITY_DN504080_c5_g1_i7	NA	NA	NA	NA	NA	NA
TRINITY_DN206561_c0_g3_i1	4.46011	0.00251712	Upregulated	479	57.2	475553429	100	2e-95	NA	NA	NA	Dihydroflavonol-4-reductase [Aegilops tauschii]	EMT12003.1	NA	NA	NA	Aegilops tauschii(Aegilops tauschii)	NA	NA	NA	NA	NA	NA	NA	NA	NA	NA	NA	NA	NA	NA	NA	NA	NA	NA								TRINITY_DN206561_c0_g3_i1	479	G3E-16390-MONOMER	147	78.23	124	26
TRINITY_DN490410_c0_g3_i2	4.43084	0.00847986	Upregulated	1054	39.18	474392094	88	7e-12	NA	NA	NA	hypothetical protein TRIUR3_27116 [Triticum urartu]	EMS65446.1	NA	NA	NA	Triticum urartu(Triticum urartu)	NA	NA	NA	NA	NA	NA	NA	NA	NA	NA	NA	NA	NA	NA	NA	NA	NA	NA								TRINITY_DN490410_c0_g3_i2	NA	NA	NA	NA	NA	NA
TRINITY_DN498114_c0_g1_i4	4.42764	0.0166737	Upregulated	909	51.93	475521215	96	6e-108	NA	NA	NA	Pectinesterase inhibitor [Aegilops tauschii]	EMT06595.1	NA	NA	NA	Aegilops tauschii(Aegilops tauschii)	NA	NA	NA	NA	NA	NA	NA	NA	NA	NA	NA	NA	NA	NA	NA	NA	NA	NA								TRINITY_DN498114_c0_g1_i4	909	G3N-7483-MONOMER	180	47.8	159	83
TRINITY_DN469217_c0_g1_i3	4.421	0.010924	Upregulated	758	43.8	475620585	83	1e-30	M8CAJ9	NA	NA	hypothetical protein F775_07319 [Aegilops tauschii]	EMT31163.1	unreviewed	Uncharacterized protein	F775_07319	Aegilops tauschii (Tausch's goatgrass) (Aegilops squarrosa)	74	NA	NA	NA	NA	NA	NA	NA	NA	NA	ats:F775_07319;	NA	NA	NA	EOG09361C7L;			NA								TRINITY_DN469217_c0_g1_i3	NA	NA	NA	NA	NA	NA
TRINITY_DN503290_c1_g1_i2	4.42044	0.0017184	Upregulated	640	42.19	475623222	86	5e-63	M8D6S2	NA	NA	Cysteine proteinase inhibitor 8 [Aegilops tauschii]	EMT32141.1	unreviewed	Cysteine proteinase inhibitor	F775_21048	Aegilops tauschii (Tausch's goatgrass) (Aegilops squarrosa)	128	NA	NA	cysteine-type endopeptidase inhibitor activity [GO:0004869]	GO:0004869	Cystatin family, Phytocystatin subfamily	NA	NA	NA	NA	ats:F775_21048;	NA	NA	NA	EOG09360SNQ;	NA	NA	NA	PTHR11413;	PF16845;	NA	NA	NA	NA	IPR027214;IPR000010;	TRINITY_DN503290_c1_g1_i2	NA	NA	NA	NA	NA	NA
TRINITY_DN458263_c0_g1_i3	4.41987	0.00397559	Upregulated	803	50.19	669031173	100	2e-62	A0A077S7E0	NA	NA	unnamed protein product [Triticum aestivum]	CDM85985	unreviewed	Uncharacterized protein	TRAES_3BF070300020CFD_c1	Triticum aestivum (Wheat)	96	NA	NA	NA	NA	NA	NA	NA	NA	NA	NA	NA	NA	NA	NA	NA	NA	NA	NA	PF04770;	TIGR01566;	PS51523;	NA	NA	IPR006456;	TRINITY_DN458263_c0_g1_i3	NA	NA	NA	NA	NA	NA
TRINITY_DN505616_c4_g2_i7	4.39434	0.0313093	Upregulated	1041	49.38	475612131	81	2e-24	M8BTI0	NA	NA	hypothetical protein F775_24835 [Aegilops tauschii]	EMT28310.1	unreviewed	Uncharacterized protein	F775_24835	Aegilops tauschii (Tausch's goatgrass) (Aegilops squarrosa)	113	NA	NA	NA	NA	NA	NA	NA	NA	NA	ats:F775_24835;	NA	NA	NA	EOG093610HV;			NA								TRINITY_DN505616_c4_g2_i7	NA	NA	NA	NA	NA	NA
TRINITY_DN406904_c0_g1_i1	4.37961	0.00335086	Upregulated	903	47.62	474139804	96	4e-105	M7Z083	NA	NA	hypothetical protein TRIUR3_03883 [Triticum urartu]	EMS56508.1	unreviewed	Uncharacterized protein	TRIUR3_03883	Triticum urartu (Red wild einkorn) (Crithodium urartu)	180	NA	NA	pectinesterase inhibitor activity [GO:0046910]	GO:0046910	NA	NA	NA	NA	NA	NA	NA	NA	NA	EOG09361AEV;	NA	NA	NA	NA	PF04043;	TIGR01614;	NA	NA	NA	IPR006501;IPR034086;	TRINITY_DN406904_c0_g1_i1	903	G3N-7483-MONOMER	180	50.31	161	77
TRINITY_DN493944_c0_g1_i2	4.37663	0.0343769	Upregulated	541	55.64	475593402	97	4e-35	M8CGQ1	NA	NA	hypothetical protein F775_09897 [Aegilops tauschii]	EMT22371.1	unreviewed	Uncharacterized protein	F775_09897	Aegilops tauschii (Tausch's goatgrass) (Aegilops squarrosa)	180	NA	NA	NA	NA	NA	NA	NA	NA	NA	ats:F775_09897;	NA	NA	NA	EOG09360OTL;	NA	NA	NA	NA	PF01161;	NA	PS01220;	NA	NA	IPR008914;IPR001858;	TRINITY_DN493944_c0_g1_i2	NA	NA	NA	NA	NA	NA
TRINITY_DN521470_c1_g3_i2	4.36358	0.00128875	Upregulated	4059	41	474234673	99	0	M7ZIW3	NA	NA	hypothetical protein TRIUR3_01198 [Triticum urartu]	EMS59556.1	unreviewed	Uncharacterized protein	TRIUR3_01198	Triticum urartu (Red wild einkorn) (Crithodium urartu)	367	NA	NA	GDP-D-glucose phosphorylase activity [GO:0080048]	GO:0080048	NA	NA	NA	NA	NA	NA	NA	NA	NA	EOG09360QXO;	NA	NA	NA	PTHR20884;	NA	NA	NA	NA	NA	IPR026506;	TRINITY_DN521470_c1_g3_i2	4059	G3G-13135-MONOMER	367	98.55	345	3
TRINITY_DN470218_c1_g1_i7	4.36317	0.00304579	Upregulated	508	53.35	641739959	97	3e-36	A0A060AQ88	NA	NA	defensin [Triticum aestivum]	AIA67011	unreviewed	Defensin	PDF26	Triticum aestivum (Wheat)	75	NA	NA	defense response [GO:0006952]	GO:0006952	DEFL family	NA	NA	NA	NA	NA	NA	NA	NA	NA	NA	NA	NA	NA	NA	NA	PS00940;	NA	NA	IPR008176;IPR003614;	TRINITY_DN470218_c1_g1_i7	508	G3N-11703-MONOMER	54	44.9	49	26
TRINITY_DN515156_c1_g3_i19	4.34847	0.0173365	Upregulated	1292	39.24	475514661	81	4e-155	NA	NA	NA	hypothetical protein F775_20244 [Aegilops tauschii]	EMT05754.1	NA	NA	NA	Aegilops tauschii(Aegilops tauschii)	NA	NA	NA	NA	NA	NA	NA	NA	NA	NA	NA	NA	NA	NA	NA	NA	NA	NA								TRINITY_DN515156_c1_g3_i19	NA	NA	NA	NA	NA	NA
TRINITY_DN452900_c1_g1_i1	4.34521	0.0394753	Upregulated	803	40.6	472900891	51	7e-07	M7XDH2	NA	NA	hypothetical protein TRIUR3_34756 [Triticum urartu]	EMS35668.1	unreviewed	Uncharacterized protein	TRIUR3_34756	Triticum urartu (Red wild einkorn) (Crithodium urartu)	77	NA	NA	NA	NA	NA	NA	NA	NA	NA	NA	NA	NA	NA	EOG09361BEO;			NA								TRINITY_DN452900_c1_g1_i1	NA	NA	NA	NA	NA	NA
TRINITY_DN517644_c2_g3_i2	4.34019	0.00888439	Upregulated	2806	57.98	475573279	93	0	NA	NA	NA	hypothetical protein F775_09866 [Aegilops tauschii]	EMT16702.1	NA	NA	NA	Aegilops tauschii(Aegilops tauschii)	NA	NA	NA	NA	NA	NA	NA	NA	NA	NA	NA	NA	NA	NA	NA	NA	NA	NA								TRINITY_DN517644_c2_g3_i2	NA	NA	NA	NA	NA	NA
TRINITY_DN491682_c0_g1_i4	4.33718	0.00290506	Upregulated	1662	45.01	632933606	91	2e-92	A0A024DBM5	NA	NA	prolamin binding factor [Aegilops tauschii]	AHZ44510	unreviewed	Prolamin binding factor	NA	Aegilops tauschii (Tausch's goatgrass) (Aegilops squarrosa)	330	NA	NA	nucleus [GO:0005634]; DNA binding [GO:0003677]; regulation of transcription, DNA-templated [GO:0006355]	GO:0003677; GO:0005634; GO:0006355	NA	NA	NA	NA	NA	NA	NA	NA	NA	NA	NA	NA	NA	NA	PF02701;	NA	PS01361;PS50884;	NA	SUBCELLULAR LOCATION: Nucleus {ECO:0000256|PROSITE-ProRule:PRU00071}.	IPR003851;	TRINITY_DN491682_c0_g1_i4	NA	NA	NA	NA	NA	NA
TRINITY_DN513542_c0_g3_i3	4.33392	0.00957279	Upregulated	2844	40.26	474375533	90	1e-80	NA	NA	NA	hypothetical protein TRIUR3_09966 [Triticum urartu]	EMS64191.1	NA	NA	NA	Triticum urartu(Triticum urartu)	NA	NA	NA	NA	NA	NA	NA	NA	NA	NA	NA	NA	NA	NA	NA	NA	NA	NA								TRINITY_DN513542_c0_g3_i3	NA	NA	NA	NA	NA	NA
TRINITY_DN480731_c0_g1_i1	4.3209	0.0180277	Upregulated	1221	57	474033160	100	3e-179	M7ZL13	NA	NA	Expansin-A22 [Triticum urartu]	EMS53010.1	unreviewed	Expansin-A22	TRIUR3_15158	Triticum urartu (Red wild einkorn) (Crithodium urartu)	258	NA	NA	cell wall [GO:0005618]; extracellular region [GO:0005576]; membrane [GO:0016020]; plant-type cell wall organization [GO:0009664]	GO:0005576; GO:0005618; GO:0009664; GO:0016020	NA	NA	NA	NA	NA	NA	NA	NA	NA	EOG09360LDV;	NA	NA	NA	NA	PF03330;PF01357;	NA	PS50843;PS50842;	NA	SUBCELLULAR LOCATION: Membrane {ECO:0000256|SAAS:SAAS00562149}; Peripheral membrane protein {ECO:0000256|SAAS:SAAS00562149}.; SUBCELLULAR LOCATION: Secreted, cell wall {ECO:0000256|SAAS:SAAS00562144}.	IPR007118;IPR002963;IPR007112;IPR007117;IPR009009;	TRINITY_DN480731_c0_g1_i1	NA	NA	NA	NA	NA	NA
TRINITY_DN500279_c0_g4_i9	4.30753	0.00364477	Upregulated	427	51.76	482677643	98	2e-87	N1NV64	NA	NA	beta-amylase 2, partial [Brachypodium distachyon]	CCW36771.1	unreviewed	Beta-amylase (EC 3.2.1.2) (Fragment)	bmy2	Brachypodium distachyon (Purple false brome) (Trachynia distachya)	410	3.2.1.2	NA	amylopectin maltohydrolase activity [GO:0102229]; beta-amylase activity [GO:0016161]; polysaccharide catabolic process [GO:0000272]	GO:0000272; GO:0016161; GO:0102229	Glycosyl hydrolase 14 family	NA	NA	NA	NA	NA	NA	NA	NA	NA	NA	NA	NA	NA	PF01373;	NA	PS00506;PS00679;	NA	NA	IPR001554;IPR018238;IPR001371;IPR017853;	TRINITY_DN500279_c0_g4_i9	NA	NA	NA	NA	NA	NA
TRINITY_DN518537_c0_g3_i21	4.28073	0.00206032	Upregulated	887	57.16	473874548	97	0	M7YLN9	NA	NA	Protein SRG1 [Triticum urartu]	EMS47811.1	unreviewed	Protein SRG1	TRIUR3_05112	Triticum urartu (Red wild einkorn) (Crithodium urartu)	368	NA	NA	metal ion binding [GO:0046872]; oxidoreductase activity [GO:0016491]	GO:0016491; GO:0046872	Iron/ascorbate-dependent oxidoreductase family	NA	NA	NA	NA	NA	NA	NA	NA	EOG09360CPP;	NA	NA	NA	NA	PF03171;PF14226;	NA	PS51471;	NA	NA	IPR026992;IPR027443;IPR005123;	TRINITY_DN518537_c0_g3_i21	887	GN7F-28295-MONOMER	353	59.23	287	92
TRINITY_DN698113_c0_g1_i1	4.28068	0.00988205	Upregulated	514	51.17	473732193	98	3e-67	M7ZAR5	NA	NA	hypothetical protein TRIUR3_10731 [Triticum urartu]	EMS45194.1	unreviewed	Uncharacterized protein	TRIUR3_10731	Triticum urartu (Red wild einkorn) (Crithodium urartu)	275	NA	NA	enzyme inhibitor activity [GO:0004857]	GO:0004857	NA	NA	NA	NA	NA	NA	NA	NA	NA	EOG09360P5N;	NA	NA	NA	NA	PF04043;	TIGR01614;	NA	NA	NA	IPR006501;	TRINITY_DN698113_c0_g1_i1	NA	NA	NA	NA	NA	NA
TRINITY_DN473333_c0_g1_i1	4.27994	0.00110581	Upregulated	647	63.06	475582009	90	1e-62	NA	NA	NA	Cytochrome P450 71D7 [Aegilops tauschii]	EMT19004.1	NA	NA	NA	Aegilops tauschii(Aegilops tauschii)	NA	NA	NA	NA	NA	NA	NA	NA	NA	NA	NA	NA	NA	NA	NA	NA	NA	NA								TRINITY_DN473333_c0_g1_i1	NA	NA	NA	NA	NA	NA
TRINITY_DN128379_c0_g1_i1	4.27735	0.00101008	Upregulated	732	45.08	109238655	54	1e-38	Q1ENE8	0	NA	cystatin Hv-CPI7 [Hordeum vulgare subsp. vulgare]	109238655	unreviewed	Cysteine proteinase inhibitor	icy7	Hordeum vulgare (Barley)	124	NA	NA	cysteine-type endopeptidase inhibitor activity [GO:0004869]	GO:0004869	Cystatin family, Phytocystatin subfamily	NA	NA	NA	NA	NA	NA	NA	ENOG410JVJ7;ENOG41105UW;	NA	NA	NA	NA	PTHR11413;	PF16845;	NA	NA	NA	NA	IPR027214;IPR000010;	TRINITY_DN128379_c0_g1_i1	NA	NA	NA	NA	NA	NA
TRINITY_DN479364_c4_g4_i2	4.27193	0.0257199	Upregulated	1091	56.65	475607373	96	1e-51	M8BXK6	NA	NA	hypothetical protein F775_42426 [Aegilops tauschii]	EMT26689.1	unreviewed	Uncharacterized protein	F775_42426	Aegilops tauschii (Tausch's goatgrass) (Aegilops squarrosa)	101	NA	NA	enzyme inhibitor activity [GO:0004857]	GO:0004857	NA	NA	NA	NA	NA	ats:F775_42426;	NA	NA	NA	EOG09360P0B;	NA	NA	NA	NA	NA	NA	NA	NA	NA	IPR006501;	TRINITY_DN479364_c4_g4_i2	NA	NA	NA	NA	NA	NA
TRINITY_DN503287_c0_g3_i3	4.26517	0.000758293	Upregulated	1567	49.07	474193963	95	5e-74	M8ACJ3	NA	NA	hypothetical protein TRIUR3_03225 [Triticum urartu]	EMS58289.1	unreviewed	Uncharacterized protein	TRIUR3_03225	Triticum urartu (Red wild einkorn) (Crithodium urartu)	171	NA	NA	integral component of membrane [GO:0016021]; thylakoid [GO:0009579]	GO:0009579; GO:0016021	NA	NA	NA	NA	NA	NA	NA	NA	NA	EOG09360SGY;	NA	NA	NA	PTHR33222;	PF14159;	NA	NA	NA	NA	IPR025564;IPR033344;	TRINITY_DN503287_c0_g3_i3	NA	NA	NA	NA	NA	NA
TRINITY_DN483963_c0_g1_i6	4.2545	0.000813975	Upregulated	622	49.68	669027592	98	5e-125	A0A077RPU9	NA	NA	unnamed protein product [Triticum aestivum]	CDM81070	unreviewed	Uncharacterized protein	TRAES_3BF110700010CFD_c1	Triticum aestivum (Wheat)	180	NA	NA	pectinesterase inhibitor activity [GO:0046910]	GO:0046910	NA	NA	NA	NA	NA	NA	NA	NA	NA	NA	NA	NA	NA	NA	PF04043;	TIGR01614;	NA	NA	NA	IPR006501;IPR034086;	TRINITY_DN483963_c0_g1_i6	622	G2T-5979-MONOMER	184	76.09	184	44
TRINITY_DN398442_c0_g1_i1	4.25055	0.0223134	Upregulated	452	41.15	474177201	53	3e-15	M7Z3R1	NA	NA	hypothetical protein TRIUR3_26926 [Triticum urartu]	EMS57793.1	unreviewed	Uncharacterized protein	TRIUR3_26926	Triticum urartu (Red wild einkorn) (Crithodium urartu)	93	NA	NA	NA	NA	NA	NA	NA	NA	NA	NA	NA	NA	NA	EOG09360ZLE;			NA								TRINITY_DN398442_c0_g1_i1	NA	NA	NA	NA	NA	NA
TRINITY_DN513465_c1_g2_i5	4.23533	0.0334211	Upregulated	526	50.19	514803813	66	2e-56	K3Y8P7	NA	NA	PREDICTED: cell differentiation protein RCD1 homolog [Setaria italica]	XP_004976789.1	unreviewed	Uncharacterized protein	LOC101776971 SETIT_010589mg	Setaria italica (Foxtail millet) (Panicum italicum)	327	NA	NA	NA	NA	NA	NA	NA	NA	NA	sita:101776971;	NA	XP_004976789.1;	KOG3036;COG5209;	EOG09360GUQ;	NA	NA	NA	NA	NA	NA	NA	NA	NA	IPR011989;IPR016024;	TRINITY_DN513465_c1_g2_i5	NA	NA	NA	NA	NA	NA
TRINITY_DN520338_c4_g2_i18	4.23277	0.0238699	Upregulated	1651	52.39	474383618	70	1e-63	NA	NA	NA	Histidine-containing phosphotransfer protein 1 [Triticum urartu]	EMS64760.1	NA	NA	NA	Triticum urartu(Triticum urartu)	NA	NA	NA	NA	NA	NA	NA	NA	NA	NA	NA	NA	NA	NA	NA	NA	NA	NA								TRINITY_DN520338_c4_g2_i18	NA	NA	NA	NA	NA	NA
TRINITY_DN512821_c0_g1_i3	4.21914	0.0171942	Upregulated	2937	53.49	326515674	94	0	F2EIB1	0	NA	predicted protein [Hordeum vulgare subsp. vulgare]	326515674	unreviewed	Predicted protein	NA	Hordeum vulgare subsp. vulgare (Domesticated barley)	599	NA	NA	integral component of membrane [GO:0016021]; transporter activity [GO:0005215]	GO:0005215; GO:0016021	NA	NA	NA	NA	NA	NA	NA	NA	NA	NA	NA	NA	NA	PTHR11654;	PF00854;	NA	NA	NA	NA	IPR020846;IPR000109;	TRINITY_DN512821_c0_g1_i3	NA	NA	NA	NA	NA	NA
TRINITY_DN516667_c1_g2_i2	4.20951	0.00296584	Upregulated	1330	41.43	475536626	96	1e-81	NA	NA	NA	Hybrid signal transduction histidine kinase I [Aegilops tauschii]	EMT08948.1	NA	NA	NA	Aegilops tauschii(Aegilops tauschii)	NA	NA	NA	NA	NA	NA	NA	NA	NA	NA	NA	NA	NA	NA	NA	NA	NA	NA								TRINITY_DN516667_c1_g2_i2	NA	NA	NA	NA	NA	NA
TRINITY_DN521088_c3_g4_i1	4.2075	0.00157529	Upregulated	2682	62.01	475610121	98	0	M8BRK7	NA	NA	Pyrophosphate-energized vacuolar membrane proton pump [Aegilops tauschii]	EMT27630.1	unreviewed	Pyrophosphate-energized vacuolar membrane proton pump	F775_28881	Aegilops tauschii (Tausch's goatgrass) (Aegilops squarrosa)	574	NA	NA	integral component of membrane [GO:0016021]; hydrogen-translocating pyrophosphatase activity [GO:0009678]; inorganic diphosphatase activity [GO:0004427]; proton transport [GO:0015992]	GO:0004427; GO:0009678; GO:0015992; GO:0016021	NA	NA	NA	NA	NA	ats:F775_28881;	NA	NA	NA	\N;	NA	NA	NA	PTHR31998;	PF03030;	TIGR01104;	NA	NA	NA	IPR004131;	TRINITY_DN521088_c3_g4_i1	2682	G3E-17690-MONOMER	388	81.17	377	71
TRINITY_DN463407_c2_g1_i2	4.20603	0.0268606	Upregulated	526	46.01	474202519	83	2e-23	M7ZEV4	NA	NA	hypothetical protein TRIUR3_33480 [Triticum urartu]	EMS58582.1	unreviewed	Uncharacterized protein	TRIUR3_33480	Triticum urartu (Red wild einkorn) (Crithodium urartu)	144	NA	NA	defense response [GO:0006952]	GO:0006952	NA	NA	NA	NA	NA	NA	NA	NA	NA	EOG09360ZLL;	NA	NA	NA	NA	NA	NA	NA	NA	NA	IPR003614;	TRINITY_DN463407_c2_g1_i2	NA	NA	NA	NA	NA	NA
TRINITY_DN513465_c1_g2_i9	4.20014	0.0454515	Upregulated	2585	39.46	474390799	81	1e-41	NA	NA	NA	hypothetical protein TRIUR3_11170 [Triticum urartu]	EMS65290.1	NA	NA	NA	Triticum urartu(Triticum urartu)	NA	NA	NA	NA	NA	NA	NA	NA	NA	NA	NA	NA	NA	NA	NA	NA	NA	NA								TRINITY_DN513465_c1_g2_i9	NA	NA	NA	NA	NA	NA
TRINITY_DN506860_c0_g1_i4	4.18907	0.00754938	Upregulated	1043	60.98	475606121	97	3e-85	M8CGJ5	NA	NA	hypothetical protein F775_01459 [Aegilops tauschii]	EMT26292.1	unreviewed	Uncharacterized protein	F775_01459	Aegilops tauschii (Tausch's goatgrass) (Aegilops squarrosa)	192	NA	NA	NA	NA	NA	NA	NA	NA	NA	ats:F775_01459;	NA	NA	NA	EOG09360R5Q;			NA								TRINITY_DN506860_c0_g1_i4	NA	NA	NA	NA	NA	NA
TRINITY_DN513465_c1_g2_i11	4.17545	0.0289093	Upregulated	1007	46.28	475521427	87	6e-114	NA	NA	NA	hypothetical protein F775_25183 [Aegilops tauschii]	EMT06623.1	NA	NA	NA	Aegilops tauschii(Aegilops tauschii)	NA	NA	NA	NA	NA	NA	NA	NA	NA	NA	NA	NA	NA	NA	NA	NA	NA	NA								TRINITY_DN513465_c1_g2_i11	NA	NA	NA	NA	NA	NA
TRINITY_DN499267_c0_g5_i1	4.17069	0.0399114	Upregulated	799	63.58	326533554	74	2e-83	F2ED86	0	NA	predicted protein [Hordeum vulgare subsp. vulgare]	326533554	unreviewed	Predicted protein	NA	Hordeum vulgare subsp. vulgare (Domesticated barley)	270	NA	NA	DNA binding [GO:0003677]	GO:0003677	NA	NA	NA	NA	NA	NA	NA	NA	NA	NA	NA	NA	NA	NA	PF00249;	NA	PS51294;	NA	NA	IPR009057;IPR017930;IPR001005;	TRINITY_DN499267_c0_g5_i1	NA	NA	NA	NA	NA	NA
TRINITY_DN488130_c1_g1_i8	4.16641	0.0249745	Upregulated	1779	37.49	475464502	78	6e-87	NA	NA	NA	hypothetical protein F775_06355 [Aegilops tauschii]	EMT02158.1	NA	NA	NA	Aegilops tauschii(Aegilops tauschii)	NA	NA	NA	NA	NA	NA	NA	NA	NA	NA	NA	NA	NA	NA	NA	NA	NA	NA								TRINITY_DN488130_c1_g1_i8	NA	NA	NA	NA	NA	NA
TRINITY_DN384056_c0_g1_i1	4.16136	0.0228304	Upregulated	701	49.36	475582458	87	3e-82	NA	NA	NA	hypothetical protein F775_12751 [Aegilops tauschii]	EMT19138.1	NA	NA	NA	Aegilops tauschii(Aegilops tauschii)	NA	NA	NA	NA	NA	NA	NA	NA	NA	NA	NA	NA	NA	NA	NA	NA	NA	NA								TRINITY_DN384056_c0_g1_i1	701	G3N-7483-MONOMER	180	47.1	155	79
TRINITY_DN521529_c1_g1_i11	4.15976	0.0131269	Upregulated	250	50.4	627766410	100	5e-20	A0A023WGX2	NA	NA	alpha-gliadin [Triticum aestivum]	AHY37815	unreviewed	Alpha-gliadin	Glia	Triticum aestivum (Wheat)	204																	NA								TRINITY_DN521529_c1_g1_i11	NA	NA	NA	NA	NA	NA
TRINITY_DN452474_c0_g1_i2	4.12175	0.0025532	Upregulated	486	41.15	NA	NA	NA	NA	NA	NA	NA	NA	NA	NA	NA	NA	NA	NA	NA	NA	NA	NA	NA	NA	NA	NA	NA	NA	NA	NA	NA	NA	NA	NA	NA	NA	NA	NA	NA	NA	NA	TRINITY_DN452474_c0_g1_i2	NA	NA	NA	NA	NA	NA
TRINITY_DN438853_c1_g2_i4	4.12138	0.00337852	Upregulated	719	46.73	475543633	99	1e-88	NA	NA	NA	hypothetical protein F775_08168 [Aegilops tauschii]	EMT10179.1	NA	NA	NA	Aegilops tauschii(Aegilops tauschii)	NA	NA	NA	NA	NA	NA	NA	NA	NA	NA	NA	NA	NA	NA	NA	NA	NA	NA								TRINITY_DN438853_c1_g2_i4	NA	NA	NA	NA	NA	NA
TRINITY_DN513465_c1_g2_i3	4.11927	0.0457078	Upregulated	1551	42.62	474390799	81	5e-43	NA	NA	NA	hypothetical protein TRIUR3_11170 [Triticum urartu]	EMS65290.1	NA	NA	NA	Triticum urartu(Triticum urartu)	NA	NA	NA	NA	NA	NA	NA	NA	NA	NA	NA	NA	NA	NA	NA	NA	NA	NA								TRINITY_DN513465_c1_g2_i3	NA	NA	NA	NA	NA	NA
TRINITY_DN503287_c0_g3_i6	4.11314	0.00394857	Upregulated	1489	42.38	475579607	99	2e-47	NA	NA	NA	hypothetical protein F775_26644 [Aegilops tauschii]	EMT18383.1	NA	NA	NA	Aegilops tauschii(Aegilops tauschii)	NA	NA	NA	NA	NA	NA	NA	NA	NA	NA	NA	NA	NA	NA	NA	NA	NA	NA								TRINITY_DN503287_c0_g3_i6	NA	NA	NA	NA	NA	NA
TRINITY_DN456302_c0_g2_i1	4.0952	0.00151999	Upregulated	700	38	116317775	73	8e-13	Q01N47	0	NA	OSIGBa0123D13.2 [Oryza sativa Indica Group]	116317775	unreviewed	OSIGBa0123D13.2 protein	OSIGBa0123D13.2	Oryza sativa (Rice)	827	NA	NA	nucleic acid binding [GO:0003676]; DNA integration [GO:0015074]	GO:0003676; GO:0015074	NA	NA	NA	NA	NA	NA	NA	NA	NA	NA	NA	NA	NA	NA	PF00665;PF07727;	NA	PS50994;	NA	NA	IPR001584;IPR012337;IPR013103;	TRINITY_DN456302_c0_g2_i1	NA	NA	NA	NA	NA	NA
TRINITY_DN496409_c0_g6_i2	4.09344	0.0452521	Upregulated	538	41.08	475620584	95	6e-42	M8CU67	NA	NA	hypothetical protein F775_24377 [Aegilops tauschii]	EMT31162.1	unreviewed	Uncharacterized protein	F775_24377	Aegilops tauschii (Tausch's goatgrass) (Aegilops squarrosa)	91	NA	NA	NA	NA	NA	NA	NA	NA	NA	ats:F775_24377;	NA	NA	NA	EOG09361ARI;			NA								TRINITY_DN496409_c0_g6_i2	NA	NA	NA	NA	NA	NA
TRINITY_DN513362_c1_g2_i6	4.09152	0.00903045	Upregulated	2082	39.82	475609491	98	3e-54	M8C038	NA	NA	hypothetical protein F775_31308 [Aegilops tauschii]	EMT27393.1	unreviewed	Uncharacterized protein	F775_31308	Aegilops tauschii (Tausch's goatgrass) (Aegilops squarrosa)	107	NA	NA	NA	NA	NA	NA	NA	NA	NA	ats:F775_31308;	NA	NA	NA	EOG09360TIG;	NA	NA	NA	NA	NA	NA	NA	NA	NA	IPR016140;	TRINITY_DN513362_c1_g2_i6	NA	NA	NA	NA	NA	NA
TRINITY_DN507251_c2_g3_i4	4.08774	0.0134141	Upregulated	1406	51.21	474429027	94	1e-155	NA	NA	NA	Expansin-B15 [Triticum urartu]	EMS67855.1	NA	NA	NA	Triticum urartu(Triticum urartu)	NA	NA	NA	NA	NA	NA	NA	NA	NA	NA	NA	NA	NA	NA	NA	NA	NA	NA								TRINITY_DN507251_c2_g3_i4	NA	NA	NA	NA	NA	NA
TRINITY_DN465082_c0_g2_i1	4.08721	0.00125862	Upregulated	685	44.53	474091103	98	4e-31	M7Z5N1	NA	NA	hypothetical protein TRIUR3_34600 [Triticum urartu]	EMS54861.1	unreviewed	Uncharacterized protein	TRIUR3_34600	Triticum urartu (Red wild einkorn) (Crithodium urartu)	82	NA	NA	NA	NA	NA	NA	NA	NA	NA	NA	NA	NA	NA	EOG09361CCA;			NA								TRINITY_DN465082_c0_g2_i1	NA	NA	NA	NA	NA	NA
TRINITY_DN505918_c0_g3_i3	4.04878	0.016834	Upregulated	791	45.64	992280144	45	4e-06	A0A1B6QK09	NA	NA	hypothetical protein SORBI_3001G207900 [Sorghum bicolor]	KXG38262	unreviewed	Uncharacterized protein	SORBI_001G207900	Sorghum bicolor (Sorghum) (Sorghum vulgare)	138	NA	NA	integral component of membrane [GO:0016021]	GO:0016021	NA	NA	NA	NA	NA	NA	NA	NA	NA	NA	NA	NA	NA	NA	NA	NA	NA	NA	NA	NA	TRINITY_DN505918_c0_g3_i3	NA	NA	NA	NA	NA	NA
TRINITY_DN503287_c0_g3_i9	4.04857	0.00184861	Upregulated	1551	49.84	474193963	97	2e-95	M8ACJ3	NA	NA	hypothetical protein TRIUR3_03225 [Triticum urartu]	EMS58289.1	unreviewed	Uncharacterized protein	TRIUR3_03225	Triticum urartu (Red wild einkorn) (Crithodium urartu)	171	NA	NA	integral component of membrane [GO:0016021]; thylakoid [GO:0009579]	GO:0009579; GO:0016021	NA	NA	NA	NA	NA	NA	NA	NA	NA	EOG09360SGY;	NA	NA	NA	PTHR33222;	PF14159;	NA	NA	NA	NA	IPR025564;IPR033344;	TRINITY_DN503287_c0_g3_i9	NA	NA	NA	NA	NA	NA
TRINITY_DN505616_c4_g2_i2	4.02284	0.024447	Upregulated	1163	47.64	474397403	86	4e-32	NA	NA	NA	hypothetical protein TRIUR3_15667 [Triticum urartu]	EMS65791.1	NA	NA	NA	Triticum urartu(Triticum urartu)	NA	NA	NA	NA	NA	NA	NA	NA	NA	NA	NA	NA	NA	NA	NA	NA	NA	NA								TRINITY_DN505616_c4_g2_i2	NA	NA	NA	NA	NA	NA
TRINITY_DN503287_c0_g3_i11	4.02068	0.00301669	Upregulated	1494	50.13	474193963	98	3e-96	M8ACJ3	NA	NA	hypothetical protein TRIUR3_03225 [Triticum urartu]	EMS58289.1	unreviewed	Uncharacterized protein	TRIUR3_03225	Triticum urartu (Red wild einkorn) (Crithodium urartu)	171	NA	NA	integral component of membrane [GO:0016021]; thylakoid [GO:0009579]	GO:0009579; GO:0016021	NA	NA	NA	NA	NA	NA	NA	NA	NA	EOG09360SGY;	NA	NA	NA	PTHR33222;	PF14159;	NA	NA	NA	NA	IPR025564;IPR033344;	TRINITY_DN503287_c0_g3_i11	NA	NA	NA	NA	NA	NA
TRINITY_DN501122_c1_g2_i5	4.01619	0.0278503	Upregulated	666	41.29	543907297	53	1e-66	T2FEN8	NA	NA	starch branching enzyme I, partial (chloroplast) [Aruncus dioicus]	AGV77133	unreviewed	Starch branching enzyme I (Fragment)	SbeI	Aruncus dioicus (Goat's beard)	243	NA	NA	chloroplast [GO:0009507]; catalytic activity [GO:0003824]; carbohydrate metabolic process [GO:0005975]	GO:0003824; GO:0005975; GO:0009507	NA	NA	NA	NA	NA	NA	NA	NA	NA	NA	NA	NA	NA	NA	PF00128;	NA	NA	NA	NA	IPR006047;IPR017853;	TRINITY_DN501122_c1_g2_i5	NA	NA	NA	NA	NA	NA
TRINITY_DN491682_c0_g1_i1	4.00476	0.00904414	Upregulated	1767	46.07	42556524	96	2e-122	Q6RK62	0	NA	Dof DNA-binding protein [Triticum aestivum]	42556524	unreviewed	Dof DNA-binding protein	NA	Triticum aestivum (Wheat)	330	NA	NA	nucleus [GO:0005634]; DNA binding [GO:0003677]; regulation of transcription, DNA-templated [GO:0006355]	GO:0003677; GO:0005634; GO:0006355	NA	NA	NA	NA	NA	NA	NA	NA	NA	NA	NA	NA	NA	NA	PF02701;	NA	PS01361;PS50884;	NA	SUBCELLULAR LOCATION: Nucleus {ECO:0000256|PROSITE-ProRule:PRU00071}.	IPR003851;	TRINITY_DN491682_c0_g1_i1	NA	NA	NA	NA	NA	NA
TRINITY_DN520205_c3_g2_i1	3.99256	0.0410176	Upregulated	912	54.5	475473464	97	6e-47	NA	NA	NA	hypothetical protein F775_10659 [Aegilops tauschii]	EMT02496.1	NA	NA	NA	Aegilops tauschii(Aegilops tauschii)	NA	NA	NA	NA	NA	NA	NA	NA	NA	NA	NA	NA	NA	NA	NA	NA	NA	NA								TRINITY_DN520205_c3_g2_i1	NA	NA	NA	NA	NA	NA
TRINITY_DN470950_c0_g1_i7	3.98588	0.00189349	Upregulated	886	41.42	474124826	95	6e-38	M7YZB1	NA	NA	Defensin-like protein 6 [Triticum urartu]	EMS56168.1	unreviewed	Defensin-like protein 6	TRIUR3_07312	Triticum urartu (Red wild einkorn) (Crithodium urartu)	86	NA	NA	defense response [GO:0006952]	GO:0006952	NA	NA	NA	NA	NA	NA	NA	NA	NA	EOG09360XKF;	NA	NA	NA	NA	NA	NA	NA	NA	NA	IPR003614;	TRINITY_DN470950_c0_g1_i7	NA	NA	NA	NA	NA	NA
TRINITY_DN513465_c1_g2_i12	3.98497	0.0165819	Upregulated	1337	46.67	474390799	77	8e-137	NA	NA	NA	hypothetical protein TRIUR3_11170 [Triticum urartu]	EMS65290.1	NA	NA	NA	Triticum urartu(Triticum urartu)	NA	NA	NA	NA	NA	NA	NA	NA	NA	NA	NA	NA	NA	NA	NA	NA	NA	NA								TRINITY_DN513465_c1_g2_i12	NA	NA	NA	NA	NA	NA
TRINITY_DN452900_c1_g1_i2	3.98044	0.0151223	Upregulated	657	42.47	472900891	53	8e-16	M7XDH2	NA	NA	hypothetical protein TRIUR3_34756 [Triticum urartu]	EMS35668.1	unreviewed	Uncharacterized protein	TRIUR3_34756	Triticum urartu (Red wild einkorn) (Crithodium urartu)	77	NA	NA	NA	NA	NA	NA	NA	NA	NA	NA	NA	NA	NA	EOG09361BEO;			NA								TRINITY_DN452900_c1_g1_i2	NA	NA	NA	NA	NA	NA
TRINITY_DN459972_c1_g1_i17	3.97841	0.0375207	Upregulated	908	45.48	473990619	99	2e-90	M7YXH7	NA	NA	Cytochrome P450 85A1 [Triticum urartu]	EMS51871.1	unreviewed	Cytochrome P450 85A1	TRIUR3_25328	Triticum urartu (Red wild einkorn) (Crithodium urartu)	381	NA	NA	heme binding [GO:0020037]; iron ion binding [GO:0005506]; monooxygenase activity [GO:0004497]; oxidoreductase activity, acting on paired donors, with incorporation or reduction of molecular oxygen [GO:0016705]	GO:0004497; GO:0005506; GO:0016705; GO:0020037	Cytochrome P450 family	NA	NA	NA	NA	NA	NA	NA	NA	EOG093608LM;	NA	NA	NA	NA	PF00067;	NA	PS00086;	NA	NA	IPR001128;IPR002397;IPR017972;	TRINITY_DN459972_c1_g1_i17	NA	NA	NA	NA	NA	NA
TRINITY_DN490410_c0_g3_i6	3.97282	0.00246357	Upregulated	1052	38.59	474392094	97	1e-18	NA	NA	NA	hypothetical protein TRIUR3_27116 [Triticum urartu]	EMS65446.1	NA	NA	NA	Triticum urartu(Triticum urartu)	NA	NA	NA	NA	NA	NA	NA	NA	NA	NA	NA	NA	NA	NA	NA	NA	NA	NA								TRINITY_DN490410_c0_g3_i6	NA	NA	NA	NA	NA	NA
TRINITY_DN481450_c0_g1_i3	3.94458	0.00502428	Upregulated	900	48.44	474393599	99	2e-167	NA	NA	NA	Sucrose synthase 2 [Triticum urartu]	EMS65561.1	NA	NA	NA	Triticum urartu(Triticum urartu)	NA	NA	NA	NA	NA	NA	NA	NA	NA	NA	NA	NA	NA	NA	NA	NA	NA	NA								TRINITY_DN481450_c0_g1_i3	900	G2T-8907-MONOMER	288	72.88	236	63
TRINITY_DN503287_c0_g3_i1	3.93616	0.00239097	Upregulated	1510	48.74	475579607	91	5e-82	NA	NA	NA	hypothetical protein F775_26644 [Aegilops tauschii]	EMT18383.1	NA	NA	NA	Aegilops tauschii(Aegilops tauschii)	NA	NA	NA	NA	NA	NA	NA	NA	NA	NA	NA	NA	NA	NA	NA	NA	NA	NA								TRINITY_DN503287_c0_g3_i1	NA	NA	NA	NA	NA	NA
TRINITY_DN184276_c0_g1_i1	3.93149	0.0461818	Upregulated	392	50.26	992155169	86	9e-14	NA	NA	NA	hypothetical protein SORBI_010G033200 [Sorghum bicolor]	KXG19274	NA	NA	NA	Sorghum bicolor(NA)	NA	NA	NA	NA	NA	NA	NA	NA	NA	NA	NA	NA	NA	NA	NA	NA	NA	NA								TRINITY_DN184276_c0_g1_i1	NA	NA	NA	NA	NA	NA
TRINITY_DN518537_c0_g3_i14	3.92439	0.0285546	Upregulated	727	48.97	475515564	97	9e-61	NA	NA	NA	Protein SRG1 [Aegilops tauschii]	EMT05871.1	NA	NA	NA	Aegilops tauschii(Aegilops tauschii)	NA	NA	NA	NA	NA	NA	NA	NA	NA	NA	NA	NA	NA	NA	NA	NA	NA	NA								TRINITY_DN518537_c0_g3_i14	NA	NA	NA	NA	NA	NA
TRINITY_DN519086_c5_g5_i7	3.90317	0.0305914	Upregulated	1205	50.87	475381922	91	9e-120	NA	NA	NA	hypothetical protein F775_08634 [Aegilops tauschii]	EMT00644.1	NA	NA	NA	Aegilops tauschii(Aegilops tauschii)	NA	NA	NA	NA	NA	NA	NA	NA	NA	NA	NA	NA	NA	NA	NA	NA	NA	NA								TRINITY_DN519086_c5_g5_i7	NA	NA	NA	NA	NA	NA
TRINITY_DN480676_c1_g2_i7	3.89753	0.0035738	Upregulated	1098	36.43	475565932	84	2e-21	NA	NA	NA	hypothetical protein F775_25264 [Aegilops tauschii]	EMT14915.1	NA	NA	NA	Aegilops tauschii(Aegilops tauschii)	NA	NA	NA	NA	NA	NA	NA	NA	NA	NA	NA	NA	NA	NA	NA	NA	NA	NA								TRINITY_DN480676_c1_g2_i7	NA	NA	NA	NA	NA	NA
TRINITY_DN465082_c0_g2_i5	3.89655	0.00663266	Upregulated	454	41.63	475427273	100	9e-35	NA	NA	NA	hypothetical protein F775_26956 [Aegilops tauschii]	EMT01137.1	NA	NA	NA	Aegilops tauschii(Aegilops tauschii)	NA	NA	NA	NA	NA	NA	NA	NA	NA	NA	NA	NA	NA	NA	NA	NA	NA	NA								TRINITY_DN465082_c0_g2_i5	NA	NA	NA	NA	NA	NA
TRINITY_DN501969_c1_g1_i1	3.89017	0.00425473	Upregulated	890	63.93	125538378	78	2e-116	A2X1R3	0	NA	hypothetical protein OsI_06141 [Oryza sativa Indica Group]	125538378	unreviewed	Putative uncharacterized protein	OsI_06141	Oryza sativa subsp. indica (Rice)	515	NA	NA	heme binding [GO:0020037]; iron ion binding [GO:0005506]; monooxygenase activity [GO:0004497]; oxidoreductase activity, acting on paired donors, with incorporation or reduction of molecular oxygen [GO:0016705]	GO:0004497; GO:0005506; GO:0016705; GO:0020037	Cytochrome P450 family	NA	NA	NA	NA	NA	NA	NA	KOG0156;COG2124;	EOG093609J7;	NA	NA	NA	NA	PF00067;	NA	PS00086;	NA	NA	IPR001128;IPR017972;IPR002401;	TRINITY_DN501969_c1_g1_i1	NA	NA	NA	NA	NA	NA
TRINITY_DN424330_c0_g1_i1	3.87087	0.006557	Upregulated	847	35.77	NA	NA	NA	NA	NA	NA	NA	NA	NA	NA	NA	NA	NA	NA	NA	NA	NA	NA	NA	NA	NA	NA	NA	NA	NA	NA	NA	NA	NA	NA	NA	NA	NA	NA	NA	NA	NA	TRINITY_DN424330_c0_g1_i1	NA	NA	NA	NA	NA	NA
TRINITY_DN509614_c1_g2_i21	3.87054	0.0285266	Upregulated	2539	49.59	474445695	94	9e-108	NA	NA	NA	DNA repair protein XRCC1 [Triticum urartu]	EMS68586.1	NA	NA	NA	Triticum urartu(Triticum urartu)	NA	NA	NA	NA	NA	NA	NA	NA	NA	NA	NA	NA	NA	NA	NA	NA	NA	NA								TRINITY_DN509614_c1_g2_i21	NA	NA	NA	NA	NA	NA
TRINITY_DN424330_c0_g1_i2	3.86788	0.00491062	Upregulated	552	37.68	NA	NA	NA	NA	NA	NA	NA	NA	NA	NA	NA	NA	NA	NA	NA	NA	NA	NA	NA	NA	NA	NA	NA	NA	NA	NA	NA	NA	NA	NA	NA	NA	NA	NA	NA	NA	NA	TRINITY_DN424330_c0_g1_i2	NA	NA	NA	NA	NA	NA
TRINITY_DN503287_c0_g3_i5	3.85973	0.0051529	Upregulated	1005	42.59	474193963	61	4e-17	M8ACJ3	NA	NA	hypothetical protein TRIUR3_03225 [Triticum urartu]	EMS58289.1	unreviewed	Uncharacterized protein	TRIUR3_03225	Triticum urartu (Red wild einkorn) (Crithodium urartu)	171	NA	NA	integral component of membrane [GO:0016021]; thylakoid [GO:0009579]	GO:0009579; GO:0016021	NA	NA	NA	NA	NA	NA	NA	NA	NA	EOG09360SGY;	NA	NA	NA	PTHR33222;	PF14159;	NA	NA	NA	NA	IPR025564;IPR033344;	TRINITY_DN503287_c0_g3_i5	NA	NA	NA	NA	NA	NA
TRINITY_DN481873_c0_g1_i3	3.84739	0.00734792	Upregulated	1459	60.52	475573950	93	2e-62	NA	NA	NA	hypothetical protein F775_02316 [Aegilops tauschii]	EMT16856.1	NA	NA	NA	Aegilops tauschii(Aegilops tauschii)	NA	NA	NA	NA	NA	NA	NA	NA	NA	NA	NA	NA	NA	NA	NA	NA	NA	NA								TRINITY_DN481873_c0_g1_i3	NA	NA	NA	NA	NA	NA
TRINITY_DN481015_c1_g2_i2	3.84334	0.00708409	Upregulated	1060	42.26	475519173	96	1e-39	NA	NA	NA	hypothetical protein F775_24823 [Aegilops tauschii]	EMT06295.1	NA	NA	NA	Aegilops tauschii(Aegilops tauschii)	NA	NA	NA	NA	NA	NA	NA	NA	NA	NA	NA	NA	NA	NA	NA	NA	NA	NA								TRINITY_DN481015_c1_g2_i2	NA	NA	NA	NA	NA	NA
TRINITY_DN520338_c4_g2_i5	3.8422	0.0483464	Upregulated	607	45.63	NA	NA	NA	NA	NA	NA	NA	NA	NA	NA	NA	NA	NA	NA	NA	NA	NA	NA	NA	NA	NA	NA	NA	NA	NA	NA	NA	NA	NA	NA	NA	NA	NA	NA	NA	NA	NA	TRINITY_DN520338_c4_g2_i5	NA	NA	NA	NA	NA	NA
TRINITY_DN518902_c2_g4_i13	3.83894	0.00691214	Upregulated	549	48.09	474253291	89	9e-54	NA	NA	NA	hypothetical protein TRIUR3_15065 [Triticum urartu]	EMS60276.1	NA	NA	NA	Triticum urartu(Triticum urartu)	NA	NA	NA	NA	NA	NA	NA	NA	NA	NA	NA	NA	NA	NA	NA	NA	NA	NA								TRINITY_DN518902_c2_g4_i13	NA	NA	NA	NA	NA	NA
TRINITY_DN520904_c0_g1_i1	3.82487	0.00345214	Upregulated	214	55.61	530981	97	3e-46	Q7DMV5	0	NA	sucrose synthase type 2, partial [Triticum aestivum]	530981	unreviewed	Sucrose synthase type 2 (EC 2.4.1.13) (Fragment)	NA	Triticum aestivum (Wheat)	235	2.4.1.13	NA	sucrose synthase activity [GO:0016157]	GO:0016157	NA	NA	NA	NA	NA	NA	NA	NA	NA	NA	NA	NA	NA	NA	PF00534;	NA	NA	NA	NA	IPR001296;	TRINITY_DN520904_c0_g1_i1	NA	NA	NA	NA	NA	NA
TRINITY_DN513465_c1_g2_i10	3.81858	0.0114664	Upregulated	1447	46.1	474390799	78	3e-139	NA	NA	NA	hypothetical protein TRIUR3_11170 [Triticum urartu]	EMS65290.1	NA	NA	NA	Triticum urartu(Triticum urartu)	NA	NA	NA	NA	NA	NA	NA	NA	NA	NA	NA	NA	NA	NA	NA	NA	NA	NA								TRINITY_DN513465_c1_g2_i10	NA	NA	NA	NA	NA	NA
TRINITY_DN500309_c6_g3_i3	3.81642	0.00736043	Upregulated	3222	47.24	326503650	95	8e-138	F2CU10	0	NA	predicted protein [Hordeum vulgare subsp. vulgare]	326503650	unreviewed	Predicted protein	NA	Hordeum vulgare subsp. vulgare (Domesticated barley)	246	NA	NA	NA	NA	NA	NA	NA	NA	NA	NA	NA	NA	NA	NA	NA	NA	NA	NA	PF00650;	NA	PS50191;	NA	NA	IPR001251;IPR011074;	TRINITY_DN500309_c6_g3_i3	NA	NA	NA	NA	NA	NA
TRINITY_DN406322_c0_g1_i1	3.81552	0.0147663	Upregulated	887	46.79	473749558	81	6e-39	M7YFS1	NA	NA	hypothetical protein TRIUR3_35001 [Triticum urartu]	EMS45571.1	unreviewed	Uncharacterized protein	TRIUR3_35001	Triticum urartu (Red wild einkorn) (Crithodium urartu)	85	NA	NA	NA	NA	NA	NA	NA	NA	NA	NA	NA	NA	NA	EOG09360XQY;			NA								TRINITY_DN406322_c0_g1_i1	NA	NA	NA	NA	NA	NA
TRINITY_DN512972_c3_g1_i2	3.79595	0.0188897	Upregulated	1416	51.77	475559260	92	4e-128	NA	NA	NA	Two-component response regulator ARR12 [Aegilops tauschii]	EMT13304.1	NA	NA	NA	Aegilops tauschii(Aegilops tauschii)	NA	NA	NA	NA	NA	NA	NA	NA	NA	NA	NA	NA	NA	NA	NA	NA	NA	NA								TRINITY_DN512972_c3_g1_i2	NA	NA	NA	NA	NA	NA
TRINITY_DN487857_c1_g4_i5	3.79175	0.00885502	Upregulated	1015	55.86	357159048	78	2e-98	I1IH18	NA	NA	PREDICTED: zeamatin-like [Brachypodium distachyon]	XP_003578322.1	unreviewed	Uncharacterized protein	LOC100822486 BRADI_4g03290	Brachypodium distachyon (Purple false brome) (Trachynia distachya)	226	NA	NA	NA	NA	NA	NA	NA	NA	NA	bdi:100822486;	NA	XP_003578322.1;	ENOG410JVPG;ENOG41105QU;	EOG09360I01;	NA	NA	NA	PTHR31048;	PF00314;	NA	PS00316;PS51367;	NA	NA	IPR001938;IPR017949;	TRINITY_DN487857_c1_g4_i5	1015	G3G-13533-MONOMER	160	92.25	129	10
TRINITY_DN517270_c3_g1_i6	3.78278	0.0289341	Upregulated	1044	64.75	326513212	96	0	F2EHM4	0	NA	predicted protein [Hordeum vulgare subsp. vulgare]	326513212	unreviewed	Predicted protein	NA	Hordeum vulgare subsp. vulgare (Domesticated barley)	525	NA	NA	sequence-specific DNA binding [GO:0043565]; transcription factor activity, sequence-specific DNA binding [GO:0003700]; transcription, DNA-templated [GO:0006351]	GO:0003700; GO:0006351; GO:0043565	NA	NA	NA	NA	NA	NA	NA	NA	NA	NA	NA	NA	NA	NA	PF00170;PF14144;	NA	PS50217;PS00036;PS51806;	NA	NA	IPR004827;IPR025422;	TRINITY_DN517270_c3_g1_i6	NA	NA	NA	NA	NA	NA
TRINITY_DN481450_c0_g1_i4	3.75378	0.00932437	Upregulated	814	49.63	474393599	99	0	NA	NA	NA	Sucrose synthase 2 [Triticum urartu]	EMS65561.1	NA	NA	NA	Triticum urartu(Triticum urartu)	NA	NA	NA	NA	NA	NA	NA	NA	NA	NA	NA	NA	NA	NA	NA	NA	NA	NA								TRINITY_DN481450_c0_g1_i4	814	G2T-8907-MONOMER	288	72.43	272	74
TRINITY_DN479968_c8_g1_i1	3.75358	0.00778449	Upregulated	547	42.05	NA	NA	NA	NA	NA	NA	NA	NA	NA	NA	NA	NA	NA	NA	NA	NA	NA	NA	NA	NA	NA	NA	NA	NA	NA	NA	NA	NA	NA	NA	NA	NA	NA	NA	NA	NA	NA	TRINITY_DN479968_c8_g1_i1	NA	NA	NA	NA	NA	NA
TRINITY_DN496409_c0_g1_i1	3.74604	0.00465619	Upregulated	408	39.46	475620584	77	3e-29	M8CU67	NA	NA	hypothetical protein F775_24377 [Aegilops tauschii]	EMT31162.1	unreviewed	Uncharacterized protein	F775_24377	Aegilops tauschii (Tausch's goatgrass) (Aegilops squarrosa)	91	NA	NA	NA	NA	NA	NA	NA	NA	NA	ats:F775_24377;	NA	NA	NA	EOG09361ARI;			NA								TRINITY_DN496409_c0_g1_i1	NA	NA	NA	NA	NA	NA
TRINITY_DN426836_c0_g1_i1	3.7422	0.0312727	Upregulated	578	55.54	475427591	99	2e-107	NA	NA	NA	GDSL esterase/lipase [Aegilops tauschii]	EMT01150.1	NA	NA	NA	Aegilops tauschii(Aegilops tauschii)	NA	NA	NA	NA	NA	NA	NA	NA	NA	NA	NA	NA	NA	NA	NA	NA	NA	NA								TRINITY_DN426836_c0_g1_i1	578	G3E-22727-MONOMER	188	52.29	153	60
TRINITY_DN517331_c3_g2_i1	3.73933	0.0450622	Upregulated	619	45.23	475529168	97	6e-40	NA	NA	NA	hypothetical protein F775_10681 [Aegilops tauschii]	EMT07738.1	NA	NA	NA	Aegilops tauschii(Aegilops tauschii)	NA	NA	NA	NA	NA	NA	NA	NA	NA	NA	NA	NA	NA	NA	NA	NA	NA	NA								TRINITY_DN517331_c3_g2_i1	NA	NA	NA	NA	NA	NA
TRINITY_DN514114_c2_g6_i10	3.73524	0.0410176	Upregulated	1628	50.68	474240960	86	0	M8A534	NA	NA	hypothetical protein TRIUR3_26092 [Triticum urartu]	EMS59785.1	unreviewed	Uncharacterized protein	TRIUR3_26092	Triticum urartu (Red wild einkorn) (Crithodium urartu)	313	NA	NA	chromatin binding [GO:0003682]; DNA binding [GO:0003677]	GO:0003677; GO:0003682	NA	NA	NA	NA	NA	NA	NA	NA	NA	EOG0936167L;	NA	NA	NA	NA	PF16719;	NA	NA	NA	NA	IPR009057;IPR032001;	TRINITY_DN514114_c2_g6_i10	NA	NA	NA	NA	NA	NA
TRINITY_DN489256_c1_g1_i3	3.73476	0.0198484	Upregulated	539	43.41	474060145	94	4e-45	M8A0P3	NA	NA	hypothetical protein TRIUR3_06017 [Triticum urartu]	EMS53944.1	unreviewed	Uncharacterized protein	TRIUR3_06017	Triticum urartu (Red wild einkorn) (Crithodium urartu)	93	NA	NA	defense response [GO:0006952]	GO:0006952	NA	NA	NA	NA	NA	NA	NA	NA	NA	EOG09360TP5;	NA	NA	NA	NA	NA	NA	NA	NA	NA	IPR003614;	TRINITY_DN489256_c1_g1_i3	NA	NA	NA	NA	NA	NA
TRINITY_DN469217_c0_g1_i5	3.72196	0.0203416	Upregulated	627	42.58	475620585	97	3e-32	M8CAJ9	NA	NA	hypothetical protein F775_07319 [Aegilops tauschii]	EMT31163.1	unreviewed	Uncharacterized protein	F775_07319	Aegilops tauschii (Tausch's goatgrass) (Aegilops squarrosa)	74	NA	NA	NA	NA	NA	NA	NA	NA	NA	ats:F775_07319;	NA	NA	NA	EOG09361C7L;			NA								TRINITY_DN469217_c0_g1_i5	NA	NA	NA	NA	NA	NA
TRINITY_DN456302_c0_g2_i2	3.71992	0.0263498	Upregulated	755	38.01	116317775	73	1e-12	Q01N47	0	NA	OSIGBa0123D13.2 [Oryza sativa Indica Group]	116317775	unreviewed	OSIGBa0123D13.2 protein	OSIGBa0123D13.2	Oryza sativa (Rice)	827	NA	NA	nucleic acid binding [GO:0003676]; DNA integration [GO:0015074]	GO:0003676; GO:0015074	NA	NA	NA	NA	NA	NA	NA	NA	NA	NA	NA	NA	NA	NA	PF00665;PF07727;	NA	PS50994;	NA	NA	IPR001584;IPR012337;IPR013103;	TRINITY_DN456302_c0_g2_i2	NA	NA	NA	NA	NA	NA
TRINITY_DN491093_c1_g1_i3	3.71975	0.0040654	Upregulated	984	45.22	473758928	94	9e-169	M7YF45	NA	NA	hypothetical protein TRIUR3_16766 [Triticum urartu]	EMS45757.1	unreviewed	Uncharacterized protein	TRIUR3_16766	Triticum urartu (Red wild einkorn) (Crithodium urartu)	346	NA	NA	NA	NA	NA	NA	NA	NA	NA	NA	NA	NA	NA	EOG09360FBR;	NA	NA	NA	NA	PF03080;	NA	NA	NA	NA	IPR004314;	TRINITY_DN491093_c1_g1_i3	NA	NA	NA	NA	NA	NA
TRINITY_DN503595_c1_g2_i10	3.71617	0.00815075	Upregulated	1074	44.88	475380993	84	6e-179	NA	NA	NA	hypothetical protein F775_19197 [Aegilops tauschii]	EMT00641.1	NA	NA	NA	Aegilops tauschii(Aegilops tauschii)	NA	NA	NA	NA	NA	NA	NA	NA	NA	NA	NA	NA	NA	NA	NA	NA	NA	NA								TRINITY_DN503595_c1_g2_i10	1074	G3G-12720-MONOMER	380	76.01	321	76
TRINITY_DN477039_c1_g1_i6	3.71561	0.00592745	Upregulated	631	47.07	474365514	76	2e-45	NA	NA	NA	hypothetical protein TRIUR3_00559 [Triticum urartu]	EMS63459.1	NA	NA	NA	Triticum urartu(Triticum urartu)	NA	NA	NA	NA	NA	NA	NA	NA	NA	NA	NA	NA	NA	NA	NA	NA	NA	NA								TRINITY_DN477039_c1_g1_i6	NA	NA	NA	NA	NA	NA
TRINITY_DN465963_c0_g2_i2	3.70763	0.0188132	Upregulated	731	38.17	NA	NA	NA	NA	NA	NA	NA	NA	NA	NA	NA	NA	NA	NA	NA	NA	NA	NA	NA	NA	NA	NA	NA	NA	NA	NA	NA	NA	NA	NA	NA	NA	NA	NA	NA	NA	NA	TRINITY_DN465963_c0_g2_i2	NA	NA	NA	NA	NA	NA
TRINITY_DN508148_c0_g1_i1	3.70713	0.0343177	Upregulated	571	34.15	474036628	90	3e-41	M7YZR1	NA	NA	hypothetical protein TRIUR3_00939 [Triticum urartu]	EMS53147.1	unreviewed	Uncharacterized protein	TRIUR3_00939	Triticum urartu (Red wild einkorn) (Crithodium urartu)	380	NA	NA	NA	NA	NA	NA	NA	NA	NA	NA	NA	NA	NA	EOG09360H02;	NA	NA	NA	NA	PF03080;PF14365;	NA	NA	NA	NA	IPR004314;IPR025521;	TRINITY_DN508148_c0_g1_i1	NA	NA	NA	NA	NA	NA
TRINITY_DN506296_c4_g1_i17	3.702	0.0037725	Upregulated	523	45.12	474073832	79	4e-32	M8A231	NA	NA	Defensin Tk-AMP-D5 [Triticum urartu]	EMS54459.1	unreviewed	Defensin Tk-AMP-D5	TRIUR3_07704	Triticum urartu (Red wild einkorn) (Crithodium urartu)	75	NA	NA	defense response [GO:0006952]	GO:0006952	DEFL family	NA	NA	NA	NA	NA	NA	NA	NA	EOG09360Y66;	NA	NA	NA	NA	NA	NA	PS00940;	NA	NA	IPR008176;IPR003614;	TRINITY_DN506296_c4_g1_i17	523	G3N-11703-MONOMER	54	46.94	49	24
TRINITY_DN510615_c0_g1_i6	3.70165	0.00491004	Upregulated	2015	42.13	475521216	94	6e-116	NA	NA	NA	Pectinesterase inhibitor [Aegilops tauschii]	EMT06596.1	NA	NA	NA	Aegilops tauschii(Aegilops tauschii)	NA	NA	NA	NA	NA	NA	NA	NA	NA	NA	NA	NA	NA	NA	NA	NA	NA	NA								TRINITY_DN510615_c0_g1_i6	2015	G3N-7483-MONOMER	180	50	180	90
TRINITY_DN484381_c0_g2_i1	3.70164	0.0105221	Upregulated	600	38.33	474044584	47	3e-09	M7Z0I7	NA	NA	hypothetical protein TRIUR3_21793 [Triticum urartu]	EMS53432.1	unreviewed	Uncharacterized protein	TRIUR3_21793	Triticum urartu (Red wild einkorn) (Crithodium urartu)	90	NA	NA	NA	NA	NA	NA	NA	NA	NA	NA	NA	NA	NA	EOG09361F09;			NA								TRINITY_DN484381_c0_g2_i1	NA	NA	NA	NA	NA	NA
TRINITY_DN485812_c1_g7_i3	3.70084	0.0471341	Upregulated	442	45.02	474177201	97	2e-59	M7Z3R1	NA	NA	hypothetical protein TRIUR3_26926 [Triticum urartu]	EMS57793.1	unreviewed	Uncharacterized protein	TRIUR3_26926	Triticum urartu (Red wild einkorn) (Crithodium urartu)	93	NA	NA	NA	NA	NA	NA	NA	NA	NA	NA	NA	NA	NA	EOG09360ZLE;			NA								TRINITY_DN485812_c1_g7_i3	NA	NA	NA	NA	NA	NA
TRINITY_DN679159_c0_g1_i1	3.69236	0.00519727	Upregulated	748	43.32	475620585	56	5e-08	M8CAJ9	NA	NA	hypothetical protein F775_07319 [Aegilops tauschii]	EMT31163.1	unreviewed	Uncharacterized protein	F775_07319	Aegilops tauschii (Tausch's goatgrass) (Aegilops squarrosa)	74	NA	NA	NA	NA	NA	NA	NA	NA	NA	ats:F775_07319;	NA	NA	NA	EOG09361C7L;			NA								TRINITY_DN679159_c0_g1_i1	NA	NA	NA	NA	NA	NA
TRINITY_DN480676_c1_g2_i9	3.67482	0.0224813	Upregulated	536	38.62	475565932	89	4e-24	NA	NA	NA	hypothetical protein F775_25264 [Aegilops tauschii]	EMT14915.1	NA	NA	NA	Aegilops tauschii(Aegilops tauschii)	NA	NA	NA	NA	NA	NA	NA	NA	NA	NA	NA	NA	NA	NA	NA	NA	NA	NA								TRINITY_DN480676_c1_g2_i9	NA	NA	NA	NA	NA	NA
TRINITY_DN495268_c4_g3_i3	3.67424	0.00416655	Upregulated	1166	42.97	167859881	71	3e-27	B2C4J7	0	NA	endosperm transfer cell specific PR9 precursor [Triticum aestivum]	167859881	unreviewed	Endosperm transfer cell specific PR9	PR9	Triticum aestivum (Wheat)	78																	NA								TRINITY_DN495268_c4_g3_i3	NA	NA	NA	NA	NA	NA
TRINITY_DN517296_c1_g2_i12	3.67153	0.0313093	Upregulated	633	38.86	474417001	97	3e-57	NA	NA	NA	hypothetical protein TRIUR3_01941 [Triticum urartu]	EMS67258.1	NA	NA	NA	Triticum urartu(Triticum urartu)	NA	NA	NA	NA	NA	NA	NA	NA	NA	NA	NA	NA	NA	NA	NA	NA	NA	NA								TRINITY_DN517296_c1_g2_i12	NA	NA	NA	NA	NA	NA
TRINITY_DN509712_c5_g6_i3	3.66584	0.0186651	Upregulated	554	53.25	473860769	96	6e-97	M7Z584	NA	NA	Cytochrome P450 71D8 [Triticum urartu]	EMS47525.1	unreviewed	Cytochrome P450 71D8	TRIUR3_33283	Triticum urartu (Red wild einkorn) (Crithodium urartu)	277	NA	NA	heme binding [GO:0020037]; iron ion binding [GO:0005506]; monooxygenase activity [GO:0004497]; oxidoreductase activity, acting on paired donors, with incorporation or reduction of molecular oxygen [GO:0016705]	GO:0004497; GO:0005506; GO:0016705; GO:0020037	Cytochrome P450 family	NA	NA	NA	NA	NA	NA	NA	NA	EOG09360JWY;	NA	NA	NA	NA	PF00067;	NA	PS00086;	NA	NA	IPR001128;IPR017972;IPR002401;	TRINITY_DN509712_c5_g6_i3	NA	NA	NA	NA	NA	NA
TRINITY_DN508978_c0_g4_i3	3.65732	0.00676012	Upregulated	681	41.26	NA	NA	NA	NA	NA	NA	NA	NA	NA	NA	NA	NA	NA	NA	NA	NA	NA	NA	NA	NA	NA	NA	NA	NA	NA	NA	NA	NA	NA	NA	NA	NA	NA	NA	NA	NA	NA	TRINITY_DN508978_c0_g4_i3	NA	NA	NA	NA	NA	NA
TRINITY_DN476241_c8_g1_i1	3.65089	0.00886832	Upregulated	830	43.49	NA	NA	NA	NA	NA	NA	NA	NA	NA	NA	NA	NA	NA	NA	NA	NA	NA	NA	NA	NA	NA	NA	NA	NA	NA	NA	NA	NA	NA	NA	NA	NA	NA	NA	NA	NA	NA	TRINITY_DN476241_c8_g1_i1	NA	NA	NA	NA	NA	NA
TRINITY_DN509614_c1_g2_i9	3.63118	0.0286067	Upregulated	1909	54.69	474445695	90	0	NA	NA	NA	DNA repair protein XRCC1 [Triticum urartu]	EMS68586.1	NA	NA	NA	Triticum urartu(Triticum urartu)	NA	NA	NA	NA	NA	NA	NA	NA	NA	NA	NA	NA	NA	NA	NA	NA	NA	NA								TRINITY_DN509614_c1_g2_i9	NA	NA	NA	NA	NA	NA
TRINITY_DN521470_c1_g3_i8	3.62033	0.0101662	Upregulated	4093	40.95	474234673	99	0	M7ZIW3	NA	NA	hypothetical protein TRIUR3_01198 [Triticum urartu]	EMS59556.1	unreviewed	Uncharacterized protein	TRIUR3_01198	Triticum urartu (Red wild einkorn) (Crithodium urartu)	367	NA	NA	GDP-D-glucose phosphorylase activity [GO:0080048]	GO:0080048	NA	NA	NA	NA	NA	NA	NA	NA	NA	EOG09360QXO;	NA	NA	NA	PTHR20884;	NA	NA	NA	NA	NA	IPR026506;	TRINITY_DN521470_c1_g3_i8	4093	G3G-13135-MONOMER	367	98.55	345	3
TRINITY_DN521114_c1_g1_i7	3.61647	0.00933317	Upregulated	2518	49.25	474403224	97	0	NA	NA	NA	Sucrose synthase 1 [Triticum urartu]	EMS66266.1	NA	NA	NA	Triticum urartu(Triticum urartu)	NA	NA	NA	NA	NA	NA	NA	NA	NA	NA	NA	NA	NA	NA	NA	NA	NA	NA								TRINITY_DN521114_c1_g1_i7	2518	G3N-8643-MONOMER	802	96.88	642	20
TRINITY_DN493599_c2_g1_i9	3.61482	0.0367755	Upregulated	1217	55.38	473905762	89	8e-19	M7YPP1	NA	NA	hypothetical protein TRIUR3_20494 [Triticum urartu]	EMS49377.1	unreviewed	Uncharacterized protein	TRIUR3_20494	Triticum urartu (Red wild einkorn) (Crithodium urartu)	117	NA	NA	integral component of membrane [GO:0016021]	GO:0016021	NA	NA	NA	NA	NA	NA	NA	NA	NA	NA	NA	NA	NA	NA	NA	NA	NA	NA	NA	NA	TRINITY_DN493599_c2_g1_i9	NA	NA	NA	NA	NA	NA
TRINITY_DN506296_c4_g1_i15	3.61225	0.00661052	Upregulated	703	45.23	475549965	100	7e-33	NA	NA	NA	Defensin Tk-AMP-D6 [Aegilops tauschii]	EMT11361.1	NA	NA	NA	Aegilops tauschii(Aegilops tauschii)	NA	NA	NA	NA	NA	NA	NA	NA	NA	NA	NA	NA	NA	NA	NA	NA	NA	NA								TRINITY_DN506296_c4_g1_i15	703	G3N-11703-MONOMER	54	51.06	47	21
TRINITY_DN480399_c0_g1_i1	3.61062	0.0266098	Upregulated	1673	42.62	475510561	99	3e-137	NA	NA	NA	hypothetical protein F775_08513 [Aegilops tauschii]	EMT05290.1	NA	NA	NA	Aegilops tauschii(Aegilops tauschii)	NA	NA	NA	NA	NA	NA	NA	NA	NA	NA	NA	NA	NA	NA	NA	NA	NA	NA								TRINITY_DN480399_c0_g1_i1	NA	NA	NA	NA	NA	NA
TRINITY_DN506296_c4_g1_i10	3.60671	0.00724744	Upregulated	577	46.27	474073832	99	1e-35	M8A231	NA	NA	Defensin Tk-AMP-D5 [Triticum urartu]	EMS54459.1	unreviewed	Defensin Tk-AMP-D5	TRIUR3_07704	Triticum urartu (Red wild einkorn) (Crithodium urartu)	75	NA	NA	defense response [GO:0006952]	GO:0006952	DEFL family	NA	NA	NA	NA	NA	NA	NA	NA	EOG09360Y66;	NA	NA	NA	NA	NA	NA	PS00940;	NA	NA	IPR008176;IPR003614;	TRINITY_DN506296_c4_g1_i10	577	G3N-11703-MONOMER	54	46.94	49	24
TRINITY_DN518902_c2_g4_i18	3.59727	0.00482903	Upregulated	444	45.05	474290855	97	6e-41	NA	NA	NA	hypothetical protein TRIUR3_07685 [Triticum urartu]	EMS61292.1	NA	NA	NA	Triticum urartu(Triticum urartu)	NA	NA	NA	NA	NA	NA	NA	NA	NA	NA	NA	NA	NA	NA	NA	NA	NA	NA								TRINITY_DN518902_c2_g4_i18	NA	NA	NA	NA	NA	NA
TRINITY_DN518902_c2_g4_i8	3.59726	0.00587513	Upregulated	490	47.14	474253291	90	2e-65	NA	NA	NA	hypothetical protein TRIUR3_15065 [Triticum urartu]	EMS60276.1	NA	NA	NA	Triticum urartu(Triticum urartu)	NA	NA	NA	NA	NA	NA	NA	NA	NA	NA	NA	NA	NA	NA	NA	NA	NA	NA								TRINITY_DN518902_c2_g4_i8	NA	NA	NA	NA	NA	NA
TRINITY_DN510269_c2_g2_i2	3.59163	0.0105769	Upregulated	983	49.95	475621439	95	2e-101	M8C2H1	NA	NA	Putative invertase inhibitor [Aegilops tauschii]	EMT31480.1	unreviewed	Putative invertase inhibitor	F775_31627	Aegilops tauschii (Tausch's goatgrass) (Aegilops squarrosa)	175	NA	NA	enzyme inhibitor activity [GO:0004857]	GO:0004857	NA	NA	NA	NA	NA	ats:F775_31627;	NA	NA	NA	EOG09360TI8;	NA	NA	NA	NA	PF04043;	TIGR01614;	NA	NA	NA	IPR006501;IPR034088;	TRINITY_DN510269_c2_g2_i2	983	G3C-9594-MONOMER	181	43.45	145	78
TRINITY_DN488130_c1_g1_i6	3.58064	0.0104664	Upregulated	2050	38.63	475464502	99	3e-137	NA	NA	NA	hypothetical protein F775_06355 [Aegilops tauschii]	EMT02158.1	NA	NA	NA	Aegilops tauschii(Aegilops tauschii)	NA	NA	NA	NA	NA	NA	NA	NA	NA	NA	NA	NA	NA	NA	NA	NA	NA	NA								TRINITY_DN488130_c1_g1_i6	NA	NA	NA	NA	NA	NA
TRINITY_DN607899_c0_g1_i1	3.57585	0.0228972	Upregulated	505	44.36	475611493	63	1e-17	M8BSX2	NA	NA	hypothetical protein F775_14277 [Aegilops tauschii]	EMT28105.1	unreviewed	Uncharacterized protein	F775_14277	Aegilops tauschii (Tausch's goatgrass) (Aegilops squarrosa)	90	NA	NA	NA	NA	NA	NA	NA	NA	NA	ats:F775_14277;	NA	NA	NA	EOG09360YLF;			NA								TRINITY_DN607899_c0_g1_i1	NA	NA	NA	NA	NA	NA
TRINITY_DN510269_c2_g2_i1	3.57406	0.0153664	Upregulated	959	50.26	475621439	95	7e-109	M8C2H1	NA	NA	Putative invertase inhibitor [Aegilops tauschii]	EMT31480.1	unreviewed	Putative invertase inhibitor	F775_31627	Aegilops tauschii (Tausch's goatgrass) (Aegilops squarrosa)	175	NA	NA	enzyme inhibitor activity [GO:0004857]	GO:0004857	NA	NA	NA	NA	NA	ats:F775_31627;	NA	NA	NA	EOG09360TI8;	NA	NA	NA	NA	PF04043;	TIGR01614;	NA	NA	NA	IPR006501;IPR034088;	TRINITY_DN510269_c2_g2_i1	959	GN7F-32125-MONOMER	187	48.72	156	77
TRINITY_DN465082_c0_g2_i4	3.56589	0.00493332	Upregulated	399	42.86	475427273	100	5e-33	NA	NA	NA	hypothetical protein F775_26956 [Aegilops tauschii]	EMT01137.1	NA	NA	NA	Aegilops tauschii(Aegilops tauschii)	NA	NA	NA	NA	NA	NA	NA	NA	NA	NA	NA	NA	NA	NA	NA	NA	NA	NA								TRINITY_DN465082_c0_g2_i4	NA	NA	NA	NA	NA	NA
TRINITY_DN509712_c5_g6_i1	3.55006	0.0180158	Upregulated	838	46.3	473860769	94	2e-92	M7Z584	NA	NA	Cytochrome P450 71D8 [Triticum urartu]	EMS47525.1	unreviewed	Cytochrome P450 71D8	TRIUR3_33283	Triticum urartu (Red wild einkorn) (Crithodium urartu)	277	NA	NA	heme binding [GO:0020037]; iron ion binding [GO:0005506]; monooxygenase activity [GO:0004497]; oxidoreductase activity, acting on paired donors, with incorporation or reduction of molecular oxygen [GO:0016705]	GO:0004497; GO:0005506; GO:0016705; GO:0020037	Cytochrome P450 family	NA	NA	NA	NA	NA	NA	NA	NA	EOG09360JWY;	NA	NA	NA	NA	PF00067;	NA	PS00086;	NA	NA	IPR001128;IPR017972;IPR002401;	TRINITY_DN509712_c5_g6_i1	NA	NA	NA	NA	NA	NA
TRINITY_DN477039_c1_g1_i2	3.54376	0.00562295	Upregulated	828	44.32	475620526	100	3e-67	M8CAH5	NA	NA	hypothetical protein F775_25900 [Aegilops tauschii]	EMT31138.1	unreviewed	Uncharacterized protein	F775_25900	Aegilops tauschii (Tausch's goatgrass) (Aegilops squarrosa)	121	NA	NA	NA	NA	NA	NA	NA	NA	NA	ats:F775_25900;	NA	NA	NA	EOG09361A8F;			NA								TRINITY_DN477039_c1_g1_i2	NA	NA	NA	NA	NA	NA
TRINITY_DN503595_c1_g1_i1	3.53967	0.039262	Upregulated	628	44.11	475380993	98	1e-97	NA	NA	NA	hypothetical protein F775_19197 [Aegilops tauschii]	EMT00641.1	NA	NA	NA	Aegilops tauschii(Aegilops tauschii)	NA	NA	NA	NA	NA	NA	NA	NA	NA	NA	NA	NA	NA	NA	NA	NA	NA	NA								TRINITY_DN503595_c1_g1_i1	NA	NA	NA	NA	NA	NA
TRINITY_DN503287_c0_g3_i12	3.53193	0.0138028	Upregulated	1435	42.65	475579607	99	2e-47	NA	NA	NA	hypothetical protein F775_26644 [Aegilops tauschii]	EMT18383.1	NA	NA	NA	Aegilops tauschii(Aegilops tauschii)	NA	NA	NA	NA	NA	NA	NA	NA	NA	NA	NA	NA	NA	NA	NA	NA	NA	NA								TRINITY_DN503287_c0_g3_i12	NA	NA	NA	NA	NA	NA
TRINITY_DN506035_c0_g1_i14	3.52627	0.0315389	Upregulated	1868	58.35	1027074513	100	0	W5EKQ9	NA	NA	nicotianamine synthase [Triticum aestivum]	AND77085	unreviewed	Nicotianamine synthase	NAS6-D	Triticum aestivum (Wheat)	384	NA	NA	nicotianamine synthase activity [GO:0030410]; nicotianamine biosynthetic process [GO:0030418]	GO:0030410; GO:0030418	NA	NA	NA	NA	NA	NA	NA	NA	NA	EOG09360FXW;	NA	NA	NA	NA	PF03059;	NA	PS51142;	NA	NA	IPR004298;IPR029063;	TRINITY_DN506035_c0_g1_i14	1868	G3N-7469-MONOMER	330	98.79	330	4
TRINITY_DN501911_c5_g8_i1	3.52253	0.0278628	Upregulated	404	63.86	326506466	90	2e-59	F2CUN0	0	NA	predicted protein [Hordeum vulgare subsp. vulgare]	326506466	unreviewed	Predicted protein	NA	Hordeum vulgare subsp. vulgare (Domesticated barley)	212																	NA								TRINITY_DN501911_c5_g8_i1	NA	NA	NA	NA	NA	NA
TRINITY_DN520150_c0_g1_i3	3.50129	0.0117071	Upregulated	678	46.61	474193207	97	1e-42	M7ZF01	NA	NA	hypothetical protein TRIUR3_28764 [Triticum urartu]	EMS58216.1	unreviewed	Uncharacterized protein	TRIUR3_28764	Triticum urartu (Red wild einkorn) (Crithodium urartu)	92	NA	NA	NA	NA	NA	NA	NA	NA	NA	NA	NA	NA	NA	EOG09361FST;			NA								TRINITY_DN520150_c0_g1_i3	NA	NA	NA	NA	NA	NA
TRINITY_DN513542_c0_g3_i8	3.49727	0.0447562	Upregulated	2771	40.49	474375533	90	9e-81	NA	NA	NA	hypothetical protein TRIUR3_09966 [Triticum urartu]	EMS64191.1	NA	NA	NA	Triticum urartu(Triticum urartu)	NA	NA	NA	NA	NA	NA	NA	NA	NA	NA	NA	NA	NA	NA	NA	NA	NA	NA								TRINITY_DN513542_c0_g3_i8	NA	NA	NA	NA	NA	NA
TRINITY_DN436733_c0_g1_i3	3.48379	0.0457335	Upregulated	927	52.43	NA	NA	NA	NA	NA	NA	NA	NA	NA	NA	NA	NA	NA	NA	NA	NA	NA	NA	NA	NA	NA	NA	NA	NA	NA	NA	NA	NA	NA	NA	NA	NA	NA	NA	NA	NA	NA	TRINITY_DN436733_c0_g1_i3	NA	NA	NA	NA	NA	NA
TRINITY_DN498959_c0_g3_i4	3.48276	0.043084	Upregulated	1476	50.07	475624881	83	2e-62	M8CF16	NA	NA	Homeobox-leucine zipper protein ROC8 [Aegilops tauschii]	EMT32783.1	unreviewed	Homeobox-leucine zipper protein ROC8	F775_22260	Aegilops tauschii (Tausch's goatgrass) (Aegilops squarrosa)	136	NA	NA	nucleus [GO:0005634]; DNA binding [GO:0003677]	GO:0003677; GO:0005634	NA	NA	NA	NA	NA	ats:F775_22260;	NA	NA	NA	EOG09361BBT;	NA	NA	NA	NA	PF00046;	NA	NA	NA	SUBCELLULAR LOCATION: Nucleus {ECO:0000256|RuleBase:RU000682}.	IPR009057;IPR001356;	TRINITY_DN498959_c0_g3_i4	NA	NA	NA	NA	NA	NA
TRINITY_DN455256_c0_g1_i5	3.48196	0.0151946	Upregulated	600	51.17	474320007	99	3e-40	NA	NA	NA	hypothetical protein TRIUR3_14427 [Triticum urartu]	EMS62223.1	NA	NA	NA	Triticum urartu(Triticum urartu)	NA	NA	NA	NA	NA	NA	NA	NA	NA	NA	NA	NA	NA	NA	NA	NA	NA	NA								TRINITY_DN455256_c0_g1_i5	NA	NA	NA	NA	NA	NA
TRINITY_DN470218_c1_g1_i4	3.47216	0.015381	Upregulated	628	50.8	474002265	99	2e-39	M7YXA9	NA	NA	Defensin Tk-AMP-D1.1 [Triticum urartu]	EMS52277.1	unreviewed	Defensin Tk-AMP-D1.1	TRIUR3_12197	Triticum urartu (Red wild einkorn) (Crithodium urartu)	77	NA	NA	defense response [GO:0006952]	GO:0006952	DEFL family	NA	NA	NA	NA	NA	NA	NA	NA	EOG09360Z6H;	NA	NA	NA	NA	NA	NA	PS00940;	NA	NA	IPR008176;IPR003614;	TRINITY_DN470218_c1_g1_i4	628	G3N-11703-MONOMER	54	49.02	51	25
TRINITY_DN510269_c2_g2_i4	3.45126	0.0154787	Upregulated	983	48.83	475621439	92	3e-105	M8C2H1	NA	NA	Putative invertase inhibitor [Aegilops tauschii]	EMT31480.1	unreviewed	Putative invertase inhibitor	F775_31627	Aegilops tauschii (Tausch's goatgrass) (Aegilops squarrosa)	175	NA	NA	enzyme inhibitor activity [GO:0004857]	GO:0004857	NA	NA	NA	NA	NA	ats:F775_31627;	NA	NA	NA	EOG09360TI8;	NA	NA	NA	NA	PF04043;	TIGR01614;	NA	NA	NA	IPR006501;IPR034088;	TRINITY_DN510269_c2_g2_i4	983	G3G-8324-MONOMER	189	48.21	168	82
TRINITY_DN521114_c1_g1_i5	3.44477	0.0406551	Upregulated	4058	50.52	326505154	98	0	F2E6J2	0	NA	predicted protein [Hordeum vulgare subsp. vulgare]	326505154	unreviewed	Sucrose synthase (EC 2.4.1.13)	NA	Hordeum vulgare subsp. vulgare (Domesticated barley)	815	2.4.1.13	NA	sucrose synthase activity [GO:0016157]; sucrose metabolic process [GO:0005985]	GO:0005985; GO:0016157	Glycosyltransferase 1 family, Plant sucrose synthase subfamily	NA	NA	NA	NA	NA	NA	NA	NA	NA	NA	NA	NA	NA	PF00534;PF00862;	TIGR02470;	NA	NA	NA	IPR001296;IPR000368;IPR012820;	TRINITY_DN521114_c1_g1_i5	4058	G2T-9879-MONOMER	474	91.77	474	39
TRINITY_DN469217_c0_g1_i1	3.44387	0.0218393	Upregulated	838	43.2	475620585	97	2e-31	M8CAJ9	NA	NA	hypothetical protein F775_07319 [Aegilops tauschii]	EMT31163.1	unreviewed	Uncharacterized protein	F775_07319	Aegilops tauschii (Tausch's goatgrass) (Aegilops squarrosa)	74	NA	NA	NA	NA	NA	NA	NA	NA	NA	ats:F775_07319;	NA	NA	NA	EOG09361C7L;			NA								TRINITY_DN469217_c0_g1_i1	NA	NA	NA	NA	NA	NA
TRINITY_DN488130_c1_g1_i5	3.44299	0.0155557	Upregulated	2131	38.53	475464502	99	3e-136	NA	NA	NA	hypothetical protein F775_06355 [Aegilops tauschii]	EMT02158.1	NA	NA	NA	Aegilops tauschii(Aegilops tauschii)	NA	NA	NA	NA	NA	NA	NA	NA	NA	NA	NA	NA	NA	NA	NA	NA	NA	NA								TRINITY_DN488130_c1_g1_i5	NA	NA	NA	NA	NA	NA
TRINITY_DN501911_c5_g9_i9	3.44149	0.0379265	Upregulated	404	70.79	326491083	87	8e-54	F2EE69	0	NA	predicted protein [Hordeum vulgare subsp. vulgare]	326491083	unreviewed	Predicted protein	NA	Hordeum vulgare subsp. vulgare (Domesticated barley)	217																	NA								TRINITY_DN501911_c5_g9_i9	NA	NA	NA	NA	NA	NA
TRINITY_DN517644_c2_g3_i1	3.4403	0.0472577	Upregulated	2191	58.92	475573279	94	0	NA	NA	NA	hypothetical protein F775_09866 [Aegilops tauschii]	EMT16702.1	NA	NA	NA	Aegilops tauschii(Aegilops tauschii)	NA	NA	NA	NA	NA	NA	NA	NA	NA	NA	NA	NA	NA	NA	NA	NA	NA	NA								TRINITY_DN517644_c2_g3_i1	NA	NA	NA	NA	NA	NA
TRINITY_DN518902_c2_g5_i1	3.43951	0.00793914	Upregulated	349	39.54	66840998	97	1e-17	Q4W1F9	0	NA	5a2 protein, partial [Triticum aestivum]	66840998	unreviewed	5a2 protein (Fragment)	5a2	Triticum aestivum (Wheat)	94	NA	NA	NA	NA	NA	NA	NA	NA	NA	NA	NA	NA	NA	NA	NA	NA	NA	NA	PF14368;	NA	NA	NA	NA	IPR016140;	TRINITY_DN518902_c2_g5_i1	NA	NA	NA	NA	NA	NA
TRINITY_DN500204_c2_g1_i15	3.43568	0.0479763	Upregulated	345	62.61	474367975	97	7e-35	NA	NA	NA	hypothetical protein TRIUR3_04555 [Triticum urartu]	EMS63622.1	NA	NA	NA	Triticum urartu(Triticum urartu)	NA	NA	NA	NA	NA	NA	NA	NA	NA	NA	NA	NA	NA	NA	NA	NA	NA	NA								TRINITY_DN500204_c2_g1_i15	NA	NA	NA	NA	NA	NA
TRINITY_DN490410_c0_g3_i3	3.42289	0.0126458	Upregulated	742	39.08	474392094	97	6e-19	NA	NA	NA	hypothetical protein TRIUR3_27116 [Triticum urartu]	EMS65446.1	NA	NA	NA	Triticum urartu(Triticum urartu)	NA	NA	NA	NA	NA	NA	NA	NA	NA	NA	NA	NA	NA	NA	NA	NA	NA	NA								TRINITY_DN490410_c0_g3_i3	NA	NA	NA	NA	NA	NA
TRINITY_DN518902_c2_g9_i1	3.42258	0.00858479	Upregulated	310	40.97	326525345	100	7e-14	F2EKS0	0	NA	predicted protein, partial [Hordeum vulgare subsp. vulgare]	326525345	unreviewed	Predicted protein (Fragment)	NA	Hordeum vulgare subsp. vulgare (Domesticated barley)	68																	NA								TRINITY_DN518902_c2_g9_i1	NA	NA	NA	NA	NA	NA
TRINITY_DN484381_c0_g1_i3	3.4215	0.0101542	Upregulated	712	36.8	326519895	41	2e-06	F2E950	0	NA	predicted protein [Hordeum vulgare subsp. vulgare]	326519895	unreviewed	Predicted protein	NA	Hordeum vulgare subsp. vulgare (Domesticated barley)	84																	NA								TRINITY_DN484381_c0_g1_i3	NA	NA	NA	NA	NA	NA
TRINITY_DN510615_c0_g2_i1	3.41223	0.0105704	Upregulated	295	57.29	475521216	92	1e-34	NA	NA	NA	Pectinesterase inhibitor [Aegilops tauschii]	EMT06596.1	NA	NA	NA	Aegilops tauschii(Aegilops tauschii)	NA	NA	NA	NA	NA	NA	NA	NA	NA	NA	NA	NA	NA	NA	NA	NA	NA	NA								TRINITY_DN510615_c0_g2_i1	NA	NA	NA	NA	NA	NA
TRINITY_DN502122_c0_g1_i2	3.4086	0.0312677	Upregulated	1406	52.56	475486038	97	0	NA	NA	NA	Vignain [Aegilops tauschii]	EMT03209.1	NA	NA	NA	Aegilops tauschii(Aegilops tauschii)	NA	NA	NA	NA	NA	NA	NA	NA	NA	NA	NA	NA	NA	NA	NA	NA	NA	NA								TRINITY_DN502122_c0_g1_i2	NA	NA	NA	NA	NA	NA
TRINITY_DN487857_c1_g4_i1	3.40648	0.0315426	Upregulated	1119	53.98	357159048	78	4e-104	I1IH18	NA	NA	PREDICTED: zeamatin-like [Brachypodium distachyon]	XP_003578322.1	unreviewed	Uncharacterized protein	LOC100822486 BRADI_4g03290	Brachypodium distachyon (Purple false brome) (Trachynia distachya)	226	NA	NA	NA	NA	NA	NA	NA	NA	NA	bdi:100822486;	NA	XP_003578322.1;	ENOG410JVPG;ENOG41105QU;	EOG09360I01;	NA	NA	NA	PTHR31048;	PF00314;	NA	PS00316;PS51367;	NA	NA	IPR001938;IPR017949;	TRINITY_DN487857_c1_g4_i1	1119	G3G-13533-MONOMER	160	96.9	129	4
TRINITY_DN509256_c2_g1_i4	3.38492	0.033501	Upregulated	1040	51.15	326522124	90	3e-108	F2EA18	0	NA	predicted protein, partial [Hordeum vulgare subsp. vulgare]	326522124	unreviewed	Predicted protein (Fragment)	NA	Hordeum vulgare subsp. vulgare (Domesticated barley)	375	NA	NA	O-methyltransferase activity [GO:0008171]; protein dimerization activity [GO:0046983]	GO:0008171; GO:0046983	Class I-like SAM-binding methyltransferase superfamily, Cation-independent O-methyltransferase family	NA	NA	NA	NA	NA	NA	NA	NA	NA	NA	NA	NA	NA	PF08100;PF00891;	NA	PS51683;	NA	NA	IPR016461;IPR001077;IPR012967;IPR029063;IPR011991;	TRINITY_DN509256_c2_g1_i4	1040	G3C-7510-MONOMER	237	53.16	190	86
TRINITY_DN508148_c0_g1_i3	3.3805	0.0166705	Upregulated	283	39.93	474036628	96	3e-57	M7YZR1	NA	NA	hypothetical protein TRIUR3_00939 [Triticum urartu]	EMS53147.1	unreviewed	Uncharacterized protein	TRIUR3_00939	Triticum urartu (Red wild einkorn) (Crithodium urartu)	380	NA	NA	NA	NA	NA	NA	NA	NA	NA	NA	NA	NA	NA	EOG09360H02;	NA	NA	NA	NA	PF03080;PF14365;	NA	NA	NA	NA	IPR004314;IPR025521;	TRINITY_DN508148_c0_g1_i3	NA	NA	NA	NA	NA	NA
TRINITY_DN497970_c9_g2_i1	3.37929	0.0186141	Upregulated	1606	51.87	669027415	100	0	A0A077RS03	NA	NA	unnamed protein product [Triticum aestivum]	CDM80770	unreviewed	Uncharacterized protein	TRAES_3BF010400470CFD_c1	Triticum aestivum (Wheat)	407	NA	NA	NA	NA	NA	NA	NA	NA	NA	NA	NA	NA	NA	NA	NA	NA	NA	NA	PF03080;PF14365;	NA	NA	NA	NA	IPR004314;IPR025521;	TRINITY_DN497970_c9_g2_i1	NA	NA	NA	NA	NA	NA
TRINITY_DN505208_c2_g1_i1	3.37812	0.0268421	Upregulated	599	39.57	514751918	53	9e-31	K3ZAU4	NA	NA	PREDICTED: ethylene-responsive proteinase inhibitor 1-like [Setaria italica]	XP_004962454.1	unreviewed	Uncharacterized protein	LOC101761065 SETIT_023665mg	Setaria italica (Foxtail millet) (Panicum italicum)	120	NA	NA	serine-type endopeptidase inhibitor activity [GO:0004867]; response to wounding [GO:0009611]	GO:0004867; GO:0009611	NA	NA	NA	NA	NA	sita:101761065;	NA	XP_004962454.1;	ENOG410JTED;ENOG41107XG;	EOG09360XF3;	NA	NA	NA	NA	PF00280;	NA	NA	NA	NA	IPR000864;	TRINITY_DN505208_c2_g1_i1	NA	NA	NA	NA	NA	NA
TRINITY_DN481450_c0_g1_i1	3.37589	0.01183	Upregulated	414	47.58	675396436	96	1e-60	A0A077HCY7	NA	NA	sucrose synthase type 2-1 [Triticum polonicum]	AIL88516	unreviewed	Sucrose synthase (EC 2.4.1.13)	SUS2	Triticum polonicum	816	2.4.1.13	NA	sucrose synthase activity [GO:0016157]; sucrose metabolic process [GO:0005985]	GO:0005985; GO:0016157	Glycosyltransferase 1 family, Plant sucrose synthase subfamily	NA	NA	NA	NA	NA	NA	NA	NA	NA	NA	NA	NA	NA	PF00534;PF00862;	TIGR02470;	NA	NA	NA	IPR001296;IPR000368;IPR012820;	TRINITY_DN481450_c0_g1_i1	NA	NA	NA	NA	NA	NA
TRINITY_DN446535_c0_g1_i2	3.37586	0.00801483	Upregulated	863	51.45	474404619	94	2e-73	NA	NA	NA	Putative invertase inhibitor [Triticum urartu]	EMS66377.1	NA	NA	NA	Triticum urartu(Triticum urartu)	NA	NA	NA	NA	NA	NA	NA	NA	NA	NA	NA	NA	NA	NA	NA	NA	NA	NA								TRINITY_DN446535_c0_g1_i2	NA	NA	NA	NA	NA	NA
TRINITY_DN495268_c4_g3_i5	3.36098	0.0206906	Upregulated	1068	43.16	167859881	77	1e-29	B2C4J7	0	NA	endosperm transfer cell specific PR9 precursor [Triticum aestivum]	167859881	unreviewed	Endosperm transfer cell specific PR9	PR9	Triticum aestivum (Wheat)	78																	NA								TRINITY_DN495268_c4_g3_i5	NA	NA	NA	NA	NA	NA
TRINITY_DN456731_c0_g1_i2	3.34227	0.0196772	Upregulated	916	58.95	475564770	97	0	NA	NA	NA	Beta-fructofuranosidase, soluble isoenzyme I [Aegilops tauschii]	EMT14599.1	NA	NA	NA	Aegilops tauschii(Aegilops tauschii)	NA	NA	NA	NA	NA	NA	NA	NA	NA	NA	NA	NA	NA	NA	NA	NA	NA	NA								TRINITY_DN456731_c0_g1_i2	NA	NA	NA	NA	NA	NA
TRINITY_DN499471_c4_g2_i2	3.31274	0.0146471	Upregulated	2879	53.66	474114298	60	5e-20	M7Z722	NA	NA	hypothetical protein TRIUR3_02021 [Triticum urartu]	EMS55792.1	unreviewed	Uncharacterized protein	TRIUR3_02021	Triticum urartu (Red wild einkorn) (Crithodium urartu)	79	NA	NA	NA	NA	NA	NA	NA	NA	NA	NA	NA	NA	NA	EOG09360XUA;			NA								TRINITY_DN499471_c4_g2_i2	NA	NA	NA	NA	NA	NA
TRINITY_DN490410_c0_g1_i5	3.31239	0.0145614	Upregulated	554	40.97	474209396	82	2e-21	M7ZGN6	NA	NA	hypothetical protein TRIUR3_34913 [Triticum urartu]	EMS58801.1	unreviewed	Uncharacterized protein	TRIUR3_34913	Triticum urartu (Red wild einkorn) (Crithodium urartu)	66	NA	NA	NA	NA	NA	NA	NA	NA	NA	NA	NA	NA	NA	EOG09360ZA4;			NA								TRINITY_DN490410_c0_g1_i5	NA	NA	NA	NA	NA	NA
TRINITY_DN500309_c6_g3_i5	3.29043	0.0334211	Upregulated	3329	49.23	326503650	94	1e-147	F2CU10	0	NA	predicted protein [Hordeum vulgare subsp. vulgare]	326503650	unreviewed	Predicted protein	NA	Hordeum vulgare subsp. vulgare (Domesticated barley)	246	NA	NA	NA	NA	NA	NA	NA	NA	NA	NA	NA	NA	NA	NA	NA	NA	NA	NA	PF00650;	NA	PS50191;	NA	NA	IPR001251;IPR011074;	TRINITY_DN500309_c6_g3_i5	NA	NA	NA	NA	NA	NA
TRINITY_DN499211_c2_g2_i2	3.28704	0.0480641	Upregulated	253	41.5	827354912	100	4e-08	A0A0G3F720	NA	NA	endosperm transfer cell specific PR60 precursor [Triticum aestivum]	AKJ77990	unreviewed	Endosperm transfer cell specific PR60	NA	Triticum aestivum (Wheat)	107	NA	NA	NA	NA	NA	NA	NA	NA	NA	NA	NA	NA	NA	NA	NA	NA	NA	NA	PF14368;	NA	NA	NA	NA	IPR016140;	TRINITY_DN499211_c2_g2_i2	NA	NA	NA	NA	NA	NA
TRINITY_DN513542_c0_g3_i5	3.28524	0.0215858	Upregulated	2594	41.13	474375533	99	1e-103	NA	NA	NA	hypothetical protein TRIUR3_09966 [Triticum urartu]	EMS64191.1	NA	NA	NA	Triticum urartu(Triticum urartu)	NA	NA	NA	NA	NA	NA	NA	NA	NA	NA	NA	NA	NA	NA	NA	NA	NA	NA								TRINITY_DN513542_c0_g3_i5	NA	NA	NA	NA	NA	NA
TRINITY_DN359623_c0_g1_i1	3.28252	0.04888	Upregulated	336	42.26	NA	NA	NA	NA	NA	NA	NA	NA	NA	NA	NA	NA	NA	NA	NA	NA	NA	NA	NA	NA	NA	NA	NA	NA	NA	NA	NA	NA	NA	NA	NA	NA	NA	NA	NA	NA	NA	TRINITY_DN359623_c0_g1_i1	NA	NA	NA	NA	NA	NA
TRINITY_DN501144_c1_g1_i1	3.27789	0.0129577	Upregulated	1147	43.94	474268424	72	2e-33	NA	NA	NA	hypothetical protein TRIUR3_10355 [Triticum urartu]	EMS60785.1	NA	NA	NA	Triticum urartu(Triticum urartu)	NA	NA	NA	NA	NA	NA	NA	NA	NA	NA	NA	NA	NA	NA	NA	NA	NA	NA								TRINITY_DN501144_c1_g1_i1	NA	NA	NA	NA	NA	NA
TRINITY_DN476782_c0_g1_i7	3.26955	0.0217835	Upregulated	1067	57.64	NA	NA	NA	NA	NA	NA	NA	NA	NA	NA	NA	NA	NA	NA	NA	NA	NA	NA	NA	NA	NA	NA	NA	NA	NA	NA	NA	NA	NA	NA	NA	NA	NA	NA	NA	NA	NA	TRINITY_DN476782_c0_g1_i7	NA	NA	NA	NA	NA	NA
TRINITY_DN490410_c0_g3_i4	3.26814	0.023163	Upregulated	771	38.91	475545033	72	4e-22	NA	NA	NA	hypothetical protein F775_29792 [Aegilops tauschii]	EMT10429.1	NA	NA	NA	Aegilops tauschii(Aegilops tauschii)	NA	NA	NA	NA	NA	NA	NA	NA	NA	NA	NA	NA	NA	NA	NA	NA	NA	NA								TRINITY_DN490410_c0_g3_i4	NA	NA	NA	NA	NA	NA
TRINITY_DN491866_c3_g1_i7	3.2636	0.0240868	Upregulated	1054	38.61	475561100	99	5e-52	NA	NA	NA	hypothetical protein F775_26229 [Aegilops tauschii]	EMT13706.1	NA	NA	NA	Aegilops tauschii(Aegilops tauschii)	NA	NA	NA	NA	NA	NA	NA	NA	NA	NA	NA	NA	NA	NA	NA	NA	NA	NA								TRINITY_DN491866_c3_g1_i7	NA	NA	NA	NA	NA	NA
TRINITY_DN492294_c1_g4_i2	3.26298	0.0272404	Upregulated	848	39.86	NA	NA	NA	NA	NA	NA	NA	NA	NA	NA	NA	NA	NA	NA	NA	NA	NA	NA	NA	NA	NA	NA	NA	NA	NA	NA	NA	NA	NA	NA	NA	NA	NA	NA	NA	NA	NA	TRINITY_DN492294_c1_g4_i2	NA	NA	NA	NA	NA	NA
TRINITY_DN499725_c3_g1_i5	3.24003	0.0140109	Upregulated	921	39.31	NA	NA	NA	NA	NA	NA	NA	NA	NA	NA	NA	NA	NA	NA	NA	NA	NA	NA	NA	NA	NA	NA	NA	NA	NA	NA	NA	NA	NA	NA	NA	NA	NA	NA	NA	NA	NA	TRINITY_DN499725_c3_g1_i5	NA	NA	NA	NA	NA	NA
TRINITY_DN441064_c1_g1_i3	3.22783	0.0206906	Upregulated	448	47.54	475496893	48	3e-06	NA	NA	NA	hypothetical protein F775_08043 [Aegilops tauschii]	EMT03943.1	NA	NA	NA	Aegilops tauschii(Aegilops tauschii)	NA	NA	NA	NA	NA	NA	NA	NA	NA	NA	NA	NA	NA	NA	NA	NA	NA	NA								TRINITY_DN441064_c1_g1_i3	NA	NA	NA	NA	NA	NA
TRINITY_DN464779_c0_g1_i3	3.22617	0.012089	Upregulated	1067	49.58	474397402	97	8e-42	NA	NA	NA	hypothetical protein TRIUR3_15666 [Triticum urartu]	EMS65790.1	NA	NA	NA	Triticum urartu(Triticum urartu)	NA	NA	NA	NA	NA	NA	NA	NA	NA	NA	NA	NA	NA	NA	NA	NA	NA	NA								TRINITY_DN464779_c0_g1_i3	NA	NA	NA	NA	NA	NA
TRINITY_DN499471_c4_g2_i5	3.20575	0.0486303	Upregulated	2914	52.54	474114298	60	5e-20	M7Z722	NA	NA	hypothetical protein TRIUR3_02021 [Triticum urartu]	EMS55792.1	unreviewed	Uncharacterized protein	TRIUR3_02021	Triticum urartu (Red wild einkorn) (Crithodium urartu)	79	NA	NA	NA	NA	NA	NA	NA	NA	NA	NA	NA	NA	NA	EOG09360XUA;			NA								TRINITY_DN499471_c4_g2_i5	NA	NA	NA	NA	NA	NA
TRINITY_DN507821_c1_g9_i4	3.2052	0.0316719	Upregulated	631	38.99	473758928	81	1e-91	M7YF45	NA	NA	hypothetical protein TRIUR3_16766 [Triticum urartu]	EMS45757.1	unreviewed	Uncharacterized protein	TRIUR3_16766	Triticum urartu (Red wild einkorn) (Crithodium urartu)	346	NA	NA	NA	NA	NA	NA	NA	NA	NA	NA	NA	NA	NA	EOG09360FBR;	NA	NA	NA	NA	PF03080;	NA	NA	NA	NA	IPR004314;	TRINITY_DN507821_c1_g9_i4	NA	NA	NA	NA	NA	NA
TRINITY_DN499725_c3_g1_i2	3.20275	0.0163256	Upregulated	306	41.83	NA	NA	NA	NA	NA	NA	NA	NA	NA	NA	NA	NA	NA	NA	NA	NA	NA	NA	NA	NA	NA	NA	NA	NA	NA	NA	NA	NA	NA	NA	NA	NA	NA	NA	NA	NA	NA	TRINITY_DN499725_c3_g1_i2	NA	NA	NA	NA	NA	NA
TRINITY_DN491093_c1_g1_i1	3.15819	0.0239682	Upregulated	1340	41.42	475592776	98	4e-98	M8CG72	NA	NA	hypothetical protein F775_31008 [Aegilops tauschii]	EMT22186.1	unreviewed	Uncharacterized protein	F775_31008	Aegilops tauschii (Tausch's goatgrass) (Aegilops squarrosa)	234	NA	NA	NA	NA	NA	NA	NA	NA	NA	ats:F775_31008;	NA	NA	NA	EOG09360FBR;	NA	NA	NA	NA	PF03080;	NA	NA	NA	NA	IPR004314;	TRINITY_DN491093_c1_g1_i1	NA	NA	NA	NA	NA	NA
TRINITY_DN510615_c0_g1_i3	3.15023	0.0254822	Upregulated	858	43.71	475521216	95	2e-48	NA	NA	NA	Pectinesterase inhibitor [Aegilops tauschii]	EMT06596.1	NA	NA	NA	Aegilops tauschii(Aegilops tauschii)	NA	NA	NA	NA	NA	NA	NA	NA	NA	NA	NA	NA	NA	NA	NA	NA	NA	NA								TRINITY_DN510615_c0_g1_i3	NA	NA	NA	NA	NA	NA
TRINITY_DN474855_c0_g3_i1	3.12217	0.0350535	Upregulated	672	51.19	475596575	99	9e-103	M8BNK1	NA	NA	Putative invertase inhibitor [Aegilops tauschii]	EMT23403.1	unreviewed	Putative invertase inhibitor	F775_06910	Aegilops tauschii (Tausch's goatgrass) (Aegilops squarrosa)	172	NA	NA	enzyme inhibitor activity [GO:0004857]	GO:0004857	NA	NA	NA	NA	NA	ats:F775_06910;	NA	NA	NA	EOG09360RGK;	NA	NA	NA	NA	PF04043;	TIGR01614;	NA	NA	NA	IPR006501;IPR034088;	TRINITY_DN474855_c0_g3_i1	672	GN7F-32125-MONOMER	187	45.75	153	77
TRINITY_DN509256_c2_g1_i5	3.1141	0.0182932	Upregulated	1367	59.18	326522124	89	0	F2EA18	0	NA	predicted protein, partial [Hordeum vulgare subsp. vulgare]	326522124	unreviewed	Predicted protein (Fragment)	NA	Hordeum vulgare subsp. vulgare (Domesticated barley)	375	NA	NA	O-methyltransferase activity [GO:0008171]; protein dimerization activity [GO:0046983]	GO:0008171; GO:0046983	Class I-like SAM-binding methyltransferase superfamily, Cation-independent O-methyltransferase family	NA	NA	NA	NA	NA	NA	NA	NA	NA	NA	NA	NA	NA	PF08100;PF00891;	NA	PS51683;	NA	NA	IPR016461;IPR001077;IPR012967;IPR029063;IPR011991;	TRINITY_DN509256_c2_g1_i5	1367	G2T-6808-MONOMER	361	88.77	365	37
TRINITY_DN510615_c0_g1_i8	3.08175	0.0485104	Upregulated	921	43	474139806	94	6e-46	M7ZVW5	NA	NA	hypothetical protein TRIUR3_03887 [Triticum urartu]	EMS56510.1	unreviewed	Uncharacterized protein	TRIUR3_03887	Triticum urartu (Red wild einkorn) (Crithodium urartu)	136	NA	NA	enzyme inhibitor activity [GO:0004857]	GO:0004857	NA	NA	NA	NA	NA	NA	NA	NA	NA	EOG09360OR4;	NA	NA	NA	NA	PF04043;	TIGR01614;	NA	NA	NA	IPR006501;	TRINITY_DN510615_c0_g1_i8	NA	NA	NA	NA	NA	NA
TRINITY_DN497970_c9_g2_i3	3.06384	0.0318215	Upregulated	1493	52.91	669027415	100	0	A0A077RS03	NA	NA	unnamed protein product [Triticum aestivum]	CDM80770	unreviewed	Uncharacterized protein	TRAES_3BF010400470CFD_c1	Triticum aestivum (Wheat)	407	NA	NA	NA	NA	NA	NA	NA	NA	NA	NA	NA	NA	NA	NA	NA	NA	NA	NA	PF03080;PF14365;	NA	NA	NA	NA	IPR004314;IPR025521;	TRINITY_DN497970_c9_g2_i3	NA	NA	NA	NA	NA	NA
TRINITY_DN491866_c3_g1_i4	3.06265	0.0259649	Upregulated	958	41.54	475561100	98	1e-57	NA	NA	NA	hypothetical protein F775_26229 [Aegilops tauschii]	EMT13706.1	NA	NA	NA	Aegilops tauschii(Aegilops tauschii)	NA	NA	NA	NA	NA	NA	NA	NA	NA	NA	NA	NA	NA	NA	NA	NA	NA	NA								TRINITY_DN491866_c3_g1_i4	NA	NA	NA	NA	NA	NA
TRINITY_DN471993_c0_g1_i3	3.02883	0.0334211	Upregulated	1024	41.8	474239339	63	2e-27	M7Z951	NA	NA	hypothetical protein TRIUR3_01951 [Triticum urartu]	EMS59748.1	unreviewed	Uncharacterized protein	TRIUR3_01951	Triticum urartu (Red wild einkorn) (Crithodium urartu)	97	NA	NA	NA	NA	NA	NA	NA	NA	NA	NA	NA	NA	NA	EOG0936195U;			NA								TRINITY_DN471993_c0_g1_i3	NA	NA	NA	NA	NA	NA
TRINITY_DN485812_c1_g7_i2	2.99778	0.0494488	Upregulated	597	42.88	474177201	96	1e-57	M7Z3R1	NA	NA	hypothetical protein TRIUR3_26926 [Triticum urartu]	EMS57793.1	unreviewed	Uncharacterized protein	TRIUR3_26926	Triticum urartu (Red wild einkorn) (Crithodium urartu)	93	NA	NA	NA	NA	NA	NA	NA	NA	NA	NA	NA	NA	NA	EOG09360ZLE;			NA								TRINITY_DN485812_c1_g7_i2	NA	NA	NA	NA	NA	NA
TRINITY_DN521114_c1_g1_i3	2.98523	0.0294277	Upregulated	2716	48.16	326505154	98	0	F2E6J2	0	NA	predicted protein [Hordeum vulgare subsp. vulgare]	326505154	unreviewed	Sucrose synthase (EC 2.4.1.13)	NA	Hordeum vulgare subsp. vulgare (Domesticated barley)	815	2.4.1.13	NA	sucrose synthase activity [GO:0016157]; sucrose metabolic process [GO:0005985]	GO:0005985; GO:0016157	Glycosyltransferase 1 family, Plant sucrose synthase subfamily	NA	NA	NA	NA	NA	NA	NA	NA	NA	NA	NA	NA	NA	PF00534;PF00862;	TIGR02470;	NA	NA	NA	IPR001296;IPR000368;IPR012820;	TRINITY_DN521114_c1_g1_i3	2716	G2T-9879-MONOMER	474	91.77	474	39
TRINITY_DN511102_c0_g1_i2	2.96204	0.0449737	Upregulated	2675	52.22	474290852	99	7e-116	NA	NA	NA	hypothetical protein TRIUR3_07682 [Triticum urartu]	EMS61289.1	NA	NA	NA	Triticum urartu(Triticum urartu)	NA	NA	NA	NA	NA	NA	NA	NA	NA	NA	NA	NA	NA	NA	NA	NA	NA	NA								TRINITY_DN511102_c0_g1_i2	NA	NA	NA	NA	NA	NA
TRINITY_DN518902_c2_g4_i4	2.95636	0.0251691	Upregulated	338	45.86	167859887	96	2e-50	B2C4K0	0	NA	endosperm transfer cell specific PR60 precursor [Triticum aestivum]	167859887	unreviewed	Endosperm transfer cell specific PR60	PR60	Triticum aestivum (Wheat)	107	NA	NA	NA	NA	NA	NA	NA	NA	NA	NA	NA	NA	NA	NA	NA	NA	NA	NA	NA	NA	NA	NA	NA	IPR016140;	TRINITY_DN518902_c2_g4_i4	NA	NA	NA	NA	NA	NA
TRINITY_DN485812_c1_g7_i1	2.94619	0.0330683	Upregulated	567	42.68	474177201	96	9e-58	M7Z3R1	NA	NA	hypothetical protein TRIUR3_26926 [Triticum urartu]	EMS57793.1	unreviewed	Uncharacterized protein	TRIUR3_26926	Triticum urartu (Red wild einkorn) (Crithodium urartu)	93	NA	NA	NA	NA	NA	NA	NA	NA	NA	NA	NA	NA	NA	EOG09360ZLE;			NA								TRINITY_DN485812_c1_g7_i1	NA	NA	NA	NA	NA	NA
TRINITY_DN476782_c0_g1_i3	2.9054	0.0495451	Upregulated	928	57.76	NA	NA	NA	NA	NA	NA	NA	NA	NA	NA	NA	NA	NA	NA	NA	NA	NA	NA	NA	NA	NA	NA	NA	NA	NA	NA	NA	NA	NA	NA	NA	NA	NA	NA	NA	NA	NA	TRINITY_DN476782_c0_g1_i3	NA	NA	NA	NA	NA	NA
TRINITY_DN478278_c0_g1_i5	2.89643	0.029978	Upregulated	864	40.74	474073830	98	6e-18	M7Z3C5	NA	NA	Defensin Tk-AMP-D4 [Triticum urartu]	EMS54457.1	unreviewed	Defensin Tk-AMP-D4	TRIUR3_07702	Triticum urartu (Red wild einkorn) (Crithodium urartu)	74	NA	NA	defense response [GO:0006952]	GO:0006952	DEFL family	NA	NA	NA	NA	NA	NA	NA	NA	EOG09360Y66;	NA	NA	NA	NA	NA	NA	PS00940;	NA	NA	IPR008176;IPR003614;	TRINITY_DN478278_c0_g1_i5	NA	NA	NA	NA	NA	NA
TRINITY_DN510231_c1_g2_i2	2.87918	0.0429064	Upregulated	1125	59.38	20257409	98	4e-140	Q8S4P7	0	NA	thaumatin-like protein [Triticum aestivum]	20257409	unreviewed	Thaumatin-like protein	NA	Triticum aestivum (Wheat)	225	NA	NA	NA	NA	NA	NA	NA	NA	NA	NA	NA	NA	NA	NA	NA	NA	NA	PTHR31048;	PF00314;	NA	PS00316;PS51367;	NA	NA	IPR001938;IPR017949;	TRINITY_DN510231_c1_g2_i2	1125	G2Z-10237-MONOMER	241	45.83	216	94
TRINITY_DN521114_c1_g1_i11	2.87718	0.0436725	Upregulated	1209	52.27	474403224	99	0	NA	NA	NA	Sucrose synthase 1 [Triticum urartu]	EMS66266.1	NA	NA	NA	Triticum urartu(Triticum urartu)	NA	NA	NA	NA	NA	NA	NA	NA	NA	NA	NA	NA	NA	NA	NA	NA	NA	NA								TRINITY_DN521114_c1_g1_i11	1209	GDQC-105920-MONOMER	383	71.29	310	88
TRINITY_DN518902_c2_g10_i1	2.87533	0.0472577	Upregulated	325	43.38	473808826	98	4e-26	M7Z322	NA	NA	hypothetical protein TRIUR3_32742 [Triticum urartu]	EMS46765.1	unreviewed	Uncharacterized protein	TRIUR3_32742	Triticum urartu (Red wild einkorn) (Crithodium urartu)	53																	NA								TRINITY_DN518902_c2_g10_i1	NA	NA	NA	NA	NA	NA
TRINITY_DN510231_c1_g2_i4	2.85774	0.0495571	Upregulated	961	60.67	20257409	96	2e-139	Q8S4P7	0	NA	thaumatin-like protein [Triticum aestivum]	20257409	unreviewed	Thaumatin-like protein	NA	Triticum aestivum (Wheat)	225	NA	NA	NA	NA	NA	NA	NA	NA	NA	NA	NA	NA	NA	NA	NA	NA	NA	PTHR31048;	PF00314;	NA	PS00316;PS51367;	NA	NA	IPR001938;IPR017949;	TRINITY_DN510231_c1_g2_i4	961	G2Z-10237-MONOMER	241	46.73	214	95
TRINITY_DN446535_c0_g1_i1	2.84832	0.0455378	Upregulated	836	50.6	474404619	92	2e-57	NA	NA	NA	Putative invertase inhibitor [Triticum urartu]	EMS66377.1	NA	NA	NA	Triticum urartu(Triticum urartu)	NA	NA	NA	NA	NA	NA	NA	NA	NA	NA	NA	NA	NA	NA	NA	NA	NA	NA								TRINITY_DN446535_c0_g1_i1	NA	NA	NA	NA	NA	NA
TRINITY_DN475019_c1_g2_i1	2.84533	0.0371911	Upregulated	1396	54.15	475503183	95	4e-99	NA	NA	NA	hypothetical protein F775_29472 [Aegilops tauschii]	EMT04511.1	NA	NA	NA	Aegilops tauschii(Aegilops tauschii)	NA	NA	NA	NA	NA	NA	NA	NA	NA	NA	NA	NA	NA	NA	NA	NA	NA	NA								TRINITY_DN475019_c1_g2_i1	NA	NA	NA	NA	NA	NA
TRINITY_DN518902_c2_g13_i1	2.81684	0.0344116	Upregulated	209	38.76	474219339	88	5e-06	M7Z7K0	NA	NA	hypothetical protein TRIUR3_21455 [Triticum urartu]	EMS59168.1	unreviewed	Uncharacterized protein	TRIUR3_21455	Triticum urartu (Red wild einkorn) (Crithodium urartu)	117	NA	NA	NA	NA	NA	NA	NA	NA	NA	NA	NA	NA	NA	EOG09360TIG;			NA								TRINITY_DN518902_c2_g13_i1	NA	NA	NA	NA	NA	NA
TRINITY_DN499725_c3_g1_i9	2.79289	0.0384684	Upregulated	630	39.37	NA	NA	NA	NA	NA	NA	NA	NA	NA	NA	NA	NA	NA	NA	NA	NA	NA	NA	NA	NA	NA	NA	NA	NA	NA	NA	NA	NA	NA	NA	NA	NA	NA	NA	NA	NA	NA	TRINITY_DN499725_c3_g1_i9	NA	NA	NA	NA	NA	NA
TRINITY_DN503595_c1_g1_i2	2.76062	0.0448001	Upregulated	1095	45.94	474036628	94	0	M7YZR1	NA	NA	hypothetical protein TRIUR3_00939 [Triticum urartu]	EMS53147.1	unreviewed	Uncharacterized protein	TRIUR3_00939	Triticum urartu (Red wild einkorn) (Crithodium urartu)	380	NA	NA	NA	NA	NA	NA	NA	NA	NA	NA	NA	NA	NA	EOG09360H02;	NA	NA	NA	NA	PF03080;PF14365;	NA	NA	NA	NA	IPR004314;IPR025521;	TRINITY_DN503595_c1_g1_i2	1095	G3G-12720-MONOMER	380	93.75	320	20
TRINITY_DN505493_c0_g1_i1	2.73257	0.0411159	Upregulated	1292	42.26	475504578	90	6e-68	NA	NA	NA	hypothetical protein F775_27332 [Aegilops tauschii]	EMT04651.1	NA	NA	NA	Aegilops tauschii(Aegilops tauschii)	NA	NA	NA	NA	NA	NA	NA	NA	NA	NA	NA	NA	NA	NA	NA	NA	NA	NA								TRINITY_DN505493_c0_g1_i1	NA	NA	NA	NA	NA	NA
TRINITY_DN523935_c5_g6_i2	-2.62081	0.0456625	Downregulated	373	44.24	473950969	66	9e-10	M7YJR2	NA	NA	Protein ROOT HAIR DEFECTIVE 3-like protein 1 [Triticum urartu]	EMS50703.1	unreviewed	Protein ROOT HAIR DEFECTIVE 3-like protein 1	TRIUR3_01413	Triticum urartu (Red wild einkorn) (Crithodium urartu)	641	NA	NA	integral component of membrane [GO:0016021]	GO:0016021	NA	NA	NA	NA	NA	NA	NA	NA	NA	EOG0936045G;	NA	NA	NA	NA	PF05879;	NA	NA	NA	NA	IPR008803;	TRINITY_DN523935_c5_g6_i2	NA	NA	NA	NA	NA	NA
TRINITY_DN481242_c0_g2_i1	-2.66952	0.0391478	Downregulated	211	52.13	475627697	80	2e-23	N1R5T4	NA	NA	Putative chromatin-remodeling complex ATPase chain [Aegilops tauschii]	EMT33750.1	unreviewed	Putative chromatin-remodeling complex ATPase chain	F775_01832	Aegilops tauschii (Tausch's goatgrass) (Aegilops squarrosa)	950	NA	NA	nucleus [GO:0005634]; ATP binding [GO:0005524]; DNA binding [GO:0003677]; hydrolase activity, acting on acid anhydrides, in phosphorus-containing anhydrides [GO:0016818]; nucleosome binding [GO:0031491]; ATP-dependent chromatin remodeling [GO:0043044]	GO:0003677; GO:0005524; GO:0005634; GO:0016818; GO:0031491; GO:0043044	NA	NA	NA	NA	NA	ats:F775_01832;	NA	NA	NA	EOG093601M5;	NA	NA	NA	NA	PF00271;PF09111;PF00176;	NA	PS51192;PS51194;PS51293;	NA	SUBCELLULAR LOCATION: Nucleus {ECO:0000256|SAAS:SAAS00548613}.	IPR014001;IPR001650;IPR009057;IPR015194;IPR027417;IPR001005;IPR017884;IPR015195;IPR000330;	TRINITY_DN481242_c0_g2_i1	NA	NA	NA	NA	NA	NA
TRINITY_DN127639_c0_g2_i1	-2.67981	0.0498441	Downregulated	364	36.54	NA	NA	NA	NA	NA	NA	NA	NA	NA	NA	NA	NA	NA	NA	NA	NA	NA	NA	NA	NA	NA	NA	NA	NA	NA	NA	NA	NA	NA	NA	NA	NA	NA	NA	NA	NA	NA	TRINITY_DN127639_c0_g2_i1	NA	NA	NA	NA	NA	NA
TRINITY_DN523088_c49_g4_i1	-2.69322	0.0334211	Downregulated	501	52.1	475592319	95	1e-19	M8BJ88	NA	NA	AP-2 complex subunit mu [Aegilops tauschii]	EMT22034.1	unreviewed	AP-2 complex subunit mu	F775_31478	Aegilops tauschii (Tausch's goatgrass) (Aegilops squarrosa)	711	NA	NA	clathrin adaptor complex [GO:0030131]; intracellular protein transport [GO:0006886]; vesicle-mediated transport [GO:0016192]	GO:0006886; GO:0016192; GO:0030131	Adaptor complexes medium subunit family	NA	NA	NA	NA	ats:F775_31478;	NA	NA	NA	EOG093609TN;	NA	NA	NA	NA	PF00928;	NA	PS00990;PS51072;	NA	NA	IPR001392;IPR018240;IPR011012;IPR028565;	TRINITY_DN523088_c49_g4_i1	NA	NA	NA	NA	NA	NA
TRINITY_DN834779_c0_g1_i1	-2.70863	0.0446284	Downregulated	354	36.72	734423766	59	2e-06	A0A0B2SB97	NA	NA	hypothetical protein glysoja_020097, partial [Glycine soja]	KHN42385	unreviewed	Uncharacterized protein (Fragment)	glysoja_020097	Glycine soja (Wild soybean)	37																	NA								TRINITY_DN834779_c0_g1_i1	NA	NA	NA	NA	NA	NA
TRINITY_DN523088_c49_g10_i2	-2.74127	0.0469126	Downregulated	1348	54.01	473887773	94	2e-12	M7ZJL5	NA	NA	hypothetical protein TRIUR3_27912 [Triticum urartu]	EMS48284.1	unreviewed	Uncharacterized protein	TRIUR3_27912	Triticum urartu (Red wild einkorn) (Crithodium urartu)	260	NA	NA	NA	NA	NA	NA	NA	NA	NA	NA	NA	NA	NA	EOG09360QGD;	NA	NA	NA	NA	PF00134;	NA	NA	NA	NA	IPR013763;IPR006671;	TRINITY_DN523088_c49_g10_i2	NA	NA	NA	NA	NA	NA
TRINITY_DN523935_c5_g7_i2	-2.78121	0.0320057	Downregulated	224	55.36	475523915	88	1e-12	NA	NA	NA	Putative protease Do-like 14 [Aegilops tauschii]	EMT06956.1	NA	NA	NA	Aegilops tauschii(Aegilops tauschii)	NA	NA	NA	NA	NA	NA	NA	NA	NA	NA	NA	NA	NA	NA	NA	NA	NA	NA								TRINITY_DN523935_c5_g7_i2	NA	NA	NA	NA	NA	NA
TRINITY_DN523971_c21_g1_i5	-2.78184	0.0243327	Downregulated	5742	38.54	284434712	42	9e-16	D3IVS0	NA	NA	putative retrotransposon protein [Phyllostachys edulis]	ADB85410.1	unreviewed	Putative retrotransposon protein	NA	Phyllostachys edulis	336																	NA								TRINITY_DN523971_c21_g1_i5	NA	NA	NA	NA	NA	NA
TRINITY_DN513416_c36_g16_i12	-2.78317	0.0218657	Downregulated	598	42.14	475608389	85	6e-11	M8CIC6	NA	NA	hypothetical protein F775_23702 [Aegilops tauschii]	EMT27022.1	unreviewed	Uncharacterized protein	F775_23702	Aegilops tauschii (Tausch's goatgrass) (Aegilops squarrosa)	208	NA	NA	NA	NA	NA	NA	NA	NA	NA	ats:F775_23702;	NA	NA	NA	EOG09360PW1;			NA								TRINITY_DN513416_c36_g16_i12	NA	NA	NA	NA	NA	NA
TRINITY_DN496011_c1_g2_i3	-2.78442	0.0339003	Downregulated	280	46.43	474221371	86	2e-16	M7ZI02	NA	NA	Threonyl-tRNA synthetase, mitochondrial [Triticum urartu]	EMS59266.1	unreviewed	Threonyl-tRNA synthetase, mitochondrial	TRIUR3_01691	Triticum urartu (Red wild einkorn) (Crithodium urartu)	1047	NA	NA	cytoplasm [GO:0005737]; integral component of membrane [GO:0016021]; ATP binding [GO:0005524]; threonine-tRNA ligase activity [GO:0004829]; tRNA-intron endonuclease activity [GO:0000213]; threonyl-tRNA aminoacylation [GO:0006435]; tRNA splicing, via endonucleolytic cleavage and ligation [GO:0006388]	GO:0000213; GO:0004829; GO:0005524; GO:0005737; GO:0006388; GO:0006435; GO:0016021	NA	NA	NA	NA	NA	NA	NA	NA	NA	EOG093603QZ;	NA	NA	NA	PTHR11451;	PF03129;PF02824;PF00587;PF01974;PF02778;PF07973;	TIGR00418;	PS50862;	NA	NA	IPR002314;IPR006195;IPR004154;IPR012675;IPR004095;IPR012676;IPR002320;IPR018163;IPR033728;IPR006677;IPR006678;IPR012947;	TRINITY_DN496011_c1_g2_i3	NA	NA	NA	NA	NA	NA
TRINITY_DN523985_c18_g1_i2	-2.79615	0.0276339	Downregulated	9041	43.76	77554693	68	0	Q2QTQ7	0	NA	retrotransposon protein, putative, unclassified [Oryza sativa Japonica Group]	77554693	unreviewed	Retrotransposon protein, putative, unclassified	LOC_Os12g18840	Oryza sativa subsp. japonica (Rice)	1226	NA	NA	nucleic acid binding [GO:0003676]; RNA-DNA hybrid ribonuclease activity [GO:0004523]; DNA integration [GO:0015074]	GO:0003676; GO:0004523; GO:0015074	NA	NA	NA	NA	NA	NA	NA	NA	KOG0017;COG2801;	NA	NA	NA	NA	NA	PF00665;PF00078;	NA	PS50994;PS50879;	NA	NA	IPR001584;IPR021109;IPR012337;IPR002156;IPR000477;	TRINITY_DN523985_c18_g1_i2	NA	NA	NA	NA	NA	NA
TRINITY_DN875694_c0_g1_i1	-2.80251	0.0281926	Downregulated	287	43.21	147817638	45	1e-08	A5AF12	0	NA	hypothetical protein VITISV_004037 [Vitis vinifera]	147817638	unreviewed	Putative uncharacterized protein	VITISV_004037	Vitis vinifera (Grape)	480	NA	NA	integral component of membrane [GO:0016021]; nucleic acid binding [GO:0003676]; zinc ion binding [GO:0008270]	GO:0003676; GO:0008270; GO:0016021	NA	NA	NA	NA	NA	NA	NA	NA	NA	NA	NA	NA	NA	NA	PF00076;PF00098;	NA	PS50102;PS50158;	NA	NA	IPR000504;IPR001878;	TRINITY_DN875694_c0_g1_i1	NA	NA	NA	NA	NA	NA
TRINITY_DN507478_c1_g1_i6	-2.80954	0.0453979	Downregulated	1129	38.18	475623019	86	2e-14	M8CWI9	NA	NA	Disease resistance protein RPS2 [Aegilops tauschii]	EMT32062.1	unreviewed	Disease resistance protein RPS2	F775_02380	Aegilops tauschii (Tausch's goatgrass) (Aegilops squarrosa)	1153	NA	NA	ADP binding [GO:0043531]; ATP binding [GO:0005524]; protein kinase activity [GO:0004672]	GO:0004672; GO:0005524; GO:0043531	NA	NA	NA	NA	NA	ats:F775_02380;	NA	NA	NA	EOG093600PW;	NA	NA	NA	NA	PF13855;PF00931;PF00069;	NA	PS51450;PS00107;PS50011;PS00108;	NA	NA	IPR003593;IPR011009;IPR032675;IPR001611;IPR003591;IPR002182;IPR027417;IPR000719;IPR017441;IPR008271;IPR011991;	TRINITY_DN507478_c1_g1_i6	NA	NA	NA	NA	NA	NA
TRINITY_DN507478_c1_g1_i1	-2.81046	0.0499614	Downregulated	1167	39.25	475623019	89	4e-14	M8CWI9	NA	NA	Disease resistance protein RPS2 [Aegilops tauschii]	EMT32062.1	unreviewed	Disease resistance protein RPS2	F775_02380	Aegilops tauschii (Tausch's goatgrass) (Aegilops squarrosa)	1153	NA	NA	ADP binding [GO:0043531]; ATP binding [GO:0005524]; protein kinase activity [GO:0004672]	GO:0004672; GO:0005524; GO:0043531	NA	NA	NA	NA	NA	ats:F775_02380;	NA	NA	NA	EOG093600PW;	NA	NA	NA	NA	PF13855;PF00931;PF00069;	NA	PS51450;PS00107;PS50011;PS00108;	NA	NA	IPR003593;IPR011009;IPR032675;IPR001611;IPR003591;IPR002182;IPR027417;IPR000719;IPR017441;IPR008271;IPR011991;	TRINITY_DN507478_c1_g1_i1	NA	NA	NA	NA	NA	NA
TRINITY_DN517782_c37_g4_i3	-2.82113	0.0313093	Downregulated	617	50.73	474238252	86	4e-07	M7ZJ54	NA	NA	hypothetical protein TRIUR3_32652 [Triticum urartu]	EMS59661.1	unreviewed	Uncharacterized protein	TRIUR3_32652	Triticum urartu (Red wild einkorn) (Crithodium urartu)	861	NA	NA	NA	NA	NA	NA	NA	NA	NA	NA	NA	NA	NA	EOG09360CAG;	NA	NA	NA	NA	NA	NA	NA	NA	NA	IPR001810;IPR032675;	TRINITY_DN517782_c37_g4_i3	NA	NA	NA	NA	NA	NA
TRINITY_DN523807_c8_g1_i2	-2.82254	0.0299256	Downregulated	3683	43.12	23928444	53	0	Q8H6I4	0	NA	putative gag-pol polyprotein [Zea mays]	23928444	unreviewed	Putative gag-pol polyprotein	NA	Zea mays (Maize)	2319	NA	NA	nucleic acid binding [GO:0003676]; zinc ion binding [GO:0008270]; DNA integration [GO:0015074]	GO:0003676; GO:0008270; GO:0015074	NA	NA	NA	NA	NA	NA	NA	NA	NA	NA	NA	NA	NA	NA	PF13976;PF00665;PF07727;PF00098;	NA	PS50994;PS50158;	NA	NA	IPR025724;IPR001584;IPR012337;IPR013103;IPR001878;	TRINITY_DN523807_c8_g1_i2	NA	NA	NA	NA	NA	NA
TRINITY_DN519773_c22_g15_i1	-2.86635	0.0381468	Downregulated	499	52.91	475495131	71	4e-26	NA	NA	NA	Pentatricopeptide repeat-containing protein [Aegilops tauschii]	EMT03815.1	NA	NA	NA	Aegilops tauschii(Aegilops tauschii)	NA	NA	NA	NA	NA	NA	NA	NA	NA	NA	NA	NA	NA	NA	NA	NA	NA	NA								TRINITY_DN519773_c22_g15_i1	NA	NA	NA	NA	NA	NA
TRINITY_DN439065_c0_g3_i1	-2.88288	0.0353435	Downregulated	267	49.06	NA	NA	NA	NA	NA	NA	NA	NA	NA	NA	NA	NA	NA	NA	NA	NA	NA	NA	NA	NA	NA	NA	NA	NA	NA	NA	NA	NA	NA	NA	NA	NA	NA	NA	NA	NA	NA	TRINITY_DN439065_c0_g3_i1	NA	NA	NA	NA	NA	NA
TRINITY_DN639533_c0_g1_i1	-2.89864	0.0441868	Downregulated	470	59.79	326526379	89	3e-29	F2DQ35	0	NA	predicted protein [Hordeum vulgare subsp. vulgare]	326526379	unreviewed	Predicted protein	NA	Hordeum vulgare subsp. vulgare (Domesticated barley)	92	NA	NA	extracellular region [GO:0005576]; serine-type endopeptidase inhibitor activity [GO:0004867]	GO:0004867; GO:0005576	Bowman-Birk serine protease inhibitor family	NA	NA	NA	NA	NA	NA	NA	NA	NA	NA	NA	NA	NA	PF00228;	NA	NA	NA	NA	IPR000877;	TRINITY_DN639533_c0_g1_i1	NA	NA	NA	NA	NA	NA
TRINITY_DN475314_c40_g15_i7	-2.94198	0.0410758	Downregulated	331	45.62	474111011	80	5e-25	M7ZTC7	NA	NA	Tryptophanyl-tRNA synthetase, cytoplasmic [Triticum urartu]	EMS55590.1	unreviewed	Tryptophanyl-tRNA synthetase, cytoplasmic	TRIUR3_17018	Triticum urartu (Red wild einkorn) (Crithodium urartu)	275	NA	NA	cytoplasm [GO:0005737]; ATP binding [GO:0005524]; tryptophan-tRNA ligase activity [GO:0004830]; tryptophanyl-tRNA aminoacylation [GO:0006436]	GO:0004830; GO:0005524; GO:0005737; GO:0006436	NA	NA	NA	NA	NA	NA	NA	NA	NA	NA	NA	NA	NA	NA	NA	NA	NA	NA	NA	IPR014729;IPR002306;	TRINITY_DN475314_c40_g15_i7	NA	NA	NA	NA	NA	NA
TRINITY_DN504384_c47_g9_i1	-2.96045	0.0157014	Downregulated	1320	40.23	721687712	43	9e-10	NA	NA	NA	PREDICTED: uncharacterized protein LOC100845012 [Brachypodium distachyon]	XP_010239327	NA	NA	NA	Brachypodium distachyon(NA)	NA	NA	NA	NA	NA	NA	NA	NA	NA	NA	NA	NA	NA	NA	NA	NA	NA	NA								TRINITY_DN504384_c47_g9_i1	NA	NA	NA	NA	NA	NA
TRINITY_DN461585_c0_g1_i5	-3.02774	0.049754	Downregulated	622	36.01	NA	NA	NA	NA	NA	NA	NA	NA	NA	NA	NA	NA	NA	NA	NA	NA	NA	NA	NA	NA	NA	NA	NA	NA	NA	NA	NA	NA	NA	NA	NA	NA	NA	NA	NA	NA	NA	TRINITY_DN461585_c0_g1_i5	NA	NA	NA	NA	NA	NA
TRINITY_DN510617_c6_g3_i2	-3.04941	0.0226846	Downregulated	395	61.77	NA	NA	NA	NA	NA	NA	NA	NA	NA	NA	NA	NA	NA	NA	NA	NA	NA	NA	NA	NA	NA	NA	NA	NA	NA	NA	NA	NA	NA	NA	NA	NA	NA	NA	NA	NA	NA	TRINITY_DN510617_c6_g3_i2	NA	NA	NA	NA	NA	NA
TRINITY_DN509875_c0_g2_i9	-3.0559	0.0129101	Downregulated	2333	51.14	475446239	96	5e-161	NA	NA	NA	hypothetical protein F775_02181 [Aegilops tauschii]	EMT01560.1	NA	NA	NA	Aegilops tauschii(Aegilops tauschii)	NA	NA	NA	NA	NA	NA	NA	NA	NA	NA	NA	NA	NA	NA	NA	NA	NA	NA								TRINITY_DN509875_c0_g2_i9	NA	NA	NA	NA	NA	NA
TRINITY_DN328639_c0_g1_i1	-3.05684	0.0102778	Downregulated	530	45.85	NA	NA	NA	NA	NA	NA	NA	NA	NA	NA	NA	NA	NA	NA	NA	NA	NA	NA	NA	NA	NA	NA	NA	NA	NA	NA	NA	NA	NA	NA	NA	NA	NA	NA	NA	NA	NA	TRINITY_DN328639_c0_g1_i1	NA	NA	NA	NA	NA	NA
TRINITY_DN360623_c3_g1_i1	-3.06757	0.0245141	Downregulated	265	54.34	474241391	82	3e-07	M7ZJI5	NA	NA	putative inactive beta-glucosidase 14 [Triticum urartu]	EMS59801.1	unreviewed	Putative inactive beta-glucosidase 14	TRIUR3_17208	Triticum urartu (Red wild einkorn) (Crithodium urartu)	552	NA	NA	hydrolase activity, hydrolyzing O-glycosyl compounds [GO:0004553]; carbohydrate metabolic process [GO:0005975]	GO:0004553; GO:0005975	Glycosyl hydrolase 1 family	NA	NA	NA	NA	NA	NA	NA	NA	EOG093609QI;	NA	NA	NA	PTHR10353;	PF00232;	NA	NA	NA	NA	IPR001360;IPR017853;	TRINITY_DN360623_c3_g1_i1	NA	NA	NA	NA	NA	NA
TRINITY_DN775496_c0_g1_i1	-3.06843	0.012089	Downregulated	371	36.66	147817638	68	6e-06	A5AF12	0	NA	hypothetical protein VITISV_004037 [Vitis vinifera]	147817638	unreviewed	Putative uncharacterized protein	VITISV_004037	Vitis vinifera (Grape)	480	NA	NA	integral component of membrane [GO:0016021]; nucleic acid binding [GO:0003676]; zinc ion binding [GO:0008270]	GO:0003676; GO:0008270; GO:0016021	NA	NA	NA	NA	NA	NA	NA	NA	NA	NA	NA	NA	NA	NA	PF00076;PF00098;	NA	PS50102;PS50158;	NA	NA	IPR000504;IPR001878;	TRINITY_DN775496_c0_g1_i1	NA	NA	NA	NA	NA	NA
TRINITY_DN507478_c1_g1_i3	-3.08591	0.0273384	Downregulated	561	38.5	475602368	86	5e-14	M8CNJ8	NA	NA	Wall-associated receptor kinase 3 [Aegilops tauschii]	EMT25111.1	unreviewed	Wall-associated receptor kinase 3	F775_22867	Aegilops tauschii (Tausch's goatgrass) (Aegilops squarrosa)	1141	NA	NA	ATP binding [GO:0005524]; protein kinase activity [GO:0004672]	GO:0004672; GO:0005524	NA	NA	NA	NA	NA	ats:F775_22867;	NA	NA	NA	EOG0936040I;	NA	NA	NA	NA	PF00069;PF07714;	NA	PS00107;PS50011;PS00108;	NA	NA	IPR011009;IPR000719;IPR017441;IPR001245;IPR008271;	TRINITY_DN507478_c1_g1_i3	NA	NA	NA	NA	NA	NA
TRINITY_DN513416_c36_g16_i5	-3.10082	0.019674	Downregulated	347	40.06	NA	NA	NA	NA	NA	NA	NA	NA	NA	NA	NA	NA	NA	NA	NA	NA	NA	NA	NA	NA	NA	NA	NA	NA	NA	NA	NA	NA	NA	NA	NA	NA	NA	NA	NA	NA	NA	TRINITY_DN513416_c36_g16_i5	NA	NA	NA	NA	NA	NA
TRINITY_DN510520_c0_g5_i2	-3.11136	0.0270842	Downregulated	323	43.03	944087753	73	4e-06	A0A0Q3LIU5	NA	NA	hypothetical protein BRADI_1g71315 [Brachypodium distachyon]	KQK23105	unreviewed	Uncharacterized protein	BRADI_1g71315	Brachypodium distachyon (Purple false brome) (Trachynia distachya)	120																	NA								TRINITY_DN510520_c0_g5_i2	NA	NA	NA	NA	NA	NA
TRINITY_DN494358_c1_g5_i1	-3.12375	0.0276339	Downregulated	371	44.74	475601715	74	1e-09	M8BIS6	NA	NA	hypothetical protein F775_03225 [Aegilops tauschii]	EMT24905.1	unreviewed	Uncharacterized protein	F775_03225	Aegilops tauschii (Tausch's goatgrass) (Aegilops squarrosa)	152	NA	NA	NA	NA	NA	NA	NA	NA	NA	ats:F775_03225;	NA	NA	NA	\N;			NA								TRINITY_DN494358_c1_g5_i1	NA	NA	NA	NA	NA	NA
TRINITY_DN673835_c0_g1_i1	-3.12383	0.0275049	Downregulated	828	45.53	NA	NA	NA	NA	NA	NA	NA	NA	NA	NA	NA	NA	NA	NA	NA	NA	NA	NA	NA	NA	NA	NA	NA	NA	NA	NA	NA	NA	NA	NA	NA	NA	NA	NA	NA	NA	NA	TRINITY_DN673835_c0_g1_i1	NA	NA	NA	NA	NA	NA
TRINITY_DN494725_c6_g4_i9	-3.1387	0.0313093	Downregulated	394	44.16	NA	NA	NA	NA	NA	NA	NA	NA	NA	NA	NA	NA	NA	NA	NA	NA	NA	NA	NA	NA	NA	NA	NA	NA	NA	NA	NA	NA	NA	NA	NA	NA	NA	NA	NA	NA	NA	TRINITY_DN494725_c6_g4_i9	NA	NA	NA	NA	NA	NA
TRINITY_DN504384_c47_g15_i1	-3.1397	0.0104316	Downregulated	908	39.54	NA	NA	NA	NA	NA	NA	NA	NA	NA	NA	NA	NA	NA	NA	NA	NA	NA	NA	NA	NA	NA	NA	NA	NA	NA	NA	NA	NA	NA	NA	NA	NA	NA	NA	NA	NA	NA	TRINITY_DN504384_c47_g15_i1	NA	NA	NA	NA	NA	NA
TRINITY_DN478483_c1_g1_i1	-3.14095	0.0469206	Downregulated	604	43.54	475621099	94	3e-25	M8CUR0	NA	NA	3-ketoacyl-CoA synthase 12 [Aegilops tauschii]	EMT31337.1	unreviewed	3-ketoacyl-CoA synthase 12	F775_22063	Aegilops tauschii (Tausch's goatgrass) (Aegilops squarrosa)	734	NA	NA	membrane [GO:0016020]; cysteine-type peptidase activity [GO:0008234]; transferase activity, transferring acyl groups other than amino-acyl groups [GO:0016747]; fatty acid biosynthetic process [GO:0006633]	GO:0006633; GO:0008234; GO:0016020; GO:0016747	NA	NA	NA	NA	NA	ats:F775_22063;	NA	NA	NA	EOG093608SJ;	NA	NA	NA	PTHR31561;	PF08541;PF08392;PF02902;	NA	NA	NA	NA	IPR012392;IPR013747;IPR013601;IPR003653;IPR016039;	TRINITY_DN478483_c1_g1_i1	NA	NA	NA	NA	NA	NA
TRINITY_DN523505_c11_g7_i2	-3.16379	0.0108326	Downregulated	600	35.33	148372276	87	2e-111	C9V493	NA	NA	gag polyprotein [Triticum monococcum subsp. aegilopoides]	ABQ63060.1	unreviewed	Gag polyprotein	NA	Triticum monococcum subsp. aegilopoides	591	NA	NA	NA	NA	NA	NA	NA	NA	NA	NA	NA	NA	NA	NA	NA	NA	NA	NA	PF03732;	NA	NA	NA	NA	IPR005162;	TRINITY_DN523505_c11_g7_i2	NA	NA	NA	NA	NA	NA
TRINITY_DN461104_c0_g2_i6	-3.18505	0.0422881	Downregulated	761	59.13	326490826	98	2e-83	F2D4Q9	0	NA	predicted protein [Hordeum vulgare subsp. vulgare]	326490826	unreviewed	Predicted protein	NA	Hordeum vulgare subsp. vulgare (Domesticated barley)	280	NA	NA	NA	NA	NA	NA	NA	NA	NA	NA	NA	NA	NA	NA	NA	NA	NA	NA	PF05477;	NA	NA	NA	NA	IPR008833;	TRINITY_DN461104_c0_g2_i6	NA	NA	NA	NA	NA	NA
TRINITY_DN517782_c37_g1_i3	-3.19554	0.00791835	Downregulated	627	55.5	NA	NA	NA	NA	NA	NA	NA	NA	NA	NA	NA	NA	NA	NA	NA	NA	NA	NA	NA	NA	NA	NA	NA	NA	NA	NA	NA	NA	NA	NA	NA	NA	NA	NA	NA	NA	NA	TRINITY_DN517782_c37_g1_i3	NA	NA	NA	NA	NA	NA
TRINITY_DN492549_c1_g4_i1	-3.198	0.0124418	Downregulated	258	43.8	475540547	52	3e-16	NA	NA	NA	Zinc finger protein 410 [Aegilops tauschii]	EMT09624.1	NA	NA	NA	Aegilops tauschii(Aegilops tauschii)	NA	NA	NA	NA	NA	NA	NA	NA	NA	NA	NA	NA	NA	NA	NA	NA	NA	NA								TRINITY_DN492549_c1_g4_i1	NA	NA	NA	NA	NA	NA
TRINITY_DN523376_c15_g1_i1	-3.19898	0.0371911	Downregulated	923	45.18	721650054	74	4e-116	NA	NA	NA	PREDICTED: uncharacterized protein LOC100838984 [Brachypodium distachyon]	XP_010233269	NA	NA	NA	Brachypodium distachyon(NA)	NA	NA	NA	NA	NA	NA	NA	NA	NA	NA	NA	NA	NA	NA	NA	NA	NA	NA								TRINITY_DN523376_c15_g1_i1	NA	NA	NA	NA	NA	NA
TRINITY_DN522727_c44_g12_i1	-3.21479	0.0188582	Downregulated	851	48.88	944225034	53	8e-08	K4AIH5	NA	NA	hypothetical protein SETIT_038687mg [Setaria italica]	KQK89438	unreviewed	Uncharacterized protein	SETIT_038687mg	Setaria italica (Foxtail millet) (Panicum italicum)	70																	NA								TRINITY_DN522727_c44_g12_i1	NA	NA	NA	NA	NA	NA
TRINITY_DN513416_c38_g16_i2	-3.24558	0.00626194	Downregulated	426	38.5	475626090	94	9e-12	M8D9H6	NA	NA	hypothetical protein F775_52182 [Aegilops tauschii]	EMT33196.1	unreviewed	Uncharacterized protein	F775_52182	Aegilops tauschii (Tausch's goatgrass) (Aegilops squarrosa)	1092	NA	NA	NA	NA	NA	NA	NA	NA	NA	ats:F775_52182;	NA	NA	NA	EOG093602N3;	NA	NA	NA	NA	PF12274;	NA	NA	NA	NA	IPR022059;	TRINITY_DN513416_c38_g16_i2	NA	NA	NA	NA	NA	NA
TRINITY_DN523737_c70_g11_i1	-3.25343	0.0219592	Downregulated	1099	53.41	473951696	68	3e-09	M7YJX8	NA	NA	Auxin-responsive protein IAA30 [Triticum urartu]	EMS50778.1	unreviewed	Auxin-responsive protein	TRIUR3_13985	Triticum urartu (Red wild einkorn) (Crithodium urartu)	285	NA	NA	nucleus [GO:0005634]; auxin-activated signaling pathway [GO:0009734]; regulation of transcription, DNA-templated [GO:0006355]; transcription, DNA-templated [GO:0006351]	GO:0005634; GO:0006351; GO:0006355; GO:0009734	Aux/IAA family	NA	NA	NA	NA	NA	NA	NA	NA	EOG09360QD8;	NA	NA	NA	PTHR31734;	PF02309;	NA	PS51745;	NA	SUBCELLULAR LOCATION: Nucleus {ECO:0000256|RuleBase:RU004549, ECO:0000256|SAAS:SAAS00533708}.	IPR033389;IPR003311;IPR000270;	TRINITY_DN523737_c70_g11_i1	NA	NA	NA	NA	NA	NA
TRINITY_DN498502_c2_g1_i3	-3.28486	0.0482294	Downregulated	417	33.81	NA	NA	NA	NA	NA	NA	NA	NA	NA	NA	NA	NA	NA	NA	NA	NA	NA	NA	NA	NA	NA	NA	NA	NA	NA	NA	NA	NA	NA	NA	NA	NA	NA	NA	NA	NA	NA	TRINITY_DN498502_c2_g1_i3	NA	NA	NA	NA	NA	NA
TRINITY_DN288778_c0_g1_i1	-3.289	0.00758755	Downregulated	454	37.67	NA	NA	NA	NA	NA	NA	NA	NA	NA	NA	NA	NA	NA	NA	NA	NA	NA	NA	NA	NA	NA	NA	NA	NA	NA	NA	NA	NA	NA	NA	NA	NA	NA	NA	NA	NA	NA	TRINITY_DN288778_c0_g1_i1	NA	NA	NA	NA	NA	NA
TRINITY_DN490527_c0_g4_i1	-3.29145	0.0297114	Downregulated	253	43.48	NA	NA	NA	NA	NA	NA	NA	NA	NA	NA	NA	NA	NA	NA	NA	NA	NA	NA	NA	NA	NA	NA	NA	NA	NA	NA	NA	NA	NA	NA	NA	NA	NA	NA	NA	NA	NA	TRINITY_DN490527_c0_g4_i1	NA	NA	NA	NA	NA	NA
TRINITY_DN461585_c0_g1_i3	-3.29629	0.011476	Downregulated	736	36.41	NA	NA	NA	NA	NA	NA	NA	NA	NA	NA	NA	NA	NA	NA	NA	NA	NA	NA	NA	NA	NA	NA	NA	NA	NA	NA	NA	NA	NA	NA	NA	NA	NA	NA	NA	NA	NA	TRINITY_DN461585_c0_g1_i3	NA	NA	NA	NA	NA	NA
TRINITY_DN486641_c4_g1_i1	-3.30944	0.0200837	Downregulated	249	55.42	475625392	97	2e-12	M8D8V8	NA	NA	hypothetical protein F775_43204 [Aegilops tauschii]	EMT32956.1	unreviewed	Uncharacterized protein	F775_43204	Aegilops tauschii (Tausch's goatgrass) (Aegilops squarrosa)	247	NA	NA	ATP binding [GO:0005524]; protein kinase activity [GO:0004672]	GO:0004672; GO:0005524	NA	NA	NA	NA	NA	ats:F775_43204;	NA	NA	NA	NA	NA	NA	NA	NA	PF07714;	NA	PS00107;PS50011;	NA	NA	IPR011009;IPR000719;IPR017441;IPR001245;	TRINITY_DN486641_c4_g1_i1	NA	NA	NA	NA	NA	NA
TRINITY_DN460438_c3_g1_i1	-3.3191	0.0403324	Downregulated	332	52.71	473874867	65	7e-38	M7YKL3	NA	NA	Serine/threonine-protein kinase HT1 [Triticum urartu]	EMS47832.1	unreviewed	Serine/threonine-protein kinase HT1	TRIUR3_31413	Triticum urartu (Red wild einkorn) (Crithodium urartu)	880	NA	NA	amino acid binding [GO:0016597]; ATP binding [GO:0005524]; protein kinase activity [GO:0004672]	GO:0004672; GO:0005524; GO:0016597	NA	NA	NA	NA	NA	NA	NA	NA	NA	EOG0936095Z;	NA	NA	NA	NA	PF01842;PF07714;PF00078;	NA	PS51671;PS50011;PS00108;	NA	NA	IPR002912;IPR011009;IPR000719;IPR000477;IPR001245;IPR008271;	TRINITY_DN460438_c3_g1_i1	NA	NA	NA	NA	NA	NA
TRINITY_DN385073_c1_g1_i1	-3.32613	0.0135531	Downregulated	254	46.85	474111011	75	2e-13	M7ZTC7	NA	NA	Tryptophanyl-tRNA synthetase, cytoplasmic [Triticum urartu]	EMS55590.1	unreviewed	Tryptophanyl-tRNA synthetase, cytoplasmic	TRIUR3_17018	Triticum urartu (Red wild einkorn) (Crithodium urartu)	275	NA	NA	cytoplasm [GO:0005737]; ATP binding [GO:0005524]; tryptophan-tRNA ligase activity [GO:0004830]; tryptophanyl-tRNA aminoacylation [GO:0006436]	GO:0004830; GO:0005524; GO:0005737; GO:0006436	NA	NA	NA	NA	NA	NA	NA	NA	NA	NA	NA	NA	NA	NA	NA	NA	NA	NA	NA	IPR014729;IPR002306;	TRINITY_DN385073_c1_g1_i1	NA	NA	NA	NA	NA	NA
TRINITY_DN513416_c36_g16_i1	-3.3262	0.012106	Downregulated	606	45.05	475608389	61	2e-16	M8CIC6	NA	NA	hypothetical protein F775_23702 [Aegilops tauschii]	EMT27022.1	unreviewed	Uncharacterized protein	F775_23702	Aegilops tauschii (Tausch's goatgrass) (Aegilops squarrosa)	208	NA	NA	NA	NA	NA	NA	NA	NA	NA	ats:F775_23702;	NA	NA	NA	EOG09360PW1;			NA								TRINITY_DN513416_c36_g16_i1	NA	NA	NA	NA	NA	NA
TRINITY_DN519107_c6_g14_i1	-3.34446	0.0472577	Downregulated	308	41.23	NA	NA	NA	NA	NA	NA	NA	NA	NA	NA	NA	NA	NA	NA	NA	NA	NA	NA	NA	NA	NA	NA	NA	NA	NA	NA	NA	NA	NA	NA	NA	NA	NA	NA	NA	NA	NA	TRINITY_DN519107_c6_g14_i1	NA	NA	NA	NA	NA	NA
TRINITY_DN522880_c20_g4_i1	-3.35635	0.00579309	Downregulated	477	48.64	474366750	83	7e-18	NA	NA	NA	E3 ubiquitin-protein ligase SPL11 [Triticum urartu]	EMS63526.1	NA	NA	NA	Triticum urartu(Triticum urartu)	NA	NA	NA	NA	NA	NA	NA	NA	NA	NA	NA	NA	NA	NA	NA	NA	NA	NA								TRINITY_DN522880_c20_g4_i1	NA	NA	NA	NA	NA	NA
TRINITY_DN521457_c10_g5_i1	-3.37019	0.00798313	Downregulated	353	56.66	NA	NA	NA	NA	NA	NA	NA	NA	NA	NA	NA	NA	NA	NA	NA	NA	NA	NA	NA	NA	NA	NA	NA	NA	NA	NA	NA	NA	NA	NA	NA	NA	NA	NA	NA	NA	NA	TRINITY_DN521457_c10_g5_i1	NA	NA	NA	NA	NA	NA
TRINITY_DN520963_c0_g10_i3	-3.37256	0.0465001	Downregulated	327	68.2	NA	NA	NA	NA	NA	NA	NA	NA	NA	NA	NA	NA	NA	NA	NA	NA	NA	NA	NA	NA	NA	NA	NA	NA	NA	NA	NA	NA	NA	NA	NA	NA	NA	NA	NA	NA	NA	TRINITY_DN520963_c0_g10_i3	NA	NA	NA	NA	NA	NA
TRINITY_DN523617_c83_g3_i2	-3.37671	0.00500563	Downregulated	1631	45.62	475583498	88	4e-16	R7WAP1	NA	NA	hypothetical protein F775_10766 [Aegilops tauschii]	EMT19477.1	unreviewed	Uncharacterized protein	F775_10766	Aegilops tauschii (Tausch's goatgrass) (Aegilops squarrosa)	411	NA	NA	NA	NA	NA	NA	NA	NA	NA	ats:F775_10766;	NA	NA	NA	NA	NA	NA	NA	NA	PF08268;	NA	NA	NA	NA	IPR013187;IPR001810;	TRINITY_DN523617_c83_g3_i2	NA	NA	NA	NA	NA	NA
TRINITY_DN523428_c63_g16_i3	-3.39058	0.049662	Downregulated	457	41.36	24496432	52	1e-20	Q8H1S9	0	NA	unknown [Triticum aestivum]	24496432	unreviewed	Uncharacterized protein	NA	Triticum aestivum (Wheat)	125																	NA								TRINITY_DN523428_c63_g16_i3	NA	NA	NA	NA	NA	NA
TRINITY_DN522198_c15_g7_i1	-3.39796	0.0483158	Downregulated	368	39.4	474097080	54	4e-07	M8A3W2	NA	NA	Subtilisin-chymotrypsin inhibitor WSCI [Triticum urartu]	EMS55109.1	unreviewed	Subtilisin-chymotrypsin inhibitor WSCI	TRIUR3_10323	Triticum urartu (Red wild einkorn) (Crithodium urartu)	108	NA	NA	serine-type endopeptidase inhibitor activity [GO:0004867]; response to wounding [GO:0009611]	GO:0004867; GO:0009611	NA	NA	NA	NA	NA	NA	NA	NA	NA	EOG09361ECF;	NA	NA	NA	NA	PF00280;	NA	NA	NA	NA	IPR000864;	TRINITY_DN522198_c15_g7_i1	NA	NA	NA	NA	NA	NA
TRINITY_DN468065_c17_g4_i2	-3.39885	0.0241138	Downregulated	635	59.37	473945852	85	4e-13	M7YTY8	NA	NA	hypothetical protein TRIUR3_06512 [Triticum urartu]	EMS50546.1	unreviewed	Uncharacterized protein	TRIUR3_06512	Triticum urartu (Red wild einkorn) (Crithodium urartu)	283																	NA								TRINITY_DN468065_c17_g4_i2	NA	NA	NA	NA	NA	NA
TRINITY_DN216738_c0_g3_i1	-3.3997	0.0357556	Downregulated	222	42.79	NA	NA	NA	NA	NA	NA	NA	NA	NA	NA	NA	NA	NA	NA	NA	NA	NA	NA	NA	NA	NA	NA	NA	NA	NA	NA	NA	NA	NA	NA	NA	NA	NA	NA	NA	NA	NA	TRINITY_DN216738_c0_g3_i1	NA	NA	NA	NA	NA	NA
TRINITY_DN503257_c2_g2_i1	-3.40221	0.00889315	Downregulated	394	44.92	147817638	58	7e-06	A5AF12	0	NA	hypothetical protein VITISV_004037 [Vitis vinifera]	147817638	unreviewed	Putative uncharacterized protein	VITISV_004037	Vitis vinifera (Grape)	480	NA	NA	integral component of membrane [GO:0016021]; nucleic acid binding [GO:0003676]; zinc ion binding [GO:0008270]	GO:0003676; GO:0008270; GO:0016021	NA	NA	NA	NA	NA	NA	NA	NA	NA	NA	NA	NA	NA	NA	PF00076;PF00098;	NA	PS50102;PS50158;	NA	NA	IPR000504;IPR001878;	TRINITY_DN503257_c2_g2_i1	NA	NA	NA	NA	NA	NA
TRINITY_DN523505_c11_g2_i1	-3.40783	0.00447308	Downregulated	415	40.48	148372276	96	8e-62	C9V493	NA	NA	gag polyprotein [Triticum monococcum subsp. aegilopoides]	ABQ63060.1	unreviewed	Gag polyprotein	NA	Triticum monococcum subsp. aegilopoides	591	NA	NA	NA	NA	NA	NA	NA	NA	NA	NA	NA	NA	NA	NA	NA	NA	NA	NA	PF03732;	NA	NA	NA	NA	IPR005162;	TRINITY_DN523505_c11_g2_i1	NA	NA	NA	NA	NA	NA
TRINITY_DN518478_c20_g6_i6	-3.41037	0.022695	Downregulated	1055	72.89	474346865	71	8e-66	NA	NA	NA	Protein kinase APK1A, chloroplastic [Triticum urartu]	EMS62888.1	NA	NA	NA	Triticum urartu(Triticum urartu)	NA	NA	NA	NA	NA	NA	NA	NA	NA	NA	NA	NA	NA	NA	NA	NA	NA	NA								TRINITY_DN518478_c20_g6_i6	NA	NA	NA	NA	NA	NA
TRINITY_DN523447_c32_g11_i3	-3.41304	0.00753857	Downregulated	2177	43.41	29027729	84	0	Q84RZ7	0	NA	hypothetical polyprotein [Oryza sativa Japonica Group]	29027729	unreviewed	Hypothetical polyprotein	NA	Oryza sativa subsp. japonica (Rice)	1268	NA	NA	nucleic acid binding [GO:0003676]; zinc ion binding [GO:0008270]; DNA integration [GO:0015074]	GO:0003676; GO:0008270; GO:0015074	NA	NA	NA	NA	NA	NA	NA	NA	NA	NA	NA	NA	NA	NA	PF13976;PF00665;PF07727;PF00098;	NA	PS50994;PS50158;	NA	NA	IPR025724;IPR001584;IPR012337;IPR013103;IPR001878;	TRINITY_DN523447_c32_g11_i3	NA	NA	NA	NA	NA	NA
TRINITY_DN496597_c8_g8_i9	-3.42462	0.00868346	Downregulated	445	49.89	NA	NA	NA	NA	NA	NA	NA	NA	NA	NA	NA	NA	NA	NA	NA	NA	NA	NA	NA	NA	NA	NA	NA	NA	NA	NA	NA	NA	NA	NA	NA	NA	NA	NA	NA	NA	NA	TRINITY_DN496597_c8_g8_i9	NA	NA	NA	NA	NA	NA
TRINITY_DN488477_c4_g3_i3	-3.42624	0.0363536	Downregulated	1103	41.34	NA	NA	NA	NA	NA	NA	NA	NA	NA	NA	NA	NA	NA	NA	NA	NA	NA	NA	NA	NA	NA	NA	NA	NA	NA	NA	NA	NA	NA	NA	NA	NA	NA	NA	NA	NA	NA	TRINITY_DN488477_c4_g3_i3	NA	NA	NA	NA	NA	NA
TRINITY_DN519463_c1_g2_i12	-3.4328	0.0230513	Downregulated	1871	48.74	474357694	85	7e-15	NA	NA	NA	hypothetical protein TRIUR3_26721 [Triticum urartu]	EMS63197.1	NA	NA	NA	Triticum urartu(Triticum urartu)	NA	NA	NA	NA	NA	NA	NA	NA	NA	NA	NA	NA	NA	NA	NA	NA	NA	NA								TRINITY_DN519463_c1_g2_i12	NA	NA	NA	NA	NA	NA
TRINITY_DN523746_c144_g2_i4	-3.43489	0.013794	Downregulated	962	50.52	473874867	66	2e-145	M7YKL3	NA	NA	Serine/threonine-protein kinase HT1 [Triticum urartu]	EMS47832.1	unreviewed	Serine/threonine-protein kinase HT1	TRIUR3_31413	Triticum urartu (Red wild einkorn) (Crithodium urartu)	880	NA	NA	amino acid binding [GO:0016597]; ATP binding [GO:0005524]; protein kinase activity [GO:0004672]	GO:0004672; GO:0005524; GO:0016597	NA	NA	NA	NA	NA	NA	NA	NA	NA	EOG0936095Z;	NA	NA	NA	NA	PF01842;PF07714;PF00078;	NA	PS51671;PS50011;PS00108;	NA	NA	IPR002912;IPR011009;IPR000719;IPR000477;IPR001245;IPR008271;	TRINITY_DN523746_c144_g2_i4	NA	NA	NA	NA	NA	NA
TRINITY_DN484680_c1_g4_i1	-3.43896	0.0250389	Downregulated	261	49.81	475533883	93	8e-18	NA	NA	NA	TBC1 domain family member 15 [Aegilops tauschii]	EMT08472.1	NA	NA	NA	Aegilops tauschii(Aegilops tauschii)	NA	NA	NA	NA	NA	NA	NA	NA	NA	NA	NA	NA	NA	NA	NA	NA	NA	NA								TRINITY_DN484680_c1_g4_i1	NA	NA	NA	NA	NA	NA
TRINITY_DN350738_c0_g1_i1	-3.4425	0.020726	Downregulated	271	39.11	NA	NA	NA	NA	NA	NA	NA	NA	NA	NA	NA	NA	NA	NA	NA	NA	NA	NA	NA	NA	NA	NA	NA	NA	NA	NA	NA	NA	NA	NA	NA	NA	NA	NA	NA	NA	NA	TRINITY_DN350738_c0_g1_i1	NA	NA	NA	NA	NA	NA
TRINITY_DN517780_c8_g13_i2	-3.44864	0.0482711	Downregulated	565	38.58	NA	NA	NA	NA	NA	NA	NA	NA	NA	NA	NA	NA	NA	NA	NA	NA	NA	NA	NA	NA	NA	NA	NA	NA	NA	NA	NA	NA	NA	NA	NA	NA	NA	NA	NA	NA	NA	TRINITY_DN517780_c8_g13_i2	NA	NA	NA	NA	NA	NA
TRINITY_DN180421_c1_g1_i1	-3.46119	0.0301847	Downregulated	215	48.84	474375286	76	2e-08	NA	NA	NA	Polyglutamine-binding protein 1 [Triticum urartu]	EMS64145.1	NA	NA	NA	Triticum urartu(Triticum urartu)	NA	NA	NA	NA	NA	NA	NA	NA	NA	NA	NA	NA	NA	NA	NA	NA	NA	NA								TRINITY_DN180421_c1_g1_i1	NA	NA	NA	NA	NA	NA
TRINITY_DN522050_c14_g7_i4	-3.46198	0.00837654	Downregulated	333	45.05	474021742	81	1e-12	M7ZXN2	NA	NA	hypothetical protein TRIUR3_07329 [Triticum urartu]	EMS52884.1	unreviewed	Uncharacterized protein	TRIUR3_07329	Triticum urartu (Red wild einkorn) (Crithodium urartu)	383	NA	NA	nucleic acid binding [GO:0003676]; zinc ion binding [GO:0008270]	GO:0003676; GO:0008270	NA	NA	NA	NA	NA	NA	NA	NA	NA	NA	NA	NA	NA	NA	NA	NA	PS50158;	NA	NA	IPR001878;	TRINITY_DN522050_c14_g7_i4	NA	NA	NA	NA	NA	NA
TRINITY_DN463822_c14_g13_i2	-3.46758	0.0299442	Downregulated	361	37.67	NA	NA	NA	NA	NA	NA	NA	NA	NA	NA	NA	NA	NA	NA	NA	NA	NA	NA	NA	NA	NA	NA	NA	NA	NA	NA	NA	NA	NA	NA	NA	NA	NA	NA	NA	NA	NA	TRINITY_DN463822_c14_g13_i2	NA	NA	NA	NA	NA	NA
TRINITY_DN518920_c8_g4_i1	-3.47321	0.0381438	Downregulated	310	51.61	473942503	76	2e-20	M7YIY5	NA	NA	hypothetical protein TRIUR3_20169 [Triticum urartu]	EMS50408.1	unreviewed	Uncharacterized protein	TRIUR3_20169	Triticum urartu (Red wild einkorn) (Crithodium urartu)	408	NA	NA	NA	NA	NA	NA	NA	NA	NA	NA	NA	NA	NA	EOG093608A3;	NA	NA	NA	NA	NA	NA	NA	NA	NA	IPR029058;	TRINITY_DN518920_c8_g4_i1	NA	NA	NA	NA	NA	NA
TRINITY_DN519463_c1_g2_i8	-3.48752	0.0209802	Downregulated	2441	46.33	474357694	85	1e-14	NA	NA	NA	hypothetical protein TRIUR3_26721 [Triticum urartu]	EMS63197.1	NA	NA	NA	Triticum urartu(Triticum urartu)	NA	NA	NA	NA	NA	NA	NA	NA	NA	NA	NA	NA	NA	NA	NA	NA	NA	NA								TRINITY_DN519463_c1_g2_i8	NA	NA	NA	NA	NA	NA
TRINITY_DN513841_c11_g4_i1	-3.52639	0.0276339	Downregulated	303	41.91	212007823	89	3e-15	B6Z267	0	NA	hypothetical protein [Triticum aestivum]	212007823	unreviewed	Putative uncharacterized protein	NA	Triticum aestivum (Wheat)	391																	NA								TRINITY_DN513841_c11_g4_i1	NA	NA	NA	NA	NA	NA
TRINITY_DN523617_c82_g3_i2	-3.52778	0.0069164	Downregulated	2064	35.95	NA	NA	NA	NA	NA	NA	NA	NA	NA	NA	NA	NA	NA	NA	NA	NA	NA	NA	NA	NA	NA	NA	NA	NA	NA	NA	NA	NA	NA	NA	NA	NA	NA	NA	NA	NA	NA	TRINITY_DN523617_c82_g3_i2	NA	NA	NA	NA	NA	NA
TRINITY_DN504075_c10_g3_i1	-3.54105	0.0327685	Downregulated	219	55.71	475548446	82	4e-06	NA	NA	NA	hypothetical protein F775_10692 [Aegilops tauschii]	EMT11076.1	NA	NA	NA	Aegilops tauschii(Aegilops tauschii)	NA	NA	NA	NA	NA	NA	NA	NA	NA	NA	NA	NA	NA	NA	NA	NA	NA	NA								TRINITY_DN504075_c10_g3_i1	NA	NA	NA	NA	NA	NA
TRINITY_DN522050_c14_g3_i1	-3.549	0.00361769	Downregulated	634	51.89	475493726	85	1e-37	NA	NA	NA	Disease resistance protein RPM1 [Aegilops tauschii]	EMT03723.1	NA	NA	NA	Aegilops tauschii(Aegilops tauschii)	NA	NA	NA	NA	NA	NA	NA	NA	NA	NA	NA	NA	NA	NA	NA	NA	NA	NA								TRINITY_DN522050_c14_g3_i1	NA	NA	NA	NA	NA	NA
TRINITY_DN484275_c5_g1_i7	-3.54943	0.0161141	Downregulated	350	58.86	NA	NA	NA	NA	NA	NA	NA	NA	NA	NA	NA	NA	NA	NA	NA	NA	NA	NA	NA	NA	NA	NA	NA	NA	NA	NA	NA	NA	NA	NA	NA	NA	NA	NA	NA	NA	NA	TRINITY_DN484275_c5_g1_i7	NA	NA	NA	NA	NA	NA
TRINITY_DN488960_c16_g1_i4	-3.5502	0.00592895	Downregulated	234	42.31	NA	NA	NA	NA	NA	NA	NA	NA	NA	NA	NA	NA	NA	NA	NA	NA	NA	NA	NA	NA	NA	NA	NA	NA	NA	NA	NA	NA	NA	NA	NA	NA	NA	NA	NA	NA	NA	TRINITY_DN488960_c16_g1_i4	NA	NA	NA	NA	NA	NA
TRINITY_DN392729_c0_g1_i1	-3.55458	0.0428205	Downregulated	218	39.91	NA	NA	NA	NA	NA	NA	NA	NA	NA	NA	NA	NA	NA	NA	NA	NA	NA	NA	NA	NA	NA	NA	NA	NA	NA	NA	NA	NA	NA	NA	NA	NA	NA	NA	NA	NA	NA	TRINITY_DN392729_c0_g1_i1	NA	NA	NA	NA	NA	NA
TRINITY_DN445386_c3_g1_i1	-3.56437	0.0194734	Downregulated	283	38.16	NA	NA	NA	NA	NA	NA	NA	NA	NA	NA	NA	NA	NA	NA	NA	NA	NA	NA	NA	NA	NA	NA	NA	NA	NA	NA	NA	NA	NA	NA	NA	NA	NA	NA	NA	NA	NA	TRINITY_DN445386_c3_g1_i1	NA	NA	NA	NA	NA	NA
TRINITY_DN503592_c5_g7_i3	-3.58191	0.0138028	Downregulated	212	50	NA	NA	NA	NA	NA	NA	NA	NA	NA	NA	NA	NA	NA	NA	NA	NA	NA	NA	NA	NA	NA	NA	NA	NA	NA	NA	NA	NA	NA	NA	NA	NA	NA	NA	NA	NA	NA	TRINITY_DN503592_c5_g7_i3	NA	NA	NA	NA	NA	NA
TRINITY_DN494078_c2_g13_i1	-3.6008	0.0299739	Downregulated	229	39.3	474405465	80	3e-13	NA	NA	NA	hypothetical protein TRIUR3_13166 [Triticum urartu]	EMS66419.1	NA	NA	NA	Triticum urartu(Triticum urartu)	NA	NA	NA	NA	NA	NA	NA	NA	NA	NA	NA	NA	NA	NA	NA	NA	NA	NA								TRINITY_DN494078_c2_g13_i1	NA	NA	NA	NA	NA	NA
TRINITY_DN826420_c0_g1_i1	-3.60661	0.0273	Downregulated	273	36.26	NA	NA	NA	NA	NA	NA	NA	NA	NA	NA	NA	NA	NA	NA	NA	NA	NA	NA	NA	NA	NA	NA	NA	NA	NA	NA	NA	NA	NA	NA	NA	NA	NA	NA	NA	NA	NA	TRINITY_DN826420_c0_g1_i1	NA	NA	NA	NA	NA	NA
TRINITY_DN328001_c0_g1_i6	-3.60817	0.0360386	Downregulated	513	51.66	NA	NA	NA	NA	NA	NA	NA	NA	NA	NA	NA	NA	NA	NA	NA	NA	NA	NA	NA	NA	NA	NA	NA	NA	NA	NA	NA	NA	NA	NA	NA	NA	NA	NA	NA	NA	NA	TRINITY_DN328001_c0_g1_i6	NA	NA	NA	NA	NA	NA
TRINITY_DN523922_c9_g1_i3	-3.61505	0.0146471	Downregulated	1794	48.22	475552507	86	3e-11	NA	NA	NA	hypothetical protein F775_01869 [Aegilops tauschii]	EMT11804.1	NA	NA	NA	Aegilops tauschii(Aegilops tauschii)	NA	NA	NA	NA	NA	NA	NA	NA	NA	NA	NA	NA	NA	NA	NA	NA	NA	NA								TRINITY_DN523922_c9_g1_i3	NA	NA	NA	NA	NA	NA
TRINITY_DN461585_c0_g1_i7	-3.6161	0.00494257	Downregulated	716	35.89	NA	NA	NA	NA	NA	NA	NA	NA	NA	NA	NA	NA	NA	NA	NA	NA	NA	NA	NA	NA	NA	NA	NA	NA	NA	NA	NA	NA	NA	NA	NA	NA	NA	NA	NA	NA	NA	TRINITY_DN461585_c0_g1_i7	NA	NA	NA	NA	NA	NA
TRINITY_DN476575_c3_g1_i1	-3.61718	0.0181696	Downregulated	217	51.61	NA	NA	NA	NA	NA	NA	NA	NA	NA	NA	NA	NA	NA	NA	NA	NA	NA	NA	NA	NA	NA	NA	NA	NA	NA	NA	NA	NA	NA	NA	NA	NA	NA	NA	NA	NA	NA	TRINITY_DN476575_c3_g1_i1	NA	NA	NA	NA	NA	NA
TRINITY_DN467463_c8_g1_i1	-3.61908	0.0263738	Downregulated	246	51.22	242048638	48	2e-20	C5X7G0	8061999	SORBIDRAFT_02g015765	hypothetical protein	242048638	NA	Deleted.			NA																	NA								TRINITY_DN467463_c8_g1_i1	NA	NA	NA	NA	NA	NA
TRINITY_DN523687_c23_g1_i7	-3.62655	0.0149047	Downregulated	2453	54.91	474420681	60	2e-50	NA	NA	NA	putative methionyl-tRNA synthetase [Triticum urartu]	EMS67527.1	NA	NA	NA	Triticum urartu(Triticum urartu)	NA	NA	NA	NA	NA	NA	NA	NA	NA	NA	NA	NA	NA	NA	NA	NA	NA	NA								TRINITY_DN523687_c23_g1_i7	NA	NA	NA	NA	NA	NA
TRINITY_DN513416_c38_g12_i1	-3.62735	0.00391782	Downregulated	418	39.23	475626090	97	1e-11	M8D9H6	NA	NA	hypothetical protein F775_52182 [Aegilops tauschii]	EMT33196.1	unreviewed	Uncharacterized protein	F775_52182	Aegilops tauschii (Tausch's goatgrass) (Aegilops squarrosa)	1092	NA	NA	NA	NA	NA	NA	NA	NA	NA	ats:F775_52182;	NA	NA	NA	EOG093602N3;	NA	NA	NA	NA	PF12274;	NA	NA	NA	NA	IPR022059;	TRINITY_DN513416_c38_g12_i1	NA	NA	NA	NA	NA	NA
TRINITY_DN523819_c55_g1_i2	-3.62897	0.00269262	Downregulated	3843	42.91	310656799	83	2e-156	I3NM64	NA	NA	zf-RanBP domain-containing protein [Aegilops tauschii]	ADP02226.1	unreviewed	Zf-RanBP domain-containing protein	32I6-12D11.1	Aegilops tauschii (Tausch's goatgrass) (Aegilops squarrosa)	1177	NA	NA	zinc ion binding [GO:0008270]	GO:0008270	NA	NA	NA	NA	NA	NA	NA	NA	NA	NA	NA	NA	NA	NA	PF00641;	NA	PS01358;PS50199;	NA	NA	IPR001876;	TRINITY_DN523819_c55_g1_i2	NA	NA	NA	NA	NA	NA
TRINITY_DN481369_c0_g3_i1	-3.63163	0.0357556	Downregulated	595	50.76	475580375	100	1e-19	NA	NA	NA	Anthranilate N-benzoyltransferase protein 3 [Aegilops tauschii]	EMT18577.1	NA	NA	NA	Aegilops tauschii(Aegilops tauschii)	NA	NA	NA	NA	NA	NA	NA	NA	NA	NA	NA	NA	NA	NA	NA	NA	NA	NA								TRINITY_DN481369_c0_g3_i1	NA	NA	NA	NA	NA	NA
TRINITY_DN435158_c2_g2_i3	-3.6367	0.00391431	Downregulated	314	58.6	473887773	88	8e-10	M7ZJL5	NA	NA	hypothetical protein TRIUR3_27912 [Triticum urartu]	EMS48284.1	unreviewed	Uncharacterized protein	TRIUR3_27912	Triticum urartu (Red wild einkorn) (Crithodium urartu)	260	NA	NA	NA	NA	NA	NA	NA	NA	NA	NA	NA	NA	NA	EOG09360QGD;	NA	NA	NA	NA	PF00134;	NA	NA	NA	NA	IPR013763;IPR006671;	TRINITY_DN435158_c2_g2_i3	NA	NA	NA	NA	NA	NA
TRINITY_DN449852_c0_g2_i1	-3.6371	0.0379657	Downregulated	217	47	475605006	73	2e-27	M8CQI9	NA	NA	hypothetical protein F775_18931 [Aegilops tauschii]	EMT25916.1	unreviewed	Uncharacterized protein	F775_18931	Aegilops tauschii (Tausch's goatgrass) (Aegilops squarrosa)	495	NA	NA	double-stranded DNA binding [GO:0003690]; regulation of transcription, DNA-templated [GO:0006355]	GO:0003690; GO:0006355	NA	NA	NA	NA	NA	ats:F775_18931;	NA	NA	NA	EOG09360HQ5;	NA	NA	NA	NA	PF02536;	NA	NA	NA	NA	IPR003690;	TRINITY_DN449852_c0_g2_i1	NA	NA	NA	NA	NA	NA
TRINITY_DN523824_c45_g7_i1	-3.63899	0.02435	Downregulated	348	38.79	NA	NA	NA	NA	NA	NA	NA	NA	NA	NA	NA	NA	NA	NA	NA	NA	NA	NA	NA	NA	NA	NA	NA	NA	NA	NA	NA	NA	NA	NA	NA	NA	NA	NA	NA	NA	NA	TRINITY_DN523824_c45_g7_i1	NA	NA	NA	NA	NA	NA
TRINITY_DN440652_c4_g1_i5	-3.64145	0.0220986	Downregulated	471	27.81	NA	NA	NA	NA	NA	NA	NA	NA	NA	NA	NA	NA	NA	NA	NA	NA	NA	NA	NA	NA	NA	NA	NA	NA	NA	NA	NA	NA	NA	NA	NA	NA	NA	NA	NA	NA	NA	TRINITY_DN440652_c4_g1_i5	NA	NA	NA	NA	NA	NA
TRINITY_DN495657_c3_g2_i8	-3.65481	0.0255002	Downregulated	606	40.1	62732746	63	1e-30	Q53Q24	0	NA	transposon protein, putative, CACTA, En/Spm sub-class [Oryza sativa Japonica Group]	62732746	unreviewed	Transposon protein, putative, CACTA, En/Spm sub-class	LOC_Os11g12360	Oryza sativa subsp. japonica (Rice)	2315	NA	NA	nucleus [GO:0005634]; cysteine-type peptidase activity [GO:0008234]; DNA binding [GO:0003677]; protein dimerization activity [GO:0046983]; regulation of transcription, DNA-templated [GO:0006355]; transcription, DNA-templated [GO:0006351]	GO:0003677; GO:0005634; GO:0006351; GO:0006355; GO:0008234; GO:0046983	NA	NA	NA	NA	NA	NA	NA	NA	ENOG410IK02;ENOG410Z2X5;	NA	NA	NA	NA	NA	PF13952;PF13960;PF02902;PF00319;PF13963;PF02992;	NA	PS50066;PS50600;	NA	SUBCELLULAR LOCATION: Nucleus {ECO:0000256|PROSITE-ProRule:PRU00251, ECO:0000256|SAAS:SAAS00579852}.	IPR025312;IPR025452;IPR003653;IPR002100;IPR029480;IPR004242;	TRINITY_DN495657_c3_g2_i8	NA	NA	NA	NA	NA	NA
TRINITY_DN423253_c0_g1_i1	-3.67287	0.0357556	Downregulated	208	44.23	NA	NA	NA	NA	NA	NA	NA	NA	NA	NA	NA	NA	NA	NA	NA	NA	NA	NA	NA	NA	NA	NA	NA	NA	NA	NA	NA	NA	NA	NA	NA	NA	NA	NA	NA	NA	NA	TRINITY_DN423253_c0_g1_i1	NA	NA	NA	NA	NA	NA
TRINITY_DN344292_c0_g1_i1	-3.69048	0.04504	Downregulated	203	41.38	NA	NA	NA	NA	NA	NA	NA	NA	NA	NA	NA	NA	NA	NA	NA	NA	NA	NA	NA	NA	NA	NA	NA	NA	NA	NA	NA	NA	NA	NA	NA	NA	NA	NA	NA	NA	NA	TRINITY_DN344292_c0_g1_i1	NA	NA	NA	NA	NA	NA
TRINITY_DN474805_c2_g1_i1	-3.70144	0.00663266	Downregulated	234	43.16	473794652	88	1e-06	M7ZEE5	NA	NA	hypothetical protein TRIUR3_02697 [Triticum urartu]	EMS46469.1	unreviewed	Uncharacterized protein	TRIUR3_02697	Triticum urartu (Red wild einkorn) (Crithodium urartu)	375	NA	NA	integral component of membrane [GO:0016021]	GO:0016021	NA	NA	NA	NA	NA	NA	NA	NA	NA	EOG09360M1B;	NA	NA	NA	PTHR20921;	PF05608;	NA	NA	NA	NA	IPR008496;	TRINITY_DN474805_c2_g1_i1	NA	NA	NA	NA	NA	NA
TRINITY_DN447414_c0_g3_i1	-3.7052	0.0216813	Downregulated	258	41.86	NA	NA	NA	NA	NA	NA	NA	NA	NA	NA	NA	NA	NA	NA	NA	NA	NA	NA	NA	NA	NA	NA	NA	NA	NA	NA	NA	NA	NA	NA	NA	NA	NA	NA	NA	NA	NA	TRINITY_DN447414_c0_g3_i1	NA	NA	NA	NA	NA	NA
TRINITY_DN516936_c1_g1_i5	-3.70937	0.0192291	Downregulated	1122	41.8	242034171	50	2e-22	C5WYE3	8070477	SORBIDRAFT_01g019210	hypothetical protein	242034171	unreviewed	Uncharacterized protein	SORBI_001G218600	Sorghum bicolor (Sorghum) (Sorghum vulgare)	315	NA	NA	NA	NA	NA	NA	NA	NA	NA	sbi:SORBI_01g019210;	NA	XP_002464480.1;	KOG1987;ENOG410XQV8;	EOG09360FG6;	NA	NA	NA	NA	PF00917;	NA	PS50144;	NA	NA	IPR002083;IPR008974;	TRINITY_DN516936_c1_g1_i5	NA	NA	NA	NA	NA	NA
TRINITY_DN460763_c0_g1_i3	-3.71118	0.0118684	Downregulated	922	65.18	1002821000	93	2e-63	A0A140GYM6	NA	NA	hypothetical protein [Paspalum vaginatum]	AMN87048	unreviewed	Uncharacterized protein	NA	Paspalum vaginatum	208	NA	NA	integral component of membrane [GO:0016021]	GO:0016021	NA	NA	NA	NA	NA	NA	NA	NA	NA	NA	NA	NA	NA	NA	NA	NA	NA	NA	NA	NA	TRINITY_DN460763_c0_g1_i3	NA	NA	NA	NA	NA	NA
TRINITY_DN523824_c45_g21_i1	-3.71268	0.0083882	Downregulated	331	35.95	NA	NA	NA	NA	NA	NA	NA	NA	NA	NA	NA	NA	NA	NA	NA	NA	NA	NA	NA	NA	NA	NA	NA	NA	NA	NA	NA	NA	NA	NA	NA	NA	NA	NA	NA	NA	NA	TRINITY_DN523824_c45_g21_i1	NA	NA	NA	NA	NA	NA
TRINITY_DN449026_c6_g3_i1	-3.71695	0.0420775	Downregulated	261	36.02	NA	NA	NA	NA	NA	NA	NA	NA	NA	NA	NA	NA	NA	NA	NA	NA	NA	NA	NA	NA	NA	NA	NA	NA	NA	NA	NA	NA	NA	NA	NA	NA	NA	NA	NA	NA	NA	TRINITY_DN449026_c6_g3_i1	NA	NA	NA	NA	NA	NA
TRINITY_DN519773_c22_g6_i1	-3.71768	0.00935879	Downregulated	440	62.5	NA	NA	NA	NA	NA	NA	NA	NA	NA	NA	NA	NA	NA	NA	NA	NA	NA	NA	NA	NA	NA	NA	NA	NA	NA	NA	NA	NA	NA	NA	NA	NA	NA	NA	NA	NA	NA	TRINITY_DN519773_c22_g6_i1	NA	NA	NA	NA	NA	NA
TRINITY_DN523737_c71_g2_i1	-3.71775	0.0146362	Downregulated	237	41.35	NA	NA	NA	NA	NA	NA	NA	NA	NA	NA	NA	NA	NA	NA	NA	NA	NA	NA	NA	NA	NA	NA	NA	NA	NA	NA	NA	NA	NA	NA	NA	NA	NA	NA	NA	NA	NA	TRINITY_DN523737_c71_g2_i1	NA	NA	NA	NA	NA	NA
TRINITY_DN500415_c8_g13_i2	-3.71808	0.0479561	Downregulated	424	39.15	NA	NA	NA	NA	NA	NA	NA	NA	NA	NA	NA	NA	NA	NA	NA	NA	NA	NA	NA	NA	NA	NA	NA	NA	NA	NA	NA	NA	NA	NA	NA	NA	NA	NA	NA	NA	NA	TRINITY_DN500415_c8_g13_i2	NA	NA	NA	NA	NA	NA
TRINITY_DN510210_c14_g19_i2	-3.71889	0.0135748	Downregulated	214	41.12	473821027	51	6e-08	M7YA85	NA	NA	hypothetical protein TRIUR3_35161 [Triticum urartu]	EMS46993.1	unreviewed	Uncharacterized protein	TRIUR3_35161	Triticum urartu (Red wild einkorn) (Crithodium urartu)	198																	NA								TRINITY_DN510210_c14_g19_i2	NA	NA	NA	NA	NA	NA
TRINITY_DN497173_c5_g10_i1	-3.72066	0.0382863	Downregulated	203	50.25	51854447	50	3e-13	Q688P9	0	NA	putative polyprotein [Oryza sativa Japonica Group]	51854447	unreviewed	Putative polyprotein	P0681D04.8	Oryza sativa subsp. japonica (Rice)	1970	NA	NA	nucleic acid binding [GO:0003676]; RNA-DNA hybrid ribonuclease activity [GO:0004523]; DNA integration [GO:0015074]	GO:0003676; GO:0004523; GO:0015074	NA	NA	NA	NA	NA	NA	NA	NA	KOG0017;COG2801;	NA	NA	NA	NA	NA	PF03732;PF00665;PF00078;	NA	PS50994;PS50879;	NA	NA	IPR001584;IPR021109;IPR005162;IPR012337;IPR002156;IPR000477;	TRINITY_DN497173_c5_g10_i1	NA	NA	NA	NA	NA	NA
TRINITY_DN484961_c4_g1_i1	-3.72204	0.0185329	Downregulated	482	37.97	NA	NA	NA	NA	NA	NA	NA	NA	NA	NA	NA	NA	NA	NA	NA	NA	NA	NA	NA	NA	NA	NA	NA	NA	NA	NA	NA	NA	NA	NA	NA	NA	NA	NA	NA	NA	NA	TRINITY_DN484961_c4_g1_i1	NA	NA	NA	NA	NA	NA
TRINITY_DN522798_c27_g1_i3	-3.72645	0.0327889	Downregulated	945	66.67	669027324	41	9e-08	A0A077RPD7	NA	NA	unnamed protein product [Triticum aestivum]	CDM80645	unreviewed	Uncharacterized protein	TRAES_3BF035800010CFD_c1	Triticum aestivum (Wheat)	350																	NA								TRINITY_DN522798_c27_g1_i3	NA	NA	NA	NA	NA	NA
TRINITY_DN523617_c81_g3_i5	-3.73159	0.019674	Downregulated	1093	37.51	37991882	54	4e-12	Q75H25	0	NA	putative polyprotein [Oryza sativa Japonica Group]	37991882	unreviewed	Putative polyprotein	OSJNBa0027H16.17	Oryza sativa subsp. japonica (Rice)	1063	NA	NA	nucleic acid binding [GO:0003676]; zinc ion binding [GO:0008270]; DNA integration [GO:0015074]	GO:0003676; GO:0008270; GO:0015074	NA	NA	NA	NA	NA	NA	NA	NA	KOG0017;COG2801;	NA	NA	NA	NA	NA	PF13976;PF00665;PF07727;	NA	PS50994;	NA	NA	IPR025724;IPR001584;IPR012337;IPR013103;IPR001878;	TRINITY_DN523617_c81_g3_i5	NA	NA	NA	NA	NA	NA
TRINITY_DN494078_c2_g6_i1	-3.73221	0.00653944	Downregulated	283	39.93	474405465	86	3e-14	NA	NA	NA	hypothetical protein TRIUR3_13166 [Triticum urartu]	EMS66419.1	NA	NA	NA	Triticum urartu(Triticum urartu)	NA	NA	NA	NA	NA	NA	NA	NA	NA	NA	NA	NA	NA	NA	NA	NA	NA	NA								TRINITY_DN494078_c2_g6_i1	NA	NA	NA	NA	NA	NA
TRINITY_DN498935_c4_g10_i1	-3.7359	0.0206761	Downregulated	242	46.69	NA	NA	NA	NA	NA	NA	NA	NA	NA	NA	NA	NA	NA	NA	NA	NA	NA	NA	NA	NA	NA	NA	NA	NA	NA	NA	NA	NA	NA	NA	NA	NA	NA	NA	NA	NA	NA	TRINITY_DN498935_c4_g10_i1	NA	NA	NA	NA	NA	NA
TRINITY_DN521729_c2_g8_i1	-3.73776	0.0388051	Downregulated	292	48.97	NA	NA	NA	NA	NA	NA	NA	NA	NA	NA	NA	NA	NA	NA	NA	NA	NA	NA	NA	NA	NA	NA	NA	NA	NA	NA	NA	NA	NA	NA	NA	NA	NA	NA	NA	NA	NA	TRINITY_DN521729_c2_g8_i1	NA	NA	NA	NA	NA	NA
TRINITY_DN513738_c50_g13_i1	-3.73873	0.00171502	Downregulated	2996	41.05	NA	NA	NA	NA	NA	NA	NA	NA	NA	NA	NA	NA	NA	NA	NA	NA	NA	NA	NA	NA	NA	NA	NA	NA	NA	NA	NA	NA	NA	NA	NA	NA	NA	NA	NA	NA	NA	TRINITY_DN513738_c50_g13_i1	NA	NA	NA	NA	NA	NA
TRINITY_DN508174_c8_g3_i1	-3.74723	0.013176	Downregulated	242	40.5	NA	NA	NA	NA	NA	NA	NA	NA	NA	NA	NA	NA	NA	NA	NA	NA	NA	NA	NA	NA	NA	NA	NA	NA	NA	NA	NA	NA	NA	NA	NA	NA	NA	NA	NA	NA	NA	TRINITY_DN508174_c8_g3_i1	NA	NA	NA	NA	NA	NA
TRINITY_DN523954_c25_g5_i1	-3.74733	0.00145018	Downregulated	2107	40.44	38605883	68	0	Q7XWL7	0	NA	OSJNBb0052B05.12 [Oryza sativa Japonica Group]	38605883	unreviewed	OSJNBb0052B05.12 protein	OSJNBb0052B05.12	Oryza sativa subsp. japonica (Rice)	1549	NA	NA	nucleic acid binding [GO:0003676]; zinc ion binding [GO:0008270]; DNA integration [GO:0015074]	GO:0003676; GO:0008270; GO:0015074	NA	NA	NA	NA	NA	NA	NA	NA	KOG0017;COG2801;	NA	NA	NA	NA	NA	PF13976;PF00665;PF07727;PF00098;	NA	PS50994;PS50158;	NA	NA	IPR025724;IPR001584;IPR012337;IPR013103;IPR001878;	TRINITY_DN523954_c25_g5_i1	NA	NA	NA	NA	NA	NA
TRINITY_DN473856_c10_g31_i1	-3.75312	0.00255376	Downregulated	342	40.64	NA	NA	NA	NA	NA	NA	NA	NA	NA	NA	NA	NA	NA	NA	NA	NA	NA	NA	NA	NA	NA	NA	NA	NA	NA	NA	NA	NA	NA	NA	NA	NA	NA	NA	NA	NA	NA	TRINITY_DN473856_c10_g31_i1	NA	NA	NA	NA	NA	NA
TRINITY_DN68171_c0_g1_i1	-3.7539	0.0186533	Downregulated	259	36.29	NA	NA	NA	NA	NA	NA	NA	NA	NA	NA	NA	NA	NA	NA	NA	NA	NA	NA	NA	NA	NA	NA	NA	NA	NA	NA	NA	NA	NA	NA	NA	NA	NA	NA	NA	NA	NA	TRINITY_DN68171_c0_g1_i1	NA	NA	NA	NA	NA	NA
TRINITY_DN413078_c2_g1_i1	-3.75921	0.0410176	Downregulated	223	36.32	475519932	95	3e-06	NA	NA	NA	Transcription factor MYB44 [Aegilops tauschii]	EMT06416.1	NA	NA	NA	Aegilops tauschii(Aegilops tauschii)	NA	NA	NA	NA	NA	NA	NA	NA	NA	NA	NA	NA	NA	NA	NA	NA	NA	NA								TRINITY_DN413078_c2_g1_i1	NA	NA	NA	NA	NA	NA
TRINITY_DN523914_c34_g5_i1	-3.76132	0.0176139	Downregulated	677	45.79	474410227	92	4e-40	NA	NA	NA	Anthranilate synthase component I-1, chloroplastic [Triticum urartu]	EMS66757.1	NA	NA	NA	Triticum urartu(Triticum urartu)	NA	NA	NA	NA	NA	NA	NA	NA	NA	NA	NA	NA	NA	NA	NA	NA	NA	NA								TRINITY_DN523914_c34_g5_i1	NA	NA	NA	NA	NA	NA
TRINITY_DN519845_c45_g3_i3	-3.76792	0.00240447	Downregulated	1102	43.56	474405411	81	5e-16	NA	NA	NA	hypothetical protein TRIUR3_29583 [Triticum urartu]	EMS66418.1	NA	NA	NA	Triticum urartu(Triticum urartu)	NA	NA	NA	NA	NA	NA	NA	NA	NA	NA	NA	NA	NA	NA	NA	NA	NA	NA								TRINITY_DN519845_c45_g3_i3	NA	NA	NA	NA	NA	NA
TRINITY_DN523428_c64_g8_i7	-3.77021	0.0313093	Downregulated	967	50.47	474274087	71	3e-18	NA	NA	NA	putative nucleoredoxin 2 [Triticum urartu]	EMS60992.1	NA	NA	NA	Triticum urartu(Triticum urartu)	NA	NA	NA	NA	NA	NA	NA	NA	NA	NA	NA	NA	NA	NA	NA	NA	NA	NA								TRINITY_DN523428_c64_g8_i7	NA	NA	NA	NA	NA	NA
TRINITY_DN386350_c0_g2_i1	-3.77197	0.0245182	Downregulated	204	43.63	475598874	71	2e-18	M8BQG3	NA	NA	Putative metal-nicotianamine transporter YSL6 [Aegilops tauschii]	EMT24063.1	unreviewed	Putative metal-nicotianamine transporter YSL6	F775_18974	Aegilops tauschii (Tausch's goatgrass) (Aegilops squarrosa)	653	NA	NA	integral component of membrane [GO:0016021]; transmembrane transport [GO:0055085]	GO:0016021; GO:0055085	NA	NA	NA	NA	NA	ats:F775_18974;	NA	NA	NA	\N;	NA	NA	NA	NA	PF03169;	TIGR00728;	NA	NA	NA	IPR004813;	TRINITY_DN386350_c0_g2_i1	NA	NA	NA	NA	NA	NA
TRINITY_DN266452_c1_g1_i2	-3.77202	0.0291417	Downregulated	325	41.85	NA	NA	NA	NA	NA	NA	NA	NA	NA	NA	NA	NA	NA	NA	NA	NA	NA	NA	NA	NA	NA	NA	NA	NA	NA	NA	NA	NA	NA	NA	NA	NA	NA	NA	NA	NA	NA	TRINITY_DN266452_c1_g1_i2	NA	NA	NA	NA	NA	NA
TRINITY_DN517782_c37_g5_i1	-3.77554	0.00283399	Downregulated	224	58.04	475625392	97	6e-12	M8D8V8	NA	NA	hypothetical protein F775_43204 [Aegilops tauschii]	EMT32956.1	unreviewed	Uncharacterized protein	F775_43204	Aegilops tauschii (Tausch's goatgrass) (Aegilops squarrosa)	247	NA	NA	ATP binding [GO:0005524]; protein kinase activity [GO:0004672]	GO:0004672; GO:0005524	NA	NA	NA	NA	NA	ats:F775_43204;	NA	NA	NA	NA	NA	NA	NA	NA	PF07714;	NA	PS00107;PS50011;	NA	NA	IPR011009;IPR000719;IPR017441;IPR001245;	TRINITY_DN517782_c37_g5_i1	NA	NA	NA	NA	NA	NA
TRINITY_DN520719_c20_g9_i4	-3.77909	0.0037764	Downregulated	949	38.25	474391093	73	8e-93	NA	NA	NA	putative polygalacturonase [Triticum urartu]	EMS65348.1	NA	NA	NA	Triticum urartu(Triticum urartu)	NA	NA	NA	NA	NA	NA	NA	NA	NA	NA	NA	NA	NA	NA	NA	NA	NA	NA								TRINITY_DN520719_c20_g9_i4	NA	NA	NA	NA	NA	NA
TRINITY_DN510187_c7_g5_i1	-3.78117	0.0255307	Downregulated	271	52.77	474293327	60	1e-07	NA	NA	NA	hypothetical protein TRIUR3_01744 [Triticum urartu]	EMS61363.1	NA	NA	NA	Triticum urartu(Triticum urartu)	NA	NA	NA	NA	NA	NA	NA	NA	NA	NA	NA	NA	NA	NA	NA	NA	NA	NA								TRINITY_DN510187_c7_g5_i1	NA	NA	NA	NA	NA	NA
TRINITY_DN523092_c2_g2_i1	-3.7824	0.0230513	Downregulated	425	46.35	NA	NA	NA	NA	NA	NA	NA	NA	NA	NA	NA	NA	NA	NA	NA	NA	NA	NA	NA	NA	NA	NA	NA	NA	NA	NA	NA	NA	NA	NA	NA	NA	NA	NA	NA	NA	NA	TRINITY_DN523092_c2_g2_i1	NA	NA	NA	NA	NA	NA
TRINITY_DN473920_c5_g1_i1	-3.78312	0.0345064	Downregulated	213	48.36	NA	NA	NA	NA	NA	NA	NA	NA	NA	NA	NA	NA	NA	NA	NA	NA	NA	NA	NA	NA	NA	NA	NA	NA	NA	NA	NA	NA	NA	NA	NA	NA	NA	NA	NA	NA	NA	TRINITY_DN473920_c5_g1_i1	NA	NA	NA	NA	NA	NA
TRINITY_DN477767_c1_g3_i2	-3.78601	0.0217835	Downregulated	246	43.09	NA	NA	NA	NA	NA	NA	NA	NA	NA	NA	NA	NA	NA	NA	NA	NA	NA	NA	NA	NA	NA	NA	NA	NA	NA	NA	NA	NA	NA	NA	NA	NA	NA	NA	NA	NA	NA	TRINITY_DN477767_c1_g3_i2	NA	NA	NA	NA	NA	NA
TRINITY_DN499870_c1_g1_i1	-3.79338	0.0370756	Downregulated	284	40.85	NA	NA	NA	NA	NA	NA	NA	NA	NA	NA	NA	NA	NA	NA	NA	NA	NA	NA	NA	NA	NA	NA	NA	NA	NA	NA	NA	NA	NA	NA	NA	NA	NA	NA	NA	NA	NA	TRINITY_DN499870_c1_g1_i1	NA	NA	NA	NA	NA	NA
TRINITY_DN423088_c1_g2_i1	-3.80364	0.0362	Downregulated	307	39.09	475509557	63	1e-06	NA	NA	NA	hypothetical protein F775_18193 [Aegilops tauschii]	EMT05200.1	NA	NA	NA	Aegilops tauschii(Aegilops tauschii)	NA	NA	NA	NA	NA	NA	NA	NA	NA	NA	NA	NA	NA	NA	NA	NA	NA	NA								TRINITY_DN423088_c1_g2_i1	NA	NA	NA	NA	NA	NA
TRINITY_DN419371_c1_g2_i2	-3.80863	0.0432468	Downregulated	248	50.4	NA	NA	NA	NA	NA	NA	NA	NA	NA	NA	NA	NA	NA	NA	NA	NA	NA	NA	NA	NA	NA	NA	NA	NA	NA	NA	NA	NA	NA	NA	NA	NA	NA	NA	NA	NA	NA	TRINITY_DN419371_c1_g2_i2	NA	NA	NA	NA	NA	NA
TRINITY_DN523793_c5_g1_i1	-3.80965	0.00511583	Downregulated	350	47.71	475615364	89	2e-12	M8CPH5	NA	NA	hypothetical protein F775_09873 [Aegilops tauschii]	EMT29417.1	unreviewed	Uncharacterized protein	F775_09873	Aegilops tauschii (Tausch's goatgrass) (Aegilops squarrosa)	736	NA	NA	NA	NA	NA	NA	NA	NA	NA	ats:F775_09873;	NA	NA	NA	EOG093605BU;	NA	NA	NA	NA	PF01535;PF13041;	TIGR00756;	PS51375;	NA	NA	IPR002885;IPR011990;	TRINITY_DN523793_c5_g1_i1	NA	NA	NA	NA	NA	NA
TRINITY_DN519845_c42_g4_i1	-3.81303	0.034101	Downregulated	302	38.74	NA	NA	NA	NA	NA	NA	NA	NA	NA	NA	NA	NA	NA	NA	NA	NA	NA	NA	NA	NA	NA	NA	NA	NA	NA	NA	NA	NA	NA	NA	NA	NA	NA	NA	NA	NA	NA	TRINITY_DN519845_c42_g4_i1	NA	NA	NA	NA	NA	NA
TRINITY_DN325592_c0_g1_i1	-3.81533	0.0475368	Downregulated	205	41.46	475547202	83	7e-11	NA	NA	NA	Disease resistance protein RPP8 [Aegilops tauschii]	EMT10830.1	NA	NA	NA	Aegilops tauschii(Aegilops tauschii)	NA	NA	NA	NA	NA	NA	NA	NA	NA	NA	NA	NA	NA	NA	NA	NA	NA	NA								TRINITY_DN325592_c0_g1_i1	NA	NA	NA	NA	NA	NA
TRINITY_DN444151_c0_g2_i2	-3.81901	0.00839518	Downregulated	251	41.83	NA	NA	NA	NA	NA	NA	NA	NA	NA	NA	NA	NA	NA	NA	NA	NA	NA	NA	NA	NA	NA	NA	NA	NA	NA	NA	NA	NA	NA	NA	NA	NA	NA	NA	NA	NA	NA	TRINITY_DN444151_c0_g2_i2	NA	NA	NA	NA	NA	NA
TRINITY_DN521744_c10_g1_i3	-3.82273	0.00646329	Downregulated	356	35.96	474325166	86	4e-10	NA	NA	NA	Cysteine-rich receptor-like protein kinase 26 [Triticum urartu]	EMS62430.1	NA	NA	NA	Triticum urartu(Triticum urartu)	NA	NA	NA	NA	NA	NA	NA	NA	NA	NA	NA	NA	NA	NA	NA	NA	NA	NA								TRINITY_DN521744_c10_g1_i3	NA	NA	NA	NA	NA	NA
TRINITY_DN442624_c3_g2_i1	-3.82482	0.0196772	Downregulated	206	42.23	NA	NA	NA	NA	NA	NA	NA	NA	NA	NA	NA	NA	NA	NA	NA	NA	NA	NA	NA	NA	NA	NA	NA	NA	NA	NA	NA	NA	NA	NA	NA	NA	NA	NA	NA	NA	NA	TRINITY_DN442624_c3_g2_i1	NA	NA	NA	NA	NA	NA
TRINITY_DN460762_c2_g1_i1	-3.82494	0.0393226	Downregulated	251	60.56	NA	NA	NA	NA	NA	NA	NA	NA	NA	NA	NA	NA	NA	NA	NA	NA	NA	NA	NA	NA	NA	NA	NA	NA	NA	NA	NA	NA	NA	NA	NA	NA	NA	NA	NA	NA	NA	TRINITY_DN460762_c2_g1_i1	NA	NA	NA	NA	NA	NA
TRINITY_DN408045_c0_g1_i2	-3.83022	0.0107419	Downregulated	288	56.94	NA	NA	NA	NA	NA	NA	NA	NA	NA	NA	NA	NA	NA	NA	NA	NA	NA	NA	NA	NA	NA	NA	NA	NA	NA	NA	NA	NA	NA	NA	NA	NA	NA	NA	NA	NA	NA	TRINITY_DN408045_c0_g1_i2	NA	NA	NA	NA	NA	NA
TRINITY_DN523505_c11_g8_i3	-3.83504	0.00141043	Downregulated	709	47.39	474419700	93	2e-07	NA	NA	NA	hypothetical protein TRIUR3_13155 [Triticum urartu]	EMS67457.1	NA	NA	NA	Triticum urartu(Triticum urartu)	NA	NA	NA	NA	NA	NA	NA	NA	NA	NA	NA	NA	NA	NA	NA	NA	NA	NA								TRINITY_DN523505_c11_g8_i3	NA	NA	NA	NA	NA	NA
TRINITY_DN484275_c5_g1_i4	-3.83718	0.0412493	Downregulated	229	57.64	NA	NA	NA	NA	NA	NA	NA	NA	NA	NA	NA	NA	NA	NA	NA	NA	NA	NA	NA	NA	NA	NA	NA	NA	NA	NA	NA	NA	NA	NA	NA	NA	NA	NA	NA	NA	NA	TRINITY_DN484275_c5_g1_i4	NA	NA	NA	NA	NA	NA
TRINITY_DN469784_c0_g2_i2	-3.83822	0.02448	Downregulated	250	50	474111011	52	5e-08	M7ZTC7	NA	NA	Tryptophanyl-tRNA synthetase, cytoplasmic [Triticum urartu]	EMS55590.1	unreviewed	Tryptophanyl-tRNA synthetase, cytoplasmic	TRIUR3_17018	Triticum urartu (Red wild einkorn) (Crithodium urartu)	275	NA	NA	cytoplasm [GO:0005737]; ATP binding [GO:0005524]; tryptophan-tRNA ligase activity [GO:0004830]; tryptophanyl-tRNA aminoacylation [GO:0006436]	GO:0004830; GO:0005524; GO:0005737; GO:0006436	NA	NA	NA	NA	NA	NA	NA	NA	NA	NA	NA	NA	NA	NA	NA	NA	NA	NA	NA	IPR014729;IPR002306;	TRINITY_DN469784_c0_g2_i2	NA	NA	NA	NA	NA	NA
TRINITY_DN479642_c0_g2_i4	-3.83975	0.0382026	Downregulated	681	51.69	475581562	77	1e-18	NA	NA	NA	FACT complex subunit SPT16 [Aegilops tauschii]	EMT18870.1	NA	NA	NA	Aegilops tauschii(Aegilops tauschii)	NA	NA	NA	NA	NA	NA	NA	NA	NA	NA	NA	NA	NA	NA	NA	NA	NA	NA								TRINITY_DN479642_c0_g2_i4	NA	NA	NA	NA	NA	NA
TRINITY_DN446865_c2_g3_i1	-3.8429	0.015735	Downregulated	214	47.66	NA	NA	NA	NA	NA	NA	NA	NA	NA	NA	NA	NA	NA	NA	NA	NA	NA	NA	NA	NA	NA	NA	NA	NA	NA	NA	NA	NA	NA	NA	NA	NA	NA	NA	NA	NA	NA	TRINITY_DN446865_c2_g3_i1	NA	NA	NA	NA	NA	NA
TRINITY_DN523773_c47_g13_i5	-3.84526	0.0115364	Downregulated	554	45.49	326515086	49	3e-10	F2E7Y4	0	NA	predicted protein [Hordeum vulgare subsp. vulgare]	326515086	unreviewed	Predicted protein	NA	Hordeum vulgare subsp. vulgare (Domesticated barley)	95	NA	NA	integral component of membrane [GO:0016021]	GO:0016021	NA	NA	NA	NA	NA	NA	NA	NA	NA	NA	NA	NA	NA	NA	NA	NA	NA	NA	NA	NA	TRINITY_DN523773_c47_g13_i5	NA	NA	NA	NA	NA	NA
TRINITY_DN523856_c8_g1_i1	-3.84543	0.0439628	Downregulated	208	37.5	NA	NA	NA	NA	NA	NA	NA	NA	NA	NA	NA	NA	NA	NA	NA	NA	NA	NA	NA	NA	NA	NA	NA	NA	NA	NA	NA	NA	NA	NA	NA	NA	NA	NA	NA	NA	NA	TRINITY_DN523856_c8_g1_i1	NA	NA	NA	NA	NA	NA
TRINITY_DN488960_c16_g1_i3	-3.85352	0.0276339	Downregulated	227	42.29	475558564	78	6e-22	NA	NA	NA	hypothetical protein F775_20524 [Aegilops tauschii]	EMT13123.1	NA	NA	NA	Aegilops tauschii(Aegilops tauschii)	NA	NA	NA	NA	NA	NA	NA	NA	NA	NA	NA	NA	NA	NA	NA	NA	NA	NA								TRINITY_DN488960_c16_g1_i3	NA	NA	NA	NA	NA	NA
TRINITY_DN523428_c63_g4_i1	-3.85487	0.00728816	Downregulated	753	44.49	474426983	92	2e-132	NA	NA	NA	Disease resistance protein RPM1 [Triticum urartu]	EMS67760.1	NA	NA	NA	Triticum urartu(Triticum urartu)	NA	NA	NA	NA	NA	NA	NA	NA	NA	NA	NA	NA	NA	NA	NA	NA	NA	NA								TRINITY_DN523428_c63_g4_i1	NA	NA	NA	NA	NA	NA
TRINITY_DN454330_c1_g1_i1	-3.86143	0.0488066	Downregulated	225	53.78	326513240	85	1e-38	F2EHN8	0	NA	predicted protein [Hordeum vulgare subsp. vulgare]	326513240	unreviewed	Predicted protein	NA	Hordeum vulgare subsp. vulgare (Domesticated barley)	84	NA	NA	integral component of membrane [GO:0016021]	GO:0016021	NA	NA	NA	NA	NA	NA	NA	NA	NA	NA	NA	NA	NA	NA	PF01693;	NA	NA	NA	NA	IPR009027;IPR011320;	TRINITY_DN454330_c1_g1_i1	NA	NA	NA	NA	NA	NA
TRINITY_DN430445_c1_g1_i6	-3.86508	0.00836707	Downregulated	296	46.96	NA	NA	NA	NA	NA	NA	NA	NA	NA	NA	NA	NA	NA	NA	NA	NA	NA	NA	NA	NA	NA	NA	NA	NA	NA	NA	NA	NA	NA	NA	NA	NA	NA	NA	NA	NA	NA	TRINITY_DN430445_c1_g1_i6	NA	NA	NA	NA	NA	NA
TRINITY_DN515777_c10_g8_i7	-3.86509	0.0382863	Downregulated	459	48.8	116309862	52	2e-23	Q01K24	0	NA	OSIGBa0099L20.12 [Oryza sativa Indica Group]	116309862	unreviewed	OSIGBa0099L20.12 protein	OSIGBa0099L20.12	Oryza sativa (Rice)	711	NA	NA	NA	NA	NA	NA	NA	NA	NA	NA	NA	NA	NA	NA	NA	NA	NA	NA	PF07727;	NA	NA	NA	NA	IPR013103;	TRINITY_DN515777_c10_g8_i7	NA	NA	NA	NA	NA	NA
TRINITY_DN492965_c132_g8_i4	-3.86526	0.0203532	Downregulated	239	54.39	NA	NA	NA	NA	NA	NA	NA	NA	NA	NA	NA	NA	NA	NA	NA	NA	NA	NA	NA	NA	NA	NA	NA	NA	NA	NA	NA	NA	NA	NA	NA	NA	NA	NA	NA	NA	NA	TRINITY_DN492965_c132_g8_i4	NA	NA	NA	NA	NA	NA
TRINITY_DN522926_c2_g2_i2	-3.86604	0.0120186	Downregulated	634	44.95	475621099	71	1e-11	M8CUR0	NA	NA	3-ketoacyl-CoA synthase 12 [Aegilops tauschii]	EMT31337.1	unreviewed	3-ketoacyl-CoA synthase 12	F775_22063	Aegilops tauschii (Tausch's goatgrass) (Aegilops squarrosa)	734	NA	NA	membrane [GO:0016020]; cysteine-type peptidase activity [GO:0008234]; transferase activity, transferring acyl groups other than amino-acyl groups [GO:0016747]; fatty acid biosynthetic process [GO:0006633]	GO:0006633; GO:0008234; GO:0016020; GO:0016747	NA	NA	NA	NA	NA	ats:F775_22063;	NA	NA	NA	EOG093608SJ;	NA	NA	NA	PTHR31561;	PF08541;PF08392;PF02902;	NA	NA	NA	NA	IPR012392;IPR013747;IPR013601;IPR003653;IPR016039;	TRINITY_DN522926_c2_g2_i2	NA	NA	NA	NA	NA	NA
TRINITY_DN949478_c0_g1_i1	-3.86831	0.02388	Downregulated	311	48.87	NA	NA	NA	NA	NA	NA	NA	NA	NA	NA	NA	NA	NA	NA	NA	NA	NA	NA	NA	NA	NA	NA	NA	NA	NA	NA	NA	NA	NA	NA	NA	NA	NA	NA	NA	NA	NA	TRINITY_DN949478_c0_g1_i1	NA	NA	NA	NA	NA	NA
TRINITY_DN412843_c0_g2_i1	-3.87503	0.0488877	Downregulated	235	44.68	NA	NA	NA	NA	NA	NA	NA	NA	NA	NA	NA	NA	NA	NA	NA	NA	NA	NA	NA	NA	NA	NA	NA	NA	NA	NA	NA	NA	NA	NA	NA	NA	NA	NA	NA	NA	NA	TRINITY_DN412843_c0_g2_i1	NA	NA	NA	NA	NA	NA
TRINITY_DN523914_c32_g10_i1	-3.87794	0.0139539	Downregulated	206	40.78	14091848	82	2e-31	Q94I66	0	NA	Putative copia-like retroelement [Oryza sativa Japonica Group]	14091848	unreviewed	Putative copia-like retroelement	OSJNBa0084C09.5	Oryza sativa subsp. japonica (Rice)	809	NA	NA	NA	NA	NA	NA	NA	NA	NA	NA	NA	NA	NA	NA	NA	NA	NA	NA	PF06882;	NA	NA	NA	NA	IPR010685;	TRINITY_DN523914_c32_g10_i1	NA	NA	NA	NA	NA	NA
TRINITY_DN431968_c2_g3_i1	-3.88109	0.0229502	Downregulated	275	40.73	NA	NA	NA	NA	NA	NA	NA	NA	NA	NA	NA	NA	NA	NA	NA	NA	NA	NA	NA	NA	NA	NA	NA	NA	NA	NA	NA	NA	NA	NA	NA	NA	NA	NA	NA	NA	NA	TRINITY_DN431968_c2_g3_i1	NA	NA	NA	NA	NA	NA
TRINITY_DN470461_c0_g1_i1	-3.88447	0.0170045	Downregulated	610	43.77	475621099	61	8e-25	M8CUR0	NA	NA	3-ketoacyl-CoA synthase 12 [Aegilops tauschii]	EMT31337.1	unreviewed	3-ketoacyl-CoA synthase 12	F775_22063	Aegilops tauschii (Tausch's goatgrass) (Aegilops squarrosa)	734	NA	NA	membrane [GO:0016020]; cysteine-type peptidase activity [GO:0008234]; transferase activity, transferring acyl groups other than amino-acyl groups [GO:0016747]; fatty acid biosynthetic process [GO:0006633]	GO:0006633; GO:0008234; GO:0016020; GO:0016747	NA	NA	NA	NA	NA	ats:F775_22063;	NA	NA	NA	EOG093608SJ;	NA	NA	NA	PTHR31561;	PF08541;PF08392;PF02902;	NA	NA	NA	NA	IPR012392;IPR013747;IPR013601;IPR003653;IPR016039;	TRINITY_DN470461_c0_g1_i1	NA	NA	NA	NA	NA	NA
TRINITY_DN368977_c0_g1_i1	-3.88619	0.0126277	Downregulated	253	47.04	474135652	60	9e-10	M7YZP7	NA	NA	Uncharacterized protein C1A6.10 [Triticum urartu]	EMS56328.1	unreviewed	Uncharacterized protein C1A6.10	TRIUR3_22013	Triticum urartu (Red wild einkorn) (Crithodium urartu)	561	NA	NA	small protein activating enzyme activity [GO:0008641]	GO:0008641	NA	NA	NA	NA	NA	NA	NA	NA	NA	EOG09360AKZ;	NA	NA	NA	NA	PF00899;	NA	NA	NA	NA	IPR000594;	TRINITY_DN368977_c0_g1_i1	NA	NA	NA	NA	NA	NA
TRINITY_DN488802_c12_g16_i1	-3.88887	0.0295313	Downregulated	323	50.46	NA	NA	NA	NA	NA	NA	NA	NA	NA	NA	NA	NA	NA	NA	NA	NA	NA	NA	NA	NA	NA	NA	NA	NA	NA	NA	NA	NA	NA	NA	NA	NA	NA	NA	NA	NA	NA	TRINITY_DN488802_c12_g16_i1	NA	NA	NA	NA	NA	NA
TRINITY_DN512841_c7_g1_i5	-3.89009	0.0243632	Downregulated	215	59.53	NA	NA	NA	NA	NA	NA	NA	NA	NA	NA	NA	NA	NA	NA	NA	NA	NA	NA	NA	NA	NA	NA	NA	NA	NA	NA	NA	NA	NA	NA	NA	NA	NA	NA	NA	NA	NA	TRINITY_DN512841_c7_g1_i5	NA	NA	NA	NA	NA	NA
TRINITY_DN411683_c0_g1_i1	-3.89041	0.00932437	Downregulated	238	42.86	475558564	81	7e-13	NA	NA	NA	hypothetical protein F775_20524 [Aegilops tauschii]	EMT13123.1	NA	NA	NA	Aegilops tauschii(Aegilops tauschii)	NA	NA	NA	NA	NA	NA	NA	NA	NA	NA	NA	NA	NA	NA	NA	NA	NA	NA								TRINITY_DN411683_c0_g1_i1	NA	NA	NA	NA	NA	NA
TRINITY_DN523726_c6_g1_i1	-3.89367	0.00433624	Downregulated	709	43.02	473970751	81	4e-52	M7ZTJ9	NA	NA	hypothetical protein TRIUR3_25330 [Triticum urartu]	EMS51429.1	unreviewed	Uncharacterized protein	TRIUR3_25330	Triticum urartu (Red wild einkorn) (Crithodium urartu)	400	NA	NA	integral component of membrane [GO:0016021]	GO:0016021	NA	NA	NA	NA	NA	NA	NA	NA	NA	EOG09360F35;	NA	NA	NA	NA	PF04970;	NA	NA	NA	NA	IPR007053;	TRINITY_DN523726_c6_g1_i1	NA	NA	NA	NA	NA	NA
TRINITY_DN445870_c0_g3_i1	-3.90622	0.0472577	Downregulated	407	63.39	474204646	51	2e-06	M8ADI1	NA	NA	hypothetical protein TRIUR3_15331 [Triticum urartu]	EMS58634.1	unreviewed	Uncharacterized protein	TRIUR3_15331	Triticum urartu (Red wild einkorn) (Crithodium urartu)	168																	NA								TRINITY_DN445870_c0_g3_i1	NA	NA	NA	NA	NA	NA
TRINITY_DN385073_c1_g1_i4	-3.90882	0.0196772	Downregulated	246	47.15	474111011	54	1e-15	M7ZTC7	NA	NA	Tryptophanyl-tRNA synthetase, cytoplasmic [Triticum urartu]	EMS55590.1	unreviewed	Tryptophanyl-tRNA synthetase, cytoplasmic	TRIUR3_17018	Triticum urartu (Red wild einkorn) (Crithodium urartu)	275	NA	NA	cytoplasm [GO:0005737]; ATP binding [GO:0005524]; tryptophan-tRNA ligase activity [GO:0004830]; tryptophanyl-tRNA aminoacylation [GO:0006436]	GO:0004830; GO:0005524; GO:0005737; GO:0006436	NA	NA	NA	NA	NA	NA	NA	NA	NA	NA	NA	NA	NA	NA	NA	NA	NA	NA	NA	IPR014729;IPR002306;	TRINITY_DN385073_c1_g1_i4	NA	NA	NA	NA	NA	NA
TRINITY_DN463492_c4_g1_i1	-3.90897	0.00564022	Downregulated	232	43.53	NA	NA	NA	NA	NA	NA	NA	NA	NA	NA	NA	NA	NA	NA	NA	NA	NA	NA	NA	NA	NA	NA	NA	NA	NA	NA	NA	NA	NA	NA	NA	NA	NA	NA	NA	NA	NA	TRINITY_DN463492_c4_g1_i1	NA	NA	NA	NA	NA	NA
TRINITY_DN436710_c2_g5_i1	-3.91376	0.00188404	Downregulated	236	59.32	NA	NA	NA	NA	NA	NA	NA	NA	NA	NA	NA	NA	NA	NA	NA	NA	NA	NA	NA	NA	NA	NA	NA	NA	NA	NA	NA	NA	NA	NA	NA	NA	NA	NA	NA	NA	NA	TRINITY_DN436710_c2_g5_i1	NA	NA	NA	NA	NA	NA
TRINITY_DN480707_c10_g1_i1	-3.91537	0.0182183	Downregulated	245	65.71	473983923	82	6e-17	M7ZGZ2	NA	NA	Sex determination protein tasselseed-2 [Triticum urartu]	EMS51645.1	unreviewed	Sex determination protein tasselseed-2	TRIUR3_34885	Triticum urartu (Red wild einkorn) (Crithodium urartu)	267	NA	NA	NA	NA	NA	NA	NA	NA	NA	NA	NA	NA	NA	EOG09360JOY;	NA	NA	NA	NA	PF00106;	NA	NA	NA	NA	IPR016040;IPR002347;	TRINITY_DN480707_c10_g1_i1	NA	NA	NA	NA	NA	NA
TRINITY_DN479981_c11_g8_i1	-3.91854	0.0111466	Downregulated	220	47.27	NA	NA	NA	NA	NA	NA	NA	NA	NA	NA	NA	NA	NA	NA	NA	NA	NA	NA	NA	NA	NA	NA	NA	NA	NA	NA	NA	NA	NA	NA	NA	NA	NA	NA	NA	NA	NA	TRINITY_DN479981_c11_g8_i1	NA	NA	NA	NA	NA	NA
TRINITY_DN457780_c1_g1_i3	-3.91982	0.0212929	Downregulated	330	43.94	NA	NA	NA	NA	NA	NA	NA	NA	NA	NA	NA	NA	NA	NA	NA	NA	NA	NA	NA	NA	NA	NA	NA	NA	NA	NA	NA	NA	NA	NA	NA	NA	NA	NA	NA	NA	NA	TRINITY_DN457780_c1_g1_i3	NA	NA	NA	NA	NA	NA
TRINITY_DN459942_c8_g4_i1	-3.92163	0.0227199	Downregulated	259	62.16	473983923	73	7e-14	M7ZGZ2	NA	NA	Sex determination protein tasselseed-2 [Triticum urartu]	EMS51645.1	unreviewed	Sex determination protein tasselseed-2	TRIUR3_34885	Triticum urartu (Red wild einkorn) (Crithodium urartu)	267	NA	NA	NA	NA	NA	NA	NA	NA	NA	NA	NA	NA	NA	EOG09360JOY;	NA	NA	NA	NA	PF00106;	NA	NA	NA	NA	IPR016040;IPR002347;	TRINITY_DN459942_c8_g4_i1	NA	NA	NA	NA	NA	NA
TRINITY_DN243287_c0_g1_i1	-3.92192	0.0221012	Downregulated	256	44.53	NA	NA	NA	NA	NA	NA	NA	NA	NA	NA	NA	NA	NA	NA	NA	NA	NA	NA	NA	NA	NA	NA	NA	NA	NA	NA	NA	NA	NA	NA	NA	NA	NA	NA	NA	NA	NA	TRINITY_DN243287_c0_g1_i1	NA	NA	NA	NA	NA	NA
TRINITY_DN461585_c0_g1_i1	-3.92388	0.00411238	Downregulated	741	36.71	NA	NA	NA	NA	NA	NA	NA	NA	NA	NA	NA	NA	NA	NA	NA	NA	NA	NA	NA	NA	NA	NA	NA	NA	NA	NA	NA	NA	NA	NA	NA	NA	NA	NA	NA	NA	NA	TRINITY_DN461585_c0_g1_i1	NA	NA	NA	NA	NA	NA
TRINITY_DN342965_c0_g3_i1	-3.92465	0.0496886	Downregulated	217	52.07	NA	NA	NA	NA	NA	NA	NA	NA	NA	NA	NA	NA	NA	NA	NA	NA	NA	NA	NA	NA	NA	NA	NA	NA	NA	NA	NA	NA	NA	NA	NA	NA	NA	NA	NA	NA	NA	TRINITY_DN342965_c0_g3_i1	NA	NA	NA	NA	NA	NA
TRINITY_DN489188_c2_g1_i3	-3.92616	0.0472577	Downregulated	1366	34.33	NA	NA	NA	NA	NA	NA	NA	NA	NA	NA	NA	NA	NA	NA	NA	NA	NA	NA	NA	NA	NA	NA	NA	NA	NA	NA	NA	NA	NA	NA	NA	NA	NA	NA	NA	NA	NA	TRINITY_DN489188_c2_g1_i3	NA	NA	NA	NA	NA	NA
TRINITY_DN909374_c0_g1_i1	-3.92944	0.00765133	Downregulated	234	38.46	NA	NA	NA	NA	NA	NA	NA	NA	NA	NA	NA	NA	NA	NA	NA	NA	NA	NA	NA	NA	NA	NA	NA	NA	NA	NA	NA	NA	NA	NA	NA	NA	NA	NA	NA	NA	NA	TRINITY_DN909374_c0_g1_i1	NA	NA	NA	NA	NA	NA
TRINITY_DN523915_c8_g1_i4	-3.93007	0.0412901	Downregulated	3318	45.78	944052542	49	0	A0A0Q3EPG7	NA	NA	hypothetical protein BRADI_4g16211 [Brachypodium distachyon]	KQJ88180	unreviewed	Uncharacterized protein	BRADI_4g16211	Brachypodium distachyon (Purple false brome) (Trachynia distachya)	753	NA	NA	zinc ion binding [GO:0008270]	GO:0008270	NA	NA	NA	NA	NA	NA	NA	NA	NA	NA	NA	NA	NA	NA	PF03108;PF10551;	NA	PS50966;	NA	NA	IPR018289;IPR004332;IPR006564;IPR007527;	TRINITY_DN523915_c8_g1_i4	NA	NA	NA	NA	NA	NA
TRINITY_DN475314_c40_g15_i1	-3.93061	0.00110327	Downregulated	286	48.6	474111011	53	4e-15	M7ZTC7	NA	NA	Tryptophanyl-tRNA synthetase, cytoplasmic [Triticum urartu]	EMS55590.1	unreviewed	Tryptophanyl-tRNA synthetase, cytoplasmic	TRIUR3_17018	Triticum urartu (Red wild einkorn) (Crithodium urartu)	275	NA	NA	cytoplasm [GO:0005737]; ATP binding [GO:0005524]; tryptophan-tRNA ligase activity [GO:0004830]; tryptophanyl-tRNA aminoacylation [GO:0006436]	GO:0004830; GO:0005524; GO:0005737; GO:0006436	NA	NA	NA	NA	NA	NA	NA	NA	NA	NA	NA	NA	NA	NA	NA	NA	NA	NA	NA	IPR014729;IPR002306;	TRINITY_DN475314_c40_g15_i1	NA	NA	NA	NA	NA	NA
TRINITY_DN523746_c144_g1_i5	-3.93299	0.0017981	Downregulated	1798	49	77552111	56	0	Q2R0Q7	0	NA	retrotransposon protein, putative, Ty3-gypsy subclass [Oryza sativa Japonica Group]	77552111	unreviewed	Retrotransposon protein, putative, Ty3-gypsy subclass	LOC_Os11g41760	Oryza sativa subsp. japonica (Rice)	1994	NA	NA	nucleic acid binding [GO:0003676]; RNA-DNA hybrid ribonuclease activity [GO:0004523]; DNA integration [GO:0015074]	GO:0003676; GO:0004523; GO:0015074	NA	NA	NA	NA	NA	NA	NA	NA	KOG0017;COG2801;	NA	NA	NA	NA	NA	PF03732;PF00665;PF00078;	NA	PS50994;PS50879;	NA	NA	IPR001584;IPR021109;IPR005162;IPR012337;IPR002156;IPR000477;	TRINITY_DN523746_c144_g1_i5	NA	NA	NA	NA	NA	NA
TRINITY_DN514558_c12_g10_i3	-3.93341	0.0472577	Downregulated	290	52.41	721686848	56	4e-21	NA	NA	NA	PREDICTED: uncharacterized protein LOC104584936 [Brachypodium distachyon]	XP_010239071	NA	NA	NA	Brachypodium distachyon(NA)	NA	NA	NA	NA	NA	NA	NA	NA	NA	NA	NA	NA	NA	NA	NA	NA	NA	NA								TRINITY_DN514558_c12_g10_i3	NA	NA	NA	NA	NA	NA
TRINITY_DN435395_c3_g6_i1	-3.93383	0.00750573	Downregulated	212	54.25	NA	NA	NA	NA	NA	NA	NA	NA	NA	NA	NA	NA	NA	NA	NA	NA	NA	NA	NA	NA	NA	NA	NA	NA	NA	NA	NA	NA	NA	NA	NA	NA	NA	NA	NA	NA	NA	TRINITY_DN435395_c3_g6_i1	NA	NA	NA	NA	NA	NA
TRINITY_DN519107_c6_g12_i1	-3.93933	0.0373634	Downregulated	244	40.16	148372276	93	3e-32	C9V493	NA	NA	gag polyprotein [Triticum monococcum subsp. aegilopoides]	ABQ63060.1	unreviewed	Gag polyprotein	NA	Triticum monococcum subsp. aegilopoides	591	NA	NA	NA	NA	NA	NA	NA	NA	NA	NA	NA	NA	NA	NA	NA	NA	NA	NA	PF03732;	NA	NA	NA	NA	IPR005162;	TRINITY_DN519107_c6_g12_i1	NA	NA	NA	NA	NA	NA
TRINITY_DN443140_c6_g5_i2	-3.94569	0.0256107	Downregulated	246	33.74	NA	NA	NA	NA	NA	NA	NA	NA	NA	NA	NA	NA	NA	NA	NA	NA	NA	NA	NA	NA	NA	NA	NA	NA	NA	NA	NA	NA	NA	NA	NA	NA	NA	NA	NA	NA	NA	TRINITY_DN443140_c6_g5_i2	NA	NA	NA	NA	NA	NA
TRINITY_DN509097_c3_g3_i7	-3.94653	0.0455975	Downregulated	214	49.07	NA	NA	NA	NA	NA	NA	NA	NA	NA	NA	NA	NA	NA	NA	NA	NA	NA	NA	NA	NA	NA	NA	NA	NA	NA	NA	NA	NA	NA	NA	NA	NA	NA	NA	NA	NA	NA	TRINITY_DN509097_c3_g3_i7	NA	NA	NA	NA	NA	NA
TRINITY_DN495922_c2_g1_i1	-3.94953	0.00651006	Downregulated	364	43.68	NA	NA	NA	NA	NA	NA	NA	NA	NA	NA	NA	NA	NA	NA	NA	NA	NA	NA	NA	NA	NA	NA	NA	NA	NA	NA	NA	NA	NA	NA	NA	NA	NA	NA	NA	NA	NA	TRINITY_DN495922_c2_g1_i1	NA	NA	NA	NA	NA	NA
TRINITY_DN523505_c13_g3_i1	-3.95116	0.0344808	Downregulated	213	34.74	148372276	59	8e-16	C9V493	NA	NA	gag polyprotein [Triticum monococcum subsp. aegilopoides]	ABQ63060.1	unreviewed	Gag polyprotein	NA	Triticum monococcum subsp. aegilopoides	591	NA	NA	NA	NA	NA	NA	NA	NA	NA	NA	NA	NA	NA	NA	NA	NA	NA	NA	PF03732;	NA	NA	NA	NA	IPR005162;	TRINITY_DN523505_c13_g3_i1	NA	NA	NA	NA	NA	NA
TRINITY_DN501584_c10_g4_i2	-3.95127	0.00202034	Downregulated	632	39.56	475405440	69	4e-20	NA	NA	NA	hypothetical protein F775_21139 [Aegilops tauschii]	EMT00843.1	NA	NA	NA	Aegilops tauschii(Aegilops tauschii)	NA	NA	NA	NA	NA	NA	NA	NA	NA	NA	NA	NA	NA	NA	NA	NA	NA	NA								TRINITY_DN501584_c10_g4_i2	NA	NA	NA	NA	NA	NA
TRINITY_DN523889_c4_g3_i4	-3.95344	0.0313093	Downregulated	2477	42.96	721687141	52	5e-144	NA	NA	NA	PREDICTED: protein FAR1-RELATED SEQUENCE 6-like [Brachypodium distachyon]	XP_010239162	NA	NA	NA	Brachypodium distachyon(NA)	NA	NA	NA	NA	NA	NA	NA	NA	NA	NA	NA	NA	NA	NA	NA	NA	NA	NA								TRINITY_DN523889_c4_g3_i4	NA	NA	NA	NA	NA	NA
TRINITY_DN510617_c6_g4_i1	-3.95455	0.0021667	Downregulated	209	61.72	NA	NA	NA	NA	NA	NA	NA	NA	NA	NA	NA	NA	NA	NA	NA	NA	NA	NA	NA	NA	NA	NA	NA	NA	NA	NA	NA	NA	NA	NA	NA	NA	NA	NA	NA	NA	NA	TRINITY_DN510617_c6_g4_i1	NA	NA	NA	NA	NA	NA
TRINITY_DN762258_c0_g1_i1	-3.95809	0.0294277	Downregulated	267	49.06	NA	NA	NA	NA	NA	NA	NA	NA	NA	NA	NA	NA	NA	NA	NA	NA	NA	NA	NA	NA	NA	NA	NA	NA	NA	NA	NA	NA	NA	NA	NA	NA	NA	NA	NA	NA	NA	TRINITY_DN762258_c0_g1_i1	NA	NA	NA	NA	NA	NA
TRINITY_DN468590_c0_g1_i1	-3.95863	0.00948224	Downregulated	677	50.37	NA	NA	NA	NA	NA	NA	NA	NA	NA	NA	NA	NA	NA	NA	NA	NA	NA	NA	NA	NA	NA	NA	NA	NA	NA	NA	NA	NA	NA	NA	NA	NA	NA	NA	NA	NA	NA	TRINITY_DN468590_c0_g1_i1	NA	NA	NA	NA	NA	NA
TRINITY_DN522926_c2_g4_i1	-3.96492	0.0439937	Downregulated	247	61.94	NA	NA	NA	NA	NA	NA	NA	NA	NA	NA	NA	NA	NA	NA	NA	NA	NA	NA	NA	NA	NA	NA	NA	NA	NA	NA	NA	NA	NA	NA	NA	NA	NA	NA	NA	NA	NA	TRINITY_DN522926_c2_g4_i1	NA	NA	NA	NA	NA	NA
TRINITY_DN508117_c8_g15_i1	-3.96715	0.0409005	Downregulated	333	42.94	NA	NA	NA	NA	NA	NA	NA	NA	NA	NA	NA	NA	NA	NA	NA	NA	NA	NA	NA	NA	NA	NA	NA	NA	NA	NA	NA	NA	NA	NA	NA	NA	NA	NA	NA	NA	NA	TRINITY_DN508117_c8_g15_i1	NA	NA	NA	NA	NA	NA
TRINITY_DN465096_c1_g5_i1	-3.97004	0.00308028	Downregulated	283	34.28	NA	NA	NA	NA	NA	NA	NA	NA	NA	NA	NA	NA	NA	NA	NA	NA	NA	NA	NA	NA	NA	NA	NA	NA	NA	NA	NA	NA	NA	NA	NA	NA	NA	NA	NA	NA	NA	TRINITY_DN465096_c1_g5_i1	NA	NA	NA	NA	NA	NA
TRINITY_DN500023_c66_g19_i1	-3.97356	0.019334	Downregulated	212	33.49	147787935	61	2e-20	A5AWI1	0	NA	hypothetical protein VITISV_028277 [Vitis vinifera]	147787935	unreviewed	Putative uncharacterized protein	VITISV_028277	Vitis vinifera (Grape)	905	NA	NA	nucleic acid binding [GO:0003676]; DNA integration [GO:0015074]	GO:0003676; GO:0015074	NA	NA	NA	NA	NA	NA	NA	NA	NA	NA	NA	NA	NA	PTHR23095;	PF00665;PF00078;	NA	PS50994;	NA	NA	IPR001584;IPR021109;IPR026523;IPR012337;IPR000477;	TRINITY_DN500023_c66_g19_i1	NA	NA	NA	NA	NA	NA
TRINITY_DN477971_c0_g1_i1	-3.97584	0.0313093	Downregulated	215	49.3	225381080	87	8e-24	C0M0V3	0	NA	putative polyprotein, partial [Secale cereale]	225381080	unreviewed	Putative polyprotein (Fragment)	NA	Secale cereale (Rye)	468	NA	NA	nucleic acid binding [GO:0003676]; DNA integration [GO:0015074]	GO:0003676; GO:0015074	NA	NA	NA	NA	NA	NA	NA	NA	NA	NA	NA	NA	NA	NA	PF00665;	NA	PS50994;	NA	NA	IPR001584;IPR012337;	TRINITY_DN477971_c0_g1_i1	NA	NA	NA	NA	NA	NA
TRINITY_DN485480_c7_g5_i2	-3.97602	0.00612558	Downregulated	288	61.11	473912547	72	5e-16	M7YRG4	NA	NA	hypothetical protein TRIUR3_17560 [Triticum urartu]	EMS49611.1	unreviewed	Uncharacterized protein	TRIUR3_17560	Triticum urartu (Red wild einkorn) (Crithodium urartu)	229	NA	NA	NA	NA	NA	NA	NA	NA	NA	NA	NA	NA	NA	EOG09360I75;			NA								TRINITY_DN485480_c7_g5_i2	NA	NA	NA	NA	NA	NA
TRINITY_DN420988_c0_g1_i1	-3.97672	0.0294877	Downregulated	205	48.29	474056531	87	1e-33	M8A0A2	NA	NA	Auxilin-related protein 2 [Triticum urartu]	EMS53814.1	unreviewed	Auxilin-related protein 2	TRIUR3_17987	Triticum urartu (Red wild einkorn) (Crithodium urartu)	1666	NA	NA	NA	NA	NA	NA	NA	NA	NA	NA	NA	NA	NA	EOG093607NA;	NA	NA	NA	NA	NA	NA	PS50076;	NA	NA	IPR001623;	TRINITY_DN420988_c0_g1_i1	NA	NA	NA	NA	NA	NA
TRINITY_DN523916_c7_g3_i2	-3.97735	0.0271318	Downregulated	1194	48.83	77550965	53	6e-143	Q2R3Z2	0	NA	transposon protein, putative, CACTA, En/Spm sub-class [Oryza sativa Japonica Group]	77550965	unreviewed	Transposon protein, putative, CACTA, En/Spm sub-class	LOC_Os11g30270	Oryza sativa subsp. japonica (Rice)	853	NA	NA	NA	NA	NA	NA	NA	NA	NA	NA	NA	NA	NA	NA	NA	NA	NA	NA	PF13960;PF13963;PF02992;	NA	NA	NA	NA	IPR025452;IPR029480;IPR004242;	TRINITY_DN523916_c7_g3_i2	NA	NA	NA	NA	NA	NA
TRINITY_DN523402_c11_g5_i1	-3.97829	0.00324054	Downregulated	574	45.12	571540979	48	4e-25	NA	NA	NA	PREDICTED: uncharacterized protein LOC100777357 [Glycine max]	XP_006601650	NA	NA	NA	Glycine max(NA)	NA	NA	NA	NA	NA	NA	NA	NA	NA	NA	NA	NA	NA	NA	NA	NA	NA	NA								TRINITY_DN523402_c11_g5_i1	NA	NA	NA	NA	NA	NA
TRINITY_DN523792_c13_g1_i10	-3.98059	0.0255613	Downregulated	302	45.7	475608389	84	2e-13	M8CIC6	NA	NA	hypothetical protein F775_23702 [Aegilops tauschii]	EMT27022.1	unreviewed	Uncharacterized protein	F775_23702	Aegilops tauschii (Tausch's goatgrass) (Aegilops squarrosa)	208	NA	NA	NA	NA	NA	NA	NA	NA	NA	ats:F775_23702;	NA	NA	NA	EOG09360PW1;			NA								TRINITY_DN523792_c13_g1_i10	NA	NA	NA	NA	NA	NA
TRINITY_DN497173_c5_g3_i3	-3.98323	0.0440147	Downregulated	221	49.32	77554433	51	1e-15	Q2QV27	0	NA	retrotransposon protein, putative, unclassified [Oryza sativa Japonica Group]	77554433	unreviewed	Retrotransposon protein, putative, unclassified	LOC_Os12g14250	Oryza sativa subsp. japonica (Rice)	2027	NA	NA	nucleic acid binding [GO:0003676]; RNA-DNA hybrid ribonuclease activity [GO:0004523]; DNA integration [GO:0015074]	GO:0003676; GO:0004523; GO:0015074	NA	NA	NA	NA	NA	NA	NA	NA	KOG0017;COG2801;	NA	NA	NA	NA	NA	PF03732;PF00665;PF00078;	NA	PS50994;PS50879;	NA	NA	IPR001584;IPR021109;IPR005162;IPR012337;IPR002156;IPR000477;	TRINITY_DN497173_c5_g3_i3	NA	NA	NA	NA	NA	NA
TRINITY_DN405922_c0_g1_i2	-3.98421	0.0429197	Downregulated	237	41.35	NA	NA	NA	NA	NA	NA	NA	NA	NA	NA	NA	NA	NA	NA	NA	NA	NA	NA	NA	NA	NA	NA	NA	NA	NA	NA	NA	NA	NA	NA	NA	NA	NA	NA	NA	NA	NA	TRINITY_DN405922_c0_g1_i2	NA	NA	NA	NA	NA	NA
TRINITY_DN509446_c0_g3_i1	-3.98526	0.0173692	Downregulated	279	34.77	NA	NA	NA	NA	NA	NA	NA	NA	NA	NA	NA	NA	NA	NA	NA	NA	NA	NA	NA	NA	NA	NA	NA	NA	NA	NA	NA	NA	NA	NA	NA	NA	NA	NA	NA	NA	NA	TRINITY_DN509446_c0_g3_i1	NA	NA	NA	NA	NA	NA
TRINITY_DN659714_c0_g1_i1	-3.99391	0.0351801	Downregulated	258	45.74	332079211	63	7e-10	F6M8R4	0	NA	hypothetical protein TAANSRALLhA_190H5.g00004 [Triticum aestivum]	332079211	unreviewed	Uncharacterized protein	TAANSRALLhA_1716E15.g00001 TAANSRALLhA_190H5.g00004	Triticum aestivum (Wheat)	139																	NA								TRINITY_DN659714_c0_g1_i1	NA	NA	NA	NA	NA	NA
TRINITY_DN446753_c1_g1_i1	-3.99661	0.01416	Downregulated	233	39.48	2443320	60	2e-26	O23864	NA	NA	polyprotein [Oryza australiensis]	BAA22288.1	unreviewed	Polyprotein	NA	Oryza australiensis	1317	NA	NA	nucleic acid binding [GO:0003676]; zinc ion binding [GO:0008270]; DNA integration [GO:0015074]	GO:0003676; GO:0008270; GO:0015074	NA	NA	NA	NA	NA	NA	NA	NA	NA	NA	NA	NA	NA	NA	PF13976;PF00665;PF07727;PF00098;	NA	PS50994;PS50158;	NA	NA	IPR025724;IPR001584;IPR012337;IPR013103;IPR001878;	TRINITY_DN446753_c1_g1_i1	NA	NA	NA	NA	NA	NA
TRINITY_DN487438_c6_g14_i1	-3.99908	0.00470652	Downregulated	299	56.86	38346515	41	5e-17	Q7XP29	0	NA	OSJNBa0027H09.10 [Oryza sativa Japonica Group]	38346515	unreviewed	B1340F09.19 protein (OSJNBa0027H09.10 protein)	B1340F09.19 OSJNBa0027H09.10	Oryza sativa subsp. japonica (Rice)	1570	NA	NA	nucleic acid binding [GO:0003676]; RNA-DNA hybrid ribonuclease activity [GO:0004523]	GO:0003676; GO:0004523	NA	NA	NA	NA	NA	NA	NA	NA	KOG0017;COG2801;	NA	NA	NA	NA	NA	PF00078;	NA	PS50879;	NA	NA	IPR021109;IPR012337;IPR002156;IPR000477;	TRINITY_DN487438_c6_g14_i1	NA	NA	NA	NA	NA	NA
TRINITY_DN523824_c45_g20_i1	-4.00079	0.0277025	Downregulated	235	43.83	NA	NA	NA	NA	NA	NA	NA	NA	NA	NA	NA	NA	NA	NA	NA	NA	NA	NA	NA	NA	NA	NA	NA	NA	NA	NA	NA	NA	NA	NA	NA	NA	NA	NA	NA	NA	NA	TRINITY_DN523824_c45_g20_i1	NA	NA	NA	NA	NA	NA
TRINITY_DN474059_c9_g8_i1	-4.00682	0.0229512	Downregulated	221	58.82	NA	NA	NA	NA	NA	NA	NA	NA	NA	NA	NA	NA	NA	NA	NA	NA	NA	NA	NA	NA	NA	NA	NA	NA	NA	NA	NA	NA	NA	NA	NA	NA	NA	NA	NA	NA	NA	TRINITY_DN474059_c9_g8_i1	NA	NA	NA	NA	NA	NA
TRINITY_DN517699_c31_g6_i3	-4.00839	0.0039716	Downregulated	1070	35.51	NA	NA	NA	NA	NA	NA	NA	NA	NA	NA	NA	NA	NA	NA	NA	NA	NA	NA	NA	NA	NA	NA	NA	NA	NA	NA	NA	NA	NA	NA	NA	NA	NA	NA	NA	NA	NA	TRINITY_DN517699_c31_g6_i3	NA	NA	NA	NA	NA	NA
TRINITY_DN501318_c15_g8_i1	-4.01276	0.00432152	Downregulated	230	38.26	NA	NA	NA	NA	NA	NA	NA	NA	NA	NA	NA	NA	NA	NA	NA	NA	NA	NA	NA	NA	NA	NA	NA	NA	NA	NA	NA	NA	NA	NA	NA	NA	NA	NA	NA	NA	NA	TRINITY_DN501318_c15_g8_i1	NA	NA	NA	NA	NA	NA
TRINITY_DN522592_c0_g1_i6	-4.01698	0.00163459	Downregulated	840	46.07	326502480	93	3e-86	F2DJN2	0	NA	predicted protein, partial [Hordeum vulgare subsp. vulgare]	326502480	unreviewed	Predicted protein (Fragment)	NA	Hordeum vulgare subsp. vulgare (Domesticated barley)	796	NA	NA	NA	NA	NA	NA	NA	NA	NA	NA	NA	NA	NA	NA	NA	NA	NA	NA	PF08513;PF00400;	NA	PS50896;PS00678;PS50082;PS50294;	NA	NA	IPR020472;IPR006594;IPR015943;IPR001680;IPR019775;IPR017986;	TRINITY_DN522592_c0_g1_i6	NA	NA	NA	NA	NA	NA
TRINITY_DN499870_c2_g2_i6	-4.01701	0.0211471	Downregulated	250	41.2	NA	NA	NA	NA	NA	NA	NA	NA	NA	NA	NA	NA	NA	NA	NA	NA	NA	NA	NA	NA	NA	NA	NA	NA	NA	NA	NA	NA	NA	NA	NA	NA	NA	NA	NA	NA	NA	TRINITY_DN499870_c2_g2_i6	NA	NA	NA	NA	NA	NA
TRINITY_DN523819_c50_g1_i1	-4.01861	0.0352609	Downregulated	283	70.32	NA	NA	NA	NA	NA	NA	NA	NA	NA	NA	NA	NA	NA	NA	NA	NA	NA	NA	NA	NA	NA	NA	NA	NA	NA	NA	NA	NA	NA	NA	NA	NA	NA	NA	NA	NA	NA	TRINITY_DN523819_c50_g1_i1	NA	NA	NA	NA	NA	NA
TRINITY_DN116492_c0_g2_i1	-4.02175	0.00631047	Downregulated	268	29.48	NA	NA	NA	NA	NA	NA	NA	NA	NA	NA	NA	NA	NA	NA	NA	NA	NA	NA	NA	NA	NA	NA	NA	NA	NA	NA	NA	NA	NA	NA	NA	NA	NA	NA	NA	NA	NA	TRINITY_DN116492_c0_g2_i1	NA	NA	NA	NA	NA	NA
TRINITY_DN475314_c40_g9_i2	-4.02431	0.00174049	Downregulated	335	46.27	474111011	79	3e-23	M7ZTC7	NA	NA	Tryptophanyl-tRNA synthetase, cytoplasmic [Triticum urartu]	EMS55590.1	unreviewed	Tryptophanyl-tRNA synthetase, cytoplasmic	TRIUR3_17018	Triticum urartu (Red wild einkorn) (Crithodium urartu)	275	NA	NA	cytoplasm [GO:0005737]; ATP binding [GO:0005524]; tryptophan-tRNA ligase activity [GO:0004830]; tryptophanyl-tRNA aminoacylation [GO:0006436]	GO:0004830; GO:0005524; GO:0005737; GO:0006436	NA	NA	NA	NA	NA	NA	NA	NA	NA	NA	NA	NA	NA	NA	NA	NA	NA	NA	NA	IPR014729;IPR002306;	TRINITY_DN475314_c40_g9_i2	NA	NA	NA	NA	NA	NA
TRINITY_DN522964_c19_g1_i1	-4.03251	0.0126241	Downregulated	2772	52.92	NA	NA	NA	NA	NA	NA	NA	NA	NA	NA	NA	NA	NA	NA	NA	NA	NA	NA	NA	NA	NA	NA	NA	NA	NA	NA	NA	NA	NA	NA	NA	NA	NA	NA	NA	NA	NA	TRINITY_DN522964_c19_g1_i1	NA	NA	NA	NA	NA	NA
TRINITY_DN417045_c1_g1_i1	-4.03324	0.00528511	Downregulated	419	50.36	NA	NA	NA	NA	NA	NA	NA	NA	NA	NA	NA	NA	NA	NA	NA	NA	NA	NA	NA	NA	NA	NA	NA	NA	NA	NA	NA	NA	NA	NA	NA	NA	NA	NA	NA	NA	NA	TRINITY_DN417045_c1_g1_i1	NA	NA	NA	NA	NA	NA
TRINITY_DN520999_c18_g2_i3	-4.03885	0.00656378	Downregulated	678	44.99	475534082	87	3e-08	NA	NA	NA	hypothetical protein F775_21142 [Aegilops tauschii]	EMT08500.1	NA	NA	NA	Aegilops tauschii(Aegilops tauschii)	NA	NA	NA	NA	NA	NA	NA	NA	NA	NA	NA	NA	NA	NA	NA	NA	NA	NA								TRINITY_DN520999_c18_g2_i3	NA	NA	NA	NA	NA	NA
TRINITY_DN494239_c1_g1_i5	-4.03957	0.0459697	Downregulated	238	40.76	4185311	65	6e-30	Q9ZSX1	0	NA	polyprotein [Zea mays]	4185311	unreviewed	Polyprotein	NA	Zea mays (Maize)	476	NA	NA	nucleic acid binding [GO:0003676]; DNA integration [GO:0015074]	GO:0003676; GO:0015074	NA	NA	NA	NA	NA	NA	NA	NA	NA	NA	NA	NA	NA	NA	PF13976;PF00665;	NA	PS50994;	NA	NA	IPR025724;IPR001584;IPR012337;	TRINITY_DN494239_c1_g1_i5	NA	NA	NA	NA	NA	NA
TRINITY_DN826588_c0_g1_i1	-4.04317	0.0209227	Downregulated	258	38.76	NA	NA	NA	NA	NA	NA	NA	NA	NA	NA	NA	NA	NA	NA	NA	NA	NA	NA	NA	NA	NA	NA	NA	NA	NA	NA	NA	NA	NA	NA	NA	NA	NA	NA	NA	NA	NA	TRINITY_DN826588_c0_g1_i1	NA	NA	NA	NA	NA	NA
TRINITY_DN439726_c0_g2_i3	-4.04616	0.0268119	Downregulated	362	55.52	NA	NA	NA	NA	NA	NA	NA	NA	NA	NA	NA	NA	NA	NA	NA	NA	NA	NA	NA	NA	NA	NA	NA	NA	NA	NA	NA	NA	NA	NA	NA	NA	NA	NA	NA	NA	NA	TRINITY_DN439726_c0_g2_i3	NA	NA	NA	NA	NA	NA
TRINITY_DN479069_c4_g3_i9	-4.04724	0.0313093	Downregulated	709	35.97	NA	NA	NA	NA	NA	NA	NA	NA	NA	NA	NA	NA	NA	NA	NA	NA	NA	NA	NA	NA	NA	NA	NA	NA	NA	NA	NA	NA	NA	NA	NA	NA	NA	NA	NA	NA	NA	TRINITY_DN479069_c4_g3_i9	NA	NA	NA	NA	NA	NA
TRINITY_DN481374_c8_g3_i3	-4.04853	0.00780972	Downregulated	259	46.33	475608389	79	1e-09	M8CIC6	NA	NA	hypothetical protein F775_23702 [Aegilops tauschii]	EMT27022.1	unreviewed	Uncharacterized protein	F775_23702	Aegilops tauschii (Tausch's goatgrass) (Aegilops squarrosa)	208	NA	NA	NA	NA	NA	NA	NA	NA	NA	ats:F775_23702;	NA	NA	NA	EOG09360PW1;			NA								TRINITY_DN481374_c8_g3_i3	NA	NA	NA	NA	NA	NA
TRINITY_DN335984_c0_g1_i1	-4.04923	0.0140144	Downregulated	282	59.93	NA	NA	NA	NA	NA	NA	NA	NA	NA	NA	NA	NA	NA	NA	NA	NA	NA	NA	NA	NA	NA	NA	NA	NA	NA	NA	NA	NA	NA	NA	NA	NA	NA	NA	NA	NA	NA	TRINITY_DN335984_c0_g1_i1	NA	NA	NA	NA	NA	NA
TRINITY_DN515444_c11_g5_i4	-4.0514	0.0226988	Downregulated	327	41.9	473961249	65	1e-06	M7YVF1	NA	NA	Nudix hydrolase 9 [Triticum urartu]	EMS51101.1	unreviewed	Nudix hydrolase 9	TRIUR3_32155	Triticum urartu (Red wild einkorn) (Crithodium urartu)	366	NA	NA	hydrolase activity [GO:0016787]	GO:0016787	NA	NA	NA	NA	NA	NA	NA	NA	NA	EOG09360GMQ;	NA	NA	NA	NA	NA	NA	PS51462;	NA	NA	IPR015300;IPR000086;IPR015797;	TRINITY_DN515444_c11_g5_i4	NA	NA	NA	NA	NA	NA
TRINITY_DN522198_c15_g2_i2	-4.05208	0.0386528	Downregulated	558	39.25	475614515	75	9e-15	M8C4V7	NA	NA	hypothetical protein F775_00194 [Aegilops tauschii]	EMT29108.1	unreviewed	Uncharacterized protein	F775_00194	Aegilops tauschii (Tausch's goatgrass) (Aegilops squarrosa)	1314	NA	NA	NA	NA	NA	NA	NA	NA	NA	ats:F775_00194;	NA	NA	NA	EOG09360360;			NA								TRINITY_DN522198_c15_g2_i2	NA	NA	NA	NA	NA	NA
TRINITY_DN479069_c4_g3_i5	-4.05638	0.0260407	Downregulated	634	36.12	NA	NA	NA	NA	NA	NA	NA	NA	NA	NA	NA	NA	NA	NA	NA	NA	NA	NA	NA	NA	NA	NA	NA	NA	NA	NA	NA	NA	NA	NA	NA	NA	NA	NA	NA	NA	NA	TRINITY_DN479069_c4_g3_i5	NA	NA	NA	NA	NA	NA
TRINITY_DN437383_c13_g1_i1	-4.05677	0.025767	Downregulated	222	52.25	474405812	64	6e-14	NA	NA	NA	hypothetical protein TRIUR3_03330 [Triticum urartu]	EMS66464.1	NA	NA	NA	Triticum urartu(Triticum urartu)	NA	NA	NA	NA	NA	NA	NA	NA	NA	NA	NA	NA	NA	NA	NA	NA	NA	NA								TRINITY_DN437383_c13_g1_i1	NA	NA	NA	NA	NA	NA
TRINITY_DN512882_c11_g6_i2	-4.05882	0.0472872	Downregulated	326	50.92	721686566	59	2e-36	NA	NA	NA	PREDICTED: uncharacterized protein LOC104584890 [Brachypodium distachyon]	XP_010238988	NA	NA	NA	Brachypodium distachyon(NA)	NA	NA	NA	NA	NA	NA	NA	NA	NA	NA	NA	NA	NA	NA	NA	NA	NA	NA								TRINITY_DN512882_c11_g6_i2	NA	NA	NA	NA	NA	NA
TRINITY_DN523873_c9_g6_i1	-4.0591	0.0424285	Downregulated	249	42.97	NA	NA	NA	NA	NA	NA	NA	NA	NA	NA	NA	NA	NA	NA	NA	NA	NA	NA	NA	NA	NA	NA	NA	NA	NA	NA	NA	NA	NA	NA	NA	NA	NA	NA	NA	NA	NA	TRINITY_DN523873_c9_g6_i1	NA	NA	NA	NA	NA	NA
TRINITY_DN292833_c0_g2_i1	-4.05933	0.0382863	Downregulated	231	40.26	475364346	51	2e-07	NA	NA	NA	hypothetical protein F775_22120 [Aegilops tauschii]	EMT00506.1	NA	NA	NA	Aegilops tauschii(Aegilops tauschii)	NA	NA	NA	NA	NA	NA	NA	NA	NA	NA	NA	NA	NA	NA	NA	NA	NA	NA								TRINITY_DN292833_c0_g2_i1	NA	NA	NA	NA	NA	NA
TRINITY_DN448707_c0_g2_i1	-4.06313	0.0325102	Downregulated	215	37.21	734437148	69	2e-13	A0A0B2SP88	NA	NA	hypothetical protein glysoja_048546 [Glycine soja]	KHN48446	unreviewed	Uncharacterized protein	glysoja_048546	Glycine soja (Wild soybean)	378																	NA								TRINITY_DN448707_c0_g2_i1	NA	NA	NA	NA	NA	NA
TRINITY_DN523856_c12_g9_i3	-4.06982	0.0313093	Downregulated	391	43.48	338808443	67	7e-21	I6M4W8	NA	NA	Opie1 putative pol protein [Zea diploperennis]	AEJ07944.1	unreviewed	Opie1 putative pol protein	NA	Zea diploperennis (Diploperennial teosinte)	1065	NA	NA	nucleic acid binding [GO:0003676]; DNA integration [GO:0015074]	GO:0003676; GO:0015074	NA	NA	NA	NA	NA	NA	NA	NA	NA	NA	NA	NA	NA	NA	PF13976;PF00665;PF07727;	NA	PS50994;	NA	NA	IPR025724;IPR001584;IPR012337;IPR013103;	TRINITY_DN523856_c12_g9_i3	NA	NA	NA	NA	NA	NA
TRINITY_DN520483_c2_g4_i2	-4.07048	0.0346583	Downregulated	428	53.97	NA	NA	NA	NA	NA	NA	NA	NA	NA	NA	NA	NA	NA	NA	NA	NA	NA	NA	NA	NA	NA	NA	NA	NA	NA	NA	NA	NA	NA	NA	NA	NA	NA	NA	NA	NA	NA	TRINITY_DN520483_c2_g4_i2	NA	NA	NA	NA	NA	NA
TRINITY_DN460763_c0_g1_i1	-4.07161	0.00483706	Downregulated	1008	62.6	1002821000	93	2e-47	A0A140GYM6	NA	NA	hypothetical protein [Paspalum vaginatum]	AMN87048	unreviewed	Uncharacterized protein	NA	Paspalum vaginatum	208	NA	NA	integral component of membrane [GO:0016021]	GO:0016021	NA	NA	NA	NA	NA	NA	NA	NA	NA	NA	NA	NA	NA	NA	NA	NA	NA	NA	NA	NA	TRINITY_DN460763_c0_g1_i1	NA	NA	NA	NA	NA	NA
TRINITY_DN523746_c142_g8_i8	-4.07234	0.0369219	Downregulated	329	61.7	NA	NA	NA	NA	NA	NA	NA	NA	NA	NA	NA	NA	NA	NA	NA	NA	NA	NA	NA	NA	NA	NA	NA	NA	NA	NA	NA	NA	NA	NA	NA	NA	NA	NA	NA	NA	NA	TRINITY_DN523746_c142_g8_i8	NA	NA	NA	NA	NA	NA
TRINITY_DN451508_c2_g1_i2	-4.07506	0.00838538	Downregulated	1522	52.23	474198666	95	7e-157	M8A1A9	NA	NA	Chlorophyllase-2, chloroplastic [Triticum urartu]	EMS58425.1	unreviewed	Chlorophyllase-2, chloroplastic	TRIUR3_08908	Triticum urartu (Red wild einkorn) (Crithodium urartu)	320	NA	NA	chlorophyllase activity [GO:0047746]; chlorophyll catabolic process [GO:0015996]	GO:0015996; GO:0047746	NA	NA	NA	NA	NA	NA	NA	NA	NA	EOG09360G4F;	NA	NA	NA	NA	PF12740;	NA	NA	NA	NA	IPR029058;IPR017395;	TRINITY_DN451508_c2_g1_i2	1522	G3B-9385-MONOMER	194	48.04	179	86
TRINITY_DN475173_c9_g2_i1	-4.07676	0.0223591	Downregulated	402	32.09	474305553	81	2e-14	NA	NA	NA	hypothetical protein TRIUR3_27585 [Triticum urartu]	EMS61753.1	NA	NA	NA	Triticum urartu(Triticum urartu)	NA	NA	NA	NA	NA	NA	NA	NA	NA	NA	NA	NA	NA	NA	NA	NA	NA	NA								TRINITY_DN475173_c9_g2_i1	NA	NA	NA	NA	NA	NA
TRINITY_DN439396_c3_g1_i7	-4.07863	0.0179042	Downregulated	293	58.02	NA	NA	NA	NA	NA	NA	NA	NA	NA	NA	NA	NA	NA	NA	NA	NA	NA	NA	NA	NA	NA	NA	NA	NA	NA	NA	NA	NA	NA	NA	NA	NA	NA	NA	NA	NA	NA	TRINITY_DN439396_c3_g1_i7	NA	NA	NA	NA	NA	NA
TRINITY_DN925198_c0_g1_i1	-4.07937	0.0269718	Downregulated	308	57.14	NA	NA	NA	NA	NA	NA	NA	NA	NA	NA	NA	NA	NA	NA	NA	NA	NA	NA	NA	NA	NA	NA	NA	NA	NA	NA	NA	NA	NA	NA	NA	NA	NA	NA	NA	NA	NA	TRINITY_DN925198_c0_g1_i1	NA	NA	NA	NA	NA	NA
TRINITY_DN502116_c6_g1_i1	-4.08327	0.00791287	Downregulated	447	56.15	475576263	77	2e-17	NA	NA	NA	Chitobiosyldiphosphodolichol beta-mannosyltransferase [Aegilops tauschii]	EMT17496.1	NA	NA	NA	Aegilops tauschii(Aegilops tauschii)	NA	NA	NA	NA	NA	NA	NA	NA	NA	NA	NA	NA	NA	NA	NA	NA	NA	NA								TRINITY_DN502116_c6_g1_i1	NA	NA	NA	NA	NA	NA
TRINITY_DN523948_c59_g7_i1	-4.08633	0.000694309	Downregulated	3841	43.95	NA	NA	NA	NA	NA	NA	NA	NA	NA	NA	NA	NA	NA	NA	NA	NA	NA	NA	NA	NA	NA	NA	NA	NA	NA	NA	NA	NA	NA	NA	NA	NA	NA	NA	NA	NA	NA	TRINITY_DN523948_c59_g7_i1	NA	NA	NA	NA	NA	NA
TRINITY_DN375681_c1_g1_i1	-4.08714	0.0448089	Downregulated	358	68.72	NA	NA	NA	NA	NA	NA	NA	NA	NA	NA	NA	NA	NA	NA	NA	NA	NA	NA	NA	NA	NA	NA	NA	NA	NA	NA	NA	NA	NA	NA	NA	NA	NA	NA	NA	NA	NA	TRINITY_DN375681_c1_g1_i1	NA	NA	NA	NA	NA	NA
TRINITY_DN237218_c0_g1_i1	-4.0873	0.00697511	Downregulated	224	39.29	475557638	67	4e-07	NA	NA	NA	ATP-dependent DNA helicase Q5 [Aegilops tauschii]	EMT12885.1	NA	NA	NA	Aegilops tauschii(Aegilops tauschii)	NA	NA	NA	NA	NA	NA	NA	NA	NA	NA	NA	NA	NA	NA	NA	NA	NA	NA								TRINITY_DN237218_c0_g1_i1	NA	NA	NA	NA	NA	NA
TRINITY_DN504358_c8_g13_i1	-4.0893	0.0334211	Downregulated	288	52.78	NA	NA	NA	NA	NA	NA	NA	NA	NA	NA	NA	NA	NA	NA	NA	NA	NA	NA	NA	NA	NA	NA	NA	NA	NA	NA	NA	NA	NA	NA	NA	NA	NA	NA	NA	NA	NA	TRINITY_DN504358_c8_g13_i1	NA	NA	NA	NA	NA	NA
TRINITY_DN431119_c0_g2_i1	-4.08942	0.0141165	Downregulated	286	54.55	474367876	81	1e-34	NA	NA	NA	Regulator of nonsense transcripts 1-like protein [Triticum urartu]	EMS63608.1	NA	NA	NA	Triticum urartu(Triticum urartu)	NA	NA	NA	NA	NA	NA	NA	NA	NA	NA	NA	NA	NA	NA	NA	NA	NA	NA								TRINITY_DN431119_c0_g2_i1	NA	NA	NA	NA	NA	NA
TRINITY_DN439980_c2_g2_i3	-4.09264	0.049644	Downregulated	207	54.11	NA	NA	NA	NA	NA	NA	NA	NA	NA	NA	NA	NA	NA	NA	NA	NA	NA	NA	NA	NA	NA	NA	NA	NA	NA	NA	NA	NA	NA	NA	NA	NA	NA	NA	NA	NA	NA	TRINITY_DN439980_c2_g2_i3	NA	NA	NA	NA	NA	NA
TRINITY_DN502997_c3_g8_i5	-4.0929	0.00147163	Downregulated	294	55.1	734312968	86	2e-12	A0A0B2P045	NA	NA	hypothetical protein glysoja_048681, partial [Glycine soja]	KHN01092	unreviewed	Uncharacterized protein (Fragment)	glysoja_048681	Glycine soja (Wild soybean)	36																	NA								TRINITY_DN502997_c3_g8_i5	NA	NA	NA	NA	NA	NA
TRINITY_DN436710_c2_g4_i1	-4.09404	0.00428338	Downregulated	334	56.29	474241391	81	5e-06	M7ZJI5	NA	NA	putative inactive beta-glucosidase 14 [Triticum urartu]	EMS59801.1	unreviewed	Putative inactive beta-glucosidase 14	TRIUR3_17208	Triticum urartu (Red wild einkorn) (Crithodium urartu)	552	NA	NA	hydrolase activity, hydrolyzing O-glycosyl compounds [GO:0004553]; carbohydrate metabolic process [GO:0005975]	GO:0004553; GO:0005975	Glycosyl hydrolase 1 family	NA	NA	NA	NA	NA	NA	NA	NA	EOG093609QI;	NA	NA	NA	PTHR10353;	PF00232;	NA	NA	NA	NA	IPR001360;IPR017853;	TRINITY_DN436710_c2_g4_i1	NA	NA	NA	NA	NA	NA
TRINITY_DN513433_c1_g1_i1	-4.09448	0.00366794	Downregulated	634	49.21	77552332	68	4e-80	Q2R081	0	NA	transposon protein, putative, CACTA, En/Spm sub-class [Oryza sativa Japonica Group]	77552332	unreviewed	Transposon protein, putative, CACTA, En/Spm sub-class	LOC_Os11g43470	Oryza sativa subsp. japonica (Rice)	362	NA	NA	NA	NA	NA	NA	NA	NA	NA	NA	NA	NA	NA	NA	NA	NA	NA	NA	PF13963;PF02992;	NA	NA	NA	NA	IPR029480;IPR004242;	TRINITY_DN513433_c1_g1_i1	NA	NA	NA	NA	NA	NA
TRINITY_DN412019_c1_g2_i5	-4.09796	0.00163826	Downregulated	226	53.54	475619068	68	2e-06	M8C8N4	NA	NA	hypothetical protein F775_44076 [Aegilops tauschii]	EMT30649.1	unreviewed	Uncharacterized protein	F775_44076	Aegilops tauschii (Tausch's goatgrass) (Aegilops squarrosa)	206	NA	NA	NA	NA	NA	NA	NA	NA	NA	ats:F775_44076;	NA	NA	NA	EOG09360BZQ;			NA								TRINITY_DN412019_c1_g2_i5	NA	NA	NA	NA	NA	NA
TRINITY_DN509700_c5_g2_i1	-4.10114	0.0382863	Downregulated	273	64.47	NA	NA	NA	NA	NA	NA	NA	NA	NA	NA	NA	NA	NA	NA	NA	NA	NA	NA	NA	NA	NA	NA	NA	NA	NA	NA	NA	NA	NA	NA	NA	NA	NA	NA	NA	NA	NA	TRINITY_DN509700_c5_g2_i1	NA	NA	NA	NA	NA	NA
TRINITY_DN701872_c0_g1_i1	-4.10229	0.00936514	Downregulated	430	56.28	NA	NA	NA	NA	NA	NA	NA	NA	NA	NA	NA	NA	NA	NA	NA	NA	NA	NA	NA	NA	NA	NA	NA	NA	NA	NA	NA	NA	NA	NA	NA	NA	NA	NA	NA	NA	NA	TRINITY_DN701872_c0_g1_i1	NA	NA	NA	NA	NA	NA
TRINITY_DN523986_c6_g4_i1	-4.10288	0.0410176	Downregulated	566	43.99	217426785	90	4e-22	D0QEK9	0	NA	Far1 [Triticum aestivum]	217426785	unreviewed	Far1	FAR1	Triticum aestivum (Wheat)	446	NA	NA	regulation of transcription, DNA-templated [GO:0006355]	GO:0006355	NA	NA	NA	NA	NA	NA	NA	NA	NA	NA	NA	NA	NA	PTHR31669;	PF03101;	NA	NA	NA	NA	IPR004330;IPR031052;	TRINITY_DN523986_c6_g4_i1	NA	NA	NA	NA	NA	NA
TRINITY_DN476259_c1_g1_i3	-4.1042	0.0395937	Downregulated	254	35.04	475575931	86	2e-09	NA	NA	NA	Putative receptor protein kinase ZmPK1 [Aegilops tauschii]	EMT17396.1	NA	NA	NA	Aegilops tauschii(Aegilops tauschii)	NA	NA	NA	NA	NA	NA	NA	NA	NA	NA	NA	NA	NA	NA	NA	NA	NA	NA								TRINITY_DN476259_c1_g1_i3	NA	NA	NA	NA	NA	NA
TRINITY_DN523569_c22_g5_i1	-4.10657	0.0028322	Downregulated	2630	46.08	1040832084	45	8e-175	NA	NA	NA	PREDICTED: uncharacterized protein LOC108205037 [Daucus carota subsp. sativus]	XP_017230276	NA	NA	NA	Daucus carota subsp. sativus(NA)	NA	NA	NA	NA	NA	NA	NA	NA	NA	NA	NA	NA	NA	NA	NA	NA	NA	NA								TRINITY_DN523569_c22_g5_i1	NA	NA	NA	NA	NA	NA
TRINITY_DN334159_c1_g1_i1	-4.10846	0.00115373	Downregulated	210	50	475626090	81	1e-10	M8D9H6	NA	NA	hypothetical protein F775_52182 [Aegilops tauschii]	EMT33196.1	unreviewed	Uncharacterized protein	F775_52182	Aegilops tauschii (Tausch's goatgrass) (Aegilops squarrosa)	1092	NA	NA	NA	NA	NA	NA	NA	NA	NA	ats:F775_52182;	NA	NA	NA	EOG093602N3;	NA	NA	NA	NA	PF12274;	NA	NA	NA	NA	IPR022059;	TRINITY_DN334159_c1_g1_i1	NA	NA	NA	NA	NA	NA
TRINITY_DN520815_c26_g21_i2	-4.11022	0.00141043	Downregulated	628	42.04	115392332	94	3e-90	B5G4Y0	NA	NA	putative gag-pol polyprotein [Triticum monococcum subsp. aegilopoides]	ABI96971.1	unreviewed	Putative gag-pol polyprotein	gag-pol	Triticum monococcum subsp. aegilopoides	1704	NA	NA	nucleic acid binding [GO:0003676]; zinc ion binding [GO:0008270]; DNA integration [GO:0015074]	GO:0003676; GO:0008270; GO:0015074	NA	NA	NA	NA	NA	NA	NA	NA	NA	NA	NA	NA	NA	NA	PF03732;PF00665;PF00078;	NA	PS50994;PS50878;PS50158;	NA	NA	IPR001584;IPR021109;IPR005162;IPR012337;IPR000477;IPR001878;	TRINITY_DN520815_c26_g21_i2	NA	NA	NA	NA	NA	NA
TRINITY_DN430494_c2_g6_i1	-4.11065	0.0334211	Downregulated	309	48.87	474056531	85	8e-55	M8A0A2	NA	NA	Auxilin-related protein 2 [Triticum urartu]	EMS53814.1	unreviewed	Auxilin-related protein 2	TRIUR3_17987	Triticum urartu (Red wild einkorn) (Crithodium urartu)	1666	NA	NA	NA	NA	NA	NA	NA	NA	NA	NA	NA	NA	NA	EOG093607NA;	NA	NA	NA	NA	NA	NA	PS50076;	NA	NA	IPR001623;	TRINITY_DN430494_c2_g6_i1	NA	NA	NA	NA	NA	NA
TRINITY_DN522727_c44_g18_i4	-4.11266	0.00168554	Downregulated	2799	46.98	284434732	61	2e-180	D3IVT9	NA	NA	putative retrotransposon protein [Phyllostachys edulis]	ADB85429.1	unreviewed	Putative retrotransposon protein	NA	Phyllostachys edulis	1313	NA	NA	nucleic acid binding [GO:0003676]; zinc ion binding [GO:0008270]; DNA integration [GO:0015074]	GO:0003676; GO:0008270; GO:0015074	NA	NA	NA	NA	NA	NA	NA	NA	NA	NA	NA	NA	NA	NA	PF13976;PF00665;PF07727;PF00098;	NA	PS50994;PS50158;	NA	NA	IPR025724;IPR001584;IPR012337;IPR013103;IPR001878;	TRINITY_DN522727_c44_g18_i4	NA	NA	NA	NA	NA	NA
TRINITY_DN475314_c40_g4_i1	-4.11305	0.000762632	Downregulated	774	46.25	NA	NA	NA	NA	NA	NA	NA	NA	NA	NA	NA	NA	NA	NA	NA	NA	NA	NA	NA	NA	NA	NA	NA	NA	NA	NA	NA	NA	NA	NA	NA	NA	NA	NA	NA	NA	NA	TRINITY_DN475314_c40_g4_i1	NA	NA	NA	NA	NA	NA
TRINITY_DN479642_c0_g2_i1	-4.11428	0.0174065	Downregulated	670	50.9	475581562	73	3e-10	NA	NA	NA	FACT complex subunit SPT16 [Aegilops tauschii]	EMT18870.1	NA	NA	NA	Aegilops tauschii(Aegilops tauschii)	NA	NA	NA	NA	NA	NA	NA	NA	NA	NA	NA	NA	NA	NA	NA	NA	NA	NA								TRINITY_DN479642_c0_g2_i1	NA	NA	NA	NA	NA	NA
TRINITY_DN458490_c6_g2_i3	-4.11554	0.019562	Downregulated	315	48.89	NA	NA	NA	NA	NA	NA	NA	NA	NA	NA	NA	NA	NA	NA	NA	NA	NA	NA	NA	NA	NA	NA	NA	NA	NA	NA	NA	NA	NA	NA	NA	NA	NA	NA	NA	NA	NA	TRINITY_DN458490_c6_g2_i3	NA	NA	NA	NA	NA	NA
TRINITY_DN234927_c0_g2_i1	-4.11591	0.0147576	Downregulated	277	36.1	548849792	72	2e-42	U5CLT2	NA	NA	hypothetical protein AMTR_s03236p00004200, partial [Amborella trichopoda]	ERN08466	unreviewed	Uncharacterized protein (Fragment)	AMTR_s03236p00004200	Amborella trichopoda	456	NA	NA	nucleic acid binding [GO:0003676]; DNA integration [GO:0015074]	GO:0003676; GO:0015074	NA	NA	NA	NA	NA	NA	NA	NA	NA	EOG09360F4R;	NA	NA	NA	NA	PF00665;	NA	PS50994;	NA	NA	IPR001584;IPR012337;	TRINITY_DN234927_c0_g2_i1	NA	NA	NA	NA	NA	NA
TRINITY_DN449749_c2_g1_i1	-4.11675	0.000714569	Downregulated	209	50.24	NA	NA	NA	NA	NA	NA	NA	NA	NA	NA	NA	NA	NA	NA	NA	NA	NA	NA	NA	NA	NA	NA	NA	NA	NA	NA	NA	NA	NA	NA	NA	NA	NA	NA	NA	NA	NA	TRINITY_DN449749_c2_g1_i1	NA	NA	NA	NA	NA	NA
TRINITY_DN519442_c67_g8_i1	-4.11775	0.00447308	Downregulated	206	40.78	NA	NA	NA	NA	NA	NA	NA	NA	NA	NA	NA	NA	NA	NA	NA	NA	NA	NA	NA	NA	NA	NA	NA	NA	NA	NA	NA	NA	NA	NA	NA	NA	NA	NA	NA	NA	NA	TRINITY_DN519442_c67_g8_i1	NA	NA	NA	NA	NA	NA
TRINITY_DN98815_c0_g1_i4	-4.11795	0.00463317	Downregulated	291	42.27	475607556	79	9e-07	M8CST2	NA	NA	2-oxoglutarate dehydrogenase E1 component, mitochondrial [Aegilops tauschii]	EMT26751.1	unreviewed	2-oxoglutarate dehydrogenase E1 component, mitochondrial	F775_27605	Aegilops tauschii (Tausch's goatgrass) (Aegilops squarrosa)	1154	NA	NA	oxoglutarate dehydrogenase (succinyl-transferring) activity [GO:0004591]; thiamine pyrophosphate binding [GO:0030976]; tricarboxylic acid cycle [GO:0006099]	GO:0004591; GO:0006099; GO:0030976	NA	NA	NA	NA	NA	ats:F775_27605;	NA	NA	NA	EOG093600QA;	NA	NA	NA	PTHR23152;	PF16078;PF00676;PF16870;PF02779;	TIGR00239;	NA	NA	NA	IPR032106;IPR011603;IPR001017;IPR031717;IPR029061;IPR005475;	TRINITY_DN98815_c0_g1_i4	NA	NA	NA	NA	NA	NA
TRINITY_DN491335_c12_g5_i1	-4.12005	0.0149002	Downregulated	233	62.23	NA	NA	NA	NA	NA	NA	NA	NA	NA	NA	NA	NA	NA	NA	NA	NA	NA	NA	NA	NA	NA	NA	NA	NA	NA	NA	NA	NA	NA	NA	NA	NA	NA	NA	NA	NA	NA	TRINITY_DN491335_c12_g5_i1	NA	NA	NA	NA	NA	NA
TRINITY_DN507942_c4_g3_i1	-4.12183	0.00710082	Downregulated	321	41.43	NA	NA	NA	NA	NA	NA	NA	NA	NA	NA	NA	NA	NA	NA	NA	NA	NA	NA	NA	NA	NA	NA	NA	NA	NA	NA	NA	NA	NA	NA	NA	NA	NA	NA	NA	NA	NA	TRINITY_DN507942_c4_g3_i1	NA	NA	NA	NA	NA	NA
TRINITY_DN49944_c1_g1_i1	-4.12396	0.0106596	Downregulated	201	47.26	NA	NA	NA	NA	NA	NA	NA	NA	NA	NA	NA	NA	NA	NA	NA	NA	NA	NA	NA	NA	NA	NA	NA	NA	NA	NA	NA	NA	NA	NA	NA	NA	NA	NA	NA	NA	NA	TRINITY_DN49944_c1_g1_i1	NA	NA	NA	NA	NA	NA
TRINITY_DN46778_c0_g1_i1	-4.13148	0.000631097	Downregulated	349	50.72	475576263	90	5e-08	NA	NA	NA	Chitobiosyldiphosphodolichol beta-mannosyltransferase [Aegilops tauschii]	EMT17496.1	NA	NA	NA	Aegilops tauschii(Aegilops tauschii)	NA	NA	NA	NA	NA	NA	NA	NA	NA	NA	NA	NA	NA	NA	NA	NA	NA	NA								TRINITY_DN46778_c0_g1_i1	NA	NA	NA	NA	NA	NA
TRINITY_DN522926_c2_g2_i4	-4.13412	0.0138556	Downregulated	389	53.47	NA	NA	NA	NA	NA	NA	NA	NA	NA	NA	NA	NA	NA	NA	NA	NA	NA	NA	NA	NA	NA	NA	NA	NA	NA	NA	NA	NA	NA	NA	NA	NA	NA	NA	NA	NA	NA	TRINITY_DN522926_c2_g2_i4	NA	NA	NA	NA	NA	NA
TRINITY_DN425394_c0_g2_i1	-4.1377	0.00572378	Downregulated	215	37.67	NA	NA	NA	NA	NA	NA	NA	NA	NA	NA	NA	NA	NA	NA	NA	NA	NA	NA	NA	NA	NA	NA	NA	NA	NA	NA	NA	NA	NA	NA	NA	NA	NA	NA	NA	NA	NA	TRINITY_DN425394_c0_g2_i1	NA	NA	NA	NA	NA	NA
TRINITY_DN479069_c4_g3_i7	-4.13772	0.0274482	Downregulated	698	39.97	944082964	44	1e-09	A0A0Q3K216	NA	NA	hypothetical protein BRADI_1g41660 [Brachypodium distachyon]	KQK18316	unreviewed	Uncharacterized protein	BRADI_1g41660	Brachypodium distachyon (Purple false brome) (Trachynia distachya)	678	NA	NA	cysteine-type peptidase activity [GO:0008234]	GO:0008234	NA	NA	NA	NA	NA	NA	NA	NA	NA	NA	NA	NA	NA	NA	PF02902;	NA	PS50600;	NA	NA	IPR003653;	TRINITY_DN479069_c4_g3_i7	NA	NA	NA	NA	NA	NA
TRINITY_DN521689_c9_g16_i3	-4.14012	0.00573923	Downregulated	545	48.99	56155209	64	2e-67	Q4QXS8	0	NA	polyprotein [Hordeum vulgare subsp. vulgare]	56155209	unreviewed	Polyprotein	NA	Hordeum vulgare subsp. vulgare (Domesticated barley)	1486	NA	NA	nucleic acid binding [GO:0003676]; zinc ion binding [GO:0008270]; DNA integration [GO:0015074]	GO:0003676; GO:0008270; GO:0015074	NA	NA	NA	NA	NA	NA	NA	NA	NA	NA	NA	NA	NA	NA	PF03732;PF00665;PF00078;PF00098;	NA	PS50994;PS50878;PS50158;	NA	NA	IPR016197;IPR001584;IPR021109;IPR005162;IPR012337;IPR000477;IPR001878;	TRINITY_DN521689_c9_g16_i3	NA	NA	NA	NA	NA	NA
TRINITY_DN521331_c45_g1_i1	-4.14126	0.00221923	Downregulated	276	53.99	NA	NA	NA	NA	NA	NA	NA	NA	NA	NA	NA	NA	NA	NA	NA	NA	NA	NA	NA	NA	NA	NA	NA	NA	NA	NA	NA	NA	NA	NA	NA	NA	NA	NA	NA	NA	NA	TRINITY_DN521331_c45_g1_i1	NA	NA	NA	NA	NA	NA
TRINITY_DN479284_c5_g14_i1	-4.14169	0.0277719	Downregulated	207	39.13	NA	NA	NA	NA	NA	NA	NA	NA	NA	NA	NA	NA	NA	NA	NA	NA	NA	NA	NA	NA	NA	NA	NA	NA	NA	NA	NA	NA	NA	NA	NA	NA	NA	NA	NA	NA	NA	TRINITY_DN479284_c5_g14_i1	NA	NA	NA	NA	NA	NA
TRINITY_DN481839_c3_g4_i2	-4.14242	0.0439937	Downregulated	212	52.36	NA	NA	NA	NA	NA	NA	NA	NA	NA	NA	NA	NA	NA	NA	NA	NA	NA	NA	NA	NA	NA	NA	NA	NA	NA	NA	NA	NA	NA	NA	NA	NA	NA	NA	NA	NA	NA	TRINITY_DN481839_c3_g4_i2	NA	NA	NA	NA	NA	NA
TRINITY_DN458069_c6_g8_i1	-4.14291	0.0206761	Downregulated	201	59.7	474210298	80	3e-07	M7ZFI4	NA	NA	Tryptophan aminotransferase 1 [Triticum urartu]	EMS58837.1	unreviewed	Acyl carrier protein	TRIUR3_28891	Triticum urartu (Red wild einkorn) (Crithodium urartu)	546	NA	NA	carbon-sulfur lyase activity [GO:0016846]; transaminase activity [GO:0008483]; fatty acid biosynthetic process [GO:0006633]	GO:0006633; GO:0008483; GO:0016846	NA	NA	NA	NA	NA	NA	NA	NA	NA	EOG09360BJJ;	NA	NA	NA	NA	PF04864;PF00550;	TIGR00517;	PS50075;PS00012;	NA	NA	IPR003231;IPR006948;IPR006947;IPR009081;IPR006162;IPR015424;IPR015421;IPR015422;	TRINITY_DN458069_c6_g8_i1	NA	NA	NA	NA	NA	NA
TRINITY_DN352924_c0_g1_i1	-4.14334	0.0403304	Downregulated	276	38.04	NA	NA	NA	NA	NA	NA	NA	NA	NA	NA	NA	NA	NA	NA	NA	NA	NA	NA	NA	NA	NA	NA	NA	NA	NA	NA	NA	NA	NA	NA	NA	NA	NA	NA	NA	NA	NA	TRINITY_DN352924_c0_g1_i1	NA	NA	NA	NA	NA	NA
TRINITY_DN813209_c0_g1_i1	-4.14358	0.0182135	Downregulated	272	47.06	475431237	86	4e-35	NA	NA	NA	hypothetical protein F775_21755 [Aegilops tauschii]	EMT01208.1	NA	NA	NA	Aegilops tauschii(Aegilops tauschii)	NA	NA	NA	NA	NA	NA	NA	NA	NA	NA	NA	NA	NA	NA	NA	NA	NA	NA								TRINITY_DN813209_c0_g1_i1	NA	NA	NA	NA	NA	NA
TRINITY_DN494239_c1_g4_i1	-4.14608	0.0127026	Downregulated	210	39.52	4185311	67	1e-26	Q9ZSX1	0	NA	polyprotein [Zea mays]	4185311	unreviewed	Polyprotein	NA	Zea mays (Maize)	476	NA	NA	nucleic acid binding [GO:0003676]; DNA integration [GO:0015074]	GO:0003676; GO:0015074	NA	NA	NA	NA	NA	NA	NA	NA	NA	NA	NA	NA	NA	NA	PF13976;PF00665;	NA	PS50994;	NA	NA	IPR025724;IPR001584;IPR012337;	TRINITY_DN494239_c1_g4_i1	NA	NA	NA	NA	NA	NA
TRINITY_DN485966_c23_g1_i1	-4.14843	0.00528773	Downregulated	207	61.35	NA	NA	NA	NA	NA	NA	NA	NA	NA	NA	NA	NA	NA	NA	NA	NA	NA	NA	NA	NA	NA	NA	NA	NA	NA	NA	NA	NA	NA	NA	NA	NA	NA	NA	NA	NA	NA	TRINITY_DN485966_c23_g1_i1	NA	NA	NA	NA	NA	NA
TRINITY_DN525352_c0_g1_i1	-4.15107	0.0479796	Downregulated	296	57.43	NA	NA	NA	NA	NA	NA	NA	NA	NA	NA	NA	NA	NA	NA	NA	NA	NA	NA	NA	NA	NA	NA	NA	NA	NA	NA	NA	NA	NA	NA	NA	NA	NA	NA	NA	NA	NA	TRINITY_DN525352_c0_g1_i1	NA	NA	NA	NA	NA	NA
TRINITY_DN511590_c1_g1_i11	-4.15144	0.0441462	Downregulated	517	44.1	NA	NA	NA	NA	NA	NA	NA	NA	NA	NA	NA	NA	NA	NA	NA	NA	NA	NA	NA	NA	NA	NA	NA	NA	NA	NA	NA	NA	NA	NA	NA	NA	NA	NA	NA	NA	NA	TRINITY_DN511590_c1_g1_i11	NA	NA	NA	NA	NA	NA
TRINITY_DN465143_c0_g1_i4	-4.15164	0.00495204	Downregulated	1382	56.08	326527609	93	5e-92	F2EL57	0	NA	predicted protein [Hordeum vulgare subsp. vulgare]	326527609	unreviewed	Predicted protein	NA	Hordeum vulgare subsp. vulgare (Domesticated barley)	190	NA	NA	cytoplasm [GO:0005737]; nucleus [GO:0005634]	GO:0005634; GO:0005737	NA	NA	NA	NA	NA	NA	NA	NA	NA	EOG09360RQI;	NA	NA	NA	NA	PF00226;	NA	PS00636;PS50076;	NA	NA	IPR001623;IPR018253;	TRINITY_DN465143_c0_g1_i4	NA	NA	NA	NA	NA	NA
TRINITY_DN523976_c8_g1_i4	-4.15278	0.00704009	Downregulated	1698	46.7	116310038	66	0	Q01JL4	0	NA	H0112G12.6 [Oryza sativa Indica Group]	116310038	unreviewed	H0112G12.6 protein	H0112G12.6	Oryza sativa (Rice)	811	NA	NA	nucleic acid binding [GO:0003676]	GO:0003676	NA	NA	NA	NA	NA	NA	NA	NA	KOG0017;ENOG410YBAH;	NA	NA	NA	NA	NA	PF07727;	NA	NA	NA	NA	IPR012337;IPR013103;	TRINITY_DN523976_c8_g1_i4	NA	NA	NA	NA	NA	NA
TRINITY_DN523856_c12_g4_i2	-4.1601	0.0357556	Downregulated	240	33.75	108707085	72	1e-35	Q10PB9	0	NA	retrotransposon protein, putative, unclassified [Oryza sativa Japonica Group]	108707085	unreviewed	Retrotransposon protein, putative, unclassified	LOC_Os03g13670	Oryza sativa subsp. japonica (Rice)	667	NA	NA	NA	NA	NA	NA	NA	NA	NA	NA	NA	NA	KOG0017;COG2801;	NA	NA	NA	NA	NA	PF07727;	NA	NA	NA	NA	IPR013103;	TRINITY_DN523856_c12_g4_i2	NA	NA	NA	NA	NA	NA
TRINITY_DN523518_c43_g8_i2	-4.16569	0.00110327	Downregulated	3267	46.25	475598342	80	2e-24	M8CA32	NA	NA	hypothetical protein F775_05124 [Aegilops tauschii]	EMT23917.1	unreviewed	Uncharacterized protein	F775_05124	Aegilops tauschii (Tausch's goatgrass) (Aegilops squarrosa)	842	NA	NA	NA	NA	NA	NA	NA	NA	NA	ats:F775_05124;	NA	NA	NA	EOG093603G7;			NA								TRINITY_DN523518_c43_g8_i2	NA	NA	NA	NA	NA	NA
TRINITY_DN520833_c13_g7_i1	-4.16644	0.0138486	Downregulated	316	44.3	960476081	81	6e-54	NA	NA	NA	PREDICTED: uncharacterized mitochondrial protein AtMg00810-like [Brachypodium distachyon]	XP_014755985	NA	NA	NA	Brachypodium distachyon(NA)	NA	NA	NA	NA	NA	NA	NA	NA	NA	NA	NA	NA	NA	NA	NA	NA	NA	NA								TRINITY_DN520833_c13_g7_i1	NA	NA	NA	NA	NA	NA
TRINITY_DN480693_c11_g1_i1	-4.1695	0.0261469	Downregulated	244	54.51	475416499	86	1e-11	NA	NA	NA	Rho GTPase-activating protein 24 [Aegilops tauschii]	EMT00992.1	NA	NA	NA	Aegilops tauschii(Aegilops tauschii)	NA	NA	NA	NA	NA	NA	NA	NA	NA	NA	NA	NA	NA	NA	NA	NA	NA	NA								TRINITY_DN480693_c11_g1_i1	NA	NA	NA	NA	NA	NA
TRINITY_DN469812_c4_g1_i5	-4.17141	0.0294705	Downregulated	384	39.32	475625009	71	4e-26	M8CEJ4	NA	NA	Protein argonaute 12 [Aegilops tauschii]	EMT32819.1	unreviewed	Protein argonaute 12	F775_17182	Aegilops tauschii (Tausch's goatgrass) (Aegilops squarrosa)	980	NA	NA	nucleic acid binding [GO:0003676]; gene silencing by RNA [GO:0031047]	GO:0003676; GO:0031047	Argonaute family	NA	NA	NA	NA	ats:F775_17182;	NA	NA	NA	EOG093600M2;	NA	NA	NA	NA	PF08699;PF16488;PF16487;PF16486;PF02170;PF02171;	NA	PS50821;PS50822;	NA	NA	IPR014811;IPR032472;IPR032473;IPR032474;IPR003100;IPR003165;IPR012337;	TRINITY_DN469812_c4_g1_i5	NA	NA	NA	NA	NA	NA
TRINITY_DN523376_c15_g10_i2	-4.17164	0.0353212	Downregulated	380	40.26	108862305	84	3e-71	Q2QW94	0	NA	retrotransposon protein, putative, Ty1-copia subclass [Oryza sativa Japonica Group]	108862305	unreviewed	Retrotransposon protein, putative, Ty1-copia subclass	LOC_Os12g10130	Oryza sativa subsp. japonica (Rice)	585	NA	NA	nucleic acid binding [GO:0003676]; zinc ion binding [GO:0008270]; DNA integration [GO:0015074]	GO:0003676; GO:0008270; GO:0015074	NA	NA	NA	NA	NA	NA	NA	NA	KOG0017;COG2801;	NA	NA	NA	NA	NA	PF13976;PF00665;PF00098;	NA	PS50994;PS50158;	NA	NA	IPR025724;IPR001584;IPR012337;IPR001878;	TRINITY_DN523376_c15_g10_i2	NA	NA	NA	NA	NA	NA
TRINITY_DN478070_c12_g1_i1	-4.17185	0.0357556	Downregulated	212	31.13	NA	NA	NA	NA	NA	NA	NA	NA	NA	NA	NA	NA	NA	NA	NA	NA	NA	NA	NA	NA	NA	NA	NA	NA	NA	NA	NA	NA	NA	NA	NA	NA	NA	NA	NA	NA	NA	TRINITY_DN478070_c12_g1_i1	NA	NA	NA	NA	NA	NA
TRINITY_DN481374_c8_g6_i1	-4.17263	0.000410056	Downregulated	283	47.35	475626090	89	2e-13	M8D9H6	NA	NA	hypothetical protein F775_52182 [Aegilops tauschii]	EMT33196.1	unreviewed	Uncharacterized protein	F775_52182	Aegilops tauschii (Tausch's goatgrass) (Aegilops squarrosa)	1092	NA	NA	NA	NA	NA	NA	NA	NA	NA	ats:F775_52182;	NA	NA	NA	EOG093602N3;	NA	NA	NA	NA	PF12274;	NA	NA	NA	NA	IPR022059;	TRINITY_DN481374_c8_g6_i1	NA	NA	NA	NA	NA	NA
TRINITY_DN137937_c0_g1_i1	-4.18151	0.0371911	Downregulated	373	57.37	NA	NA	NA	NA	NA	NA	NA	NA	NA	NA	NA	NA	NA	NA	NA	NA	NA	NA	NA	NA	NA	NA	NA	NA	NA	NA	NA	NA	NA	NA	NA	NA	NA	NA	NA	NA	NA	TRINITY_DN137937_c0_g1_i1	NA	NA	NA	NA	NA	NA
TRINITY_DN449112_c0_g1_i4	-4.18183	0.0169774	Downregulated	201	43.78	NA	NA	NA	NA	NA	NA	NA	NA	NA	NA	NA	NA	NA	NA	NA	NA	NA	NA	NA	NA	NA	NA	NA	NA	NA	NA	NA	NA	NA	NA	NA	NA	NA	NA	NA	NA	NA	TRINITY_DN449112_c0_g1_i4	NA	NA	NA	NA	NA	NA
TRINITY_DN508416_c2_g8_i2	-4.18274	0.0382863	Downregulated	355	33.52	NA	NA	NA	NA	NA	NA	NA	NA	NA	NA	NA	NA	NA	NA	NA	NA	NA	NA	NA	NA	NA	NA	NA	NA	NA	NA	NA	NA	NA	NA	NA	NA	NA	NA	NA	NA	NA	TRINITY_DN508416_c2_g8_i2	NA	NA	NA	NA	NA	NA
TRINITY_DN824078_c0_g1_i1	-4.18355	0.0409035	Downregulated	244	32.79	NA	NA	NA	NA	NA	NA	NA	NA	NA	NA	NA	NA	NA	NA	NA	NA	NA	NA	NA	NA	NA	NA	NA	NA	NA	NA	NA	NA	NA	NA	NA	NA	NA	NA	NA	NA	NA	TRINITY_DN824078_c0_g1_i1	NA	NA	NA	NA	NA	NA
TRINITY_DN513841_c11_g7_i3	-4.18381	0.00108237	Downregulated	661	36.16	212007823	60	3e-08	B6Z267	0	NA	hypothetical protein [Triticum aestivum]	212007823	unreviewed	Putative uncharacterized protein	NA	Triticum aestivum (Wheat)	391																	NA								TRINITY_DN513841_c11_g7_i3	NA	NA	NA	NA	NA	NA
TRINITY_DN122532_c0_g1_i1	-4.18409	0.000896766	Downregulated	344	47.97	NA	NA	NA	NA	NA	NA	NA	NA	NA	NA	NA	NA	NA	NA	NA	NA	NA	NA	NA	NA	NA	NA	NA	NA	NA	NA	NA	NA	NA	NA	NA	NA	NA	NA	NA	NA	NA	TRINITY_DN122532_c0_g1_i1	NA	NA	NA	NA	NA	NA
TRINITY_DN523428_c65_g1_i3	-4.18632	0.000543445	Downregulated	4367	44.65	338808443	59	0	I6M4W8	NA	NA	Opie1 putative pol protein [Zea diploperennis]	AEJ07944.1	unreviewed	Opie1 putative pol protein	NA	Zea diploperennis (Diploperennial teosinte)	1065	NA	NA	nucleic acid binding [GO:0003676]; DNA integration [GO:0015074]	GO:0003676; GO:0015074	NA	NA	NA	NA	NA	NA	NA	NA	NA	NA	NA	NA	NA	NA	PF13976;PF00665;PF07727;	NA	PS50994;	NA	NA	IPR025724;IPR001584;IPR012337;IPR013103;	TRINITY_DN523428_c65_g1_i3	NA	NA	NA	NA	NA	NA
TRINITY_DN337487_c0_g1_i1	-4.18879	0.00288954	Downregulated	203	34.48	802744417	76	1e-31	NA	NA	NA	PREDICTED: uncharacterized protein LOC105646240, partial [Jatropha curcas]	XP_012087446	NA	NA	NA	Jatropha curcas(NA)	NA	NA	NA	NA	NA	NA	NA	NA	NA	NA	NA	NA	NA	NA	NA	NA	NA	NA								TRINITY_DN337487_c0_g1_i1	NA	NA	NA	NA	NA	NA
TRINITY_DN515041_c4_g3_i1	-4.19053	0.0393074	Downregulated	296	41.89	NA	NA	NA	NA	NA	NA	NA	NA	NA	NA	NA	NA	NA	NA	NA	NA	NA	NA	NA	NA	NA	NA	NA	NA	NA	NA	NA	NA	NA	NA	NA	NA	NA	NA	NA	NA	NA	TRINITY_DN515041_c4_g3_i1	NA	NA	NA	NA	NA	NA
TRINITY_DN519442_c67_g5_i2	-4.19169	0.000451014	Downregulated	932	42.81	NA	NA	NA	NA	NA	NA	NA	NA	NA	NA	NA	NA	NA	NA	NA	NA	NA	NA	NA	NA	NA	NA	NA	NA	NA	NA	NA	NA	NA	NA	NA	NA	NA	NA	NA	NA	NA	TRINITY_DN519442_c67_g5_i2	NA	NA	NA	NA	NA	NA
TRINITY_DN523824_c45_g23_i1	-4.19173	0.0357556	Downregulated	280	48.93	NA	NA	NA	NA	NA	NA	NA	NA	NA	NA	NA	NA	NA	NA	NA	NA	NA	NA	NA	NA	NA	NA	NA	NA	NA	NA	NA	NA	NA	NA	NA	NA	NA	NA	NA	NA	NA	TRINITY_DN523824_c45_g23_i1	NA	NA	NA	NA	NA	NA
TRINITY_DN469470_c4_g1_i1	-4.19259	0.0193611	Downregulated	233	40.77	NA	NA	NA	NA	NA	NA	NA	NA	NA	NA	NA	NA	NA	NA	NA	NA	NA	NA	NA	NA	NA	NA	NA	NA	NA	NA	NA	NA	NA	NA	NA	NA	NA	NA	NA	NA	NA	TRINITY_DN469470_c4_g1_i1	NA	NA	NA	NA	NA	NA
TRINITY_DN479553_c5_g4_i2	-4.19328	0.0221285	Downregulated	329	50.76	NA	NA	NA	NA	NA	NA	NA	NA	NA	NA	NA	NA	NA	NA	NA	NA	NA	NA	NA	NA	NA	NA	NA	NA	NA	NA	NA	NA	NA	NA	NA	NA	NA	NA	NA	NA	NA	TRINITY_DN479553_c5_g4_i2	NA	NA	NA	NA	NA	NA
TRINITY_DN523447_c32_g2_i1	-4.19554	0.00773245	Downregulated	413	49.39	474420769	57	1e-12	NA	NA	NA	hypothetical protein TRIUR3_27776 [Triticum urartu]	EMS67531.1	NA	NA	NA	Triticum urartu(Triticum urartu)	NA	NA	NA	NA	NA	NA	NA	NA	NA	NA	NA	NA	NA	NA	NA	NA	NA	NA								TRINITY_DN523447_c32_g2_i1	NA	NA	NA	NA	NA	NA
TRINITY_DN379825_c0_g1_i1	-4.19796	0.040224	Downregulated	219	60.73	NA	NA	NA	NA	NA	NA	NA	NA	NA	NA	NA	NA	NA	NA	NA	NA	NA	NA	NA	NA	NA	NA	NA	NA	NA	NA	NA	NA	NA	NA	NA	NA	NA	NA	NA	NA	NA	TRINITY_DN379825_c0_g1_i1	NA	NA	NA	NA	NA	NA
TRINITY_DN523902_c5_g1_i1	-4.1992	0.00972902	Downregulated	3623	43.56	944083941	42	8e-34	I1H0E2	NA	NA	hypothetical protein BRADI_1g47470 [Brachypodium distachyon]	KQK19293	unreviewed	Uncharacterized protein	BRADI_1g47470	Brachypodium distachyon (Purple false brome) (Trachynia distachya)	781	NA	NA	nucleus [GO:0005634]; 3'-5' exonuclease activity [GO:0008408]; nucleic acid binding [GO:0003676]; transcription factor activity, sequence-specific DNA binding [GO:0003700]; zinc ion binding [GO:0008270]; far-red light signaling pathway [GO:0010018]; positive regulation of circadian rhythm [GO:0042753]; positive regulation of transcription, DNA-templated [GO:0045893]; red, far-red light phototrans…	GO:0003676; GO:0003700; GO:0005634; GO:0008270; GO:0008408; GO:0009585; GO:0010018; GO:0042753; GO:0045893	NA	NA	NA	NA	NA	NA	NA	NA	ENOG410J76A;ENOG410XVXS;	EOG09360EGQ;	NA	NA	NA	PTHR31669;	PF01612;	NA	NA	NA	NA	IPR002562;IPR031052;IPR012337;IPR001878;	TRINITY_DN523902_c5_g1_i1	NA	NA	NA	NA	NA	NA
TRINITY_DN522787_c22_g2_i2	-4.19928	0.00864154	Downregulated	1078	41.47	NA	NA	NA	NA	NA	NA	NA	NA	NA	NA	NA	NA	NA	NA	NA	NA	NA	NA	NA	NA	NA	NA	NA	NA	NA	NA	NA	NA	NA	NA	NA	NA	NA	NA	NA	NA	NA	TRINITY_DN522787_c22_g2_i2	NA	NA	NA	NA	NA	NA
TRINITY_DN987618_c0_g1_i1	-4.20264	0.0356066	Downregulated	267	40.07	NA	NA	NA	NA	NA	NA	NA	NA	NA	NA	NA	NA	NA	NA	NA	NA	NA	NA	NA	NA	NA	NA	NA	NA	NA	NA	NA	NA	NA	NA	NA	NA	NA	NA	NA	NA	NA	TRINITY_DN987618_c0_g1_i1	NA	NA	NA	NA	NA	NA
TRINITY_DN438682_c0_g3_i3	-4.20646	0.000516602	Downregulated	442	50	NA	NA	NA	NA	NA	NA	NA	NA	NA	NA	NA	NA	NA	NA	NA	NA	NA	NA	NA	NA	NA	NA	NA	NA	NA	NA	NA	NA	NA	NA	NA	NA	NA	NA	NA	NA	NA	TRINITY_DN438682_c0_g3_i3	NA	NA	NA	NA	NA	NA
TRINITY_DN520833_c13_g4_i1	-4.2069	0.00240176	Downregulated	635	45.67	33113977	71	5e-52	Q7XBC6	0	NA	putative copia-type pol polyprotein [Zea mays]	33113977	unreviewed	Putative copia-type pol polyprotein	Z013I05_28	Zea mays (Maize)	1760	NA	NA	nucleic acid binding [GO:0003676]; zinc ion binding [GO:0008270]; DNA integration [GO:0015074]	GO:0003676; GO:0008270; GO:0015074	NA	NA	NA	NA	NA	NA	NA	NA	NA	NA	NA	NA	NA	NA	PF13976;PF00665;PF07727;PF00098;	NA	PS50994;PS50158;	NA	NA	IPR025724;IPR001584;IPR012337;IPR013103;IPR001878;	TRINITY_DN520833_c13_g4_i1	NA	NA	NA	NA	NA	NA
[truncated: 12,110 more rows]
[truncated: 29 more columns]

## Sheet: 2. C2vs.C5
id	log2FoldChange	padj	DGE	contig_length	GCperc	NCBIAccession	IdentityPerc	E_value	UniprotAccession	GeneID	GeneSymbol	GeneDescription	ProteinID	Status	ProteinNames	GeneNames	Organism	Length	ECNumber	Domain	GO	GOID	ProteinFamilies	DevStage	TemperatureDependence	TissueSpecificity	PhDependence	KEGG	PDB	RefSeq	eggNOG	OrthoDB	BioCyc	BRENDA	UniPathway	PANTHER	Pfam	TIGRFAMs	PROSITE	TAIR	SubcellularLocation	InterPro	qseqid_gotHit_withPMN	qlen_withPMN	sseqid_withPMN	qlength_withPMN	percIdentity_withPMN	slength_withPMN	mismatch_withPMN
[truncated: 47,012 more rows]
[truncated: 29 more columns]

[truncated: 7 more sheets: 3. C5vs.C7, 4. R1vs.R2 (No DEG found), 5. R2vs.R5, 6. R5vs.R7, 8. C2vs.R2, 9. C5vs.R5, 10. C7vs.R7]
