# Supplementary material for: RNA-Seq Analysis of Developing Grains of Wheat to Intrigue Into the Complex Molecular Mechanism of the Heat Stress Response
Source: Front Plant Sci. 2022 Jun 2;13:904392. doi: 10.3389/fpls.2022.904392 (PMC9201344; doi:10.3389/fpls.2022.904392)
Supplement: Supplementary file 5 [file Table_5.XLSX]

## Sheet: 1. C1vs.C2
Supplementary file 5. Details of miRNA target prediction
miRNA_Acc.	Target_Acc.	Expectation	UPE$	miRNA_start	miRNA_end	Target_start	Target_end	miRNA_aligned_fragment	Target_aligned_fragment	Inhibition	Multiplicity
tae-miR1121	TRINITY_DN513542_c0_g3_i3	0	-1	1	22	587	608	AGUAGUGAUCUAAACGCUCUUA	UAAGAGCGUUUAGAUCACUACU	Cleavage	1
tae-miR1130b-3p	TRINITY_DN332793_c0_g1_i1	0	-1	1	21	505	525	UCUUAUAUUAUGGGACGGAGG	CCUCCGUCCCAUAAUAUAAGA	Cleavage	1
tae-miR1134	TRINITY_DN449210_c0_g1_i1	0	-1	1	24	212	235	CAACAACAACAAGAAGAAGAAGAU	UUCUUCUUCUUCUUGUUGUUGUUG	Cleavage	1
tae-miR1137a	TRINITY_DN510276_c9_g27_i1	0	-1	1	20	435	454	UAGUACAAAGUUGAGUCAUC	GAUGACUCAACUUUGUACUA	Cleavage	1
tae-miR9652-3p	TRINITY_DN347969_c0_g3_i1	0	-1	1	20	253	272	AAGCUUAAUGAGAACAUGUG	CACAUGUUCUCAUUAAGCUU	Cleavage	1
tae-miR9652-5p	TRINITY_DN347969_c0_g3_i1	0	-1	1	22	314	335	CCUGUUUGUCAUUAAGUUUCUU	AAGAAACUUAAUGACAAACAGG	Cleavage	1
tae-miR1130b-3p	TRINITY_DN516853_c5_g10_i1	1	-1	1	21	64	84	UCUUAUAUUAUGGGACGGAGG	CCUCCAUCCCAUAAUAUAAGA	Cleavage	1
tae-miR1130b-3p	TRINITY_DN457549_c0_g11_i1	1	-1	1	21	150	170	UCUUAUAUUAUGGGACGGAGG	CUUCCGGCCCAUAAUAUAAGA	Cleavage	1
tae-miR1137a	TRINITY_DN523283_c4_g2_i5	1	-1	1	20	47	66	UAGUACAAAGUUGAGUCAUC	GAUGAGUCAACUUUGUACUA	Cleavage	1
tae-miR9654b-3p	TRINITY_DN441072_c0_g1_i1	1	-1	1	22	214	235	UUCCGAAAGGCUUGAAGCGAAU	AUUAGCUUCAAGCCUUUCGGAA	Cleavage	1
tae-miR1117	TRINITY_DN496549_c13_g1_i3	1.5	-1	1	24	49	72	UAGUACCGGUUCGUGGCACGAACC	GGUUCGUGCCAUGAACCGGUACUA	Cleavage	2
tae-miR1117	TRINITY_DN496549_c13_g1_i3	1.5	-1	1	24	140	163	UAGUACCGGUUCGUGGCACGAACC	GGUUCGUGCCAUGAACCGGUACUA	Cleavage	2
tae-miR1117	TRINITY_DN496549_c13_g1_i1	1.5	-1	1	24	49	72	UAGUACCGGUUCGUGGCACGAACC	GGUUCGUGCCAUGAACCGGUACUA	Cleavage	2
tae-miR1117	TRINITY_DN496549_c13_g1_i1	1.5	-1	1	24	140	163	UAGUACCGGUUCGUGGCACGAACC	GGUUCGUGCCAUGAACCGGUACUA	Cleavage	2
tae-miR1122b-3p	TRINITY_DN467729_c9_g3_i1	1.5	-1	1	21	366	386	AGACUUAUAUGUAGGAACGGA	UCCGUUCCUAAAUAUAAGUCU	Translation	1
tae-miR1122c-3p	TRINITY_DN332793_c0_g1_i1	1.5	-1	1	21	505	525	UCUAAUAUUAUGGGACGGAGG	CCUCCGUCCCAUAAUAUAAGA	Cleavage	1
tae-miR1127b-3p	TRINITY_DN493918_c0_g5_i2	1.5	-1	1	21	212	232	ACAAGUAUUUCUGGACGGAGG	CCUCCGUCCAGAAGUACUUGU	Cleavage	1
tae-miR1130b-3p	TRINITY_DN503290_c1_g2_i6	1.5	-1	1	21	9	29	UCUUAUAUUAUGGGACGGAGG	CCUCCGUCCCACAAUAUAAGA	Translation	1
tae-miR1131	TRINITY_DN452413_c1_g1_i1	1.5	-1	1	22	224	245	UAGUACCGGUUCGUGGCUAACC	AAUUAGCCACGAACCAGUACUA	Cleavage	1
tae-miR1137b-5p	TRINITY_DN477789_c0_g2_i1	1.5	-1	1	21	32	52	UCCGUUCCAGAAUAGAUGACC	GGUCAUCUAUUUUGGAACGGA	Translation	1
tae-miR9663-5p	TRINITY_DN304543_c0_g1_i1	1.5	-1	1	21	92	112	AAGCGUAGUCGAACGAAUCUG	AGGAUUCGUUCGUCUACGCUU	Cleavage	1
tae-miR9663-5p	TRINITY_DN493904_c10_g6_i1	1.5	-1	1	21	352	372	AAGCGUAGUCGAACGAAUCUG	AGGAUUCGUUCGUCUACGCUU	Cleavage	1
tae-miR1117	TRINITY_DN517236_c3_g1_i1	2	-1	1	24	54	77	UAGUACCGGUUCGUGGCACGAACC	GGUUCUUGGCACGAACCGGUACUA	Cleavage	1
tae-miR1120b-3p	TRINITY_DN503290_c1_g2_i6	2	-1	1	21	10	30	UUCUUAUAUUGUGGGACAGAG	CUCCGUCCCACAAUAUAAGAU	Cleavage	1
tae-miR1120c-5p	TRINITY_DN523817_c15_g1_i2	2	-1	1	21	25	45	UAAUAUAAGAACGUUUUUGAC	GUACAAAACGUUCUUAUAUUA	Cleavage	1
tae-miR1134	TRINITY_DN490415_c0_g1_i2	2	-1	1	24	223	247	CAACAACAACAAGAAGAAGAA-GAU	GUUGUUGUUGUUCUUGUUGUUGUUG	Cleavage	1
tae-miR1134	TRINITY_DN490415_c0_g1_i8	2	-1	1	24	223	247	CAACAACAACAAGAAGAAGAA-GAU	GUUGUUGUUGUUCUUGUUGUUGUUG	Cleavage	1
tae-miR1137a	TRINITY_DN483984_c0_g1_i3	2	-1	1	20	692	711	UAGUACAAAGUUGAGUCAUC	AGUGUCUCAACUUUGUACUA	Cleavage	1
tae-miR1117	TRINITY_DN452413_c1_g1_i1	2.5	-1	1	24	118	141	UAGUACCGGUUCGUGGCACGAACC	GGUUCGUUCCACGAACCAGUACUA	Cleavage	1
tae-miR1117	TRINITY_DN452413_c2_g1_i1	2.5	-1	1	24	118	141	UAGUACCGGUUCGUGGCACGAACC	GGUUCGUGACACAAACCGGUACUA	Cleavage	1
tae-miR1117	TRINITY_DN370307_c0_g3_i1	2.5	-1	1	24	172	195	UAGUACCGGUUCGUGGCACGAACC	GGUUCGUGGCACCAACCGGUACUA	Cleavage	1
tae-miR1117	TRINITY_DN310145_c1_g1_i1	2.5	-1	1	24	124	147	UAGUACCGGUUCGUGGCACGAACC	GGUUCGUGGCACGAACCGGGACUA	Cleavage	1
tae-miR1117	TRINITY_DN416104_c2_g1_i1	2.5	-1	1	24	101	124	UAGUACCGGUUCGUGGCACGAACC	GGUUCGAGCCACGAACCGGGACUA	Cleavage	1
tae-miR1117	TRINITY_DN452413_c2_g2_i2	2.5	-1	1	24	200	223	UAGUACCGGUUCGUGGCACGAACC	GGUUCGUGGCAAGAACCGGUACUA	Cleavage	1
tae-miR1117	TRINITY_DN324988_c0_g1_i4	2.5	-1	1	24	164	187	UAGUACCGGUUCGUGGCACGAACC	GGUUGGCGCCACGAACCGGUACCA	Cleavage	1
tae-miR1120a	TRINITY_DN332793_c0_g1_i1	2.5	-1	1	24	506	529	ACAUUCUUAUAUUAUGAGACGGAG	CUCCGUCCCAUAAUAUAAGAACGU	Cleavage	1
tae-miR1120a	TRINITY_DN516853_c5_g10_i1	2.5	-1	1	24	65	88	ACAUUCUUAUAUUAUGAGACGGAG	CUCCAUCCCAUAAUAUAAGAACGU	Cleavage	1
tae-miR1120b-3p	TRINITY_DN332793_c0_g1_i1	2.5	-1	1	21	506	526	UUCUUAUAUUGUGGGACAGAG	CUCCGUCCCAUAAUAUAAGAA	Translation	1
tae-miR1121	TRINITY_DN461585_c0_g1_i5	2.5	-1	1	22	576	597	AGUAGUGAUCUAAACGCUCUUA	UAAGAGCGUUUAGAUCACUAAA	Cleavage	1
tae-miR1122b-3p	TRINITY_DN520799_c2_g1_i5	2.5	-1	1	21	137	157	AGACUUAUAUGUAGGAACGGA	UCCAUUCCUAAAUAUAAGUCU	Translation	1
tae-miR1122c-3p	TRINITY_DN516853_c5_g10_i1	2.5	-1	1	21	64	84	UCUAAUAUUAUGGGACGGAGG	CCUCCAUCCCAUAAUAUAAGA	Cleavage	1
tae-miR1122c-3p	TRINITY_DN457549_c0_g11_i1	2.5	-1	1	21	150	170	UCUAAUAUUAUGGGACGGAGG	CUUCCGGCCCAUAAUAUAAGA	Cleavage	1
tae-miR1129	TRINITY_DN488339_c18_g1_i1	2.5	-1	1	24	569	592	CAGCGAGCCAGCGGAGACCGGCAG	CCGCUGAUCUCCUCUGGCUCGCUG	Cleavage	1
tae-miR1129	TRINITY_DN488339_c18_g5_i5	2.5	-1	1	21	1	21	CAGCGAGCCAGCGGAGACCGG	CUGAUCUCCUCUGGCUCGCUG	Cleavage	1
tae-miR1129	TRINITY_DN488339_c18_g5_i4	2.5	-1	1	21	1	21	CAGCGAGCCAGCGGAGACCGG	CUGAUCUCCUCUGGCUCGCUG	Cleavage	1
tae-miR1129	TRINITY_DN488339_c18_g5_i1	2.5	-1	1	21	1	21	CAGCGAGCCAGCGGAGACCGG	CUGAUCUCCUCUGGCUCGCUG	Cleavage	1
tae-miR1129	TRINITY_DN488339_c18_g5_i2	2.5	-1	1	21	1	21	CAGCGAGCCAGCGGAGACCGG	CUGAUCUCCUCUGGCUCGCUG	Cleavage	1
tae-miR1130b-3p	TRINITY_DN523959_c5_g2_i3	2.5	-1	1	21	1638	1658	UCUUAUAUUAUGGGACGGAGG	CCUCUGUCCCAUAAUGUAAGA	Cleavage	1
tae-miR1133	TRINITY_DN454513_c1_g4_i4	2.5	-1	1	22	245	266	CAUAUACUCCCUCCGUCCGAAA	UUUCGGACGGAGGAAGUAUAUA	Cleavage	1
tae-miR1133	TRINITY_DN439041_c0_g4_i1	2.5	-1	1	22	39	60	CAUAUACUCCCUCCGUCCGAAA	UUUGGGACGGAGGGAGUAUAAG	Cleavage	1
tae-miR1134	TRINITY_DN816110_c0_g1_i1	2.5	-1	1	24	142	165	CAACAACAACAAGAAGAAGAAGAU	GUGUUCUUAUUGUUGUUGUUGUUG	Cleavage	1
tae-miR1137a	TRINITY_DN502344_c2_g1_i2	2.5	-1	1	20	183	202	UAGUACAAAGUUGAGUCAUC	GAUGACCCAACUUUGCACUA	Cleavage	1
tae-miR5049-3p	TRINITY_DN507251_c2_g3_i4	2.5	-1	1	21	28	48	AAUAUGGAUCGGAGGGAGUAC	UUACUCCUUCUGAUCCAUAUU	Translation	1
tae-miR5049-3p	TRINITY_DN478960_c0_g2_i5	2.5	-1	1	21	35	55	AAUAUGGAUCGGAGGGAGUAC	GUAUUCCCUCCGAUCCAAAUU	Cleavage	1
tae-miR9654a-3p	TRINITY_DN441072_c0_g1_i1	2.5	-1	1	22	214	235	UUCUGAAAGGCUUGAAGCGAAU	AUUAGCUUCAAGCCUUUCGGAA	Cleavage	1
tae-miR9669-5p	TRINITY_DN486983_c13_g20_i1	2.5	-1	1	21	249	269	UACUGUGGGCACUUAUUUGAC	GUCAGAUAAGUGCCUACAGUA	Cleavage	1
tae-miR1128	TRINITY_DN485045_c9_g1_i2	3	-1	1	21	103	123	UACUACUCCCUCCGUCCGAAA	UCAUGGAUGGAGGGAGUAGUA	Cleavage	1
tae-miR1128	TRINITY_DN522728_c18_g5_i1	3	-1	1	21	132	152	UACUACUCCCUCCGUCCGAAA	ACCUAGACGGAGGGAGUAGUA	Cleavage	1
tae-miR1128	TRINITY_DN522728_c18_g9_i1	3	-1	1	21	51	71	UACUACUCCCUCCGUCCGAAA	ACCUAGACGGAGGGAGUAGUA	Cleavage	1
tae-miR1133	TRINITY_DN450578_c0_g2_i1	3	-1	1	22	34	56	CAU-AUACUCCCUCCGUCCGAAA	AUCCGGACGGAGGGAGUAUGAUG	Cleavage	1
tae-miR1134	TRINITY_DN917568_c0_g1_i1	3	-1	1	24	359	382	CAACAACAACAAGAAGAAGAAGAU	GCACUCUUUCCCUUGUUGUUGUUG	Cleavage	1
tae-miR9674a-5p	TRINITY_DN498977_c0_g1_i1	3	-1	1	21	1	21	GCAUCAUCCAUCCUACCAUUC	AUAUGGAUGGAUGGAUGAUGU	Cleavage	4
tae-miR9674a-5p	TRINITY_DN498977_c0_g1_i1	3	-1	1	21	33	53	GCAUCAUCCAUCCUACCAUUC	AUAUGGAUGGAUGGAUGAUGU	Cleavage	4
tae-miR9674a-5p	TRINITY_DN498977_c0_g1_i1	3	-1	1	21	65	85	GCAUCAUCCAUCCUACCAUUC	AUAUGGAUGGAUGGAUGAUGU	Cleavage	4
tae-miR9674a-5p	TRINITY_DN498977_c0_g1_i1	3	-1	1	21	97	117	GCAUCAUCCAUCCUACCAUUC	AUAUGGAUGGAUGGAUGAUGU	Cleavage	4

## Sheet: 2. C2vs.C5
miRNA_Acc.	Target_Acc.	Expectation	UPE$	miRNA_start	miRNA_end	Target_start	Target_end	miRNA_aligned_fragment	Target_aligned_fragment	Inhibition	Multiplicity
tae-miR1117	TRINITY_DN408192_c0_g2_i1	0	-1	1	24	120	143	UAGUACCGGUUCGUGGCACGAACC	GGUUCGUGCCACGAACCGGUACUA	Cleavage	2
tae-miR1117	TRINITY_DN517236_c9_g6_i1	0	-1	1	24	188	211	UAGUACCGGUUCGUGGCACGAACC	GGUUCGUGCCACGAACCGGUACUA	Cleavage	1
tae-miR1117	TRINITY_DN421720_c0_g1_i1	0	-1	1	24	31	54	UAGUACCGGUUCGUGGCACGAACC	GGUUCGUGCCACGAACCGGUACUA	Cleavage	1
tae-miR1121	TRINITY_DN517517_c0_g1_i11	0	-1	1	22	116	137	AGUAGUGAUCUAAACGCUCUUA	UAAGAGCGUUUAGAUCACUACU	Cleavage	1
tae-miR1130b-3p	TRINITY_DN496080_c2_g3_i6	0	-1	1	21	621	641	UCUUAUAUUAUGGGACGGAGG	CUUCCGUCCCAUAAUAUAAGA	Cleavage	1
tae-miR1137a	TRINITY_DN510276_c9_g27_i1	0	-1	1	20	435	454	UAGUACAAAGUUGAGUCAUC	GAUGACUCAACUUUGUACUA	Cleavage	1
tae-miR5175-5p	TRINITY_DN519245_c3_g4_i2	0	-1	1	21	19	39	UUCCAAAUUACUCGUCGUGGU	ACCACGACGAGUAAUUUGGAA	Cleavage	1
tae-miR9652-3p	TRINITY_DN347969_c0_g3_i1	0	-1	1	20	253	272	AAGCUUAAUGAGAACAUGUG	CACAUGUUCUCAUUAAGCUU	Cleavage	1
tae-miR9652-5p	TRINITY_DN347969_c0_g3_i1	0	-1	1	22	314	335	CCUGUUUGUCAUUAAGUUUCUU	AAGAAACUUAAUGACAAACAGG	Cleavage	1
tae-miR1117	TRINITY_DN490005_c14_g7_i1	1	-1	1	24	23	46	UAGUACCGGUUCGUGGCACGAACC	GGUUCGUGGCACGAACCGGUACUA	Cleavage	2
tae-miR1117	TRINITY_DN490005_c14_g7_i1	1	-1	1	24	146	169	UAGUACCGGUUCGUGGCACGAACC	GGUUCGUGGCACGAACCGGUACUA	Cleavage	2
tae-miR1117	TRINITY_DN494625_c6_g2_i2	1	-1	1	24	82	105	UAGUACCGGUUCGUGGCACGAACC	GGUUCGUGGCACGAACCGGUACUA	Cleavage	2
tae-miR1117	TRINITY_DN494625_c6_g2_i2	1	-1	1	24	3	26	UAGUACCGGUUCGUGGCACGAACC	GAUUUGUGCCACGAACCGGUACUU	Cleavage	2
tae-miR1117	TRINITY_DN425829_c0_g2_i1	1	-1	1	24	85	108	UAGUACCGGUUCGUGGCACGAACC	GGUUCGUGGCACGAACCGGUACUA	Cleavage	1
tae-miR1120a	TRINITY_DN500955_c5_g2_i3	1	-1	1	19	1	19	ACAUUCUUAUAUUAUGAGA	UCCCAUAAUAUAAGAAUGU	Cleavage	1
tae-miR1120c-5p	TRINITY_DN500955_c5_g2_i3	1	-1	1	21	38	58	UAAUAUAAGAACGUUUUUGAC	AUCAAAAACGUUCUUAUAUUU	Cleavage	1
tae-miR1120c-5p	TRINITY_DN517667_c3_g1_i1	1	-1	1	21	568	588	UAAUAUAAGAACGUUUUUGAC	AAUAAAAACGUUCUUAUAUUA	Cleavage	1
tae-miR1130b-3p	TRINITY_DN516853_c5_g10_i1	1	-1	1	21	64	84	UCUUAUAUUAUGGGACGGAGG	CCUCCAUCCCAUAAUAUAAGA	Cleavage	1
tae-miR1130b-3p	TRINITY_DN457549_c0_g11_i1	1	-1	1	21	150	170	UCUUAUAUUAUGGGACGGAGG	CUUCCGGCCCAUAAUAUAAGA	Cleavage	1
tae-miR1130b-3p	TRINITY_DN457549_c0_g6_i1	1	-1	1	21	78	98	UCUUAUAUUAUGGGACGGAGG	CUUCCGGCCCAUAAUAUAAGA	Cleavage	1
tae-miR1131	TRINITY_DN494625_c6_g1_i2	1	-1	1	22	29	50	UAGUACCGGUUCGUGGCUAACC	GGUUCGCCACGAACCGGUACUA	Cleavage	1
tae-miR1137a	TRINITY_DN523283_c4_g2_i5	1	-1	1	20	47	66	UAGUACAAAGUUGAGUCAUC	GAUGAGUCAACUUUGUACUA	Cleavage	1
tae-miR1117	TRINITY_DN496549_c13_g1_i1	1.5	-1	1	24	49	72	UAGUACCGGUUCGUGGCACGAACC	GGUUCGUGCCAUGAACCGGUACUA	Cleavage	2
tae-miR1117	TRINITY_DN496549_c13_g1_i1	1.5	-1	1	24	140	163	UAGUACCGGUUCGUGGCACGAACC	GGUUCGUGCCAUGAACCGGUACUA	Cleavage	2
tae-miR1117	TRINITY_DN465853_c2_g1_i2	1.5	-1	1	24	199	222	UAGUACCGGUUCGUGGCACGAACC	GGUUCGUGCCAUGAACCGGUACUA	Cleavage	1
tae-miR1117	TRINITY_DN496549_c13_g1_i3	1.5	-1	1	24	49	72	UAGUACCGGUUCGUGGCACGAACC	GGUUCGUGCCAUGAACCGGUACUA	Cleavage	2
tae-miR1117	TRINITY_DN496549_c13_g1_i3	1.5	-1	1	24	140	163	UAGUACCGGUUCGUGGCACGAACC	GGUUCGUGCCAUGAACCGGUACUA	Cleavage	2
tae-miR1117	TRINITY_DN465853_c2_g1_i1	1.5	-1	1	24	173	196	UAGUACCGGUUCGUGGCACGAACC	GGUUCGUGCCAUGAACCGGUACUA	Cleavage	1
tae-miR1117	TRINITY_DN341618_c0_g1_i1	1.5	-1	1	24	103	126	UAGUACCGGUUCGUGGCACGAACC	GGUUCGUGCCACGAACAGGUACUA	Cleavage	1
tae-miR1117	TRINITY_DN459942_c8_g2_i1	1.5	-1	1	24	107	130	UAGUACCGGUUCGUGGCACGAACC	GGUUCGUGCCACGAACCGGGACUA	Cleavage	1
tae-miR1117	TRINITY_DN497744_c6_g1_i3	1.5	-1	1	24	172	195	UAGUACCGGUUCGUGGCACGAACC	GGUUGGUGCCACGAACCGGGACUA	Cleavage	1
tae-miR1117	TRINITY_DN497744_c6_g1_i1	1.5	-1	1	24	157	180	UAGUACCGGUUCGUGGCACGAACC	GGUUGGUGCCACGAACCGGGACUA	Cleavage	1
tae-miR1117	TRINITY_DN513323_c3_g3_i4	1.5	-1	1	24	186	209	UAGUACCGGUUCGUGGCACGAACC	GGUUGGUGCCACGAACCGGGACUA	Cleavage	1
tae-miR1117	TRINITY_DN469097_c9_g5_i1	1.5	-1	1	24	3	26	UAGUACCGGUUCGUGGCACGAACC	GAUUGGUGCCACGACCCGGUACUA	Translation	1
tae-miR1117	TRINITY_DN468065_c14_g1_i1	1.5	-1	1	20	1	20	UAGUACCGGUUCGUGGCACG	GGUGCCACGAACCGGUACCA	Cleavage	1
tae-miR1120a	TRINITY_DN519465_c2_g1_i1	1.5	-1	1	24	172	195	ACAUUCUUAUAUUAUGAGACGGAG	AUCCGUCUCAUAAUAUAAGAGUGU	Cleavage	1
tae-miR1120c-5p	TRINITY_DN471148_c18_g2_i1	1.5	-1	1	21	11	31	UAAUAUAAGAACGUUUUUGAC	GUCAAAAACGCUCUUAUAUUA	Translation	1
tae-miR1122a	TRINITY_DN486609_c1_g2_i8	1.5	-1	1	20	540	559	UAGAUACAUCCGUAUCUAGA	UCUAGAUACGGAUGUAUCGA	Cleavage	1
tae-miR1122a	TRINITY_DN486609_c1_g2_i7	1.5	-1	1	20	631	650	UAGAUACAUCCGUAUCUAGA	UCUAGAUACGGAUGUAUCGA	Cleavage	1
tae-miR1122b-3p	TRINITY_DN197283_c0_g1_i1	1.5	-1	1	21	168	188	AGACUUAUAUGUAGGAACGGA	UCCGUUCCUAAAUAUAAGUCU	Translation	1
tae-miR1122b-3p	TRINITY_DN467729_c9_g3_i1	1.5	-1	1	21	366	386	AGACUUAUAUGUAGGAACGGA	UCCGUUCCUAAAUAUAAGUCU	Translation	1
tae-miR1122b-3p	TRINITY_DN510898_c2_g2_i1	1.5	-1	1	21	2357	2377	AGACUUAUAUGUAGGAACGGA	UCCGUUCCUAAAUAUAAGUCU	Translation	1
tae-miR1122c-3p	TRINITY_DN496080_c2_g3_i6	1.5	-1	1	21	621	641	UCUAAUAUUAUGGGACGGAGG	CUUCCGUCCCAUAAUAUAAGA	Cleavage	1
tae-miR1127b-3p	TRINITY_DN493918_c0_g5_i2	1.5	-1	1	21	212	232	ACAAGUAUUUCUGGACGGAGG	CCUCCGUCCAGAAGUACUUGU	Cleavage	1
tae-miR1131	TRINITY_DN452413_c1_g1_i1	1.5	-1	1	22	224	245	UAGUACCGGUUCGUGGCUAACC	AAUUAGCCACGAACCAGUACUA	Cleavage	1
tae-miR1137b-5p	TRINITY_DN308257_c0_g1_i1	1.5	-1	1	21	19	39	UCCGUUCCAGAAUAGAUGACC	AGUCAUCUAUUUUGGAACGGA	Translation	1
tae-miR5049-3p	TRINITY_DN507935_c0_g1_i1	1.5	-1	1	21	54	74	AAUAUGGAUCGGAGGGAGUAC	CUACUCCCUCCGAUCCAAAUU	Cleavage	1
tae-miR5084	TRINITY_DN493221_c1_g1_i1	1.5	-1	1	24	238	261	AUACAGUACUGCAGAGGAUCCUAA	UUGAGAUCCUCUGCAGUCCUGUAU	Cleavage	1
tae-miR9663-5p	TRINITY_DN493904_c10_g6_i1	1.5	-1	1	21	352	372	AAGCGUAGUCGAACGAAUCUG	AGGAUUCGUUCGUCUACGCUU	Cleavage	1
tae-miR9663-5p	TRINITY_DN304543_c0_g1_i1	1.5	-1	1	21	92	112	AAGCGUAGUCGAACGAAUCUG	AGGAUUCGUUCGUCUACGCUU	Cleavage	1
tae-miR1117	TRINITY_DN408192_c0_g2_i1	2	-1	1	24	200	223	UAGUACCGGUUCGUGGCACGAACC	GGGUCGUAUCACGAACCGGUACUA	Cleavage	2
tae-miR1117	TRINITY_DN408192_c0_g1_i1	2	-1	1	24	66	89	UAGUACCGGUUCGUGGCACGAACC	GGUUCAUGCCACGAACCGGUACUG	Cleavage	2
tae-miR1117	TRINITY_DN408192_c0_g1_i1	2	-1	1	24	146	169	UAGUACCGGUUCGUGGCACGAACC	GGGUCGUAUCACGAACCGGUACUA	Cleavage	2
tae-miR1117	TRINITY_DN517236_c3_g1_i1	2	-1	1	24	54	77	UAGUACCGGUUCGUGGCACGAACC	GGUUCUUGGCACGAACCGGUACUA	Cleavage	1
tae-miR1120c-5p	TRINITY_DN512198_c1_g1_i4	2	-1	1	21	2362	2382	UAAUAUAAGAACGUUUUUGAC	GUUAAAAACGUUCUUAUAUUU	Cleavage	1
tae-miR1120c-5p	TRINITY_DN523817_c15_g1_i2	2	-1	1	21	25	45	UAAUAUAAGAACGUUUUUGAC	GUACAAAACGUUCUUAUAUUA	Cleavage	1
tae-miR1128	TRINITY_DN518087_c0_g1_i11	2	-1	1	21	7	27	UACUACUCCCUCCGUCCGAAA	UUCCGAACGGAGGGAGUAGUA	Cleavage	1
tae-miR1128	TRINITY_DN518087_c0_g1_i19	2	-1	1	21	7	27	UACUACUCCCUCCGUCCGAAA	UUCCGAACGGAGGGAGUAGUA	Cleavage	1
tae-miR1130b-3p	TRINITY_DN457549_c0_g2_i1	2	-1	1	21	74	94	UCUUAUAUUAUGGGACGGAGG	CUUUCGGCCCAUAAUAUAAGA	Cleavage	1
tae-miR1134	TRINITY_DN490415_c0_g1_i8	2	-1	1	24	223	247	CAACAACAACAAGAAGAAGAA-GAU	GUUGUUGUUGUUCUUGUUGUUGUUG	Cleavage	1
tae-miR1134	TRINITY_DN490415_c0_g1_i2	2	-1	1	24	223	247	CAACAACAACAAGAAGAAGAA-GAU	GUUGUUGUUGUUCUUGUUGUUGUUG	Cleavage	1
tae-miR9655-3p	TRINITY_DN505621_c7_g1_i3	2	-1	1	21	1919	1939	CAAGGGAAGGAAGUAGCCAAC	UCUGGACACUUCCUUCCCUUG	Cleavage	1
tae-miR9655-3p	TRINITY_DN505621_c7_g1_i4	2	-1	1	21	1769	1789	CAAGGGAAGGAAGUAGCCAAC	UCUGGACACUUCCUUCCCUUG	Cleavage	1
tae-miR9667-5p	TRINITY_DN504050_c4_g3_i1	2	-1	1	21	347	367	AAAUAUGGCAAACAAUGAAUG	CUUUUGUUGUUUGCCAUAUUU	Cleavage	1
tae-miR9674b-5p	TRINITY_DN520708_c0_g5_i3	2	-1	1	21	529	549	AUAGCAUCAUCCAUCCUACCC	UUGUAGUGUGGAUGAUGCUAU	Cleavage	1
tae-miR1117	TRINITY_DN494625_c6_g1_i2	2.5	-1	1	24	3	26	UAGUACCGGUUCGUGGCACGAACC	GGUUCGUGGCACGAACCGGUGCUA	Cleavage	1
tae-miR1117	TRINITY_DN494625_c6_g2_i1	2.5	-1	1	24	46	69	UAGUACCGGUUCGUGGCACGAACC	GGUUCGUGGCACGAACCGGUGCUA	Cleavage	1
tae-miR1117	TRINITY_DN452413_c1_g1_i1	2.5	-1	1	24	118	141	UAGUACCGGUUCGUGGCACGAACC	GGUUCGUUCCACGAACCAGUACUA	Cleavage	1
tae-miR1117	TRINITY_DN452413_c2_g2_i2	2.5	-1	1	24	200	223	UAGUACCGGUUCGUGGCACGAACC	GGUUCGUGGCAAGAACCGGUACUA	Cleavage	1
tae-miR1117	TRINITY_DN416104_c2_g1_i1	2.5	-1	1	24	101	124	UAGUACCGGUUCGUGGCACGAACC	GGUUCGAGCCACGAACCGGGACUA	Cleavage	1
tae-miR1117	TRINITY_DN370307_c0_g3_i1	2.5	-1	1	24	172	195	UAGUACCGGUUCGUGGCACGAACC	GGUUCGUGGCACCAACCGGUACUA	Cleavage	1
tae-miR1117	TRINITY_DN310145_c1_g1_i1	2.5	-1	1	24	124	147	UAGUACCGGUUCGUGGCACGAACC	GGUUCGUGGCACGAACCGGGACUA	Cleavage	1
tae-miR1117	TRINITY_DN452413_c2_g1_i1	2.5	-1	1	24	118	141	UAGUACCGGUUCGUGGCACGAACC	GGUUCGUGACACAAACCGGUACUA	Cleavage	1
tae-miR1117	TRINITY_DN507999_c1_g3_i3	2.5	-1	1	24	353	376	UAGUACCGGUUCGUGGCACGAACC	GGUUGGAGCCACCAACCGGUACUA	Cleavage	1
tae-miR1117	TRINITY_DN324988_c0_g1_i4	2.5	-1	1	24	164	187	UAGUACCGGUUCGUGGCACGAACC	GGUUGGCGCCACGAACCGGUACCA	Cleavage	1
tae-miR1117	TRINITY_DN495827_c9_g7_i1	2.5	-1	1	24	236	259	UAGUACCGGUUCGUGGCACGAACC	GGGUCGUGGCACAAACCGGUACUA	Cleavage	1
tae-miR1117	TRINITY_DN430996_c1_g3_i3	2.5	-1	1	24	219	242	UAGUACCGGUUCGUGGCACGAACC	GGUUGGUGACACCAACCGGUACUA	Cleavage	1
tae-miR1117	TRINITY_DN324988_c0_g1_i2	2.5	-1	1	24	164	187	UAGUACCGGUUCGUGGCACGAACC	GGUUGGCGCCACGAACCGGUACCA	Cleavage	1
tae-miR1117	TRINITY_DN503622_c3_g1_i2	2.5	-1	1	24	154	177	UAGUACCGGUUCGUGGCACGAACC	GGUUGGAGCCACCAACCGGUACUA	Cleavage	1
tae-miR1117	TRINITY_DN508645_c5_g11_i10	2.5	-1	1	24	196	219	UAGUACCGGUUCGUGGCACGAACC	GGUUGGAGCCACUAACCGGUACUA	Cleavage	1
tae-miR1117	TRINITY_DN482022_c0_g1_i1	2.5	-1	1	24	52	75	UAGUACCGGUUCGUGGCACGAACC	GGUUGGAGCCACCAACCGGUACUA	Cleavage	1
tae-miR1117	TRINITY_DN508645_c5_g11_i2	2.5	-1	1	24	191	214	UAGUACCGGUUCGUGGCACGAACC	GGUUGGAGCCACCAACCGGUACUA	Cleavage	1
tae-miR1117	TRINITY_DN481237_c3_g2_i1	2.5	-1	1	24	163	186	UAGUACCGGUUCGUGGCACGAACC	GGUUGGAGCCACCAACCGGUACUA	Cleavage	1
tae-miR1117	TRINITY_DN480178_c7_g2_i1	2.5	-1	1	24	70	93	UAGUACCGGUUCGUGGCACGAACC	GGUUGGAGCCACGACCCGGUACUA	Translation	1
tae-miR1117	TRINITY_DN399101_c1_g1_i2	2.5	-1	1	24	111	134	UAGUACCGGUUCGUGGCACGAACC	GGGUCGUGGCACCAACCGGUACUA	Cleavage	1
tae-miR1117	TRINITY_DN399101_c1_g1_i1	2.5	-1	1	24	112	135	UAGUACCGGUUCGUGGCACGAACC	GGGUCGUGGCACCAACCGGUACUA	Cleavage	1
tae-miR1117	TRINITY_DN488054_c9_g4_i2	2.5	-1	1	24	76	99	UAGUACCGGUUCGUGGCACGAACC	GGGUCGUGGCACCAACCGGUACUA	Cleavage	1
tae-miR1117	TRINITY_DN445554_c1_g1_i2	2.5	-1	1	24	151	174	UAGUACCGGUUCGUGGCACGAACC	GGUUGGAGCCACCAACCGGUACUA	Cleavage	1
tae-miR1117	TRINITY_DN399101_c1_g1_i3	2.5	-1	1	24	112	135	UAGUACCGGUUCGUGGCACGAACC	GGGUCGUGGCACCAACCGGUACUA	Cleavage	1
tae-miR1117	TRINITY_DN488054_c8_g2_i2	2.5	-1	1	24	207	230	UAGUACCGGUUCGUGGCACGAACC	AGUUGGAGCCACCAACCGGUACUA	Cleavage	1
tae-miR1120a	TRINITY_DN516853_c5_g10_i1	2.5	-1	1	24	65	88	ACAUUCUUAUAUUAUGAGACGGAG	CUCCAUCCCAUAAUAUAAGAACGU	Cleavage	1
tae-miR1122b-3p	TRINITY_DN520799_c2_g1_i5	2.5	-1	1	21	137	157	AGACUUAUAUGUAGGAACGGA	UCCAUUCCUAAAUAUAAGUCU	Translation	1
tae-miR1122b-3p	TRINITY_DN520799_c2_g1_i3	2.5	-1	1	21	178	198	AGACUUAUAUGUAGGAACGGA	UCCAUUCCUAAAUAUAAGUCU	Translation	1
tae-miR1122c-3p	TRINITY_DN516853_c5_g10_i1	2.5	-1	1	21	64	84	UCUAAUAUUAUGGGACGGAGG	CCUCCAUCCCAUAAUAUAAGA	Cleavage	1
tae-miR1122c-3p	TRINITY_DN457549_c0_g11_i1	2.5	-1	1	21	150	170	UCUAAUAUUAUGGGACGGAGG	CUUCCGGCCCAUAAUAUAAGA	Cleavage	1
tae-miR1122c-3p	TRINITY_DN457549_c0_g6_i1	2.5	-1	1	21	78	98	UCUAAUAUUAUGGGACGGAGG	CUUCCGGCCCAUAAUAUAAGA	Cleavage	1
tae-miR1127a	TRINITY_DN518087_c0_g1_i11	2.5	-1	1	19	3	21	UCCUUCCGUUCGGAAUUAC	AUAAUUCCGAACGGAGGGA	Cleavage	1
tae-miR1127a	TRINITY_DN518087_c0_g1_i19	2.5	-1	1	19	3	21	UCCUUCCGUUCGGAAUUAC	AUAAUUCCGAACGGAGGGA	Cleavage	1
tae-miR1128	TRINITY_DN521529_c0_g1_i1	2.5	-1	1	21	67	87	UACUACUCCCUCCGUCCGAAA	UUUGGGACGGAGGGAGUAGCA	Cleavage	1
tae-miR1129	TRINITY_DN488339_c18_g1_i1	2.5	-1	1	24	569	592	CAGCGAGCCAGCGGAGACCGGCAG	CCGCUGAUCUCCUCUGGCUCGCUG	Cleavage	1
tae-miR1129	TRINITY_DN488339_c18_g5_i5	2.5	-1	1	21	1	21	CAGCGAGCCAGCGGAGACCGG	CUGAUCUCCUCUGGCUCGCUG	Cleavage	1
tae-miR1129	TRINITY_DN488339_c18_g5_i4	2.5	-1	1	21	1	21	CAGCGAGCCAGCGGAGACCGG	CUGAUCUCCUCUGGCUCGCUG	Cleavage	1
tae-miR1129	TRINITY_DN488339_c18_g5_i1	2.5	-1	1	21	1	21	CAGCGAGCCAGCGGAGACCGG	CUGAUCUCCUCUGGCUCGCUG	Cleavage	1
tae-miR1129	TRINITY_DN488339_c18_g5_i2	2.5	-1	1	21	1	21	CAGCGAGCCAGCGGAGACCGG	CUGAUCUCCUCUGGCUCGCUG	Cleavage	1
tae-miR1130b-3p	TRINITY_DN523959_c5_g2_i3	2.5	-1	1	21	1638	1658	UCUUAUAUUAUGGGACGGAGG	CCUCUGUCCCAUAAUGUAAGA	Cleavage	1
tae-miR1131	TRINITY_DN494625_c6_g2_i1	2.5	-1	1	22	72	93	UAGUACCGGUUCGUGGCUAACC	GGUUCGCCACGAAUCGGUACUA	Cleavage	1
tae-miR1131	TRINITY_DN494625_c6_g2_i2	2.5	-1	1	22	108	129	UAGUACCGGUUCGUGGCUAACC	GGUUCGCCACGAAUCGGUACUA	Cleavage	1
tae-miR1133	TRINITY_DN454513_c1_g4_i4	2.5	-1	1	22	245	266	CAUAUACUCCCUCCGUCCGAAA	UUUCGGACGGAGGAAGUAUAUA	Cleavage	1
tae-miR1133	TRINITY_DN439041_c0_g4_i1	2.5	-1	1	22	39	60	CAUAUACUCCCUCCGUCCGAAA	UUUGGGACGGAGGGAGUAUAAG	Cleavage	1
tae-miR1133	TRINITY_DN501784_c0_g2_i3	2.5	-1	1	22	80	101	CAUAUACUCCCUCCGUCCGAAA	UUCCGAACGGAGGGAGUAUGUG	Cleavage	1
tae-miR1134	TRINITY_DN816110_c0_g1_i1	2.5	-1	1	24	142	165	CAACAACAACAAGAAGAAGAAGAU	GUGUUCUUAUUGUUGUUGUUGUUG	Cleavage	1
tae-miR1134	TRINITY_DN510873_c6_g2_i2	2.5	-1	1	24	18	41	CAACAACAACAAGAAGAAGAAGAU	CUCCUCUUGUUCUUGUUGUCGUUG	Cleavage	1
tae-miR1134	TRINITY_DN650490_c0_g1_i1	2.5	-1	1	24	194	219	CAACAACAACAAGAAGAAGAA--GAU	AUCAGUACUUGUUGUUGUUGUUGUUG	Cleavage	1
tae-miR1137a	TRINITY_DN502344_c2_g1_i2	2.5	-1	1	20	183	202	UAGUACAAAGUUGAGUCAUC	GAUGACCCAACUUUGCACUA	Cleavage	1
tae-miR5384-3p	TRINITY_DN492667_c8_g1_i1	2.5	-1	1	21	209	229	UGAGCGCGCCGCCGUCGAAUG	GGGUCGACGGCGGCGAGCUCA	Cleavage	1
tae-miR9669-5p	TRINITY_DN486983_c13_g20_i1	2.5	-1	1	21	249	269	UACUGUGGGCACUUAUUUGAC	GUCAGAUAAGUGCCUACAGUA	Cleavage	1
tae-miR9782	TRINITY_DN504729_c3_g2_i1	2.5	-1	1	24	423	446	GUAUUAGGUUGGUCAAAUUGACGA	UCUAUAAUUUGACCAACAUAAUAU	Cleavage	1
tae-miR1117	TRINITY_DN458760_c9_g4_i4	3	-1	1	24	174	197	UAGUACCGGUUCGUGGCACGAACC	GGUUCCAGGCACGAACCGGUACUA	Cleavage	1
tae-miR1128	TRINITY_DN465613_c5_g6_i1	3	-1	1	21	215	235	UACUACUCCCUCCGUCCGAAA	UCAUGGAUGGAGGGAGUAGUA	Cleavage	1
tae-miR1128	TRINITY_DN485045_c9_g1_i2	3	-1	1	21	103	123	UACUACUCCCUCCGUCCGAAA	UCAUGGAUGGAGGGAGUAGUA	Cleavage	1
tae-miR1128	TRINITY_DN522728_c18_g5_i1	3	-1	1	21	132	152	UACUACUCCCUCCGUCCGAAA	ACCUAGACGGAGGGAGUAGUA	Cleavage	1
tae-miR1128	TRINITY_DN490885_c2_g1_i1	3	-1	1	21	189	209	UACUACUCCCUCCGUCCGAAA	ACCUAGACGGAGGGAGUAGUA	Cleavage	1
tae-miR1128	TRINITY_DN522728_c18_g9_i1	3	-1	1	21	51	71	UACUACUCCCUCCGUCCGAAA	ACCUAGACGGAGGGAGUAGUA	Cleavage	1
tae-miR1128	TRINITY_DN454044_c1_g2_i1	3	-1	1	21	90	110	UACUACUCCCUCCGUCCGAAA	ACCUAGACGGAGGGAGUAGUA	Cleavage	1
tae-miR1133	TRINITY_DN450578_c0_g2_i1	3	-1	1	22	34	56	CAU-AUACUCCCUCCGUCCGAAA	AUCCGGACGGAGGGAGUAUGAUG	Cleavage	1

## Sheet: 8. C2vs.R2
miRNA_Acc.	Target_Acc.	Expectation	UPE$	miRNA_start	miRNA_end	Target_start	Target_end	miRNA_aligned_fragment	Target_aligned_fragment	Inhibition	Target_Desc.	Multiplicity
tae-miR1117	TRINITY_DN408192_c0_g2_i1	0	-1	1	24	120	143	UAGUACCGGUUCGUGGCACGAACC	GGUUCGUGCCACGAACCGGUACUA	Cleavage		2
tae-miR1117	TRINITY_DN517236_c9_g6_i1	0	-1	1	24	188	211	UAGUACCGGUUCGUGGCACGAACC	GGUUCGUGCCACGAACCGGUACUA	Cleavage		1
tae-miR1121	TRINITY_DN517517_c0_g1_i11	0	-1	1	22	116	137	AGUAGUGAUCUAAACGCUCUUA	UAAGAGCGUUUAGAUCACUACU	Cleavage		1
tae-miR1121	TRINITY_DN513501_c1_g1_i2	0	-1	1	22	790	811	AGUAGUGAUCUAAACGCUCUUA	UAAGAGCGUUUAGAUCACUACU	Cleavage		1
tae-miR1130b-3p	TRINITY_DN332793_c0_g1_i1	0	-1	1	21	505	525	UCUUAUAUUAUGGGACGGAGG	CCUCCGUCCCAUAAUAUAAGA	Cleavage		1
tae-miR1134	TRINITY_DN449210_c0_g1_i1	0	-1	1	24	212	235	CAACAACAACAAGAAGAAGAAGAU	UUCUUCUUCUUCUUGUUGUUGUUG	Cleavage		1
tae-miR1137a	TRINITY_DN484135_c0_g1_i2	0	-1	1	20	25	44	UAGUACAAAGUUGAGUCAUC	GAUGACUCAACUUUGUACUA	Cleavage		1
tae-miR1137a	TRINITY_DN510276_c9_g27_i1	0	-1	1	20	435	454	UAGUACAAAGUUGAGUCAUC	GAUGACUCAACUUUGUACUA	Cleavage		1
tae-miR5175-5p	TRINITY_DN519245_c3_g4_i2	0	-1	1	21	19	39	UUCCAAAUUACUCGUCGUGGU	ACCACGACGAGUAAUUUGGAA	Cleavage		1
tae-miR9652-3p	TRINITY_DN347969_c0_g3_i1	0	-1	1	20	253	272	AAGCUUAAUGAGAACAUGUG	CACAUGUUCUCAUUAAGCUU	Cleavage		1
tae-miR9652-5p	TRINITY_DN347969_c0_g3_i1	0	-1	1	22	314	335	CCUGUUUGUCAUUAAGUUUCUU	AAGAAACUUAAUGACAAACAGG	Cleavage		1
tae-miR1117	TRINITY_DN480178_c8_g5_i8	1	-1	1	24	257	280	UAGUACCGGUUCGUGGCACGAACC	GGUUCGUGGCACGAACCGGUACUA	Cleavage		1
tae-miR1117	TRINITY_DN490005_c14_g7_i1	1	-1	1	24	23	46	UAGUACCGGUUCGUGGCACGAACC	GGUUCGUGGCACGAACCGGUACUA	Cleavage		2
tae-miR1117	TRINITY_DN490005_c14_g7_i1	1	-1	1	24	146	169	UAGUACCGGUUCGUGGCACGAACC	GGUUCGUGGCACGAACCGGUACUA	Cleavage		2
tae-miR1117	TRINITY_DN494625_c6_g2_i2	1	-1	1	24	82	105	UAGUACCGGUUCGUGGCACGAACC	GGUUCGUGGCACGAACCGGUACUA	Cleavage		2
tae-miR1117	TRINITY_DN494625_c6_g2_i2	1	-1	1	24	3	26	UAGUACCGGUUCGUGGCACGAACC	GAUUUGUGCCACGAACCGGUACUU	Cleavage		2
tae-miR1117	TRINITY_DN501196_c4_g2_i1	1	-1	1	24	159	182	UAGUACCGGUUCGUGGCACGAACC	GGUUCAUGCCACGAACCGGUACUA	Cleavage		1
tae-miR1117	TRINITY_DN501196_c4_g1_i1	1	-1	1	24	103	126	UAGUACCGGUUCGUGGCACGAACC	GGUUCAUGCCACGAACCGGUACUA	Cleavage		2
tae-miR1117	TRINITY_DN425829_c0_g2_i1	1	-1	1	24	85	108	UAGUACCGGUUCGUGGCACGAACC	GGUUCGUGGCACGAACCGGUACUA	Cleavage		1
tae-miR1120c-5p	TRINITY_DN447399_c0_g1_i3	1	-1	1	21	25	45	UAAUAUAAGAACGUUUUUGAC	GUCAAAAGCGUUCUUAUAUUA	Cleavage		1
tae-miR1130b-3p	TRINITY_DN516853_c5_g10_i1	1	-1	1	21	64	84	UCUUAUAUUAUGGGACGGAGG	CCUCCAUCCCAUAAUAUAAGA	Cleavage		1
tae-miR1130b-3p	TRINITY_DN457549_c0_g4_i1	1	-1	1	21	32	52	UCUUAUAUUAUGGGACGGAGG	CUUCCGGCCCAUAAUAUAAGA	Cleavage		1
tae-miR1130b-3p	TRINITY_DN457549_c0_g11_i1	1	-1	1	21	150	170	UCUUAUAUUAUGGGACGGAGG	CUUCCGGCCCAUAAUAUAAGA	Cleavage		1
tae-miR1130b-3p	TRINITY_DN457549_c0_g6_i1	1	-1	1	21	78	98	UCUUAUAUUAUGGGACGGAGG	CUUCCGGCCCAUAAUAUAAGA	Cleavage		1
tae-miR1131	TRINITY_DN518206_c2_g1_i1	1	-1	1	22	120	141	UAGUACCGGUUCGUGGCUAACC	GGUUCGCCACGAACCGGUACUA	Cleavage		1
tae-miR1131	TRINITY_DN494625_c6_g1_i2	1	-1	1	22	29	50	UAGUACCGGUUCGUGGCUAACC	GGUUCGCCACGAACCGGUACUA	Cleavage		1
tae-miR1131	TRINITY_DN494625_c6_g1_i1	1	-1	1	22	29	50	UAGUACCGGUUCGUGGCUAACC	GGUUCGCCACGAACCGGUACUA	Cleavage		1
tae-miR1134	TRINITY_DN832867_c0_g1_i1	1	-1	1	24	205	229	CAACAACAACAAGAAGAAGAA-GAU	GUUGUUCUUGUUCUUGUUGUUGUUG	Cleavage		1
tae-miR1137a	TRINITY_DN523283_c4_g2_i5	1	-1	1	20	47	66	UAGUACAAAGUUGAGUCAUC	GAUGAGUCAACUUUGUACUA	Cleavage		1
tae-miR9654b-3p	TRINITY_DN441072_c0_g1_i1	1	-1	1	22	214	235	UUCCGAAAGGCUUGAAGCGAAU	AUUAGCUUCAAGCCUUUCGGAA	Cleavage		1
tae-miR9780	TRINITY_DN499053_c3_g5_i3	1	-1	1	21	64	84	CGGGUCGGCGCUGCACGCGGC	GCCGCGUGCAGCGCCGACCCC	Cleavage		1
tae-miR1117	TRINITY_DN496549_c13_g1_i1	1.5	-1	1	24	49	72	UAGUACCGGUUCGUGGCACGAACC	GGUUCGUGCCAUGAACCGGUACUA	Cleavage		2
tae-miR1117	TRINITY_DN496549_c13_g1_i1	1.5	-1	1	24	140	163	UAGUACCGGUUCGUGGCACGAACC	GGUUCGUGCCAUGAACCGGUACUA	Cleavage		2
tae-miR1117	TRINITY_DN465853_c2_g1_i2	1.5	-1	1	24	199	222	UAGUACCGGUUCGUGGCACGAACC	GGUUCGUGCCAUGAACCGGUACUA	Cleavage		1
tae-miR1117	TRINITY_DN496549_c13_g1_i3	1.5	-1	1	24	49	72	UAGUACCGGUUCGUGGCACGAACC	GGUUCGUGCCAUGAACCGGUACUA	Cleavage		2
tae-miR1117	TRINITY_DN496549_c13_g1_i3	1.5	-1	1	24	140	163	UAGUACCGGUUCGUGGCACGAACC	GGUUCGUGCCAUGAACCGGUACUA	Cleavage		2
tae-miR1117	TRINITY_DN465853_c2_g1_i1	1.5	-1	1	24	173	196	UAGUACCGGUUCGUGGCACGAACC	GGUUCGUGCCAUGAACCGGUACUA	Cleavage		1
tae-miR1117	TRINITY_DN341618_c0_g1_i1	1.5	-1	1	24	103	126	UAGUACCGGUUCGUGGCACGAACC	GGUUCGUGCCACGAACAGGUACUA	Cleavage		1
tae-miR1117	TRINITY_DN497744_c6_g1_i3	1.5	-1	1	24	172	195	UAGUACCGGUUCGUGGCACGAACC	GGUUGGUGCCACGAACCGGGACUA	Cleavage		1
tae-miR1117	TRINITY_DN497744_c6_g1_i1	1.5	-1	1	24	157	180	UAGUACCGGUUCGUGGCACGAACC	GGUUGGUGCCACGAACCGGGACUA	Cleavage		1
tae-miR1117	TRINITY_DN469097_c9_g5_i1	1.5	-1	1	24	3	26	UAGUACCGGUUCGUGGCACGAACC	GAUUGGUGCCACGACCCGGUACUA	Translation		1
tae-miR1120a	TRINITY_DN519465_c2_g1_i1	1.5	-1	1	24	172	195	ACAUUCUUAUAUUAUGAGACGGAG	AUCCGUCUCAUAAUAUAAGAGUGU	Cleavage		1
tae-miR1120a	TRINITY_DN477200_c0_g1_i1	1.5	-1	1	24	1295	1318	ACAUUCUUAUAUUAUGAGACGGAG	CUCAGUCUCAUAAUAUAAGAACGU	Cleavage		1
tae-miR1121	TRINITY_DN470218_c1_g3_i1	1.5	-1	1	22	74	95	AGUAGUGAUCUAAACGCUCUUA	UAAGAGCGUUUAGAUCACCACU	Cleavage		1
tae-miR1122a	TRINITY_DN486609_c1_g2_i8	1.5	-1	1	20	540	559	UAGAUACAUCCGUAUCUAGA	UCUAGAUACGGAUGUAUCGA	Cleavage		1
tae-miR1122a	TRINITY_DN486609_c1_g2_i7	1.5	-1	1	20	631	650	UAGAUACAUCCGUAUCUAGA	UCUAGAUACGGAUGUAUCGA	Cleavage		1
tae-miR1122b-3p	TRINITY_DN467729_c9_g3_i1	1.5	-1	1	21	366	386	AGACUUAUAUGUAGGAACGGA	UCCGUUCCUAAAUAUAAGUCU	Translation		1
tae-miR1122b-3p	TRINITY_DN510898_c2_g2_i1	1.5	-1	1	21	2357	2377	AGACUUAUAUGUAGGAACGGA	UCCGUUCCUAAAUAUAAGUCU	Translation		1
tae-miR1122c-3p	TRINITY_DN332793_c0_g1_i1	1.5	-1	1	21	505	525	UCUAAUAUUAUGGGACGGAGG	CCUCCGUCCCAUAAUAUAAGA	Cleavage		1
tae-miR1127b-3p	TRINITY_DN493918_c0_g5_i2	1.5	-1	1	21	212	232	ACAAGUAUUUCUGGACGGAGG	CCUCCGUCCAGAAGUACUUGU	Cleavage		1
tae-miR1130b-3p	TRINITY_DN370049_c0_g1_i1	1.5	-1	1	21	1810	1830	UCUUAUAUUAUGGGACGGAGG	CCUCCGUCCCAUAAUGUAAGA	Cleavage		1
tae-miR1131	TRINITY_DN452413_c1_g1_i1	1.5	-1	1	22	224	245	UAGUACCGGUUCGUGGCUAACC	AAUUAGCCACGAACCAGUACUA	Cleavage		1
tae-miR1137b-5p	TRINITY_DN477789_c0_g2_i1	1.5	-1	1	21	32	52	UCCGUUCCAGAAUAGAUGACC	GGUCAUCUAUUUUGGAACGGA	Translation		1
tae-miR5049-3p	TRINITY_DN501730_c3_g2_i6	1.5	-1	1	21	2178	2198	AAUAUGGAUCGGAGGGAGUAC	GUACUCCCUCCGGUCCAUAUU	Cleavage		1
tae-miR5175-5p	TRINITY_DN491040_c2_g6_i1	1.5	-1	1	21	25	45	UUCCAAAUUACUCGUCGUGGU	ACCACGACGAGUAAUUUCGAA	Cleavage		1
tae-miR9663-5p	TRINITY_DN493904_c10_g6_i1	1.5	-1	1	21	352	372	AAGCGUAGUCGAACGAAUCUG	AGGAUUCGUUCGUCUACGCUU	Cleavage		1
tae-miR9663-5p	TRINITY_DN304543_c0_g1_i1	1.5	-1	1	21	92	112	AAGCGUAGUCGAACGAAUCUG	AGGAUUCGUUCGUCUACGCUU	Cleavage		1
tae-miR9780	TRINITY_DN499053_c3_g5_i1	1.5	-1	1	21	55	75	CGGGUCGGCGCUGCACGCGGC	GCCGCGUGGAGCGCCGACCCG	Cleavage		1
tae-miR1117	TRINITY_DN408192_c0_g2_i1	2	-1	1	24	200	223	UAGUACCGGUUCGUGGCACGAACC	GGGUCGUAUCACGAACCGGUACUA	Cleavage		2
tae-miR1117	TRINITY_DN408192_c0_g1_i1	2	-1	1	24	66	89	UAGUACCGGUUCGUGGCACGAACC	GGUUCAUGCCACGAACCGGUACUG	Cleavage		2
tae-miR1117	TRINITY_DN408192_c0_g1_i1	2	-1	1	24	146	169	UAGUACCGGUUCGUGGCACGAACC	GGGUCGUAUCACGAACCGGUACUA	Cleavage		2
tae-miR1117	TRINITY_DN517236_c3_g1_i1	2	-1	1	24	54	77	UAGUACCGGUUCGUGGCACGAACC	GGUUCUUGGCACGAACCGGUACUA	Cleavage		1
tae-miR1120c-5p	TRINITY_DN512198_c1_g1_i4	2	-1	1	21	2362	2382	UAAUAUAAGAACGUUUUUGAC	GUUAAAAACGUUCUUAUAUUU	Cleavage		1
tae-miR1120c-5p	TRINITY_DN523817_c15_g1_i2	2	-1	1	21	25	45	UAAUAUAAGAACGUUUUUGAC	GUACAAAACGUUCUUAUAUUA	Cleavage		1
tae-miR1122a	TRINITY_DN521020_c1_g1_i1	2	-1	1	20	68	87	UAGAUACAUCCGUAUCUAGA	UGUACAUACGGAUGUAUCUA	Cleavage		1
tae-miR1128	TRINITY_DN256150_c0_g1_i2	2	-1	1	21	536	556	UACUACUCCCUCCGUCCGAAA	UAUGGGACGGAGGGAGUAGUU	Cleavage		1
tae-miR1130b-3p	TRINITY_DN457549_c0_g2_i1	2	-1	1	21	74	94	UCUUAUAUUAUGGGACGGAGG	CUUUCGGCCCAUAAUAUAAGA	Cleavage		1
tae-miR1134	TRINITY_DN490415_c0_g1_i2	2	-1	1	24	223	247	CAACAACAACAAGAAGAAGAA-GAU	GUUGUUGUUGUUCUUGUUGUUGUUG	Cleavage		1
tae-miR1136	TRINITY_DN496567_c0_g1_i13	2	-1	1	21	1	21	UUGUCGCAGGUAUGGAUGUAU	AUGCAUUCAUACCUGCGACAA	Cleavage		1
tae-miR9655-3p	TRINITY_DN505621_c7_g1_i4	2	-1	1	21	1769	1789	CAAGGGAAGGAAGUAGCCAAC	UCUGGACACUUCCUUCCCUUG	Cleavage		1
tae-miR9667-5p	TRINITY_DN504050_c4_g3_i1	2	-1	1	21	347	367	AAAUAUGGCAAACAAUGAAUG	CUUUUGUUGUUUGCCAUAUUU	Cleavage		1
tae-miR1117	TRINITY_DN501196_c4_g1_i1	2.5	-1	1	24	183	206	UAGUACCGGUUCGUGGCACGAACC	GGUUCAUGCCAUGAACCGGUACUA	Cleavage		2
tae-miR1117	TRINITY_DN494625_c6_g1_i2	2.5	-1	1	24	3	26	UAGUACCGGUUCGUGGCACGAACC	GGUUCGUGGCACGAACCGGUGCUA	Cleavage		1
tae-miR1117	TRINITY_DN480178_c8_g3_i2	2.5	-1	1	24	35	58	UAGUACCGGUUCGUGGCACGAACC	GGUUCGUGGCAUGAACCGGUACUA	Cleavage		1
tae-miR1117	TRINITY_DN480178_c8_g5_i7	2.5	-1	1	24	181	204	UAGUACCGGUUCGUGGCACGAACC	GGUUCGUGGCAUGAACCGGUACUA	Cleavage		1
tae-miR1117	TRINITY_DN494625_c6_g1_i1	2.5	-1	1	24	3	26	UAGUACCGGUUCGUGGCACGAACC	GGUUCGUGGCACGAACCGGUGCUA	Cleavage		1
tae-miR1117	TRINITY_DN494625_c6_g2_i1	2.5	-1	1	24	46	69	UAGUACCGGUUCGUGGCACGAACC	GGUUCGUGGCACGAACCGGUGCUA	Cleavage		1
tae-miR1117	TRINITY_DN452413_c1_g1_i1	2.5	-1	1	24	118	141	UAGUACCGGUUCGUGGCACGAACC	GGUUCGUUCCACGAACCAGUACUA	Cleavage		1
tae-miR1117	TRINITY_DN518206_c2_g1_i1	2.5	-1	1	24	94	117	UAGUACCGGUUCGUGGCACGAACC	AGUUCGUGGCACGAACCGGUGCUA	Cleavage		1
tae-miR1117	TRINITY_DN504075_c9_g11_i3	2.5	-1	1	24	243	266	UAGUACCGGUUCGUGGCACGAACC	GGUUCGUGGCACGAACCGGGACUA	Cleavage		1
tae-miR1117	TRINITY_DN452413_c2_g2_i2	2.5	-1	1	24	200	223	UAGUACCGGUUCGUGGCACGAACC	GGUUCGUGGCAAGAACCGGUACUA	Cleavage		1
tae-miR1117	TRINITY_DN416104_c2_g1_i1	2.5	-1	1	24	101	124	UAGUACCGGUUCGUGGCACGAACC	GGUUCGAGCCACGAACCGGGACUA	Cleavage		1
tae-miR1117	TRINITY_DN370307_c0_g3_i1	2.5	-1	1	24	172	195	UAGUACCGGUUCGUGGCACGAACC	GGUUCGUGGCACCAACCGGUACUA	Cleavage		1
tae-miR1117	TRINITY_DN310145_c1_g1_i1	2.5	-1	1	24	124	147	UAGUACCGGUUCGUGGCACGAACC	GGUUCGUGGCACGAACCGGGACUA	Cleavage		1
tae-miR1117	TRINITY_DN452413_c2_g1_i1	2.5	-1	1	24	118	141	UAGUACCGGUUCGUGGCACGAACC	GGUUCGUGACACAAACCGGUACUA	Cleavage		1
tae-miR1117	TRINITY_DN507999_c1_g3_i3	2.5	-1	1	24	353	376	UAGUACCGGUUCGUGGCACGAACC	GGUUGGAGCCACCAACCGGUACUA	Cleavage		1
tae-miR1117	TRINITY_DN324988_c0_g1_i4	2.5	-1	1	24	164	187	UAGUACCGGUUCGUGGCACGAACC	GGUUGGCGCCACGAACCGGUACCA	Cleavage		1
tae-miR1117	TRINITY_DN495827_c9_g7_i1	2.5	-1	1	24	236	259	UAGUACCGGUUCGUGGCACGAACC	GGGUCGUGGCACAAACCGGUACUA	Cleavage		1
tae-miR1117	TRINITY_DN430996_c1_g3_i3	2.5	-1	1	24	219	242	UAGUACCGGUUCGUGGCACGAACC	GGUUGGUGACACCAACCGGUACUA	Cleavage		1
tae-miR1117	TRINITY_DN324988_c0_g1_i2	2.5	-1	1	24	164	187	UAGUACCGGUUCGUGGCACGAACC	GGUUGGCGCCACGAACCGGUACCA	Cleavage		1
tae-miR1117	TRINITY_DN503622_c3_g1_i2	2.5	-1	1	24	154	177	UAGUACCGGUUCGUGGCACGAACC	GGUUGGAGCCACCAACCGGUACUA	Cleavage		1
tae-miR1117	TRINITY_DN508645_c5_g11_i10	2.5	-1	1	24	196	219	UAGUACCGGUUCGUGGCACGAACC	GGUUGGAGCCACUAACCGGUACUA	Cleavage		1
tae-miR1117	TRINITY_DN482022_c0_g1_i1	2.5	-1	1	24	52	75	UAGUACCGGUUCGUGGCACGAACC	GGUUGGAGCCACCAACCGGUACUA	Cleavage		1
tae-miR1117	TRINITY_DN508645_c5_g11_i2	2.5	-1	1	24	191	214	UAGUACCGGUUCGUGGCACGAACC	GGUUGGAGCCACCAACCGGUACUA	Cleavage		1
tae-miR1117	TRINITY_DN481237_c3_g2_i1	2.5	-1	1	24	163	186	UAGUACCGGUUCGUGGCACGAACC	GGUUGGAGCCACCAACCGGUACUA	Cleavage		1
tae-miR1117	TRINITY_DN480178_c7_g2_i1	2.5	-1	1	24	70	93	UAGUACCGGUUCGUGGCACGAACC	GGUUGGAGCCACGACCCGGUACUA	Translation		1
tae-miR1117	TRINITY_DN471651_c1_g3_i2	2.5	-1	1	24	60	83	UAGUACCGGUUCGUGGCACGAACC	GGUUGGAGCCACGAACCAGUACUA	Cleavage		1
tae-miR1117	TRINITY_DN399101_c1_g1_i2	2.5	-1	1	24	111	134	UAGUACCGGUUCGUGGCACGAACC	GGGUCGUGGCACCAACCGGUACUA	Cleavage		1
tae-miR1117	TRINITY_DN399101_c1_g1_i1	2.5	-1	1	24	112	135	UAGUACCGGUUCGUGGCACGAACC	GGGUCGUGGCACCAACCGGUACUA	Cleavage		1
tae-miR1117	TRINITY_DN488054_c9_g4_i2	2.5	-1	1	24	76	99	UAGUACCGGUUCGUGGCACGAACC	GGGUCGUGGCACCAACCGGUACUA	Cleavage		1
tae-miR1117	TRINITY_DN399101_c1_g1_i3	2.5	-1	1	24	112	135	UAGUACCGGUUCGUGGCACGAACC	GGGUCGUGGCACCAACCGGUACUA	Cleavage		1
tae-miR1118	TRINITY_DN496847_c3_g2_i1	2.5	-1	1	23	1226	1248	CACUACAUUAUGGAAUGGAGGGA	UCCCUUCAUUCCACAAUGUAGUG	Translation		1
tae-miR1120a	TRINITY_DN332793_c0_g1_i1	2.5	-1	1	24	506	529	ACAUUCUUAUAUUAUGAGACGGAG	CUCCGUCCCAUAAUAUAAGAACGU	Cleavage		1
tae-miR1120a	TRINITY_DN516853_c5_g10_i1	2.5	-1	1	24	65	88	ACAUUCUUAUAUUAUGAGACGGAG	CUCCAUCCCAUAAUAUAAGAACGU	Cleavage		1
tae-miR1120b-3p	TRINITY_DN332793_c0_g1_i1	2.5	-1	1	21	506	526	UUCUUAUAUUGUGGGACAGAG	CUCCGUCCCAUAAUAUAAGAA	Translation		1
tae-miR1121	TRINITY_DN461585_c0_g1_i2	2.5	-1	1	22	551	572	AGUAGUGAUCUAAACGCUCUUA	UAAGAGCGUUUAGAUCACUAAA	Cleavage		1
tae-miR1121	TRINITY_DN461585_c0_g1_i4	2.5	-1	1	22	571	592	AGUAGUGAUCUAAACGCUCUUA	UAAGAGCGUUUAGAUCACUAAA	Cleavage		1
tae-miR1121	TRINITY_DN461585_c0_g1_i5	2.5	-1	1	22	576	597	AGUAGUGAUCUAAACGCUCUUA	UAAGAGCGUUUAGAUCACUAAA	Cleavage		1
tae-miR1122b-3p	TRINITY_DN520799_c2_g1_i5	2.5	-1	1	21	137	157	AGACUUAUAUGUAGGAACGGA	UCCAUUCCUAAAUAUAAGUCU	Translation		1
tae-miR1122b-3p	TRINITY_DN520799_c2_g1_i3	2.5	-1	1	21	178	198	AGACUUAUAUGUAGGAACGGA	UCCAUUCCUAAAUAUAAGUCU	Translation		1
tae-miR1122c-3p	TRINITY_DN516853_c5_g10_i1	2.5	-1	1	21	64	84	UCUAAUAUUAUGGGACGGAGG	CCUCCAUCCCAUAAUAUAAGA	Cleavage		1
tae-miR1122c-3p	TRINITY_DN457549_c0_g6_i1	2.5	-1	1	21	78	98	UCUAAUAUUAUGGGACGGAGG	CUUCCGGCCCAUAAUAUAAGA	Cleavage		1
tae-miR1122c-3p	TRINITY_DN457549_c0_g11_i1	2.5	-1	1	21	150	170	UCUAAUAUUAUGGGACGGAGG	CUUCCGGCCCAUAAUAUAAGA	Cleavage		1
tae-miR1122c-3p	TRINITY_DN457549_c0_g4_i1	2.5	-1	1	21	32	52	UCUAAUAUUAUGGGACGGAGG	CUUCCGGCCCAUAAUAUAAGA	Cleavage		1
tae-miR1128	TRINITY_DN521529_c0_g1_i1	2.5	-1	1	21	67	87	UACUACUCCCUCCGUCCGAAA	UUUGGGACGGAGGGAGUAGCA	Cleavage		1
tae-miR1129	TRINITY_DN488339_c18_g1_i1	2.5	-1	1	24	569	592	CAGCGAGCCAGCGGAGACCGGCAG	CCGCUGAUCUCCUCUGGCUCGCUG	Cleavage		1
tae-miR1129	TRINITY_DN488339_c18_g5_i5	2.5	-1	1	21	1	21	CAGCGAGCCAGCGGAGACCGG	CUGAUCUCCUCUGGCUCGCUG	Cleavage		1
tae-miR1129	TRINITY_DN488339_c18_g5_i4	2.5	-1	1	21	1	21	CAGCGAGCCAGCGGAGACCGG	CUGAUCUCCUCUGGCUCGCUG	Cleavage		1
tae-miR1129	TRINITY_DN488339_c18_g5_i1	2.5	-1	1	21	1	21	CAGCGAGCCAGCGGAGACCGG	CUGAUCUCCUCUGGCUCGCUG	Cleavage		1
tae-miR1129	TRINITY_DN488339_c18_g5_i2	2.5	-1	1	21	1	21	CAGCGAGCCAGCGGAGACCGG	CUGAUCUCCUCUGGCUCGCUG	Cleavage		1
tae-miR1130b-3p	TRINITY_DN523959_c5_g2_i3	2.5	-1	1	21	1638	1658	UCUUAUAUUAUGGGACGGAGG	CCUCUGUCCCAUAAUGUAAGA	Cleavage		1
tae-miR1130b-3p	TRINITY_DN477200_c0_g1_i1	2.5	-1	1	21	1294	1314	UCUUAUAUUAUGGGACGGAGG	CCUCAGUCUCAUAAUAUAAGA	Cleavage		1
tae-miR1131	TRINITY_DN480178_c8_g5_i8	2.5	-1	1	22	283	304	UAGUACCGGUUCGUGGCUAACC	GGUUCGCCACGAACCGGUGCUA	Cleavage		1
tae-miR1131	TRINITY_DN480178_c8_g5_i7	2.5	-1	1	22	207	228	UAGUACCGGUUCGUGGCUAACC	GGUUCGCCACGAACCGGUGCUA	Cleavage		1
tae-miR1131	TRINITY_DN494625_c6_g2_i1	2.5	-1	1	22	72	93	UAGUACCGGUUCGUGGCUAACC	GGUUCGCCACGAAUCGGUACUA	Cleavage		1
tae-miR1131	TRINITY_DN494625_c6_g2_i2	2.5	-1	1	22	108	129	UAGUACCGGUUCGUGGCUAACC	GGUUCGCCACGAAUCGGUACUA	Cleavage		1
tae-miR1133	TRINITY_DN454513_c1_g4_i4	2.5	-1	1	22	245	266	CAUAUACUCCCUCCGUCCGAAA	UUUCGGACGGAGGAAGUAUAUA	Cleavage		1
tae-miR1133	TRINITY_DN487322_c0_g2_i3	2.5	-1	1	22	645	666	CAUAUACUCCCUCCGUCCGAAA	UUCCGGACGGAGGGAGUAUGUU	Cleavage		1
tae-miR1133	TRINITY_DN487322_c0_g2_i2	2.5	-1	1	22	472	493	CAUAUACUCCCUCCGUCCGAAA	UUCCGGACGGAGGGAGUAUGUU	Cleavage		1
tae-miR1133	TRINITY_DN439041_c0_g4_i1	2.5	-1	1	22	39	60	CAUAUACUCCCUCCGUCCGAAA	UUUGGGACGGAGGGAGUAUAAG	Cleavage		1
tae-miR1134	TRINITY_DN816110_c0_g1_i1	2.5	-1	1	24	142	165	CAACAACAACAAGAAGAAGAAGAU	GUGUUCUUAUUGUUGUUGUUGUUG	Cleavage		1
tae-miR1134	TRINITY_DN477473_c6_g6_i1	2.5	-1	1	24	120	143	CAACAACAACAAGAAGAAGAAGAU	CUCCUCUUGUUCUUGUUGUCGUUG	Cleavage		1
tae-miR1134	TRINITY_DN510873_c6_g2_i2	2.5	-1	1	24	18	41	CAACAACAACAAGAAGAAGAAGAU	CUCCUCUUGUUCUUGUUGUCGUUG	Cleavage		1
tae-miR1134	TRINITY_DN650490_c0_g1_i1	2.5	-1	1	24	194	219	CAACAACAACAAGAAGAAGAA--GAU	AUCAGUACUUGUUGUUGUUGUUGUUG	Cleavage		1
tae-miR1137a	TRINITY_DN502344_c2_g1_i2	2.5	-1	1	20	183	202	UAGUACAAAGUUGAGUCAUC	GAUGACCCAACUUUGCACUA	Cleavage		1
tae-miR9654a-3p	TRINITY_DN441072_c0_g1_i1	2.5	-1	1	22	214	235	UUCUGAAAGGCUUGAAGCGAAU	AUUAGCUUCAAGCCUUUCGGAA	Cleavage		1
tae-miR9667-5p	TRINITY_DN482375_c8_g8_i5	2.5	-1	1	21	193	213	AAAUAUGGCAAACAAUGAAUG	CUUUCGUUGUUUGACAUAUUU	Cleavage		1
tae-miR9669-5p	TRINITY_DN486983_c13_g20_i1	2.5	-1	1	21	249	269	UACUGUGGGCACUUAUUUGAC	GUCAGAUAAGUGCCUACAGUA	Cleavage		1
tae-miR1117	TRINITY_DN458760_c9_g4_i4	3	-1	1	24	174	197	UAGUACCGGUUCGUGGCACGAACC	GGUUCCAGGCACGAACCGGUACUA	Cleavage		1
tae-miR1128	TRINITY_DN465613_c5_g6_i1	3	-1	1	21	215	235	UACUACUCCCUCCGUCCGAAA	UCAUGGAUGGAGGGAGUAGUA	Cleavage		1
tae-miR1128	TRINITY_DN485045_c9_g1_i2	3	-1	1	21	103	123	UACUACUCCCUCCGUCCGAAA	UCAUGGAUGGAGGGAGUAGUA	Cleavage		1
tae-miR1128	TRINITY_DN522728_c18_g5_i1	3	-1	1	21	132	152	UACUACUCCCUCCGUCCGAAA	ACCUAGACGGAGGGAGUAGUA	Cleavage		1
tae-miR1128	TRINITY_DN490885_c2_g1_i1	3	-1	1	21	189	209	UACUACUCCCUCCGUCCGAAA	ACCUAGACGGAGGGAGUAGUA	Cleavage		1
tae-miR1128	TRINITY_DN522728_c18_g9_i1	3	-1	1	21	51	71	UACUACUCCCUCCGUCCGAAA	ACCUAGACGGAGGGAGUAGUA	Cleavage		1
tae-miR1131	TRINITY_DN480178_c8_g3_i2	3	-1	1	22	61	82	UAGUACCGGUUCGUGGCUAACC	GGUUCGCUCCGAACCGGUACUA	Cleavage		1
tae-miR1133	TRINITY_DN450578_c0_g2_i1	3	-1	1	22	34	56	CAU-AUACUCCCUCCGUCCGAAA	AUCCGGACGGAGGGAGUAUGAUG	Cleavage		1
tae-miR9674a-5p	TRINITY_DN498977_c0_g1_i1	3	-1	1	21	1	21	GCAUCAUCCAUCCUACCAUUC	AUAUGGAUGGAUGGAUGAUGU	Cleavage		4
tae-miR9674a-5p	TRINITY_DN498977_c0_g1_i1	3	-1	1	21	33	53	GCAUCAUCCAUCCUACCAUUC	AUAUGGAUGGAUGGAUGAUGU	Cleavage		4
tae-miR9674a-5p	TRINITY_DN498977_c0_g1_i1	3	-1	1	21	65	85	GCAUCAUCCAUCCUACCAUUC	AUAUGGAUGGAUGGAUGAUGU	Cleavage		4
tae-miR9674a-5p	TRINITY_DN498977_c0_g1_i1	3	-1	1	21	97	117	GCAUCAUCCAUCCUACCAUUC	AUAUGGAUGGAUGGAUGAUGU	Cleavage		4
tae-miR9674a-5p	TRINITY_DN498977_c0_g1_i2	3	-1	1	21	1	21	GCAUCAUCCAUCCUACCAUUC	AUAUGGAUGGAUGGAUGAUGU	Cleavage		4
tae-miR9674a-5p	TRINITY_DN498977_c0_g1_i2	3	-1	1	21	33	53	GCAUCAUCCAUCCUACCAUUC	AUAUGGAUGGAUGGAUGAUGU	Cleavage		4
tae-miR9674a-5p	TRINITY_DN498977_c0_g1_i2	3	-1	1	21	65	85	GCAUCAUCCAUCCUACCAUUC	AUAUGGAUGGAUGGAUGAUGU	Cleavage		4
tae-miR9674a-5p	TRINITY_DN498977_c0_g1_i2	3	-1	1	21	97	117	GCAUCAUCCAUCCUACCAUUC	AUAUGGAUGGAUGGAUGAUGU	Cleavage		4
