# Supplementary material for: RNA-Seq Analysis of Developing Grains of Wheat to Intrigue Into the Complex Molecular Mechanism of the Heat Stress Response
Source: Front Plant Sci. 2022 Jun 2;13:904392. doi: 10.3389/fpls.2022.904392 (PMC9201344; doi:10.3389/fpls.2022.904392)
Supplement: Supplementary file 6 [file Table_6.XLSX]

## Sheet: Sheet1
Supplementary file 6. In-silico identified SSR markers
ID	SSR type	SSR	size	start	end	FORWARD PRIMER1 (5'-3')	Tm(°C)	size	REVERSE PRIMER1 (5'-3')	Tm(°C)	size	PRODUCT1 size (bp)	start (bp)	end (bp)	FORWARD PRIMER2 (5'-3')	Tm(°C)	size	REVERSE PRIMER2 (5'-3')	Tm(°C)	size	PRODUCT2 size (bp)	start (bp)	end (bp)	FORWARD PRIMER3 (5'-3')	Tm(°C)	size	REVERSE PRIMER3 (5'-3')	Tm(°C)	size	PRODUCT3 size (bp)	start (bp)	end (bp)
TRINITY_DN100001_c0_g1_i1	Tri	(TCC)6	18	40	57	CATGTCCGGCAGTTCTTCCT	60.036	20	GGGCAACAAGATTGGATCGC	59.899	20	151	8	158	TCATGTCCGGCAGTTCTTCC	60.036	20	GGGCAACAAGATTGGATCGC	59.899	20	152	7	158	CATGTCCGGCAGTTCTTCCT	60.036	20	TACGGGGACAGAAGAGGGTT	59.884	20	177	8	184
TRINITY_DN10001_c0_g1_i1	Di	(AC)7	14	466	479	CACCACCACTGTCCAAAGGT	60.107	20	CGAGAGAGAAACCCTAGCTTGA	59.244	22	262	325	586	CCACCACTGTCCAAAGGTCA	59.817	20	CGAGAGAGAAACCCTAGCTTGA	59.244	22	260	327	586	ACCACCACTGTCCAAAGGTC	59.817	20	CGAGAGAGAAACCCTAGCTTGA	59.244	22	261	326	586
TRINITY_DN100084_c1_g1_i1	Mono	(A)10	10	122	131	TGTGACTCCTCACCAAGGGA	60.105	20	GCAGAAGCCCCTCACAATCT	60.035	20	120	82	201	TGTGACTCCTCACCAAGGGA	60.105	20	AAACCTTTTGCATCGACGCC	60.04	20	219	82	300	TCCTCACCAAGGGAAGGAGT	59.806	20	GCAGAAGCCCCTCACAATCT	60.035	20	114	88	201
TRINITY_DN100093_c0_g1_i1	Di	(CT)8	16	29	44
TRINITY_DN100109_c0_g2_i1	Di	(GA)9	18	47	64
TRINITY_DN100116_c0_g1_i1	Mono	(C)10	10	143	152	CCTTCATGGAGCTCAGCCTC	60.179	20	TTAGCAGTGTGTACCGGTGG	59.681	20	197	5	201	GAGGCCTTCATGGAGCTCAG	60.179	20	TTAGCAGTGTGTACCGGTGG	59.681	20	201	1	201	CATGGAGCTCAGCCTCGAAG	60.53	20	TTAGCAGTGTGTACCGGTGG	59.681	20	193	9	201
TRINITY_DN100135_c0_g1_i1	Di	(GA)8	16	23	38
TRINITY_DN100141_c0_g1_i1	Mono	(A)10	10	8	17
TRINITY_DN100141_c0_g2_i1	Mono	(A)10	10	8	17
TRINITY_DN100150_c0_g1_i1	Mono	(T)10	10	208	217	ACATGGTTCGGGAATATTTGAGC	59.368	23	TTCGTGCCATCCCAAGAGTC	60.036	20	135	109	243	TGGTTCGGGAATATTTGAGCT	57.355	21	TTCGTGCCATCCCAAGAGTC	60.036	20	132	112	243	ACATGGTTCGGGAATATTTGAGC	59.368	23	CATGCAAGGTTCGTGCCATC	60.179	20	144	109	252
TRINITY_DN100190_c0_g1_i1	Mono	(C)10	10	196	205	AGAAAAGGAAAGGCCCCACC	60.179	20	GATCCAGTTCGGGTCGTGG	60.154	19	193	61	253	CAGCCAACACCTAACCCCTC	60.323	20	GATCCAGTTCGGGTCGTGG	60.154	19	107	147	253	AACACCTAACCCCTCCCCTC	60.549	20	GATCCAGTTCGGGTCGTGG	60.154	19	102	152	253
TRINITY_DN100192_c0_g1_i1	Mono	(G)15	15	3	17
TRINITY_DN100201_c0_g1_i1	Di	(TC)24	48	2	49
TRINITY_DN100203_c1_g1_i1	Mono	(G)11	11	150	160	CGTGGTGAGCAGGAAGACAT	60.037	20	AAAGTCACAGCCGCCATTTG	59.685	20	206	1	206	CGTGGTGAGCAGGAAGACAT	60.037	20	CAAAGTCACAGCCGCCATTT	59.685	20	207	1	207	CGTGGTGAGCAGGAAGACAT	60.037	20	AGAGCTCAAAGTCACAGCCG	60.32	20	213	1	213
TRINITY_DN100210_c0_g1_i1	Di	(TC)9	18	49	66	AGGAGCGACGTCAAAGGATG	60.109	20	GGGACGATCGATGCAGGTTT	60.462	20	153	20	172	GAGCGACGTCAAAGGATGGA	60.109	20	GGGACGATCGATGCAGGTTT	60.462	20	151	22	172	GAGGAGCGACGTCAAAGGAT	59.826	20	GGGACGATCGATGCAGGTTT	60.462	20	154	19	172
TRINITY_DN100210_c0_g2_i1	Compound	(TC)9aattaattccctcctaccgtgagaatctctctcgctctcaattactcccgttaaaatatctctctccctaaatttctcccatggaaa(TC)9	123	133	255
TRINITY_DN100248_c0_g1_i1	Di	(TG)6	12	84	95	TGTCTCTGTTTGTGTGTGTACTG	58.819	23	CTCACATCGTCGGTCGTGG	60.514	19	113	58	170	TGTCTCTGTTTGTGTGTGTACTG	58.819	23	CCTCACATCGTCGGTCGTG	60.514	19	114	58	171	TGTCTCTGTTTGTGTGTGTACT	57.534	22	CTCACATCGTCGGTCGTGG	60.514	19	113	58	170
TRINITY_DN100248_c0_g2_i1	Di	(TG)6	12	82	93	AAAATGTGTCTCTGTTTGTGTGT	57.357	23	CTCACATCGTCGGTCGTGG	60.514	19	108	56	163	AAAATGTGTCTCTGTTTGTGTGT	57.357	23	CCTCACATCGTCGGTCGTG	60.514	19	109	56	164	AAAAATGTGTCTCTGTTTGTGTGT	57.975	24	CTCACATCGTCGGTCGTGG	60.514	19	109	55	163
TRINITY_DN100295_c0_g1_i1	Di	(TA)6	12	308	319
TRINITY_DN100308_c0_g1_i1	Di	(AG)6	12	251	262
TRINITY_DN10031_c0_g1_i1	Mono	(A)10	10	172	181	CATCAACCTGAGCCTGAGCA	60.036	20	TGCCAGCATCATGTTGTTCAC	59.73	21	181	26	206	CATCAACCTGAGCCTGAGCA	60.036	20	TGCCAGCATCATGTTGTTCA	58.382	20	181	26	206	GCGATGTCTGCTCAGTTCCA	60.39	20	TGCCAGCATCATGTTGTTCAC	59.73	21	199	8	206
TRINITY_DN100318_c0_g1_i1	Mono	(A)10	10	110	119	TGGCAGGTCTAGCTAAGAGTCT	60.025	22	TGCATGTGTTTGTCGCCTTG	59.969	20	271	57	327	TGGCAGGTCTAGCTAAGAGTCT	60.025	22	TGGATGCATGTGTTTGTCGC	59.759	20	275	57	331	TGGCAGGTCTAGCTAAGAGTCT	60.025	22	ATCGAACGCCTGAACTGCTT	60.321	20	104	57	160
TRINITY_DN100318_c0_g2_i1	Mono	(A)10	10	110	119	TGGCAGGTCTAGCTAAGAGTCT	60.025	22	AGGCTGTGTTGGTTCCTCAA	59.449	20	191	57	247	TGGCAGGTCTAGCTAAGAGTCT	60.025	22	GGCTGTGTTGGTTCCTCAAC	59.331	20	190	57	246	GGCAGGTCTAGCTAAGAGTCTG	59.639	22	AGGCTGTGTTGGTTCCTCAA	59.449	20	190	58	247
TRINITY_DN100328_c0_g1_i1	Mono	(G)16	16	1	16
TRINITY_DN100336_c0_g1_i1	Mono	(T)10	10	57	66	AGCTACATGCACCAGGTTGC	60.962	20	AAGAATTGAGGGCAGCAAGC	59.107	20	131	34	164	GAGCTACATGCACCAGGTTG	58.91	20	AAGAATTGAGGGCAGCAAGC	59.107	20	132	33	164	AGCTACATGCACCAGGTTGC	60.962	20	GGCTTCAGAGTTACAGCCAGA	59.724	21	177	34	210
TRINITY_DN100368_c0_g1_i1	Mono	(G)10	10	210	219
TRINITY_DN100373_c0_g1_i1	Mono	(A)10	10	58	67	GAAATGGCAAGCCTTCTGCC	60.108	20	AGGACTGTCTGCAAGTTGCT	59.528	20	208	30	237	GAAATGGCAAGCCTTCTGCC	60.108	20	AGCATGAATCTCTCGCGGAT	59.322	20	239	30	268	GAAATGGCAAGCCTTCTGCC	60.108	20	CAGGAGGACTGTCTGCAAGT	59.316	20	212	30	241
TRINITY_DN100373_c0_g1_i1	Mono	(T)13	13	283	295	ACCGGCAATGCTACAGACAA	59.964	20	ATGTTGTCCCGTGGAAGGAC	59.964	20	255	103	357	AGACCGGCAATGCTACAGAC	60.108	20	ATGTTGTCCCGTGGAAGGAC	59.964	20	257	101	357	AGAAGAAGACCGGCAATGCT	59.674	20	ATGTTGTCCCGTGGAAGGAC	59.964	20	263	95	357
TRINITY_DN100391_c0_g1_i1	Di	(TA)7	14	32	45	ACGCGAAACAGAATAGCCCA	60.037	20	AAGAGATCCAACGAACGGGG	59.751	20	186	5	190	ACGCGAAACAGAATAGCCCA	60.037	20	GAGATCCAACGAACGGGGTG	60.74	20	184	5	188	ACGCGAAACAGAATAGCCCA	60.037	20	CCGGCCACAAACACTTACCA	60.82	20	136	5	140
TRINITY_DN100395_c0_g1_i1	Tri	(TGA)5	15	68	82	TCAGTTGAAGCTGCGCCTTA	59.965	20	TGCGAGGGATTTATGCGTGT	60.108	20	183	5	187	TCAGTTGAAGCTGCGCCTTA	59.965	20	TGTGCGAGGGATTTATGCGT	60.108	20	185	5	189	GAAGCTGCGCCTTAGAAACG	59.905	20	TGCGAGGGATTTATGCGTGT	60.108	20	177	11	187
TRINITY_DN100410_c0_g1_i1	Mono	(G)10	10	13	22
TRINITY_DN100436_c0_g1_i1	Mono	(T)11	11	177	187	GTGAGGGAGCCAAGTGACAA	59.891	20	CTTAGCTCAGTGGGTGGGTG	60.036	20	152	131	282	TTGTGAGGGAGCCAAGTGAC	59.891	20	CTTAGCTCAGTGGGTGGGTG	60.036	20	154	129	282	GTGAGGGAGCCAAGTGACAA	59.891	20	TGGGTGAGCGGATGTACAAC	60.037	20	138	131	268
TRINITY_DN10048_c0_g1_i1	Mono	(A)10	10	75	84	AGTGACATCGGTATTACCCTTACA	59.042	24	GGCAATACCAATGGCACGAA	59.186	20	122	4	125	AGTGACATCGGTATTACCCTTACA	59.042	24	GGGCAATACCAATGGCACGA	61.035	20	123	4	126	AGTGACATCGGTATTACCCTTACA	59.042	24	AGGGCAATACCAATGGCACG	61.037	20	124	4	127
TRINITY_DN100487_c0_g1_i1	Di	(GT)6	12	129	140	GGGGGTCCCAAACTGTTTCA	60.106	20	ACGCAATATCAGCCGTCTGT	59.824	20	217	3	219	ATTCTTCCCTTCCGTGCGAG	60.108	20	ACGCAATATCAGCCGTCTGT	59.824	20	176	44	219	ATTCTTCCCTTCCGTGCGAG	60.108	20	TAGGGCTATGGGCGGAATTG	59.6	20	253	44	296
TRINITY_DN100560_c0_g1_i1	Di	(CT)6	12	165	176	TCATCCTTGCTGTGGCTCTG	60.036	20	ACTAGAGAGGAGCACGGAGG	60.107	20	117	110	226	TCATCCTTGCTGTGGCTCTG	60.036	20	GGGGAGAAAGAGGCCACAAA	59.888	20	191	110	300	TCATCCTTGCTGTGGCTCTG	60.036	20	TAGGGGAGAAAGAGGCCACA	59.882	20	193	110	302
TRINITY_DN100575_c0_g2_i1	Tri	(TGG)5	15	332	346	GTGCTACGTAGTGGTGCAGT	60.039	20	ACGCCAGGACTTCAACCAAA	60.107	20	206	189	394	CGCAAGGAGTCAACGGATCT	60.109	20	ACGCCAGGACTTCAACCAAA	60.107	20	180	215	394	GTGCTACGTAGTGGTGCAGT	60.039	20	GCTCAACTGCGACATCATGC	60.248	20	265	189	453
TRINITY_DN100584_c0_g2_i1	Mono	(C)12	12	269	280
TRINITY_DN100597_c0_g1_i1	Tri	(CGC)5	15	37	51	GTAGCCGCTCCTTGCACA	60.047	18	ACCGTCCGTGCCCTAAATTT	59.963	20	117	3	119	GTAGCCGCTCCTTGCACAG	61.103	19	ACCGTCCGTGCCCTAAATTT	59.963	20	117	3	119	GTAGCCGCTCCTTGCACA	60.047	18	GTCCGTGCCCTAAATTTCGC	59.902	20	114	3	116
TRINITY_DN100617_c1_g1_i1	Tri	(GGC)6	18	49	66	CAGAGTCCGTGGCCTTCTTC	60.39	20	TCAGGAGAGTAGGTGCCTCC	60.033	20	129	26	154	CAGAGTCCGTGGCCTTCTTC	60.39	20	AACCTTGTCGACTGCTCCTG	59.966	20	107	26	132	CAGAGTCCGTGGCCTTCTTC	60.39	20	GGCCGAGCCTTATTTTTGCC	60.179	20	218	26	243
TRINITY_DN100632_c0_g1_i1	Mono	(C)11	11	188	198
TRINITY_DN100639_c0_g1_i1	Mono	(G)11	11	1	11
TRINITY_DN100660_c0_g1_i1	Di	(CT)6	12	230	241	TGCACTAGGAGGCTTTTGGG	59.962	20	AGCCAGAGAAATGAAGAAAGCA	58.24	22	147	131	277	AATTCTTGGGGAAGGGCTGG	59.958	20	AGCCAGAGAAATGAAGAAAGCA	58.24	22	225	53	277	TGCATCCATGGTGATGTCGT	59.747	20	AGCCAGAGAAATGAAGAAAGCA	58.24	22	249	29	277
TRINITY_DN100693_c0_g1_i1	Tri	(GGT)7	21	29	49	GGTTACAACTCCATACAGTCCCA	59.738	23	ATCGGTGCCACACTCAAGAG	60.037	20	128	2	129	TGGTTACAACTCCATACAGTCCC	59.738	23	ATCGGTGCCACACTCAAGAG	60.037	20	129	1	129	GGTTACAACTCCATACAGTCCCA	59.738	23	TGACTACATCGGTGCCACAC	60.038	20	135	2	136
TRINITY_DN100742_c0_g1_i1	Di	(TC)7	14	18	31
TRINITY_DN100755_c0_g1_i1	Mono	(A)10	10	30	39	ACGACAAATCCAAGAAACTTTCCC	59.962	24	ATGCGAGGACCAGAAAGGAC	59.749	20	116	2	117	ACGACAAATCCAAGAAACTTTCCC	59.962	24	ACCAGAAAGGACGATGTGCC	60.322	20	108	2	109	ACGACAAATCCAAGAAACTTTCCC	59.962	24	TCCCTGCATGACGCTACAAA	59.677	20	246	2	247
TRINITY_DN100757_c0_g1_i1	Di	(CA)7	14	670	683	GCGAGCAGCTAGGAATGAGT	59.896	20	TTTACATGCACCGTGGTCGT	60.25	20	233	610	842	ACGTCCATAGAAGGCACACG	60.109	20	TTTACATGCACCGTGGTCGT	60.25	20	260	583	842	GCGAGCAGCTAGGAATGAGT	59.896	20	GGCTTGTGAAGTTGTGCTCC	59.688	20	139	610	748
TRINITY_DN100757_c0_g1_i1	Di	(TG)6	12	954	965	ACGACCACGGTGCATGTAAA	60.25	20	GGACACAACCATTAGTTCTGCA	58.854	22	253	823	1075	ACGACCACGGTGCATGTAAA	60.25	20	TGGACACAACCATTAGTTCTGC	58.854	22	254	823	1076	ATAGGAGCTTGACGACCACG	59.544	20	GGACACAACCATTAGTTCTGCA	58.854	22	264	812	1075
TRINITY_DN100763_c0_g1_i1	Mono	(G)12	12	194	205
TRINITY_DN100772_c0_g1_i1	Tri	(GAG)5	15	17	31
TRINITY_DN100811_c0_g2_i1	Mono	(C)11	11	1	11
TRINITY_DN100854_c0_g1_i1	Mono	(A)10	10	591	600	TGTGGCATCGATATCACCCC	59.604	20	CCAGATATGAATAGCATGCGCA	58.995	22	180	448	627	TGTGGCATCGATATCACCCC	59.604	20	TCCAGATATGAATAGCATGCGC	58.735	22	181	448	628	GTGGCATCGATATCACCCCT	59.313	20	CCAGATATGAATAGCATGCGCA	58.995	22	179	449	627
TRINITY_DN100942_c1_g1_i1	Tri	(AGC)5	15	137	151	ACATCGCGAACTAGAGCCAG	59.899	20	CAGCTCTCGCTCGCTCTC	59.975	18	187	24	210	GCGAACTAGAGCCAGAGCAT	59.896	20	CAGCTCTCGCTCGCTCTC	59.975	18	182	29	210	CTGGAGGAACATCGCGAACT	60.109	20	CAGCTCTCGCTCGCTCTC	59.975	18	195	16	210
TRINITY_DN100949_c0_g1_i1	Compound	(TC)9cctt(TC)8	38	27	64	TCCCTCTCCCTTTCTCTCCA	58.907	20	CTGCTGACAGCTCATCCCAA	60.036	20	198	2	199	TCCCTCTCCCTTTCTCTCCA	58.907	20	CACTCACTCCCACACACACA	59.822	20	142	2	143	TCCCTCTCCCTTTCTCTCCA	58.907	20	CACACTCACTCCCACACACA	59.822	20	144	2	145
TRINITY_DN100953_c1_g1_i1	Mono	(T)10	10	213	222	GCCATTCCACGTGCAATGTT	60.038	20	CAGTGGAAAAACTGGAAGCAA	57.201	21	248	15	262	GCCATTCCACGTGCAATGTT	60.038	20	CAGTGGAAAAACTGGAAGCAAA	57.878	22	248	15	262	ACTACCTGTGTGTTCGTGGG	59.608	20	CAGTGGAAAAACTGGAAGCAA	57.201	21	224	39	262
TRINITY_DN100974_c0_g1_i1	Tri	(AGC)5	15	437	451	CAAGACTGCCAAGTGCCAAC	59.969	20	CTAGAGGCGGATCGTTGGTC	59.969	20	259	226	484	TCCATCCCCATTCCCCTCTT	59.952	20	CTAGAGGCGGATCGTTGGTC	59.969	20	149	336	484	ATGCATTGCGTTGCTCTTCC	59.828	20	CTAGAGGCGGATCGTTGGTC	59.969	20	175	310	484
TRINITY_DN100980_c0_g2_i1	Mono	(T)10	10	211	220	GGGGAGCCATAGACGAGAAC	59.61	20	CGGGAAAGAGACAAAAACAGAGC	60.304	23	102	149	250	GCAAGGAAAAAGGGTGGTCC	59.32	20	CGGGAAAGAGACAAAAACAGAGC	60.304	23	204	47	250	CCAGCAAGGAAAAAGGGTGG	59.319	20	CGGGAAAGAGACAAAAACAGAGC	60.304	23	207	44	250
TRINITY_DN100998_c0_g2_i1	Di	(GA)15	30	3	32
TRINITY_DN101006_c0_g1_i1	Mono	(G)10	10	2	11
TRINITY_DN101023_c0_g1_i1	Di	(GA)8	16	711	726	CTGGGAACGGGAATCACACA	59.964	20	CTCACCTCCCACCATTGCAG	60.679	20	169	586	754	GCGAGGAACAAAGAAGGGGA	59.964	20	CTCACCTCCCACCATTGCAG	60.679	20	230	525	754	CGGGTTTGCGAGGAACAAAG	60.04	20	CTCACCTCCCACCATTGCAG	60.679	20	237	518	754
TRINITY_DN101190_c0_g1_i1	Mono	(T)11	11	174	184	AAGAGCCAGAAGAACGCACA	59.893	20	TCGTGATTGGAATAAATTAGTTTGGCT	59.878	27	123	94	216	AAGAGCCAGAAGAACGCACA	59.893	20	TCGTGATTGGAATAAATTAGTTTGGC	58.745	26	123	94	216	AAGAGCCAGAAGAACGCACA	59.893	20	CGTGATTGGAATAAATTAGTTTGGCT	58.742	26	122	94	215
TRINITY_DN101194_c0_g2_i1	Mono	(T)11	11	196	206	GAGAAGGTGAGCGACTCAGG	59.828	20	GACATCCCTCTCTGCTTCGG	59.896	20	265	8	272	CGAGAAGGTGAGCGACTCAG	60.179	20	GACATCCCTCTCTGCTTCGG	59.896	20	266	7	272	GAGAAGGTGAGCGACTCAGG	59.828	20	CATCCCTCTCTGCTTCGGTG	60.179	20	263	8	270
TRINITY_DN101206_c0_g1_i1	Mono	(T)10	10	78	87	AGAACTGTAAAGGTGGGCGG	59.964	20	CGTAGCTTCCCTGACATCCC	59.895	20	196	2	197	AGAACTGTAAAGGTGGGCGG	59.964	20	TCCCTGACATCCCTTCGTGA	60.252	20	189	2	190	AGAACTGTAAAGGTGGGCGG	59.964	20	GCTTCCCTGACATCCCTTCG	60.463	20	192	2	193
TRINITY_DN101212_c1_g1_i1	Mono	(A)11	11	138	148	CCCGTGAAGAAACAAAGAAAACC	58.89	23	CGCTCGCTCAAGACTGGTTA	60.109	20	100	84	183	CCCGTGAAGAAACAAAGAAAACC	58.89	23	ATTCGTTCGCTCGCTCAAGA	60.109	20	107	84	190	CCCGTGAAGAAACAAAGAAAACCT	60.142	24	CGCTCGCTCAAGACTGGTTA	60.109	20	100	84	183
TRINITY_DN101233_c0_g1_i1	Tetra	(GAAA)5	20	145	164	GAATGCATGGCTCTGCTTCG	59.971	20	ATCGACTGTGACTGCGACTG	60.11	20	158	51	208	GAATGCATGGCTCTGCTTCG	59.971	20	CATCGACTGTGACTGCGACT	60.11	20	159	51	209	GAAAGTGCGGCATTGACAGG	60.11	20	ATCGACTGTGACTGCGACTG	60.11	20	179	30	208
TRINITY_DN101234_c1_g1_i1	Tri	(GTG)5	15	152	166	ATTCAGCGAGGACTTGGAGC	60.108	20	CTCCACTCTCCTCCGTCTGT	60.323	20	214	22	235	CGATTCAGCGAGGACTTGGA	59.827	20	CTCCACTCTCCTCCGTCTGT	60.323	20	216	20	235	ATTCAGCGAGGACTTGGAGC	60.108	20	CACTCTCCTCCGTCTGTGTC	59.476	20	211	22	232
TRINITY_DN101237_c0_g1_i1	Tri	(GGC)5	15	24	38
TRINITY_DN101249_c0_g1_i1	Tri	(GGC)5	15	229	243	CAAACGGAGGAGAGGTCAGG	59.752	20	GTAGCCGTGGTCTTCACTCC	60.109	20	208	85	292	CTGGGGAAATCGGAGCAAGA	59.747	20	GTAGCCGTGGTCTTCACTCC	60.109	20	244	49	292	TGATGGTGCTTGCTGCTTTG	59.684	20	GTAGCCGTGGTCTTCACTCC	60.109	20	166	127	292
TRINITY_DN101260_c0_g1_i2	Mono	(G)10	10	23	32
TRINITY_DN101299_c0_g1_i1	Mono	(G)10	10	195	204	CACATGTTCCCCATCGGTCA	60.036	20	GAACACAAACAGAGCGGTGG	59.692	20	159	72	230	TCGCAGGATCCACATGTTCC	60.108	20	GAACACAAACAGAGCGGTGG	59.692	20	169	62	230	ATCCACATGTTCCCCATCGG	59.817	20	GAACACAAACAGAGCGGTGG	59.692	20	162	69	230
TRINITY_DN101299_c0_g2_i1	Mono	(G)10	10	191	200	CGGCCACCCACTATTCAGTT	60.035	20	GAACACAAACAGAGCGGTGG	59.692	20	220	7	226	CACATGTTCTCCGTCGGTCA	60.039	20	GAACACAAACAGAGCGGTGG	59.692	20	159	68	226	ATCCGGGTTCTCCATTGCAG	60.107	20	GAACACAAACAGAGCGGTGG	59.692	20	183	44	226
TRINITY_DN101312_c0_g1_i1	Tri	(CTC)7	21	29	49	GCCGCGTATGATTCCTCGTT	60.875	20	AAGACGACGAGGAGGAGGAA	59.962	20	181	5	185	GCCGCGTATGATTCCTCGTT	60.875	20	CCGTGTTTACCCGAAGACGA	60.039	20	128	5	132	GCCGCGTATGATTCCTCGTT	60.875	20	TACCCGAAGACGAGGACGAT	60.108	20	121	5	125
TRINITY_DN101320_c0_g1_i1	Tri	(TGT)11	33	178	210
TRINITY_DN101368_c0_g1_i1	Tri	(GCG)5	15	66	80	TCCGACGTCTCTCACAAACA	58.973	20	CACATGCGTTTTCCAGCACA	59.969	20	264	37	300	TCCGACGTCTCTCACAAACA	58.973	20	CGTTGGGAGAGAGAGAGGGA	60.034	20	166	37	202	TCCGACGTCTCTCACAAACA	58.973	20	TGAGGAAGGCAGGCAAAGAG	59.963	20	145	37	181
TRINITY_DN101396_c0_g2_i1	Tri	(CGT)5	15	678	692	TTTCTCTCTGTGACGACGGC	60.039	20	TCGCAGATGCTCTTCGACG	60.226	19	184	542	725	ATCAGCCTCTACGGTCGAGT	60.107	20	TCGCAGATGCTCTTCGACG	60.226	19	107	619	725	CCTCCGTGAACTTCCCCATC	60.108	20	TCGCAGATGCTCTTCGACG	60.226	19	271	455	725
TRINITY_DN101397_c0_g2_i1	Di	(CT)8	16	16	31
TRINITY_DN10142_c0_g1_i1	Di	(CA)7	14	24	37	AGAGGATACAAATGCACCCCC	59.785	21	CCGCTTAGCCACTCCTTCAA	60.036	20	210	0	209	AGAGGATACAAATGCACCCCC	59.785	21	TTGGCACTCTATCTGTCGCC	59.824	20	150	0	149	AGAGGATACAAATGCACCCCC	59.785	21	CCGGATCCTGATTGGGTTGT	59.744	20	112	0	111
TRINITY_DN101430_c0_g1_i1	Mono	(C)10	10	12	21
TRINITY_DN101501_c0_g1_i1	Compound	(T)11ggcggaaatatgataaagaagctgcaagcttcaacttcctatggctcc(T)10	69	357	425	GAGTCAAAAGCGCATGTGCA	60.04	20	TTGCACTGCTGCTTTTCTGT	58.895	20	196	262	457	AGATGATGCGCAGAGAGTGG	59.896	20	TTGCACTGCTGCTTTTCTGT	58.895	20	157	301	457	TGGGTACAGGTCCTGGAACA	60.105	20	TTGCACTGCTGCTTTTCTGT	58.895	20	221	237	457
TRINITY_DN101556_c0_g1_i1	Di	(AT)9	18	326	343
TRINITY_DN101556_c0_g2_i1	Di	(AT)9	18	294	311
TRINITY_DN101573_c0_g1_i1	Di	(CA)6	12	42	53	GCGATGGAAAACTGGGCAAA	59.683	20	GGGTCCGTGTATGTGTGTGT	59.966	20	180	8	187	GCGATGGAAAACTGGGCAAA	59.683	20	CGTGTATGTGTGTGTGTGCC	59.765	20	175	8	182	GCGATGGAAAACTGGGCAAA	59.683	20	CCGTGTATGTGTGTGTGTGC	59.765	20	176	8	183
TRINITY_DN101573_c0_g1_i1	Di	(CA)6	12	166	177	ACACACACATACACGGACCC	59.966	20	GTACCCGTTCAGCCCGTTC	60.739	19	165	44	208	GCACACACACACATACACGG	59.765	20	GTACCCGTTCAGCCCGTTC	60.739	19	169	40	208	GGCACACACACACATACACG	59.765	20	GTACCCGTTCAGCCCGTTC	60.739	19	170	39	208
TRINITY_DN101626_c0_g1_i1	Mono	(A)10	10	2	11
TRINITY_DN101662_c0_g2_i1	Tri	(TCA)5	15	9	23
TRINITY_DN101682_c4_g2_i1	Mono	(T)10	10	626	635
TRINITY_DN101697_c0_g1_i1	Di	(TG)7	14	86	99	AACTACCAAGCAAGCCTCCC	59.962	20	TGGCATGAATCACAAACGCG	60.11	20	129	0	128	AACTACCAAGCAAGCCTCCC	59.962	20	AAGAGGGGATTAGGGCTCGA	59.735	20	200	0	199	AACTACCAAGCAAGCCTCCC	59.962	20	ATGAATCACAAACGCGCGTG	60.453	20	125	0	124
TRINITY_DN101703_c0_g1_i1	Mono	(G)11	11	146	156	TACAGCTACAGAGGCTTGCG	59.827	20	AAGGACTCCGCGAGATAGGA	59.817	20	177	4	180	GCGTTACAGCTACAGAGGCT	59.826	20	AAGGACTCCGCGAGATAGGA	59.817	20	181	0	180	TAGGCGAAAGAAGTCGGTCG	59.83	20	CAAGGACTCCGCGAGATAGG	59.688	20	100	82	181
TRINITY_DN101741_c0_g1_i1	Tri	(GTG)5	15	107	121	GAGGGGCGAGGGTTTTATGG	60.466	20	ATTCATTCGCCGGTTCCCTT	60.034	20	124	24	147	GGAGGGGCGAGGGTTTTATG	60.466	20	ATTCATTCGCCGGTTCCCTT	60.034	20	125	23	147	AGGAGGGGCGAGGGTTTTAT	60.624	20	ATTCATTCGCCGGTTCCCTT	60.034	20	126	22	147
TRINITY_DN101746_c0_g2_i1	Di	(AC)18	36	254	289
TRINITY_DN101775_c0_g1_i1	Mono	(A)11	11	156	166	CCGAGGTTTGGCCAGGTATA	59.165	20	TAGTTAAAGGCCCGTCACCG	59.753	20	241	41	281	GGCCAGGTATACTTGGATGCA	59.857	21	TAGTTAAAGGCCCGTCACCG	59.753	20	232	50	281	TGGCCAGGTATACTTGGATGC	59.857	21	TAGTTAAAGGCCCGTCACCG	59.753	20	233	49	281
TRINITY_DN101775_c0_g2_i1	Mono	(A)11	11	156	166	CCGAGGTTTGGCCAGGTATA	59.165	20	TAGTTAAAGGCCCGTCACCG	59.753	20	241	41	281	GGCCAGGTATACTTGGATGCA	59.857	21	TAGTTAAAGGCCCGTCACCG	59.753	20	232	50	281	TGGCCAGGTATACTTGGATGC	59.857	21	TAGTTAAAGGCCCGTCACCG	59.753	20	233	49	281
TRINITY_DN101776_c0_g1_i1	Mono	(C)10	10	32	41	TGTTCACGCCATGATCTGCA	60.321	20	GCTCTGGATATCACCCGACG	60.039	20	228	9	236	TGTTCACGCCATGATCTGCA	60.321	20	CGACGGCTCTTGTTGTTGTG	60.042	20	213	9	221	CTGTTCACGCCATGATCTGC	59.624	20	GCTCTGGATATCACCCGACG	60.039	20	229	8	236
TRINITY_DN101785_c0_g1_i1	Mono	(G)12	12	1	12
TRINITY_DN101796_c0_g2_i1	Di	(CG)6	12	166	177	CCTGAACACCGTGGTCCC	59.968	18	TAGTACCACCGGAGAAGGGG	60.033	20	175	27	201	CCCTGAACACCGTGGTCC	59.968	18	TAGTACCACCGGAGAAGGGG	60.033	20	176	26	201	GTTGCTCAGGCCATTCCCC	61.054	19	TAGTACCACCGGAGAAGGGG	60.033	20	124	78	201
TRINITY_DN101816_c0_g1_i1	Di	(CT)7	14	199	212	GCAGGAGAGCGACCTTGAAT	60.108	20	ATCCGCCGAACTTATTGGCA	60.107	20	274	122	395	TAGCAGGAGAGCGACCTTGA	60.323	20	ATCCGCCGAACTTATTGGCA	60.107	20	276	120	395	CGGATGTGATCATAGCCGCT	60.038	20	CGATGCAAACCGTCGCTTAA	59.559	20	273	90	362
TRINITY_DN101829_c0_g2_i1	Tri	(CAT)5	15	84	98	TGAGGTGTTCCCTGCAAACA	59.743	20	AGGTGAGAGCAGCCAAATCC	60.035	20	108	27	134	TGAGGTGTTCCCTGCAAACA	59.743	20	CTTGAGGTGAGAGCAGCCAA	59.964	20	112	27	138	CACTCTGAGGTGTTCCCTGC	60.321	20	AGGTGAGAGCAGCCAAATCC	60.035	20	113	22	134
TRINITY_DN101830_c0_g1_i1	Mono	(G)21	21	182	202
TRINITY_DN101830_c0_g1_i1	Tri	(GCC)6	18	51	68	TAGGAAGTGGCCGACGTAGA	60.035	20	CCCCCGCGATATACCCTAGA	60.034	20	181	5	185	CTAGGAAGTGGCCGACGTAG	59.619	20	CCCCCGCGATATACCCTAGA	60.034	20	182	4	185	TAGGAAGTGGCCGACGTAGA	60.035	20	TCCTCCACTCGTCTCGGTAC	60.392	20	161	5	165
TRINITY_DN101864_c0_g1_i1	Tri	(AGC)6	18	28	45
TRINITY_DN101900_c0_g1_i1	Di	(TG)11	22	435	456
TRINITY_DN101911_c1_g1_i1	Di	(GA)7	14	656	669	GTTGGGGAAGGTGGATCCAG	60.034	20	GCGGTCATGACTAGCTCCTC	59.969	20	232	568	799	GTTGGGGAAGGTGGATCCAG	60.034	20	CTGGCCTTAGGACACCACAG	60.036	20	188	568	755	GCGATGATTTTGGCCGGATC	60.04	20	GCGGTCATGACTAGCTCCTC	59.969	20	276	524	799
TRINITY_DN101930_c0_g1_i1	Mono	(G)10	10	10	19
TRINITY_DN101942_c0_g2_i1	Mono	(C)11	11	119	129	GAGAAGCACTCAGGCATCCA	59.749	20	TCCTCCGGAGTTTGTGAAGC	59.965	20	170	1	170	GAGAAGCACTCAGGCATCCA	59.749	20	CCTCCGGAGTTTGTGAAGCT	59.965	20	169	1	169	AGAAGCACTCAGGCATCCAG	59.748	20	TCCTCCGGAGTTTGTGAAGC	59.965	20	169	2	170
TRINITY_DN101950_c1_g1_i1	Tri	(CCT)6	18	144	161	TCGATGTACATGGCGTCCAG	59.898	20	ATGCCATGGAGGTCGTCATC	59.893	20	193	7	199	TCGATGTACATGGCGTCCAG	59.898	20	GATGCCATGGAGGTCGTCAT	59.893	20	194	7	200	TGAGGTCGATGTACATGGCG	59.898	20	ATGCCATGGAGGTCGTCATC	59.893	20	198	2	199
TRINITY_DN101961_c0_g1_i1	Mono	(G)11	11	159	169	GGACGATGATCCTCGTGGTC	59.969	20	CTACAAACCCTAGCACCCCC	59.745	20	153	42	194	GGACGATGATCCTCGTGGTC	59.969	20	CCTACAAACCCTAGCACCCC	59.745	20	154	42	195	GGACGATGATCCTCGTGGTC	59.969	20	CCCTACAAACCCTAGCACCC	59.745	20	155	42	196
TRINITY_DN102008_c0_g1_i1	Tri	(CTC)5	15	104	118	CTGCTCTGGATCTAGCGGTG	59.968	20	AGGAGGAGAAGAGGAGCTGA	58.993	20	172	26	197	CTGCTCTGGATCTAGCGGTG	59.968	20	AGGAGGAGAAGAGGAGCTGAG	60.064	21	172	26	197	CTGCTCTGGATCTAGCGGTG	59.968	20	AGAGGAGGAGAAGAGGAGCTG	60.064	21	174	26	199
TRINITY_DN102026_c0_g1_i1	Mono	(A)10	10	187	196	ATGGCATGTACCCCAGGTTG	60.033	20	CCTCTCTCTCGTTGCTAGATGA	58.79	22	187	64	250	ATGTACCCCAGGTTGATGCG	60.107	20	CCTCTCTCTCGTTGCTAGATGA	58.79	22	182	69	250	GGCATGTACCCCAGGTTGAT	59.741	20	CCTCTCTCTCGTTGCTAGATGA	58.79	22	185	66	250
TRINITY_DN102034_c0_g1_i1	Mono	(C)10	10	186	195	CGCCTACCACTAATCGAGCC	60.319	20	CTACAAGGATAGCCAGCGGG	59.966	20	189	34	222	TAATCGAGCCACAGGTTGCC	60.392	20	CTACAAGGATAGCCAGCGGG	59.966	20	179	44	222	CCACTAATCGAGCCACAGGT	59.463	20	CTACAAGGATAGCCAGCGGG	59.966	20	183	40	222
TRINITY_DN102129_c0_g1_i1	Mono	(A)10	10	55	64	TTCATTCGCTACTGTCCTTCA	57.046	21	CACCCTCACTTTGCTAGGCA	59.963	20	158	2	159	TTCATTCGCTACTGTCCTTCA	57.046	21	ACACCCTCACTTTGCTAGGC	59.963	20	159	2	160	GTTTCATTCGCTACTGTCCTTCA	59.006	23	CACCCTCACTTTGCTAGGCA	59.963	20	160	0	159
TRINITY_DN102140_c0_g1_i1	Compound	(GA)6gt(GA)11	36	16	51
TRINITY_DN102156_c0_g1_i1	Di	(GA)6	12	84	95	AAAATCGGGAACTTGGGGCA	60.179	20	CTAGGTATGGTGTGGGCCAC	59.82	20	127	3	129	CAGCAAGGCTCGGGTATGAG	60.532	20	CTAGGTATGGTGTGGGCCAC	59.82	20	109	21	129	AAATCGGGAACTTGGGGCAG	60.612	20	CTAGGTATGGTGTGGGCCAC	59.82	20	126	4	129
TRINITY_DN102196_c0_g1_i1	Di	(GT)7	14	319	332
TRINITY_DN102206_c0_g2_i1	Mono	(C)10	10	416	425	TCGGGCATCCCAAGACTAGA	60.033	20	CCAAACCACCACATCCCGAA	60.539	20	203	250	452	CTCAAGGATGGAGATCGGGC	59.965	20	CCAAACCACCACATCCCGAA	60.539	20	217	236	452	GCTCAAGGATGGAGATCGGG	59.965	20	CCAAACCACCACATCCCGAA	60.539	20	218	235	452
TRINITY_DN102233_c0_g1_i1	Tri	(GAG)5	15	259	273	CTCACAGACGGGAAGCTCAG	60.109	20	TTCTCCACCCACGACCAATG	59.964	20	261	76	336	TCAGCTGGTGGTGTTGTGAG	60.179	20	TTCTCCACCCACGACCAATG	59.964	20	133	204	336	CTCAGCTGGTGGTGTTGTGA	60.179	20	TTCTCCACCCACGACCAATG	59.964	20	134	203	336
TRINITY_DN102249_c0_g1_i1	Di	(TC)7	14	15	28
TRINITY_DN102257_c0_g2_i1	Tri	(GCC)6	18	24	41	CGTACATCGCCGGCAAGT	60.508	18	ACCTGGACCGAAACTGGTTC	59.892	20	131	3	133	CGTACATCGCCGGCAAGT	60.508	18	GAACCTGGACCGAAACTGGT	59.892	20	133	3	135	CGTACATCGCCGGCAAGT	60.508	18	CACAGTTCCTAGCCCAGTCG	60.109	20	168	3	170
TRINITY_DN102260_c0_g1_i1	Di	(CT)6	12	26	37
TRINITY_DN102261_c1_g1_i1	Di	(GA)8	16	447	462	CGGAAATGGGCAGATCCAGT	60.107	20	TCCCTGCTCTCTTCCCTTTCT	60.203	21	184	311	494	ACGGAAATGGGCAGATCCAG	60.107	20	TCCCTGCTCTCTTCCCTTTCT	60.203	21	185	310	494	GACGGAAATGGGCAGATCCA	60.107	20	TCCCTGCTCTCTTCCCTTTCT	60.203	21	186	309	494
TRINITY_DN102325_c0_g1_i1	Di	(TA)6	12	45	56	AGCCTCTGTTCCTCCAATACA	58.449	21	GATGATGGTGTCGCCGTACT	59.898	20	259	0	258	AGCCTCTGTTCCTCCAATACA	58.449	21	TGATGGTGTCGCCGTACTTC	60.109	20	257	0	256	AGCCTCTGTTCCTCCAATACA	58.449	21	CCCTCCCCTTGGATTGATCG	59.891	20	222	0	221
TRINITY_DN102337_c0_g2_i1	Tri	(GGC)5	15	84	98	GGGATTCGGGGTGGACAAAG	60.68	20	GCTAACCACAACAAAGCCCG	60.04	20	165	4	168	GGGATTCGGGGTGGACAAAG	60.68	20	AACCACAACAAAGCCCGGTA	60.107	20	162	4	165	GGGATTCGGGGTGGACAAAG	60.68	20	TAACCACAACAAAGCCCGGT	60.107	20	163	4	166
TRINITY_DN102388_c0_g1_i1	Mono	(T)10	10	219	228	AGTTTCGTCAACTGTGTGCA	58.267	20	GGATCGACCCACAACGTCAT	60.108	20	227	88	314	AGTTTCGTCAACTGTGTGCA	58.267	20	CGACCCACAACGTCATAGGA	59.471	20	223	88	310	AGTTTCGTCAACTGTGTGCA	58.267	20	TCGACCCACAACGTCATAGG	59.471	20	224	88	311
TRINITY_DN102392_c0_g1_i1	Di	(GT)6	12	173	184	AGAACATGACGTTTTCCCCA	57.35	20	AGTCAGCTCATGTGCACCAT	59.673	20	159	87	245	AGAACATGACGTTTTCCCCAT	57.845	21	AGTCAGCTCATGTGCACCAT	59.673	20	159	87	245	AGAACATGACGTTTTCCCCA	57.35	20	TAGTCAGCTCATGTGCACCA	59.024	20	160	87	246
TRINITY_DN102399_c0_g1_i1	Tri	(CGG)6	18	76	93	CATCAGCGTGGGGAGAATGG	60.817	20	CGTCCCTTGTCGCTGCTAG	60.517	19	130	53	182	CATCAGCGTGGGGAGAATGG	60.817	20	GTCCCTTGTCGCTGCTAGC	60.812	19	129	53	181	GGGGGAGAAGACGCATCAG	59.855	19	CGTCCCTTGTCGCTGCTAG	60.517	19	143	40	182
TRINITY_DN102437_c0_g1_i1	Tri	(GCG)5	15	49	63	ATTGAATCGGGAGCGTCACA	59.751	20	AGGTCGAGCCCCTTCCTTAA	60.253	20	143	12	154	TTGAATCGGGAGCGTCACAG	60.39	20	AGGTCGAGCCCCTTCCTTAA	60.253	20	142	13	154	ATTGAATCGGGAGCGTCACA	59.751	20	GGTCGAGCCCCTTCCTTAAA	59.383	20	142	12	153
TRINITY_DN102451_c0_g1_i1	Di	(AC)7	14	193	206
TRINITY_DN102464_c0_g2_i1	Tetra	(ACAT)6	24	600	623	ACAGGAGGCGACAATCCAAG	60.036	20	CCCCCTGTATTCTGAAGAACCG	60.42	22	181	468	648	TCCGTTTGATCGATCGCCTT	59.825	20	CCCCCTGTATTCTGAAGAACCG	60.42	22	114	535	648	ATCACAGGAGGCGACAATCC	59.821	20	CCCCCTGTATTCTGAAGAACCG	60.42	22	184	465	648
TRINITY_DN102502_c1_g1_i1	Tri	(GAG)5	15	11	25
TRINITY_DN102532_c1_g1_i1	Tri	(GGC)6	18	184	201
TRINITY_DN102539_c0_g1_i1	Tri	(GGC)5	15	31	45	ACAAGAACGAGAAGGGGACG	59.683	20	ATGAAGCCTACCAAGTGGCC	60.034	20	135	5	139	ACAAGAACGAGAAGGGGACG	59.683	20	AAGTGGCCGCTTACTCTCAC	60.037	20	123	5	127	ACAAGAACGAGAAGGGGACG	59.683	20	CAAGTGGCCGCTTACTCTCA	60.037	20	124	5	128
TRINITY_DN102554_c0_g1_i1	Mono	(T)10	10	245	254
TRINITY_DN102567_c0_g1_i1	Mono	(G)10	10	96	105	TTTGAGGTACGAGTCGGCAC	60.039	20	ACATTACGGGATAGTGGGAGT	57.958	21	164	46	209	GGTACGAGTCGGCACTGTAC	60.179	20	ACATTACGGGATAGTGGGAGT	57.958	21	159	51	209	AGGTACGAGTCGGCACTGTA	60.322	20	ACATTACGGGATAGTGGGAGT	57.958	21	160	50	209
TRINITY_DN102603_c0_g1_i2	Mono	(C)13	13	213	225	CAACTCCCAGGCACCTACAG	60.036	20	CCATTCAGCCCACCAAGGAT	60.033	20	231	149	379	CAACTCCCAGGCACCTACAG	60.036	20	TCCCACATGAGCGTCCATTC	60.108	20	245	149	393	CAACTCCCAGGCACCTACAG	60.036	20	CTGTAGCAGCTTGAGGTCCC	60.108	20	261	149	409
TRINITY_DN102613_c0_g1_i1	Di	(GT)7	14	632	645
TRINITY_DN102646_c0_g1_i1	Mono	(G)15	15	349	363
TRINITY_DN102678_c0_g1_i1	Tri	(GAG)5	15	232	246	ACAAACCTCATCACCACGCT	59.891	20	GACCGGTCGATTCGATTTGC	59.699	20	107	172	278	ACAAACCTCATCACCACGCT	59.891	20	CGATTCGATTTGCCATGGCC	60.318	20	100	172	271	GCATGTAGCTGCACAACGAC	60.179	20	GACCGGTCGATTCGATTTGC	59.699	20	200	79	278
TRINITY_DN102693_c0_g2_i1	Mono	(A)11	11	558	568	TTGGGTCAAGCAGTGGACAA	59.743	20	CGAACCTTATCCTCAAACCAGC	59.322	22	243	357	599	TTTGGGTCAAGCAGTGGACA	59.743	20	CGAACCTTATCCTCAAACCAGC	59.322	22	244	356	599	TTGGGTCAAGCAGTGGACAA	59.743	20	CCTTATCCTCAAACCAGCATCG	59.125	22	239	357	595
TRINITY_DN102699_c1_g1_i1	Mono	(G)12	12	1	12
TRINITY_DN102759_c0_g2_i1	Di	(GA)6	12	367	378	CGTCTCCATGTCGATCTGGG	59.969	20	TGCAGTTCCCACATCCAGTC	59.963	20	142	280	421	CGTCTCCATGTCGATCTGGG	59.969	20	CTGCAGTTCCCACATCCAGT	59.963	20	143	280	422	CGTCTCCATGTCGATCTGGG	59.969	20	AAACTCCCCGTCCCCATTTC	59.961	20	234	280	513
TRINITY_DN102762_c0_g1_i1	Tri	(CCG)5	15	177	191	CGACTGCAACCTCTCGTTCT	60.039	20	CCGAGGGTGCTTCGAGTTAT	59.54	20	114	113	226	CTCGACTGCAACCTCTCGTT	60.039	20	CCGAGGGTGCTTCGAGTTAT	59.54	20	116	111	226	TCGACTGCAACCTCTCGTTC	60.039	20	CCGAGGGTGCTTCGAGTTAT	59.54	20	115	112	226
TRINITY_DN102763_c0_g2_i1	Mono	(G)11	11	1	11
TRINITY_DN102811_c0_g1_i1	Di	(CA)6	12	543	554	CACGCGGTCCTTCCATATCA	59.896	20	TGTGGATAGGCCGACGTCTA	60.107	20	260	325	584	ACACGTCCATTTGAGTGGCA	60.179	20	GTGTCCCTACTCCCTAGGCA	60.032	20	166	478	643	ACACGTCCATTTGAGTGGCA	60.179	20	ACTCCACTTCTGCTCAGTGC	59.965	20	276	478	753
TRINITY_DN102811_c0_g2_i1	Di	(CA)6	12	528	539	CACGCGGTCCTTCCATATCA	59.896	20	TGTGGATAGGCCGACGTCTA	60.107	20	260	310	569	ACACGTCCATTTGAGTGGCA	60.179	20	GTGTCCCTACTCCCTAGGCA	60.032	20	166	463	628	ACACGTCCATTTGAGTGGCA	60.179	20	ACTCCACTTCTGCTCAGTGC	59.965	20	276	463	738
TRINITY_DN102812_c0_g2_i1	Mono	(G)11	11	437	447	TACGGTCGTTGTGAAACCGT	59.898	20	TGGAATCCTGGGACGAGGAT	60.031	20	255	300	554	TACGGTCGTTGTGAAACCGT	59.898	20	ATGGAATCCTGGGACGAGGA	60.031	20	256	300	555	TACGGTCGTTGTGAAACCGT	59.898	20	TGCAGAAGTGGAAGCTGGAG	59.964	20	219	300	518
TRINITY_DN102822_c0_g1_i1	Mono	(T)10	10	192	201	AAATTGCAGTGGGAGGCCTC	60.613	20	GGAGGAGCAAATGGGAGGTC	60.107	20	232	68	299	GAAATTGCAGTGGGAGGCCT	60.613	20	GGAGGAGCAAATGGGAGGTC	60.107	20	233	67	299	AGAAATTGCAGTGGGAGGCC	60.613	20	GGAGGAGCAAATGGGAGGTC	60.107	20	234	66	299
TRINITY_DN102856_c0_g1_i1	Mono	(T)10	10	170	179	CCTAGGACTCGGCCTAGAGG	60.251	20	TTTCTGCGCGCAAAACCG	60.353	18	150	51	200	CCTCCTAGGACTCGGCCTAG	60.251	20	TTTCTGCGCGCAAAACCG	60.353	18	153	48	200	CCTAGGACTCGGCCTAGAGG	60.251	20	CTTTCTGCGCGCAAAACCG	61.357	19	151	51	201
TRINITY_DN102861_c0_g2_i1	Mono	(G)14	14	220	233
TRINITY_DN1029_c0_g1_i1	Mono	(G)12	12	516	527
TRINITY_DN102900_c0_g1_i1	Mono	(G)11	11	66	76	CGAGTCAAGAACTTGGGGCT	59.965	20	AGCGGAGATGAAGGCAACAA	59.963	20	191	31	221	AATCACGACTCAGGGGAGGA	59.959	20	AGCGGAGATGAAGGCAACAA	59.963	20	213	9	221	CGAGTCAAGAACTTGGGGCT	59.965	20	TGTAGGCCTTACATGGTGCG	60.108	20	130	31	160
TRINITY_DN102911_c0_g2_i1	Mono	(G)10	10	1	10
TRINITY_DN10292_c0_g2_i1	Tri	(CGG)5	15	459	473	CTGATGACGTAGAGCGCGAG	60.656	20	CGAGCCGACCGAAGATGTC	60.587	19	100	400	499	GACCGGGCTGATGACGTAG	59.934	19	CCGACCGAAGATGTCCGAC	60.227	19	103	393	495	GACCGGGCTGATGACGTAG	59.934	19	GAGCCGACCGAAGATGTCC	60.227	19	106	393	498
TRINITY_DN102929_c1_g1_i1	Tri	(GCC)5	15	1	15
TRINITY_DN102937_c0_g1_i1	Mono	(G)10	10	159	168	TCCCCCTTCCCTAGTTGGAG	59.956	20	AGTGGAAAGGAGGAGGAGGC	60.912	20	140	64	203	GGGAAGGAAGGGGGAGAAGA	60.253	20	AGTGGAAAGGAGGAGGAGGC	60.912	20	113	91	203	GAGGGAAGGAAGGGGGAGAA	60.253	20	AGTGGAAAGGAGGAGGAGGC	60.912	20	115	89	203
TRINITY_DN102937_c0_g1_i2	Mono	(G)10	10	159	168	TCCCCCTTCCCTAGTTGGAG	59.956	20	AGTTGGGGAAAGGAGCAAGG	59.887	20	133	64	196	GGGAAGGAAGGGGGAGAAGA	60.253	20	AGTTGGGGAAAGGAGCAAGG	59.887	20	106	91	196	GAGGGAAGGAAGGGGGAGAA	60.253	20	AGTTGGGGAAAGGAGCAAGG	59.887	20	108	89	196
TRINITY_DN103005_c0_g1_i1	Mono	(A)11	11	197	207	GAAGGTCTCCCACGTCATCC	59.824	20	GACATTGGCTCGTCCTGCT	60.079	19	116	173	288	CTTCCAGAAGGTCTCCCACG	59.752	20	GACATTGGCTCGTCCTGCT	60.079	19	122	167	288	CTGCTCCACTTGTCCTCCTC	59.751	20	GACATTGGCTCGTCCTGCT	60.079	19	241	48	288
TRINITY_DN103009_c0_g1_i1	Mono	(A)10	10	206	215	ACAGACGGGGTACATTGCAG	60.036	20	TTTATTCTGGAGGATGGTGGG	57.048	21	153	87	239	ACAGACGGGGTACATTGCAG	60.036	20	ACTTGTTAGTGGATTTGCTCTGG	58.925	23	187	87	273	ACAGACGGGGTACATTGCAG	60.036	20	AGATTTATTCTGGAGGATGGTGGG	59.895	24	156	87	242
TRINITY_DN103012_c0_g2_i1	Mono	(G)12	12	199	210
TRINITY_DN103089_c0_g1_i1	Mono	(A)12	12	245	256	TTGAGTTGTGCACTGCAGGA	60.107	20	TGCTATGCGGACTGAGATGT	58.885	20	207	156	362	TGAGTTGTGCACTGCAGGAT	59.891	20	TGCTATGCGGACTGAGATGT	58.885	20	206	157	362	TTGAGTTGTGCACTGCAGGA	60.107	20	GCGGACTGAGATGTACCATCC	60.27	21	201	156	356
TRINITY_DN103124_c0_g1_i1	Di	(AG)17	34	836	869
TRINITY_DN103125_c0_g1_i1	Mono	(G)10	10	127	136	GGAGTAGGTGGGTGTGAGGT	60.545	20	AAGAACAAGGAGGAGGCAGC	59.963	20	175	7	181	GAGGTAGGCGGGAGAGGTTA	60.106	20	ATTCTGTTACCGTCGGTCCC	59.466	20	116	104	219	GAGGTAGGCGGGAGAGGTTA	60.106	20	CGGTCCCTTATAGAGCCCGA	60.539	20	103	104	206
TRINITY_DN103131_c0_g1_i1	Tri	(CCG)5	15	72	86	AACTCGCTTCCGCCCTAAAA	59.964	20	GCTGGTAGAAATCCGACGGT	59.825	20	127	38	164	AAACTCGCTTCCGCCCTAAA	59.964	20	GCTGGTAGAAATCCGACGGT	59.825	20	128	37	164	AAAACTCGCTTCCGCCCTAA	59.964	20	GCTGGTAGAAATCCGACGGT	59.825	20	129	36	164
TRINITY_DN103157_c0_g2_i1	Mono	(G)10	10	400	409	ACATGCTAGCAACTGGGCTT	59.961	20	TGGCCTCCTCTCTCTGTACC	60.033	20	199	235	433	ACATGCTAGCAACTGGGCTT	59.961	20	AACTGGCCTCCTCTCTCTGT	59.884	20	202	235	436	CAACATGCTAGCAACTGGGC	59.828	20	TGGCCTCCTCTCTCTGTACC	60.033	20	201	233	433
TRINITY_DN103162_c0_g1_i1	Mono	(G)11	11	56	66	CCCCTCCCCTTGTCCAATTC	60.033	20	CCCCCGGGAAAGTTAATGGA	59.373	20	112	24	135	CCTCCCCTTGTCCAATTCGG	60.394	20	CCCCCGGGAAAGTTAATGGA	59.373	20	110	26	135	CCCTCCCCTTGTCCAATTCG	60.394	20	CCCCCGGGAAAGTTAATGGA	59.373	20	111	25	135
TRINITY_DN103173_c0_g1_i1	Mono	(G)10	10	210	219
TRINITY_DN103174_c0_g1_i1	Mono	(A)10	10	240	249	CTTCAGCACAAGCAAGCAGG	60.039	20	ACTGTGGCCAAGTGTTGTGA	60.035	20	175	125	299	CTTCAGCACAAGCAAGCAGG	60.039	20	TGTGAGCCATGAACAGCCTT	59.889	20	153	125	277	CTTCAGCACAAGCAAGCAGG	60.039	20	TTGTGAGCCATGAACAGCCT	59.889	20	154	125	278
TRINITY_DN103181_c0_g1_i1	Mono	(G)21	21	1	21
TRINITY_DN103183_c0_g1_i2	Mono	(A)10	10	207	216	GCTACAATACTCCCACGGCA	59.823	20	CTTGTCCGATGGGAGGCATT	60.107	20	110	149	258	ATTGCCTGGGTTCCTTTGCT	60.179	20	CTTGTCCGATGGGAGGCATT	60.107	20	200	59	258	TGGTTCGAGCAAACGTCAGT	60.179	20	CTTGTCCGATGGGAGGCATT	60.107	20	132	127	258
TRINITY_DN103191_c0_g1_i1	Mono	(T)10	10	336	345	ACAAGTGAACAAAGAGCGGT	57.962	20	CTTGTTCTTTGGTGTCCGGC	59.689	20	229	257	485	ACAAGTGAACAAAGAGCGGT	57.962	20	CGCACCCTTTTCAGCATTGT	59.685	20	193	257	449	ACAAGTGAACAAAGAGCGGT	57.962	20	ACCGCCCCTTCATCAATGAA	59.669	20	138	257	394
TRINITY_DN103204_c0_g1_i1	Mono	(A)10	10	140	149	CGGGTGATTCTTCCCTTCCC	60.107	20	TCACGAGGAAGATGGCGATG	59.897	20	189	111	299	CGGGTGATTCTTCCCTTCCC	60.107	20	AAGGAAGATCATCGCCGACC	59.895	20	140	111	250	AGTTTTGTCATGTCGGCCCT	59.89	20	TCACGAGGAAGATGGCGATG	59.897	20	249	51	299
TRINITY_DN103220_c0_g1_i1	Di	(TA)9	18	166	183
TRINITY_DN103227_c0_g1_i1	Di	(CA)10	20	214	233	ACGCGCTACATTATGGAATGG	58.857	21	CCCTCGTCATGTTCACAGCT	60.037	20	238	62	299	ACGCGCTACATTATGGAATGG	58.857	21	CTCCATTGCCCTCGTCATGT	60.108	20	246	62	307	ACGCGCTACATTATGGAATGG	58.857	21	TTGCCCTCGTCATGTTCACA	59.892	20	241	62	302
TRINITY_DN103240_c0_g1_i1	Di	(TC)8	16	753	768	AACGAAACGAATCGCCGAAC	59.838	20	CATGGTGGTTCTGTCCTGCT	59.963	20	238	591	828	AACGAAACGAATCGCCGAAC	59.838	20	AGGATGAAGAGCTCCACCCT	59.956	20	207	591	797	AACGAAACGAATCGCCGAAC	59.838	20	GGTGGTTCTGTCCTGCTTGA	59.891	20	235	591	825
TRINITY_DN103240_c0_g2_i1	Di	(TC)8	16	686	701	AACGAAACGAATCGCCGAAC	59.838	20	CATGGTGGTTCTGTCCTGCT	59.963	20	171	591	761	AACGAAACGAATCGCCGAAC	59.838	20	AGGATGAAGAGCTCCACCCT	59.956	20	140	591	730	AACGAAACGAATCGCCGAAC	59.838	20	GGTGGTTCTGTCCTGCTTGA	59.891	20	168	591	758
TRINITY_DN103252_c0_g1_i1	Di	(AC)10	20	27	46
TRINITY_DN103312_c0_g1_i1	Mono	(G)12	12	2	13
TRINITY_DN103333_c0_g1_i1	Tri	(CTT)6	18	215	232	TAGGCTTCTGGACCTCACGA	59.961	20	TGCTATTACGCTAGTGCCGG	59.968	20	166	91	256	TAGGCTTCTGGACCTCACGA	59.961	20	GCTATTACGCTAGTGCCGGT	59.968	20	165	91	255	TAGGCTTCTGGACCTCACGA	59.961	20	TCCCCCTTGTGCTATTACGC	59.821	20	175	91	265
TRINITY_DN103339_c2_g1_i1	Tri	(GGC)5	15	42	56	CCTTCAGGAGTAGTTGGCGG	60.108	20	CAACAAGAGGGTCCAGTCCG	60.321	20	148	11	158	CCTTCAGGAGTAGTTGGCGG	60.108	20	CGGGCTCAACCTTGTCCTTA	59.676	20	172	11	182	CCTTCAGGAGTAGTTGGCGG	60.108	20	AACAAGAGGGTCCAGTCCGA	60.471	20	147	11	157
TRINITY_DN10336_c0_g1_i1	Mono	(T)10	10	415	424	GGCGGAACCAACTCATCAGA	60.036	20	AGATACTGAGCCGGCACAAC	60.108	20	152	377	528	GGCGGAACCAACTCATCAGA	60.036	20	CAAGATACTGAGCCGGCACA	60.108	20	154	377	530	GGCGGAACCAACTCATCAGA	60.036	20	TCAAGATACTGAGCCGGCAC	59.824	20	155	377	531
TRINITY_DN103362_c0_g2_i1	Mono	(G)20	20	1	20
TRINITY_DN103363_c0_g1_i1	Di	(GA)6	12	44	55	GCTAGGGTTGAGAGGGAGGA	60.032	20	TAGCAGCGCTTGGAGAGATG	59.896	20	141	18	158	GCTAGGGTTGAGAGGGAGGA	60.032	20	GCTTGGAGAGATGAGTCCCG	59.896	20	134	18	151	GCTAGGGTTGAGAGGGAGGA	60.032	20	CGCTTGGAGAGATGAGTCCC	59.896	20	135	18	152
TRINITY_DN103452_c1_g1_i1	Tri	(GCG)5	15	28	42
TRINITY_DN10346_c0_g2_i1	Mono	(G)12	12	1	12
TRINITY_DN10346_c0_g3_i1	Mono	(G)12	12	1	12
TRINITY_DN103480_c0_g1_i1	Tri	(GGA)5	15	138	152	GGAGGAGGAGCAGTAGGACA	60.033	20	CTGTTTCGCTTGCAGATCCG	59.904	20	126	107	232	GGAGGAGGAGCAGTAGGACA	60.033	20	GAATCGCATGCTGTTTCGCT	59.902	20	136	107	242	GGAGGAGGAGCAGTAGGACA	60.033	20	AGAATCGCATGCTGTTTCGC	59.902	20	137	107	243
TRINITY_DN103480_c0_g2_i1	Tri	(GGA)5	15	138	152	GGAGGAGGAGCAGTAGGACA	60.033	20	TTTGCTACTCCGCTTGCAGA	59.965	20	130	107	236	GGAGGAGGAGCAGTAGGACA	60.033	20	GTTTGCTACTCCGCTTGCAG	59.833	20	131	107	237	GGAGGAGGAGCAGTAGGACA	60.033	20	GATATCGGGCGGAGGGAATC	59.824	20	158	107	264
TRINITY_DN103516_c0_g1_i1	Mono	(T)10	10	102	111	TCATGCTCAAATTTTGCAGGCA	59.963	22	TCCCAAGCTCAAATGCACCC	60.9	20	126	22	147	TCATGCTCAAATTTTGCAGGCA	59.963	22	CCCAAGCTCAAATGCACCCT	60.902	20	125	22	146	TCCACGAGTGTCATTTCATGC	58.924	21	TCCCAAGCTCAAATGCACCC	60.9	20	141	7	147
TRINITY_DN103540_c0_g1_i1	Mono	(A)10	10	84	93	TCGTGTACATTGTCCGCTAACA	60.03	22	ACGTTCCTGATTCTCCCCAA	58.642	20	119	42	160	TCGTGTACATTGTCCGCTAACA	60.03	22	AACGTTCCTGATTCTCCCCA	58.642	20	120	42	161	CGTGTACATTGTCCGCTAACA	58.67	21	ACGTTCCTGATTCTCCCCAA	58.642	20	118	43	160
TRINITY_DN103540_c0_g1_i2	Mono	(A)10	10	84	93	TCGTGTACATTGTCCGCTAACA	60.03	22	ACGTTCCTGATTCTCCCCAA	58.642	20	119	42	160	TCGTGTACATTGTCCGCTAACA	60.03	22	AACGTTCCTGATTCTCCCCA	58.642	20	120	42	161	CGTGTACATTGTCCGCTAACA	58.67	21	ACGTTCCTGATTCTCCCCAA	58.642	20	118	43	160
TRINITY_DN103635_c0_g1_i1	Mono	(G)11	11	393	403
TRINITY_DN103737_c0_g1_i1	Tri	(CGC)5	15	180	194	GCGGAAGAAGAGGAGGTTCC	60.108	20	TCTTAACTCGGGTCCGGTCA	60.251	20	103	128	230	CTCACCGAGCGGAAGAAGAG	60.179	20	AACTCGGGTCCGGTCAAAAA	59.819	20	107	120	226	CTCACCGAGCGGAAGAAGAG	60.179	20	TCTTAACTCGGGTCCGGTCA	60.251	20	111	120	230
TRINITY_DN103737_c0_g2_i1	Tri	(CGC)5	15	261	275	AGGTTCCTCTTCCCGATCCA	59.957	20	AACTCGGGTCCGGTCAAAAA	59.819	20	167	141	307	TCTTCCCGATCCATCTCCGT	60.106	20	AACTCGGGTCCGGTCAAAAA	59.819	20	160	148	307	GCGGAAGAAGAGGAGGTTCC	60.108	20	AACTCGGGTCCGGTCAAAAA	59.819	20	180	128	307
TRINITY_DN103740_c0_g2_i1	Mono	(T)12	12	389	400	CCTGTTCCTCCACCCGATTC	60.108	20	CGAACGCAGTCTAAATCGCG	60.045	20	234	321	554	CCTGTTCCTCCACCCGATTC	60.108	20	CCGAACGCAGTCTAAATCGC	59.702	20	235	321	555	CCTGTTCCTCCACCCGATTC	60.108	20	GCCGAACGCAGTCTAAATCG	59.702	20	236	321	556
TRINITY_DN103764_c0_g1_i1	Tri	(GTC)5	15	226	240	GAGCGCATGTACGTACCTGA	59.9	20	CCTTACCAGCAGCATGACGA	60.108	20	158	197	354	GAGCGCATGTACGTACCTGA	59.9	20	TCCTTACCAGCAGCATGACG	60.108	20	159	197	355	AGAGCGCATGTACGTACCTG	59.899	20	CCTTACCAGCAGCATGACGA	60.108	20	159	196	354
TRINITY_DN103777_c1_g1_i1	Mono	(C)11	11	123	133	TACTAACCGAGCTCCCCCTC	60.106	20	AGGTGTTGTCCCGAAAGACC	59.892	20	141	32	172	TAACCGAGCTCCCCCTCTTT	60.253	20	AGGTGTTGTCCCGAAAGACC	59.892	20	138	35	172	TACTAACCGAGCTCCCCCTC	60.106	20	GTTGTCCCGAAAGACCCCTC	60.321	20	137	32	168
TRINITY_DN103797_c0_g1_i1	Tetra	(GTAT)5	20	1	20
TRINITY_DN103797_c0_g2_i1	Tetra	(GTAT)5	20	1	20
TRINITY_DN103800_c0_g1_i1	Tri	(TTG)15	45	205	249
TRINITY_DN103865_c0_g1_i1	Mono	(G)16	16	1	16
TRINITY_DN103945_c0_g1_i1	Di	(CA)9	18	223	240	CCTTGCTGCCTGCCAAAATT	59.964	20	TCCCTCTTCGTGCGTAATCG	59.9	20	200	136	335	GTGACCGTTGGAAATGTCGC	60.11	20	TCCCTCTTCGTGCGTAATCG	59.9	20	241	95	335	CTCTCCTCTCTGTCTGGCCT	60.033	20	GCTCCAGCATTGGTCCAAGA	60.323	20	262	33	294
TRINITY_DN103974_c0_g1_i1	Di	(CT)6	12	131	142	AAGCATGTCACCATCCACCC	60.324	20	GAATAGGTGCCGGTGGAGTG	60.462	20	108	84	191	TAGCGCAGGTAAGACCCCAT	60.69	20	TGGAGTGGATCATGGGGAGA	59.657	20	124	55	178	ATAGCGCAGGTAAGACCCCA	60.69	20	TGGAGTGGATCATGGGGAGA	59.657	20	125	54	178
TRINITY_DN103994_c0_g1_i1	Di	(GA)9	18	28	45	CTGGCCTTTTGAGAGAAGGGT	59.925	21	AGCGTTGTTTTGACCGCTTC	59.971	20	196	3	198	ACTGGCCTTTTGAGAGAAGGG	59.925	21	AGCGTTGTTTTGACCGCTTC	59.971	20	197	2	198	CTGGCCTTTTGAGAGAAGGGT	59.925	21	CCGCTTCCGCTATTCTCCAT	59.966	20	183	3	185
TRINITY_DN104004_c0_g2_i1	Mono	(G)11	11	138	148	GGGCCATACACACCGGTTAA	60.035	20	CGGTGACATTCTCCTTGCCT	60.036	20	140	94	233	GGGCCATACACACCGGTTAA	60.035	20	GACCTCCATTTCCAACCCGT	59.962	20	107	94	200	GTCTCCTCCGATGAGCCAAG	59.896	20	CGGTGACATTCTCCTTGCCT	60.036	20	228	6	233
TRINITY_DN104062_c0_g1_i1	Di	(CA)6	12	334	345
TRINITY_DN104085_c0_g1_i1	Mono	(G)15	15	1	15
TRINITY_DN104089_c0_g2_i1	Tri	(GAT)5	15	21	35
TRINITY_DN104134_c0_g1_i1	Compound	(A)10gaaaaagaagtaca(TG)9	42	24	65
TRINITY_DN104136_c0_g1_i1	Mono	(A)11	11	9	19
TRINITY_DN10414_c0_g1_i1	Mono	(G)10	10	116	125	TAATAGTGTGACTGGCGCGG	60.179	20	GCCTGCTCGAGTCGGATAAA	59.898	20	148	89	236	TAATAGTGTGACTGGCGCGG	60.179	20	CACGATCTCATGGGTCCAGG	59.894	20	227	89	315	GGCGGGATTGTTAGCTCCAA	60.394	20	GCCTGCTCGAGTCGGATAAA	59.898	20	197	40	236
TRINITY_DN104146_c0_g1_i1	Di	(GC)6	12	298	309	CGTTGACGTTGGAACCTTCG	59.769	20	CATGCAATATCGCCACGAGC	60.111	20	274	109	382	GGTATAAACAAGGCGACGCG	59.7	20	CACGCGACCTTAACCCGATA	59.899	20	269	155	423	CGTTGACGTTGGAACCTTCG	59.769	20	TATCGCCACGAGCAAATCCA	59.823	20	267	109	375
TRINITY_DN104196_c0_g1_i1	Tri	(GAG)5	15	1	15
TRINITY_DN104199_c0_g1_i1	Mono	(G)10	10	200	209
TRINITY_DN104231_c0_g2_i1	Di	(TC)6	12	51	62	CCTCAGGTCCCTTCGTCTCC	61.324	20	GACCACATACGCACATTCGC	59.974	20	270	18	287	CCTCAGGTCCCTTCGTCTCC	61.324	20	GCGAACCCGTGCATGTATTC	59.972	20	153	18	170	CCTCAGGTCCCTTCGTCTCC	61.324	20	CAACAGCCCATGTAGCATGC	59.898	20	179	18	196
TRINITY_DN104246_c0_g1_i1	Mono	(T)10	10	134	143	AGCCAAGTTCTAGGACCTCT	57.367	20	GGCAAGTGCTCTGCCTTTTC	60.039	20	242	86	327	AGCCAAGTTCTAGGACCTCTAGT	59.988	23	GGCAAGTGCTCTGCCTTTTC	60.039	20	242	86	327	GGACCTCTAGTGCTTTTACCTCC	60.119	23	GGCAAGTGCTCTGCCTTTTC	60.039	20	230	98	327
TRINITY_DN104259_c0_g1_i1	Tri	(TGA)5	15	36	50	AGTGGGTCCAGGACACGG	60.923	18	CTTGGAACACTGTGCCGTTG	59.971	20	146	0	145	AGTGGGTCCAGGACACGG	60.923	18	CGCTGCAAGTGAGATCAACG	59.906	20	210	0	209	AGTGGGTCCAGGACACGG	60.923	18	TGTTTCCATGGACCCCTTGG	59.886	20	161	0	160
TRINITY_DN104263_c0_g2_i1	Mono	(T)10	10	359	368	GGCGCTAATCTGCCTCATCT	59.965	20	TGCATTGTTAGTGTGTATTGACTCC	59.589	25	147	258	404	AAACCGCCGCAACTATACCA	60.036	20	TGCATTGTTAGTGTGTATTGACTCC	59.589	25	227	178	404	AAACCGCCGCAACTATACCA	60.036	20	TGCATTGTTAGTGTGTATTGACTCC	59.589	25	271	134	404
TRINITY_DN104265_c0_g1_i1	Mono	(C)12	12	4	15
TRINITY_DN104275_c0_g1_i1	Di	(CT)18	36	29	64	TCTTCGTAACTCACTGACGG	57.017	20	GTGCAGATCCAGCTGAAGGT	60.036	20	143	6	148	TCTTCGTAACTCACTGACGG	57.017	20	TCCAAGGGGAAGGAGTGGAA	60.104	20	191	6	196	TCTTCGTAACTCACTGACGG	57.017	20	GAAGGAGTGGAAGAGGACGC	60.109	20	183	6	188
TRINITY_DN104279_c0_g1_i1	Tri	(TGC)6	18	268	285	ATTCCGCCCTTGCCTGTTTA	59.961	20	ACCAATCAACAGCATGTGGT	58	20	218	98	315	AGGTGAGACTCCCTTCCTCC	59.958	20	ACCAATCAACAGCATGTGGT	58	20	243	73	315	ATTCCGCCCTTGCCTGTTTA	59.961	20	CAACCAATCAACAGCATGTGGT	59.964	22	220	98	317
TRINITY_DN104279_c0_g2_i1	Tri	(TGC)6	18	60	77	TAACTGCCTCCCGTGCTTTT	59.89	20	ACCAGGCTTGTCTTCACTGT	59.16	20	100	2	101	TAACTGCCTCCCGTGCTTTT	59.89	20	TGGTACCAGGCTTGTCTTCAC	59.928	21	104	2	105	TAACTGCCTCCCGTGCTTTT	59.89	20	ACCAGGCTTGTCTTCACTGTT	59.787	21	100	2	101
TRINITY_DN104284_c0_g1_i1	Di	(CT)7	14	189	202	TCCTTTCCAGCCACACGTTT	60.107	20	GTTGCCACACACAGCTCATG	60.04	20	194	165	358	TTCCTTTCCAGCCACACGTT	60.107	20	GTTGCCACACACAGCTCATG	60.04	20	195	164	358	AGGTTCCTTTCCAGCCACAC	60.179	20	GTTGCCACACACAGCTCATG	60.04	20	198	161	358
TRINITY_DN104284_c0_g2_i1	Di	(CT)7	14	212	225	CCCCTCGACCTCCTTATCCA	60.106	20	GTTGCCACACACAGCTCATG	60.04	20	223	159	381	TCCTTTCCAGCCACACGTTT	60.107	20	GTTGCCACACACAGCTCATG	60.04	20	194	188	381	TTCCTTTCCAGCCACACGTT	60.107	20	GTTGCCACACACAGCTCATG	60.04	20	195	187	381
TRINITY_DN104339_c0_g1_i1	Mono	(T)10	10	153	162	TGCCAGTTTGTATGGGGCAG	60.612	20	TGAAATGAAACGCAAAGAGTCCT	59.117	23	162	36	197	GCCAGTTTGTATGGGGCAGT	60.612	20	TGAAATGAAACGCAAAGAGTCCT	59.117	23	161	37	197	GTGCCAGTTTGTATGGGGCA	60.898	20	TGAAATGAAACGCAAAGAGTCCT	59.117	23	163	35	197
TRINITY_DN104351_c0_g1_i1	Tri	(CGC)5	15	26	40
TRINITY_DN104359_c0_g1_i1	Di	(AT)8	16	46	61	AACATTTGTGGTACAATCTTGTCA	57.293	24	AAATGCAGGATGGGGTCAGG	60.033	20	218	18	235	AACATTTGTGGTACAATCTTGTCA	57.293	24	GCGCCCTAGCTAGACAACAT	59.895	20	176	18	193	AACATTTGTGGTACAATCTTGTCA	57.293	24	AGAAAGGAAAAGGGGCTGGG	59.885	20	110	18	127
TRINITY_DN104381_c0_g1_i1	Di	(GA)8	16	36	51	CCGATTTGGGCTTGGAGGG	60.754	19	ACACACACTGGACACACCTG	60.108	20	151	14	164	CCGATTTGGGCTTGGAGGG	60.754	19	CACACACACTGGACACACCT	60.108	20	152	14	165	CCGATTTGGGCTTGGAGGG	60.754	19	AAAAGCATCCCGAGGAGGAG	59.456	20	280	14	293
TRINITY_DN104402_c0_g1_i1	Mono	(T)10	10	83	92	AGCCGAACTTCGTCAAATTCA	58.51	21	CCCCTCAGGCAGCGATTTTA	60.107	20	145	59	203	AGCCGAACTTCGTCAAATTCA	58.51	21	CAAGCCGGCGTTTAAATCGG	60.522	20	111	59	169	GCCGAACTTCGTCAAATTCA	57.038	20	CCCCTCAGGCAGCGATTTTA	60.107	20	144	60	203
TRINITY_DN104414_c0_g1_i1	Mono	(T)11	11	222	232	GGAAGTTGGAAGGTGGAGGG	59.962	20	GCCGGGGGTCATCCTTCTT	61.68	19	201	54	254	CGCAGCCGGGAAAACTACTA	60.109	20	GCCGGGGGTCATCCTTCTT	61.68	19	126	129	254	ATCCCCCGCTGGTTTTCTAC	59.745	20	GCCGGGGGTCATCCTTCTT	61.68	19	181	74	254
TRINITY_DN104427_c0_g1_i1	Tri	(CCT)7	21	469	489	GTCCATGCACTCTCCTCCAC	60.108	20	TGGAGTAGAGTGTACGGCCA	59.961	20	107	425	531	CTTTCTTCCTCGACGCTCGT	60.11	20	TGGAGTAGAGTGTACGGCCA	59.961	20	133	399	531	TTTCTTCCTCGACGCTCGTC	60.11	20	TGGAGTAGAGTGTACGGCCA	59.961	20	132	400	531
TRINITY_DN10451_c0_g1_i1	Mono	(A)10	10	121	130	GCTCATGCCTGCAATAACCC	59.613	20	CTAGTCAGCCCGGGCATAAG	59.966	20	152	28	179	AGACACCCCTATACGTCCGG	60.467	20	GCCGAGTGAAGTGAAGTGGA	59.966	20	253	74	326	AGACACCCCTATACGTCCGG	60.467	20	CTAGTCAGCCCGGGCATAAG	59.966	20	106	74	179
TRINITY_DN104545_c0_g1_i1	Mono	(G)10	10	222	231	AACGGGCTGTCCAACTTAGG	59.964	20	GAGTACGCAGCAGCTAACCA	60.109	20	220	138	357	ATAAGCAAACGGGCTGTCCA	59.962	20	GAGTACGCAGCAGCTAACCA	60.109	20	227	131	357	AACGGGCTGTCCAACTTAGG	59.964	20	CGTGCGCATGTATTAGCGAG	59.84	20	199	138	336
TRINITY_DN104557_c1_g1_i1	Tri	(GGC)8	24	160	183	GGGTCTCCTTTCCTCTTGCC	60.035	20	GCAAGAGAAACGCAGCTGAC	60.11	20	135	82	216	TTGCCGCCAATGAGACTAGG	60.108	20	GCAAGAGAAACGCAGCTGAC	60.11	20	120	97	216	CTTTCCTCTTGCCGCCAATG	59.828	20	GCAAGAGAAACGCAGCTGAC	60.11	20	128	89	216
TRINITY_DN104559_c0_g1_i1	Di	(TC)7	14	52	65	TCAACGGCGGTTTTGACCTA	59.894	20	CAGAGGTCAGCGGCTCTTG	60.447	19	162	10	171	CGGTTTTGACCTAGGTGGGG	60.322	20	CAGAGGTCAGCGGCTCTTG	60.447	19	155	17	171	TCAACGGCGGTTTTGACCTA	59.894	20	CTCTTGGTGACGCGGTGAG	60.734	19	149	10	158
TRINITY_DN104574_c0_g1_i1	Tri	(ACA)5	15	118	132	ACTTCCACCTGCACCAACAA	60.034	20	CCACAAGACCCCATCCAGAC	60.035	20	123	94	216	AACTTCCACCTGCACCAACA	60.034	20	CCACAAGACCCCATCCAGAC	60.035	20	124	93	216	TCATCCGAACTTCCACCTGC	60.036	20	CCACAAGACCCCATCCAGAC	60.035	20	131	86	216
TRINITY_DN104589_c0_g1_i1	Mono	(A)10	10	56	65
TRINITY_DN10459_c0_g1_i1	Di	(AG)7	14	173	186	AGGTGCAGGGGATGATTTGG	60.033	20	CACGCTCACACACACGTTG	60.012	19	216	2	217	AGGTGCAGGGGATGATTTGG	60.033	20	ACACACACGTTGCCCCTAG	59.929	19	209	2	210	TGAGGAGAGGATAGCTCGGG	59.889	20	CACGCTCACACACACGTTG	60.012	19	177	41	217
TRINITY_DN104598_c0_g1_i1	Di	(AG)8	16	1	16
TRINITY_DN104613_c0_g1_i1	Di	(GA)6	12	286	297
TRINITY_DN104698_c0_g1_i1	Tri	(CTT)11	33	165	197
TRINITY_DN104698_c0_g2_i1	Tri	(CTT)6	18	185	202
TRINITY_DN104702_c1_g1_i1	Mono	(T)10	10	450	459	AGCTTTCACCATCATGGGGG	60.033	20	CAGCCTCCACGTCGTCTATG	60.249	20	194	301	494	AGCTTTCACCATCATGGGGG	60.033	20	AGCCTCCACGTCGTCTATGA	60.394	20	193	301	493	CAGCAGGAGGAATGAGGGTC	59.82	20	CAGCCTCCACGTCGTCTATG	60.249	20	157	338	494
TRINITY_DN104729_c0_g1_i1	Mono	(T)10	10	140	149	TTCTTTGCGAAACTGCTGCC	59.969	20	ACAGGACCCCGTTCGAGTAA	60.54	20	201	24	224	TTCTTTGCGAAACTGCTGCC	59.969	20	AACAGGACCCCGTTCGAGTA	60.54	20	202	24	225	TTCTTTGCGAAACTGCTGCC	59.969	20	TAACAGGACCCCGTTCGAGT	60.54	20	203	24	226
TRINITY_DN104732_c0_g1_i1	Mono	(T)10	10	279	288	GTGGGGAATAGTGCTGCCTT	60.034	20	TTTTGAGGGGTGAGTGCCTC	59.89	20	152	238	389	TGGGGAATAGTGCTGCCTTG	60.034	20	TTTTGAGGGGTGAGTGCCTC	59.89	20	151	239	389	GGGGACGTAGAACAGAGCAC	60.109	20	TTTTGAGGGGTGAGTGCCTC	59.89	20	207	183	389
TRINITY_DN10475_c0_g1_i1	Tri	(CCG)5	15	62	76	ACAGCCCAAATCCCCACATC	60.325	20	GTCCGCCATGATGTCTTCCT	59.821	20	259	2	260	ACAGCCCAAATCCCCACATC	60.325	20	AGTCCGCCATGATGTCTTCC	59.821	20	260	2	261	GACAGCCCAAATCCCCACAT	60.325	20	GTCCGCCATGATGTCTTCCT	59.821	20	260	1	260
TRINITY_DN104808_c0_g1_i1	Mono	(T)10	10	273	282
TRINITY_DN104862_c0_g2_i1	Mono	(G)14	14	1	14
TRINITY_DN104882_c0_g1_i1	Tri	(GGA)6	18	181	198	CACCTACACCATGCTCACGT	60.037	20	CACCACCTCCTCCTCCTT	57.431	18	157	63	219	TTCGCGATGGTCCGAAAGAA	60.038	20	CACCACCTCCTCCTCCTT	57.431	18	183	37	219	GAGCAAGAGATCCTGACGGG	59.896	20	CACCACCTCCTCCTCCTT	57.431	18	117	103	219
TRINITY_DN104882_c1_g1_i1	Tri	(GAG)5	15	14	28
TRINITY_DN104882_c2_g1_i1	Tri	(CTC)5	15	20	34
TRINITY_DN104962_c0_g1_i1	Tri	(TCC)5	15	43	57	GACATTTGGATGCTGAGGCG	59.62	20	AGGAGGAGGAGCCATGAACT	59.956	20	175	3	177	CGACATTTGGATGCTGAGGC	59.62	20	AGGAGGAGGAGCCATGAACT	59.956	20	176	2	177	GCGACATTTGGATGCTGAGG	59.62	20	AGGAGGAGGAGCCATGAACT	59.956	20	177	1	177
TRINITY_DN104977_c1_g1_i1	Tri	(AGG)5	15	198	212
TRINITY_DN105035_c0_g1_i1	Di	(GA)6	12	31	42
TRINITY_DN105035_c0_g1_i3	Di	(GA)6	12	31	42
TRINITY_DN105051_c0_g1_i1	Di	(TC)6	12	92	103	CCGGGCGGATAATACACCAT	59.676	20	AGGTTGCTCGTGAAGGAAGG	59.965	20	206	56	261	CCGGGCGGATAATACACCAT	59.676	20	AAGGAAGGCCGAACGTTTCT	59.892	20	194	56	249	CCGGGCGGATAATACACCAT	59.676	20	CTGGACGTATCGCCAAGGTT	60.108	20	221	56	276
TRINITY_DN105052_c0_g1_i1	Di	(CT)7	14	335	348
TRINITY_DN105052_c0_g2_i1	Di	(CT)7	14	359	372
TRINITY_DN105095_c1_g1_i1	Mono	(T)11	11	62	72	CGTCACCCAAGGCACCATAT	60.107	20	AACCCCTGCCAAAACCTAGG	59.886	20	156	11	166	TGCAATGGTGTACCCTCAGG	59.672	20	AACCCCTGCCAAAACCTAGG	59.886	20	132	35	166	CGTCACCCAAGGCACCATAT	60.107	20	CCCCTGCCAAAACCTAGGAA	59.592	20	154	11	164
TRINITY_DN105163_c0_g1_i1	Di	(TG)7	14	193	206	AACCCTAAACTAGCCGCCAG	59.748	20	TCAGGTGGCACTGTCTCAAC	59.893	20	278	21	298	AACCCTAAACTAGCCGCCAG	59.748	20	CAGGTGGCACTGTCTCAACA	60.179	20	277	21	297	TGTTTGTACGTGCTGCACAC	59.625	20	TCAGGTGGCACTGTCTCAAC	59.893	20	244	55	298
TRINITY_DN105182_c0_g1_i1	Tri	(GCC)6	18	268	285	CACAGCATCGAAATGAGCCG	59.973	20	ATTGGCGAGGAGGAGGAGAA	60.326	20	185	156	340	TCATTCCCCACTCCTTTCGC	60.035	20	ATTGGCGAGGAGGAGGAGAA	60.326	20	144	197	340	CCCTCCTTCGCCCATTCATT	60.107	20	ATTGGCGAGGAGGAGGAGAA	60.326	20	159	182	340
TRINITY_DN105207_c0_g3_i1	Di	(CT)7	14	251	264	CGACGACCTTGGAGTCGTC	60.154	19	AGACGCACAAACTTAGCCCA	59.892	20	219	139	357	GACGACGACCTTGGAGTCG	60.154	19	AGACGCACAAACTTAGCCCA	59.892	20	221	137	357	CGACGACGACCTTGGAGTC	60.154	19	AGACGCACAAACTTAGCCCA	59.892	20	222	136	357
TRINITY_DN105280_c1_g1_i1	Mono	(C)10	10	134	143	TCTCTCCTGCGGCAAAAAGT	59.891	20	AGGTAAGTCGGGATGTCGGA	60.034	20	260	23	282	AGTCTCTCCTGCGGCAAAAA	59.891	20	AGGTAAGTCGGGATGTCGGA	60.034	20	262	21	282	TCTCTCCTGCGGCAAAAAGT	59.891	20	ATCACTGCTCGTTCTGCTCC	60.108	20	193	23	215
TRINITY_DN105281_c0_g1_i1	Mono	(G)11	11	422	432
TRINITY_DN105303_c0_g1_i1	Di	(GA)6	12	24	35
TRINITY_DN10531_c0_g1_i1	Tri	(GGC)5	15	207	221	ATGAGGAAGAAGAAGGCGGC	60.107	20	GTTTCCGTGGCCTGCACC	61.67	18	211	57	267	GCACTCTCCGCCTAACCAAT	60.108	20	GTTTCCGTGGCCTGCACC	61.67	18	239	29	267	AATTCCCCATCCCAGATGCC	59.811	20	GTTTCCGTGGCCTGCACC	61.67	18	261	7	267
TRINITY_DN105338_c0_g1_i1	Di	(CA)6	12	390	401	TCCACAACAACGACCCCAAA	60.034	20	GTCCGGCTAGTTCTACGACG	59.973	20	265	214	478	AGATCCACAACAACGACCCC	59.964	20	GTCCGGCTAGTTCTACGACG	59.973	20	268	211	478	TCCACAACAACGACCCCAAA	60.034	20	GGTGTCCGGCTAGTTCTACG	59.9	20	268	214	481
TRINITY_DN105342_c0_g1_i1	Mono	(A)10	10	108	117	CGGCCTTCAAAAATGACCCC	59.754	20	GAAAGCCGCGAGACATGAAC	59.905	20	108	36	143	CCGGCCTTCAAAAATGACCC	59.754	20	GAAAGCCGCGAGACATGAAC	59.905	20	109	35	143	CGGCCTTCAAAAATGACCCC	59.754	20	CTAGGAAAGCCGCGAGACAT	59.897	20	112	36	147
TRINITY_DN105344_c0_g1_i1	Mono	(T)10	10	178	187	AGATGGACATGGGTGATGGA	58.103	20	TCTTTCTGATGCAGAGGCCG	60.108	20	117	107	223	AGATGGACATGGGTGATGGAAC	60.092	22	TCTTTCTGATGCAGAGGCCG	60.108	20	117	107	223	TGAAGATGGACATGGGTGATGG	60.092	22	TCTTTCTGATGCAGAGGCCG	60.108	20	120	104	223
TRINITY_DN105345_c0_g1_i1	Compound	(T)10c(T)10	21	567	587	TGGGGGAATGGAATTGGACG	60.034	20	GATGCAGAGGCCGGGGAAG	62.764	19	152	466	617	TGGGGGAATGGAATTGGACG	60.034	20	GATGCAGAGGCCGGGGAA	61.797	18	152	466	617	TGGGGGAATGGAATTGGACG	60.034	20	ATGCAGAGGCCGGGGAAG	61.802	18	151	466	616
TRINITY_DN105357_c0_g1_i1	Mono	(A)10	10	441	450	CCATATTCCCGAACCGAGCA	59.894	20	TGATGAGACCTCGCATACCG	59.331	20	228	252	479	CCATATTCCCGAACCGAGCA	59.894	20	GATGAGACCTCGCATACCGT	59.331	20	227	252	478	GGCTCCAGGAACGGCATATT	60.179	20	TGATGAGACCTCGCATACCG	59.331	20	251	229	479
TRINITY_DN105368_c1_g1_i1	Tri	(GAC)5	15	203	217	GGCCAAAGAGATGACGGACA	60.036	20	CGCCTCCTACATCATCGACC	60.039	20	181	120	300	TGGCCAAAGAGATGACGGAC	60.036	20	CGCCTCCTACATCATCGACC	60.039	20	182	119	300	GTGGCCAAAGAGATGACGGA	60.036	20	CGCCTCCTACATCATCGACC	60.039	20	183	118	300
TRINITY_DN105370_c0_g2_i1	Tri	(GCC)5	15	207	221	CCCGATGGCCCAACTTAAGT	60.034	20	TGGGCCAAACTCTGTAGCAG	59.963	20	232	88	319	CCCGATGGCCCAACTTAAGT	60.034	20	CTATGGCTTTGCATTGGGCC	59.895	20	246	88	333	CCCGATGGCCCAACTTAAGT	60.034	20	GCTTTGCATTGGGCCAAACT	60.25	20	241	88	328
TRINITY_DN105391_c0_g1_i1	Mono	(G)10	10	164	173	CGAATATCCGGGGAAGGCTC	60.037	20	CCAACGGATGGCTCGTCAT	60.153	19	217	10	226	CGAATATCCGGGGAAGGCTC	60.037	20	CCAACGGATGGCTCGTCATC	61.154	20	217	10	226	GATCCCAGGCGAATATCCGG	60.108	20	CCAACGGATGGCTCGTCAT	60.153	19	226	1	226
TRINITY_DN105398_c1_g1_i1	Tri	(CGG)5	15	37	51	CATCGGTCGATGCGAGGTG	60.946	19	CTAGCGTTTAGTGGGAGGCG	60.528	20	150	14	163	CATCGGTCGATGCGAGGTG	60.946	19	ACTAGCGTTTAGTGGGAGGC	59.464	20	151	14	164	CATCGGTCGATGCGAGGTG	60.946	19	TTAGTGGGAGGCGAAAACCA	59.234	20	143	14	156
TRINITY_DN105399_c0_g1_i1	Di	(GA)19	38	40	77	ATTGCAGGCATGGAGCTAGG	60.179	20	CAAATCGGCCCCCTCTTTCT	60.034	20	206	7	212	ATTGCAGGCATGGAGCTAGG	60.179	20	CCTCCTCACACGCCTGAAAT	60.036	20	266	7	272	ATTGCAGGCATGGAGCTAGG	60.179	20	AAGTCATGCCTCCTCACACG	60.037	20	274	7	280
TRINITY_DN105399_c0_g1_i2	Di	(GA)19	38	40	77	ATTGCAGGCATGGAGCTAGG	60.179	20	CAAATCGGCCCCCTCTTTCT	60.034	20	206	7	212	ATTGCAGGCATGGAGCTAGG	60.179	20	CCTCCTCACACGCCTGAAAT	60.036	20	266	7	272	ATTGCAGGCATGGAGCTAGG	60.179	20	AAGTCATGCCTCCTCACACG	60.037	20	274	7	280
TRINITY_DN105410_c0_g1_i1	Tri	(CAA)5	15	104	118	ACAGATCAGGACCCCCTACC	60.031	20	GTCGTCGTTGCTAGGTGCTA	59.83	20	154	28	181	ACAGATCAGGACCCCCTACC	60.031	20	TAGTCGTCGTTGCTAGGTGC	59.83	20	156	28	183	ACCATCAGCCTAAGACGCAC	60.108	20	GTCGTCGTTGCTAGGTGCTA	59.83	20	172	10	181
TRINITY_DN105502_c0_g1_i1	Di	(GA)8	16	478	493	GGCTGGTGTGTTTGCAACAA	60.108	20	CCTCCTCAGTTTGTCGCCC	60.376	19	224	305	528	CAAGGAGTCCCTGATCCGTG	59.823	20	CCTCCTCAGTTTGTCGCCC	60.376	19	207	322	528	ACAAGGAGTCCCTGATCCGT	60.252	20	CCTCCTCAGTTTGTCGCCC	60.376	19	208	321	528
TRINITY_DN105559_c0_g1_i1	Tri	(ACA)10	30	444	473
TRINITY_DN105581_c0_g1_i1	Tri	(GGC)6	18	226	243	GCAACACCATCCTAAGGGCT	60.034	20	CGCCGTGATAACCACAGCAT	61.089	20	142	125	266	AAGGGCTCGATGAAACAGGG	60.035	20	CGCCGTGATAACCACAGCAT	61.089	20	129	138	266	GGCTCGATGAAACAGGGGAA	60.035	20	CGCCGTGATAACCACAGCAT	61.089	20	126	141	266
TRINITY_DN10559_c0_g2_i1	Mono	(T)10	10	402	411	ACCACACGGAAGCTACTTGG	59.965	20	CGTGATCTGACCCGATGGAG	59.969	20	148	323	470	ACAGATGTTGCATGAGCCGA	60.036	20	CGTGATCTGACCCGATGGAG	59.969	20	171	300	470	ACCACACGGAAGCTACTTGG	59.965	20	TTTGCGGTCCAAATGCCAAG	59.967	20	178	323	500
TRINITY_DN105641_c0_g1_i1	Mono	(A)10	10	66	75	ACTAATTCTGCACAGGGCCC	60.034	20	TCCCCGCAATCATTCACCAA	59.961	20	280	41	320	ACTAATTCTGCACAGGGCCC	60.034	20	GAACTAGCGGAGGGAGAAGC	59.897	20	217	41	257	ACTAATTCTGCACAGGGCCC	60.034	20	CGCAATCATTCACCAAGGCC	60.179	20	276	41	316
TRINITY_DN105646_c1_g1_i1	Di	(TC)8	16	385	400	ATGTCCCGTCATCGTCATCG	59.969	20	GAATCTGCGATGAATGGGCG	59.763	20	257	215	471	GGCCATACATGTCCCGTCAT	59.891	20	GAATCTGCGATGAATGGGCG	59.763	20	265	207	471	ATGTCCCGTCATCGTCATCG	59.969	20	GCGGCAAGAGTGGATCAAAG	59.551	20	216	215	430
TRINITY_DN105676_c0_g2_i1	Di	(GA)6	12	223	234
TRINITY_DN105728_c1_g1_i1	Mono	(G)10	10	12	21
TRINITY_DN105765_c0_g1_i1	Mono	(C)13	13	5	17
TRINITY_DN105772_c1_g1_i1	Tri	(CGC)5	15	119	133	CATCCTCACCGGTCCAACTC	60.108	20	GGCGCGGGAAAGTAGAGAAA	60.391	20	104	82	185	ATCATCCTCACCGGTCCAAC	59.458	20	GGCGCGGGAAAGTAGAGAAA	60.391	20	106	80	185	TCATCCTCACCGGTCCAACT	60.544	20	GGCGCGGGAAAGTAGAGAAA	60.391	20	105	81	185
TRINITY_DN105848_c0_g1_i1	Mono	(A)10	10	113	122	TTGATACAGAGGCCGGGGTA	60.032	20	CACCTTCCCGCACAGGAATA	59.748	20	112	76	187	ATCGCTTGATACAGAGGCCG	59.967	20	CACCTTCCCGCACAGGAATA	59.748	20	117	71	187	TTGATACAGAGGCCGGGGTA	60.032	20	ACCAAGTACTGCACCTTCCC	59.599	20	123	76	198
TRINITY_DN105901_c0_g1_i1	Di	(CA)6	12	25	36	CTTCAGGTCGGTCTCCCATG	59.823	20	AGGAACTCTAGCTCGGGAGG	60.106	20	201	0	200	TCAGGTCGGTCTCCCATGAA	60.252	20	AGGAACTCTAGCTCGGGAGG	60.106	20	199	2	200	TTCAGGTCGGTCTCCCATGA	60.252	20	AGGAACTCTAGCTCGGGAGG	60.106	20	200	1	200
TRINITY_DN105911_c0_g1_i1	Di	(GA)9	18	198	215	GAGAGGGATGCTATGTCGGC	60.038	20	CTCTCCTTCCCATGATTTTCTTTT	57.153	24	145	105	249	TGGAGAAGAGGTGTGGTGGA	60.105	20	CTCTCCTTCCCATGATTTTCTTTT	57.153	24	194	56	249	CATGTTTTCGATCCACGCCG	60.248	20	CTCTCCTTCCCATGATTTTCTTTT	57.153	24	247	3	249
TRINITY_DN105924_c1_g1_i1	Di	(CT)7	14	169	182
TRINITY_DN105927_c0_g1_i1	Tri	(CCA)5	15	49	63	GCCGATTGTTGTTGTTGCCA	60.249	20	GGGGGTTATGGCTTCCAACA	59.96	20	106	1	106	TGTTGTTGTTGCCACCATCG	59.616	20	GGGGGTTATGGCTTCCAACA	59.96	20	100	7	106	GCCGATTGTTGTTGTTGCCA	60.249	20	CTAGCGGGGGTTATGGCTTC	60.25	20	111	1	111
TRINITY_DN105930_c0_g2_i1	Compound	(AT)10(GT)9	38	1245	1282
TRINITY_DN105938_c1_g1_i1	Di	(TA)6	12	105	116	GCGCATCACCTTACCCTACA	59.823	20	TCGTTATCGCAACACAATACCG	59.4	22	143	0	142	GCGCATCACCTTACCCTACA	59.823	20	GTTATCGCAACACAATACCGC	58.299	21	141	0	140	ATAGACTATGGTGGCGACGC	59.686	20	TCGTTATCGCAACACAATACCG	59.4	22	123	20	142
TRINITY_DN10597_c0_g2_i1	Mono	(A)10	10	495	504	ATGCCTGCCTGCTTGATTCT	60.033	20	CCATGTGTATCAGGCCGGTT	60.107	20	178	388	565	GGTGACGCTCAGTGCTAGTT	60.038	20	CCATGTGTATCAGGCCGGTT	60.107	20	251	315	565	CATGCCTGCCTGCTTGATTC	59.898	20	CCATGTGTATCAGGCCGGTT	60.107	20	179	387	565
TRINITY_DN105991_c0_g1_i1	Mono	(G)12	12	1	12
TRINITY_DN106041_c0_g2_i1	Tri	(GCT)5	15	61	75	CGGAGCAGTAGACGACGG	59.596	18	GCCTATTTCACCACTCCCCC	60.107	20	232	3	234	CGGAGCAGTAGACGACGG	59.596	18	TGCGCTGCTGGTAGATGAAT	59.821	20	143	3	145	CGGAGCAGTAGACGACGG	59.596	18	ATGCGCTGCTGGTAGATGAA	59.821	20	144	3	146
TRINITY_DN106046_c0_g1_i1	Di	(GA)7	14	152	165	CCCAACGTAGCGACAAAACC	59.764	20	GCTACCAGCCGAAGCAAATC	59.621	20	134	61	194	CCCCAACGTAGCGACAAAAC	59.764	20	GCTACCAGCCGAAGCAAATC	59.621	20	135	60	194	CCCAACGTAGCGACAAAACC	59.764	20	TTCCTTCTCCGTGGCTACCA	60.543	20	147	61	207
TRINITY_DN106091_c0_g1_i1	Mono	(A)11	11	37	47	GCACTCCGAGTTAACAAAAGGT	59.123	22	TGAGAAGGAGGGGATGAGGG	60.031	20	240	0	239	GCACTCCGAGTTAACAAAAGGT	59.123	22	ACGAACAGACAAGGGAGCAG	59.966	20	131	0	130	GCACTCCGAGTTAACAAAAGGT	59.123	22	CGAACAAACTGCCGAACCTG	60.041	20	270	0	269
TRINITY_DN106110_c0_g1_i1	Tri	(CTC)5	15	209	223	CCTCACGCCTGTCTACATCC	59.897	20	GTGGTTTGTCGGCTGAGAGA	59.966	20	176	177	352	CCTCACGCCTGTCTACATCC	59.897	20	TTGATGATGGGGTGGTGTGG	59.961	20	262	177	438	CCTCACGCCTGTCTACATCC	59.897	20	AAAGGTGGTTTGTCGGCTGA	60.107	20	180	177	356
TRINITY_DN106112_c0_g2_i1	Mono	(C)11	11	83	93	CCCCCAACATGGAATCAACT	57.764	20	GAACCTCCTACTCAGTGGCG	59.826	20	149	11	159	CCCCCAACATGGAATCAACT	57.764	20	CGAACCTCCTACTCAGTGGC	59.826	20	150	11	160	CCCCCAACATGGAATCAACT	57.764	20	GCGAACCTCCTACTCAGTGG	59.826	20	151	11	161
TRINITY_DN106131_c0_g2_i1	Tri	(TGC)5	15	56	70	CAGTGTCTCCACCAACCGTT	60.179	20	CTCCCCTAGGACGACCTACC	60.179	20	195	11	205	CAGTGTCTCCACCAACCGTT	60.179	20	ATGTAGTCGGATGCGCGAAA	60.179	20	163	11	173	CAGTGTCTCCACCAACCGTT	60.179	20	TTGTAGAGTGCTTCCTCGGC	59.753	20	242	11	252
TRINITY_DN106155_c0_g1_i1	Mono	(C)11	11	232	242	CTTCGGCATCAAATAGCGCC	60.041	20	GTGTGAGAGAGAGAGGGAGAGA	59.761	22	202	69	270	GATGTGGAGAGGAGCAGTCG	59.898	20	GTGTGAGAGAGAGAGGGAGAGA	59.761	22	180	91	270	CGATGTGGAGAGGAGCAGTC	59.898	20	GTGTGAGAGAGAGAGGGAGAGA	59.761	22	181	90	270
TRINITY_DN106202_c0_g1_i1	Tri	(CTT)5	15	165	179	TAAATAGGCGTGGATCGGGC	59.966	20	TTTGGCATCTGCTCCAACCT	59.887	20	261	5	265	CTACTGCGAGCGGAGAACTT	59.829	20	CTGGCTTCAGATGAGTGGCA	60.036	20	256	132	387	CTACTGCGAGCGGAGAACTT	59.829	20	GAGTGGGATCACCTGGCTTC	60.107	20	268	132	399
TRINITY_DN106218_c0_g1_i1	Di	(GT)6	12	20	31
TRINITY_DN106224_c0_g1_i1	Tri	(GAG)5	15	164	178	GCGGTGCTACAAGATCCAGT	60.108	20	CCTCCTCCTCCTCTTCCC	57.282	18	134	66	199	GAGCGGTGCTACAAGATCCA	59.824	20	CCTCCTCCTCCTCTTCCC	57.282	18	136	64	199	AGCGGTGCTACAAGATCCAG	59.823	20	CCTCCTCCTCCTCTTCCC	57.282	18	135	65	199
TRINITY_DN106248_c0_g1_i1	Mono	(G)12	12	73	84	ATGGAGCAGGCAACACCATG	60.969	20	TGGCGGAGTACAACCTCAAC	59.966	20	253	13	265	CATGGAGCAGGCAACACCAT	60.969	20	TGGCGGAGTACAACCTCAAC	59.966	20	254	12	265	ATGGAGCAGGCAACACCATG	60.969	20	GGATCTGGCGGAGTACAACC	60.179	20	258	13	270
TRINITY_DN106260_c0_g1_i1	Mono	(C)11	11	156	166	ACTGAAGTGCACCATCGGAG	60.037	20	CCGGAGTTGCTGTTGACCTT	60.535	20	191	6	196	ATGCCACTGAAGTGCACCAT	60.251	20	CCGGAGTTGCTGTTGACCTT	60.535	20	196	1	196	CACTGAAGTGCACCATCGGA	60.321	20	CCGGAGTTGCTGTTGACCTT	60.535	20	192	5	196
TRINITY_DN106262_c0_g1_i1	Mono	(G)10	10	1	10
TRINITY_DN1063_c0_g2_i1	Mono	(A)10	10	193	202	TTCGGCGTCATGGTTCTTGA	59.966	20	CAGGTTTTCGCCCGGTTTTT	59.897	20	224	14	237	GCGGTATGTGCTTGCTGTTT	59.759	20	AGCTGGTGTTCATGCATGGA	59.961	20	245	98	342	GCGGTATGTGCTTGCTGTTT	59.759	20	CAGGTTTTCGCCCGGTTTTT	59.897	20	140	98	237
TRINITY_DN106330_c0_g1_i1	Mono	(T)10	10	166	175	AAGGAAGGGGATCGTGGAGA	59.957	20	TCATCTCACGTTGTCCCACG	60.039	20	154	50	203	AGAAGGAAGGGGATCGTGGA	59.957	20	TCATCTCACGTTGTCCCACG	60.039	20	156	48	203	AAGGGGATCGTGGAGAGGTT	60.253	20	TCATCTCACGTTGTCCCACG	60.039	20	150	54	203
TRINITY_DN106331_c0_g1_i1	Mono	(G)16	16	1	16
TRINITY_DN106331_c0_g1_i1	Mono	(G)10	10	236	245
TRINITY_DN106341_c0_g1_i1	Mono	(G)14	14	1	14
TRINITY_DN106342_c0_g1_i1	Mono	(C)10	10	148	157	TCGAAATGGACAGCACACGA	59.967	20	AGAACTCCTCCAAAAGCCGG	59.963	20	202	46	247	GTGGAACATAGCCCCTTCCC	60.107	20	AGAACTCCTCCAAAAGCCGG	59.963	20	137	111	247	GGTGGAACATAGCCCCTTCC	60.107	20	AGAACTCCTCCAAAAGCCGG	59.963	20	138	110	247
TRINITY_DN106351_c0_g1_i1	Mono	(A)10	10	507	516	ACGGTTAAAAGGGCTGCTGA	59.89	20	CCCAAGCAATTTTCCAGAACGT	59.964	22	201	358	558	AACTTTCCCCACACCCTGTC	59.815	20	CCCAAGCAATTTTCCAGAACGT	59.964	22	231	328	558	CACGGTTAAAAGGGCTGCTG	59.759	20	CCCAAGCAATTTTCCAGAACGT	59.964	22	202	357	558
TRINITY_DN106395_c0_g1_i1	Mono	(T)10	10	316	325	CGGCTACATGCGCATAAGGA	60.6	20	GCGATGGAGACTGAATTGAGC	59.403	21	253	129	381	ACCTTGACCAGTTGACCTGAC	59.859	21	GCGATGGAGACTGAATTGAGC	59.403	21	100	282	381	GCGGCTACATGCGCATAAG	59.795	19	GCGATGGAGACTGAATTGAGC	59.403	21	254	128	381
TRINITY_DN106399_c0_g1_i1	Tri	(GGC)5	15	150	164	GCATCGTGCTCTGTGCTTG	59.866	19	ATCCTGGACCAGCTTCCCTC	60.985	20	143	77	219	GGCAGTCTCGGCATCATCA	59.855	19	ATCCTGGACCAGCTTCCCTC	60.985	20	102	118	219	GCAGTCTCGGCATCATCACC	61.157	20	ATCCTGGACCAGCTTCCCTC	60.985	20	101	119	219
TRINITY_DN106414_c0_g1_i1	Tri	(TTG)7	21	11	31
TRINITY_DN106428_c0_g2_i1	Mono	(T)12	12	481	492	TTCGTAGGTCTCCTCCGTGT	59.963	20	AGATCTGGTTCCTGTTGGCG	60.036	20	181	370	550	GCAAGCAGTTCAGGTTCAGC	60.04	20	AGATCTGGTTCCTGTTGGCG	60.036	20	109	442	550	AGCTGGTTCGTAGGTCTCCT	59.96	20	AGATCTGGTTCCTGTTGGCG	60.036	20	187	364	550
TRINITY_DN10648_c0_g1_i1	Mono	(C)10	10	217	226	CGGGTGGCAAGGTTCTTTTG	59.968	20	ACTCGACCTGTAGTAGATCCA	57.072	21	170	88	257	CGGGTGGCAAGGTTCTTTTG	59.968	20	CAACTCGACCTGTAGTAGATCCA	59.054	23	172	88	259	CGGGTGGCAAGGTTCTTTTG	59.968	20	ACAACTCGACCTGTAGTAGATCC	59.053	23	173	88	260
TRINITY_DN106483_c0_g1_i1	Mono	(G)22	22	1	22
TRINITY_DN106498_c0_g1_i1	Tetra	(CTAT)7	28	312	339
TRINITY_DN106544_c0_g1_i1	Mono	(C)10	10	65	74	TCCTGACCAGATTGTTGCCC	59.962	20	TTTTCCTGGCCAAGTCCCAC	60.469	20	106	9	114	TCCTGACCAGATTGTTGCCC	59.962	20	GTTTTCCTGGCCAAGTCCCA	60.469	20	107	9	115	TCCTGACCAGATTGTTGCCC	59.962	20	CAACAGTTGGAGGCAAGAGC	59.405	20	202	9	210
TRINITY_DN106561_c0_g1_i1	Tri	(GGA)5	15	393	407	GAAGGAGGATGAGGTTGGCC	60.107	20	ACGGAGTTCCAAAGCGACAT	59.965	20	116	338	453	GGAAGGAGGATGAGGTTGGC	60.107	20	ACGGAGTTCCAAAGCGACAT	59.965	20	117	337	453	GGCCCCTCGATGTTGATGAA	60.107	20	ACGGAGTTCCAAAGCGACAT	59.965	20	100	354	453
TRINITY_DN106606_c0_g1_i1	Mono	(G)11	11	7	17
TRINITY_DN106609_c0_g1_i1	Mono	(G)11	11	2	12
TRINITY_DN10664_c0_g1_i1	Mono	(T)10	10	84	93	GTGCAGAATTGGACACATATGT	57.029	22	AATGCGAACCGAATTGCAGG	59.829	20	254	8	261	GTGCAGAATTGGACACATATGT	57.029	22	AGCTTGCCCAAAGTGATGGT	60.179	20	140	8	147	GTGCAGAATTGGACACATATGT	57.029	22	TTACCCAGCTTGCCCAAAGT	59.813	20	146	8	153
TRINITY_DN10664_c0_g2_i1	Mono	(T)10	10	84	93	GTGCAGAATTGGACACATATGT	57.029	22	AATGCGAACCGAATTGCAGG	59.829	20	175	8	182	GTGCAGAATTGGACACATATGT	57.029	22	AGCTTGCCCAAAGTGATGGT	60.179	20	140	8	147	GTGCAGAATTGGACACATATGT	57.029	22	CAGCTTGCCCAAAGTGATGG	59.754	20	141	8	148
TRINITY_DN106680_c0_g1_i1	Tri	(AGG)6	18	34	51	TGGACATGGAAGACGTGGAG	59.392	20	AAGACGTCCACCATGGCAAA	60.179	20	106	9	114	TGGACATGGAAGACGTGGAG	59.392	20	CCACCTCGAACTCCGCTAAG	60.179	20	123	9	131	TGGACATGGAAGACGTGGAG	59.392	20	AACTCCGCTAAGACGTCCAC	59.757	20	115	9	123
TRINITY_DN106689_c0_g1_i1	Mono	(T)10	10	79	88	GAAACCGGGAGAGCTGTCTG	60.39	20	CGACGCCGTGTGTGTATAGA	59.903	20	217	21	237	GAAACCGGGAGAGCTGTCTG	60.39	20	TCGACGCCGTGTGTGTATAG	59.903	20	218	21	238	GAAACCGGGAGAGCTGTCTG	60.39	20	CTCGACGCCGTGTGTGTATA	59.903	20	219	21	239
TRINITY_DN106724_c0_g1_i1	Di	(CA)7	14	60	73	TGCTCCCTTGAGAAAGTGCA	59.526	20	TTCTGGGCCGTCCGATTATG	59.894	20	170	7	176	GCTTGCTTGCTCCCTTGAGA	60.607	20	TTCTGGGCCGTCCGATTATG	59.894	20	177	0	176	TGCTCCCTTGAGAAAGTGCA	59.526	20	CTATTCTGGGCCGTCCGATT	59.607	20	173	7	179
TRINITY_DN106755_c0_g2_i1	Mono	(A)10	10	141	150	ATCGGTGGGAGAGATCGGAA	60.106	20	ATCGTCCCTGCCTACTCGT	60.077	19	124	65	188	ATCGGTGGGAGAGATCGGAA	60.106	20	GATCGTCCCTGCCTACTCGT	61.102	20	125	65	189	ATCGGTGGGAGAGATCGGAA	60.106	20	CTGCCTACTCGTGCTCACC	60.154	19	117	65	181
TRINITY_DN106817_c0_g1_i1	Tri	(TGC)5	15	216	230	GAGGGCCATGCAACAAAGTG	60.038	20	CTCAGCCGCTATGATGGGTT	59.893	20	177	165	341	GAGGGCCATGCAACAAAGTG	60.038	20	AACTCAGCCGCTATGATGGG	59.893	20	179	165	343	GAGGGCCATGCAACAAAGTG	60.038	20	CCGGAGCACCTGCAGAATAA	60.108	20	145	165	309
TRINITY_DN106820_c0_g1_i1	Di	(AC)6	12	59	70	CAAGGAGGCGGTTAAGAGCA	60.036	20	AACCCCTCCACGACCAATTC	59.962	20	237	8	244	CAAGGAGGCGGTTAAGAGCA	60.036	20	GAACCCCTCCACGACCAATT	59.962	20	238	8	245	CAAGGAGGCGGTTAAGAGCA	60.036	20	GGTAGGCAATTTGTGGGGGA	59.96	20	142	8	149
TRINITY_DN106850_c0_g1_i1	Di	(CT)7	14	131	144	GTTGCTGCAATCATCGACCC	59.901	20	CCGTCATTCTCAGCCCTTGT	60.036	20	276	101	376	ATGGGGAAATGCACGAGTGT	59.962	20	ATAATCCAGGCACACGGTGG	60.107	20	267	8	274	GTTGCTGCAATCATCGACCC	59.901	20	ATAATCCAGGCACACGGTGG	60.107	20	174	101	274
TRINITY_DN106893_c0_g1_i1	Di	(GA)9	18	49	66	GCTGCCTCGATTCCTCTCAG	60.249	20	GGCAGTGAGGGAGAGACCTA	60.033	20	162	25	186	GCTGCCTCGATTCCTCTCAG	60.249	20	GAGAGACCTAGCCCTCTCCC	60.179	20	152	25	176	GCTGCCTCGATTCCTCTCAG	60.249	20	GGAGAGACCTAGCCCTCTCC	60.179	20	153	25	177
TRINITY_DN106938_c0_g1_i1	Mono	(T)11	11	290	300	TGTCCTTCTTGAACCGGAGC	59.965	20	CGAGATGAAGAGGCCGGG	59.581	18	259	77	335	ATCGAACTCCCGTGCATGTT	60.036	20	CGAGATGAAGAGGCCGGG	59.581	18	225	111	335	CAAAGATGGTGCCGGTGTTG	60.039	20	CGAGATGAAGAGGCCGGG	59.581	18	114	222	335
TRINITY_DN106938_c0_g2_i1	Mono	(T)11	11	482	492	ATCGAACTCCCGTGCATGTT	60.036	20	CGAGATGAAGAGGCCGGG	59.581	18	225	303	527	CAAAGATGGTGCCGGTGTTG	60.039	20	CGAGATGAAGAGGCCGGG	59.581	18	114	414	527	GGATAGACGACCCCACCTCT	60.106	20	CGAGATGAAGAGGCCGGG	59.581	18	200	328	527
TRINITY_DN106938_c0_g2_i1	Tetra	(TACG)5	20	119	138	CGGAGGGAGAGGGAGATGAA	60.106	20	AACATGCACGGGAGTTCGAT	60.036	20	254	69	322	CGGAGGGAGAGGGAGATGAA	60.106	20	GAGGTGGGGTCGTCTATCCT	60.106	20	278	69	346	CGGAGGGAGAGGGAGATGAA	60.106	20	AGAGGTGGGGTCGTCTATCC	60.106	20	279	69	347
TRINITY_DN106974_c0_g1_i1	Tri	(CTT)5	15	97	111	CCCTCAGGATGATGGGCAC	59.85	19	AGGAAGTGGGTTGTGCCAAA	60.033	20	168	59	226	CCCTCAGGATGATGGGCAC	59.85	19	GGAAGTGGGTTGTGCCAAAC	59.896	20	167	59	225	GCTGCCCTCAGGATGATGG	60.228	19	AGGAAGTGGGTTGTGCCAAA	60.033	20	172	55	226
TRINITY_DN106985_c0_g1_i1	Mono	(A)10	10	41	50	AGACGACTGATAGAATAGAAAAGGTGA	59.66	27	CACCAAGGACGATGGAGCTT	60.036	20	176	8	183	TCAGACGACTGATAGAATAGAAAAGGT	59.66	27	CACCAAGGACGATGGAGCTT	60.036	20	178	6	183	ACGACTGATAGAATAGAAAAGGTGA	57.594	25	CACCAAGGACGATGGAGCTT	60.036	20	174	10	183
TRINITY_DN106989_c0_g1_i1	Tri	(TGG)6	18	198	215	CAGGCCATGTCGCAACATTC	60.179	20	CAGCTGGTCATTTGGCCCTA	60.034	20	265	81	345	GCCATGTCGCAACATTCCAA	59.757	20	CAGCTGGTCATTTGGCCCTA	60.034	20	262	84	345	CCGTATCAGTGCCTCAGTGG	60.179	20	GCCGGCCTTGATCTGTATCA	59.893	20	254	12	265
TRINITY_DN106989_c0_g2_i1	Mono	(A)10	10	71	80	AATGCAATGCCAGAGCTCCT	60.033	20	GCCGGCCTTGATCTGTATCA	59.893	20	254	28	281	CTGGCCCTCTGACGAGATTC	59.896	20	GCCGGCCTTGATCTGTATCA	59.893	20	236	46	281	AATGCAATGCCAGAGCTCCT	60.033	20	CCACCACCACCACCAGTTAG	60.251	20	200	28	227
TRINITY_DN106989_c0_g2_i1	Tri	(TGG)6	18	214	231	AATGCAATGCCAGAGCTCCT	60.033	20	GCCGGCCTTGATCTGTATCA	59.893	20	254	28	281	CTGGCCCTCTGACGAGATTC	59.896	20	GCCGGCCTTGATCTGTATCA	59.893	20	236	46	281	CAGGCCATGTCGCAACATTC	60.179	20	CAGCTGGTCATTTGGCCCTA	60.034	20	265	97	361
TRINITY_DN107081_c0_g1_i1	Di	(TG)6	12	32	43	AGGAAATAAACCACGAGTGTGT	57.919	22	TCCGGTCTTCTCTGGATCGT	60.034	20	215	3	217	AGGAAATAAACCACGAGTGTGT	57.919	22	AGCTAACAACACGTAGCGCT	60.039	20	275	3	277	AGGAAATAAACCACGAGTGTGT	57.919	22	GTCCGCAAAACCTAATCGCC	59.902	20	181	3	183
TRINITY_DN107081_c1_g1_i1	Di	(GT)7	14	28	41	TTCATGGCCGTGTCTGTGTC	60.603	20	GGCGATCTGGTCTTCTCTCG	59.97	20	214	3	216	TTCATGGCCGTGTCTGTGTC	60.603	20	CCGGCTCGAACTAGACTCAC	59.901	20	100	3	102	TTCATGGCCGTGTCTGTGTC	60.603	20	ACAATACCTAGCGCTCACGG	59.898	20	264	3	266
TRINITY_DN107101_c0_g1_i1	Di	(AC)7	14	153	166	CCGCCACCTACCTTGCATAT	59.891	20	CAGTGTGGTCAGTAGTGCGT	59.968	20	181	113	293	CCGCCACCTACCTTGCATAT	59.891	20	AGAGCAGCCAAAGACATCCC	60.035	20	218	113	330	CCGCCACCTACCTTGCATAT	59.891	20	CGGATTAACCTGCATCCCGA	59.894	20	112	113	224
TRINITY_DN107232_c0_g1_i1	Tri	(CGG)5	15	127	141	AAAACATTGCGGTCACGACG	60.042	20	ATCGCTTGTCATGGCAGTGA	60.036	20	108	89	196	AAAACATTGCGGTCACGACG	60.042	20	CTTCGAGAGACTGAGCGGTG	60.179	20	145	89	233	AAAACATTGCGGTCACGACG	60.042	20	CACCTTCGAGAGACTGAGCG	60.179	20	148	89	236
TRINITY_DN107257_c0_g1_i1	Mono	(A)10	10	393	402	GCGAATGTGCACCTATTCGG	59.695	20	CAGGACCGAGAAAAACCGGA	59.966	20	197	275	471	GGCGAATGTGCACCTATTCG	59.695	20	CAGGACCGAGAAAAACCGGA	59.966	20	198	274	471	AGACGATGGGCTTTTGGACC	60.323	20	CAGGACCGAGAAAAACCGGA	59.966	20	146	326	471
TRINITY_DN107260_c0_g1_i1	Mono	(T)10	10	155	164	TGCACAACGAAAATGGGTGT	58.893	20	TCCGGGCTCTGTTCCTACTT	60.252	20	197	36	232	TGCACAACGAAAATGGGTGT	58.893	20	AACTCCGGGCTCTGTTCCTA	60.252	20	200	36	235	TGGGTGTACAGGTAGCATTGG	59.719	21	GGGAGTGAGTGGGCGAATAG	59.895	20	278	49	326
TRINITY_DN107260_c0_g1_i1	Tri	(GCC)5	15	691	705
TRINITY_DN107260_c0_g2_i1	Tri	(GCC)5	15	605	619
TRINITY_DN107297_c0_g1_i1	Tri	(GAA)14	42	376	417
TRINITY_DN107306_c0_g1_i1	Mono	(G)12	12	1	12
TRINITY_DN107410_c0_g2_i1	Tri	(GGA)5	15	3	17
TRINITY_DN107419_c0_g1_i1	Tetra	(CGCA)5	20	249	268	CCCATTTGCCCAGATCGCTA	60.179	20	ATGTCTGCTACCGACTCCCT	60.033	20	278	77	354	CACCACGACATGCCCATTTG	60.109	20	ATCAGAGCAAGCGAGGGATG	59.894	20	254	65	318	CACCACGACATGCCCATTTG	60.109	20	CATCAGAGCAAGCGAGGGAT	59.894	20	255	65	319
TRINITY_DN107439_c0_g1_i1	Mono	(A)10	10	169	178	ATCAGGTGTGCATCAGGGTG	60.035	20	TCGAAGACCGATCCCCCAG	60.757	19	172	65	236	CATCAGGTGTGCATCAGGGT	60.035	20	TCGAAGACCGATCCCCCAG	60.757	19	173	64	236	GTAGCCCATCAGGTGTGCAT	60.107	20	TCGAAGACCGATCCCCCAG	60.757	19	179	58	236
TRINITY_DN107469_c0_g1_i1	Mono	(A)10	10	40	49	ATATGAAATGGGCAGGGCAC	58.292	20	GGTGGAGCGTCAGACAGAAA	59.966	20	227	3	229	ATATGAAATGGGCAGGGCAC	58.292	20	GACTTTGGTGGAGCGTCAGA	59.966	20	233	3	235	ATATGAAATGGGCAGGGCAC	58.292	20	CGTTTGCGACTTTGGTGGAG	60.041	20	240	3	242
TRINITY_DN107475_c0_g1_i1	Mono	(T)11	11	158	168	AGACCTCCTATTGGACGCCT	60.032	20	ACTAGGTTTTGAATATTTAGCTCCGT	58.664	26	156	81	236	ACAAGCTTGACGGTACCCTG	59.965	20	ACTAGGTTTTGAATATTTAGCTCCGT	58.664	26	210	27	236	GACCTCCTATTGGACGCCTG	59.895	20	ACTAGGTTTTGAATATTTAGCTCCGT	58.664	26	155	82	236
TRINITY_DN107501_c0_g1_i1	Mono	(A)10	10	159	168	CAGTGGCGAGTCCAGTAGTG	60.109	20	ATTCCTGTGGGCTGATGGTG	60.034	20	144	100	243	AGGCTTCATAGGGCTTCAGC	59.818	20	ATTCCTGTGGGCTGATGGTG	60.034	20	124	120	243	CAGTGGCGAGTCCAGTAGTG	60.109	20	GTTCGAGAGATTGGGCTGCT	60.108	20	113	100	212
TRINITY_DN107530_c0_g1_i1	Mono	(C)11	11	58	68	GAGCTTGTCCAACCAGTCGA	59.966	20	AGCCAGGCACTCAACAATGA	59.889	20	124	31	154	AGAGCTTGTCCAACCAGTCG	59.966	20	AGCCAGGCACTCAACAATGA	59.889	20	125	30	154	GAGCTTGTCCAACCAGTCGA	59.966	20	CAGCCAGGCACTCAACAATG	59.757	20	125	31	155
TRINITY_DN107542_c0_g1_i1	Tri	(TGC)7	21	172	192
TRINITY_DN107564_c0_g1_i1	Di	(AG)6	12	3	14
TRINITY_DN107567_c0_g1_i1	Di	(GA)7	14	3	16
TRINITY_DN107567_c0_g1_i1	Di	(AC)6	12	342	353	CAGAGCTGGGCATCATGGAT	59.889	20	CCCCTCACTGGTTCTTGCTT	59.889	20	207	173	379	GCCTACCAACTTCGCGACTA	59.828	20	CCCCTCACTGGTTCTTGCTT	59.889	20	139	241	379	ATCTGCCTACCAACTTCGCG	60.46	20	CCCCTCACTGGTTCTTGCTT	59.889	20	143	237	379
TRINITY_DN107567_c0_g2_i1	Di	(AC)6	12	186	197	CAGTCTGCCTGCCAATTTCG	59.83	20	CCCCTCACTGGTTCTTGCTT	59.889	20	145	79	223	GACATCAGTCTGCCTGCCAA	60.322	20	CCCCTCACTGGTTCTTGCTT	59.889	20	150	74	223	ACATCAGTCTGCCTGCCAAT	59.669	20	CCCCTCACTGGTTCTTGCTT	59.889	20	149	75	223
TRINITY_DN10758_c0_g2_i1	Mono	(A)11	11	696	706	ATGATGATGCAGAGGTCGGG	59.604	20	GGCTGTTAAAGAAGGGTTGCG	60.069	21	126	658	783	ATGATGATGCAGAGGTCGGG	59.604	20	AGAAGGGTTGCGACTACCTT	58.651	20	117	658	774	ATGATGATGCAGAGGTCGGG	59.604	20	AAGAAGGGTTGCGACTACCT	58.651	20	118	658	775
TRINITY_DN107674_c0_g2_i1	Mono	(T)11	11	73	83	ATTCGTTTGTGGGCATCGTG	59.479	20	ACCGGTAGTTTGCTGCAGTT	60.179	20	181	47	227	ATTCGTTTGTGGGCATCGTG	59.479	20	TGTACCGGTAGTTTGCTGCA	59.607	20	184	47	230	TTCGTTTGTGGGCATCGTGT	60.816	20	ACCGGTAGTTTGCTGCAGTT	60.179	20	180	48	227
TRINITY_DN107702_c0_g1_i1	Tri	(TCC)5	15	29	43
TRINITY_DN107704_c0_g1_i1	Mono	(T)10	10	160	169	TTCACATGCAGAGAGGGCAC	60.322	20	CGTGAGTGGCTAGCTGTTCA	60.038	20	188	17	204	CACATGCAGAGAGGGCACTT	60.322	20	CGTGAGTGGCTAGCTGTTCA	60.038	20	186	19	204	TTTCACATGCAGAGAGGGCA	59.599	20	CGTGAGTGGCTAGCTGTTCA	60.038	20	189	16	204
TRINITY_DN107725_c0_g1_i1	Tri	(CGC)5	15	155	169	AGAGCTAACGCGCACATTCT	60.109	20	CCACTCCACCCATGACCAAA	59.888	20	120	100	219	AGAGCTAACGCGCACATTCT	60.109	20	ATGACCAAACTACCTCCCGC	59.748	20	109	100	208	AGAGCTAACGCGCACATTCT	60.109	20	AAACATCCTTCCCCTCGTGC	60.323	20	159	100	258
TRINITY_DN107728_c1_g1_i1	Di	(TA)8	16	214	229
TRINITY_DN107731_c0_g2_i1	Di	(AG)6	12	192	203	GCTGCTACTGCTAATGTGTGC	59.937	21	CTCTTCTCCATGGTGACGCC	60.461	20	183	58	240	CTAATGTGTGCTTCTGCTGCC	59.868	21	CTCTTCTCCATGGTGACGCC	60.461	20	173	68	240	TAATGTGTGCTTCTGCTGCC	58.832	20	CTCTTCTCCATGGTGACGCC	60.461	20	172	69	240
TRINITY_DN10777_c0_g1_i1	Mono	(A)11	11	36	46	CACGATCTCATGTCTTACAACCA	58.506	23	TTGTGCGATGATGTGGCATG	59.547	20	220	0	219	CACGATCTCATGTCTTACAACCA	58.506	23	GTTGTGCGATGATGTGGCAT	59.547	20	221	0	220	CACGATCTCATGTCTTACAACCA	58.506	23	ATGTTGTGCGATGATGTGGC	59.547	20	223	0	222
TRINITY_DN107791_c0_g1_i1	Di	(AG)10	20	406	425	GCTTGCAACCTACTCCACCT	59.963	20	CCTTATCCCCTCAATCCTCTCTC	59.162	23	109	344	452	GCTTGCAACCTACTCCACCT	59.963	20	CCTTATCCCCTCAATCCTCTCT	58.132	22	109	344	452	CTCCCGACACCCATCTCATG	59.894	20	CCTTATCCCCTCAATCCTCTCTC	59.162	23	165	288	452
TRINITY_DN107792_c0_g1_i1	Di	(GA)7	14	283	296
TRINITY_DN10785_c0_g1_i1	Mono	(G)19	19	1	19
TRINITY_DN107893_c0_g2_i1	Di	(GA)6	12	1	12
TRINITY_DN107893_c0_g4_i1	Di	(GA)6	12	1	12
TRINITY_DN107923_c0_g2_i1	Di	(AT)7	14	280	293	GTGGCAGTAGTTAAGCGCCT	60.391	20	GCTCATTCAACTGGCTGTCG	59.555	20	252	70	321	AGGTGGCAGTAGTTAAGCGC	60.391	20	GCTCATTCAACTGGCTGTCG	59.555	20	254	68	321	GCGCTTAGTTAGGTGGCAGT	60.391	20	GCTCATTCAACTGGCTGTCG	59.555	20	264	58	321
TRINITY_DN107932_c0_g1_i1	Di	(CT)7	14	140	153	CCCTTTGTAAGCTCTCGCGA	60.109	20	GAGAGGGGTGTCAGAGAGGT	59.96	20	144	60	203	CCCTTTGTAAGCTCTCGCGA	60.109	20	GTTCAGGGGAGAGAGGAGGT	59.958	20	126	60	185	CCCTTTGTAAGCTCTCGCGA	60.109	20	CATGGAGAGGGCAAGAGGAC	59.82	20	174	60	233
TRINITY_DN107941_c0_g1_i1	Mono	(G)20	20	262	281
TRINITY_DN107947_c0_g1_i1	Mono	(A)11	11	147	157	TCCCAAACCATACCAGACGC	60.036	20	GCTGGAGGTTAGGGAGGGTA	60.031	20	158	54	211	ATCCCACGCACATGAGTTGT	59.963	20	GCTGGAGGTTAGGGAGGGTA	60.031	20	208	4	211	TCCCAAACCATACCAGACGC	60.036	20	GGTAGGAGGCGTAGAGGAGT	59.817	20	142	54	195
TRINITY_DN107958_c0_g1_i1	Mono	(C)11	11	408	418	GCAAACCGCTGAAGAAAGCA	59.969	20	GCATCCCCTTTTCCTGAGCT	60.034	20	264	265	528	GCAAACCGCTGAAGAAAGCA	59.969	20	CGGTGCTCTCAGGTTCTTGT	59.966	20	184	265	448	GCAAACCGCTGAAGAAAGCA	59.969	20	ATCCGCATCCCCTTTTCCTG	60.107	20	268	265	532
TRINITY_DN107997_c0_g1_i1	Tri	(GGC)6	18	97	114	TCCGATGAGGTATTCGCCAC	59.612	20	AACGAGTCTCACGCTGGAAC	60.319	20	131	62	192	TCCGATGAGGTATTCGCCAC	59.612	20	AAACGAGTCTCACGCTGGAA	59.612	20	132	62	193	TCCGATGAGGTATTCGCCAC	59.612	20	AAAACGAGTCTCACGCTGGA	59.612	20	133	62	194
TRINITY_DN108011_c0_g1_i1	Mono	(G)10	10	81	90	GTGAACTGCATTGGCGACAG	60.11	20	CAGATCCTCACCGCAACCAT	60.108	20	137	10	146	GTGAACTGCATTGGCGACAG	60.11	20	GATCCTCACCGCAACCATCA	60.108	20	135	10	144	GTGAACTGCATTGGCGACAG	60.11	20	GCGATGCACAACCACTTGAG	60.11	20	202	10	211
TRINITY_DN108033_c0_g1_i1	Di	(AG)8	16	108	123	CGCATGCCCAAGTTCCTTTC	60.109	20	GAGGGAGAGGGAAGTTGTGC	60.036	20	173	30	202	CGCATGCCCAAGTTCCTTTC	60.109	20	GAAGTTGTGCAGGCTAGGGT	59.963	20	163	30	192	CGCATGCCCAAGTTCCTTTC	60.109	20	GGATCGAGGGAGAGGGAAGT	60.106	20	178	30	207
TRINITY_DN108040_c0_g2_i1	Di	(GA)6	12	164	175	GAAGCTCCTCGACATCCTCC	59.612	20	TAGATGCATGAGTCGCGTCC	59.969	20	236	66	301	GGAAGCTCCTCGACATCCTC	59.612	20	TAGATGCATGAGTCGCGTCC	59.969	20	237	65	301	GAAGCTCCTCGACATCCTCC	59.612	20	ACCATCCTCGAACCCGTAGA	60.034	20	162	66	227
TRINITY_DN108067_c0_g2_i1	Tetra	(ATAA)5	20	212	231	GCCTCTGACACTGACGCTAG	60.179	20	TGACCTCCGAGATGAACCCT	59.959	20	255	79	333	GCGACCTCGAGACTTCTGTC	60.179	20	TGACCTCCGAGATGAACCCT	59.959	20	195	139	333	CGATTTTTGCCGCCTCTGAC	60.179	20	TGACCTCCGAGATGAACCCT	59.959	20	266	68	333
TRINITY_DN108071_c0_g1_i1	Tri	(GGA)7	21	41	61	CGGTCGGAGATTGGAGTGG	59.858	19	ACCCCAAAATGAAGCGCAAC	59.967	20	277	11	287	GGTCGGAGATTGGAGTGGC	60.153	19	ACCCCAAAATGAAGCGCAAC	59.967	20	276	12	287	CGGTCGGAGATTGGAGTGG	59.858	19	CGGAACCCTAGCTTCATCCC	59.893	20	113	11	123
TRINITY_DN108078_c0_g1_i1	Di	(CT)6	12	474	485
TRINITY_DN108092_c0_g1_i1	Tri	(TGT)6	18	48	65	TGCTGTTATATTTCTTTAGAGAGGGA	57.681	26	GGGGTTGACCTGTGAGTCTG	59.965	20	216	13	228	TGCTGTTATATTTCTTTAGAGAGGGA	57.681	26	GTGGGGTTGACCTGTGAGTC	60.25	20	218	13	230	TGCTGTTATATTTCTTTAGAGAGGGA	57.681	26	TGGGGTTGACCTGTGAGTCT	60.4	20	217	13	229
TRINITY_DN108107_c0_g2_i1	Tetra	(CCTC)5	20	346	365	AGCGGTCTACTCCACCTAGG	60.107	20	CGCGAGGGAGAAGAATCTGT	59.542	20	229	161	389	CAAAGCAAACACCAGCCCAG	60.25	20	CGCGAGGGAGAAGAATCTGT	59.542	20	141	249	389	CCAGGGGAAACGGAAACCAA	60.468	20	CGCGAGGGAGAAGAATCTGT	59.542	20	114	276	389
TRINITY_DN108119_c0_g1_i1	Tri	(GGC)6	18	39	56	GTAGCGATCCACCCAGCAAC	61.09	20	AATGAGGGAGGCGGAAACTC	59.747	20	188	0	187	GTAGCGATCCACCCAGCAAC	61.09	20	GAATGAGGGAGGCGGAAACT	59.747	20	189	0	188	TAGCGATCCACCCAGCAAC	59.779	19	AATGAGGGAGGCGGAAACTC	59.747	20	187	1	187
TRINITY_DN108148_c0_g2_i1	Compound	(A)13cttag(T)10	28	271	298	GATGCGAGGATTGGGAGGAG	59.965	20	CAACTTCACTGCTTCCGTGC	60.041	20	177	168	344	GAGATGCGAGGATTGGGAGG	59.965	20	CAACTTCACTGCTTCCGTGC	60.041	20	179	166	344	GGAGAGATGCGAGGATTGGG	59.965	20	CAACTTCACTGCTTCCGTGC	60.041	20	182	163	344
TRINITY_DN108176_c0_g1_i1	Tri	(GGT)5	15	194	208	AGCTGGTGGAGGACTAGGAG	60.033	20	CACTATCGTGCCCACCTC	57.164	18	137	93	229	GAGCTGGTGGAGGACTAGGA	60.033	20	CACTATCGTGCCCACCTC	57.164	18	138	92	229	GGAGGAGGATTTGGTGGTGG	60.034	20	CACTATCGTGCCCACCTC	57.164	18	229	1	229
TRINITY_DN108186_c0_g1_i1	Tri	(GAG)5	15	402	416
TRINITY_DN108188_c0_g2_i1	Tri	(CTG)5	15	1	15
TRINITY_DN108195_c0_g1_i1	Mono	(A)11	11	187	197	CCGGGACAACATTTATCTGCG	59.669	21	TTTGGTGCTCTAGGTGGGTC	59.309	20	115	107	221	CCGGGACAACATTTATCTGCG	59.669	21	TTTTGGTGCTCTAGGTGGGTC	59.927	21	116	107	222	CCGGGACAACATTTATCTGCG	59.669	21	CTTTTGGTGCTCTAGGTGGGT	59.926	21	117	107	223
TRINITY_DN108207_c0_g1_i1	Di	(CA)6	12	217	228	CTCGCATCCCTCTTCCATCC	59.965	20	CTTGGCTTCCAGGAGCGAG	60.449	19	202	52	253	CAGGTTGAACTCGCATCCCT	60.036	20	CTTGGCTTCCAGGAGCGAG	60.449	19	211	43	253	GCACAGGTTGAACTCGCATC	59.833	20	CTTGGCTTCCAGGAGCGAG	60.449	19	214	40	253
TRINITY_DN108246_c0_g2_i1	Tri	(GGA)6	18	257	274
TRINITY_DN108316_c0_g1_i1	Mono	(T)10	10	169	178	GGCACTTGCTGGATCTGGAA	60.323	20	CTCTTTCTCGTGGCCGACTC	60.457	20	102	135	236	ACTTGGCACTTGCTGGATCT	59.597	20	TCTCGTGGCCGACTCCTTAT	60.395	20	101	131	231	ACTTGGCACTTGCTGGATCT	59.597	20	CTCTTTCTCGTGGCCGACTC	60.457	20	106	131	236
TRINITY_DN108332_c0_g1_i1	Mono	(T)10	10	163	172	CACGGCTCCAACATCGTTTT	59.409	20	GTACAGATGAACGTCCGCCA	60.109	20	273	54	326	CACGGCTCCAACATCGTTTT	59.409	20	ACAGATGAACGTCCGCCAAA	60.25	20	271	54	324	CGGCTCCAACATCGTTTTCA	59.128	20	GTACAGATGAACGTCCGCCA	60.109	20	271	56	326
TRINITY_DN108341_c0_g1_i1	Mono	(T)10	10	112	121	TTCTTAAGAGCTCCACGCCG	60.109	20	TACTGCAGACCAAGTGGCTG	59.965	20	184	30	213	TTCTTAAGAGCTCCACGCCG	60.109	20	ATTCGGTTGAAGCGACGAGT	60.039	20	232	30	261	CGGCACTACTGCAGGAGTAC	60.179	20	TACTGCAGACCAAGTGGCTG	59.965	20	214	0	213
TRINITY_DN108349_c0_g1_i1	Tri	(TTC)10	30	282	311
TRINITY_DN108349_c0_g1_i2	Tri	(TTC)10	30	288	317
TRINITY_DN108354_c0_g1_i1	Tri	(GCT)5	15	109	123	GCGAGACTACGGATCCGATG	60.11	20	TTTGTCCCTTCTCCAAGCGG	60.251	20	186	11	196	GCGAGACTACGGATCCGATG	60.11	20	CGCCTTTGTCCCTTCTCCAA	60.251	20	190	11	200	GAGACTACGGATCCGATGGC	59.759	20	TTTGTCCCTTCTCCAAGCGG	60.251	20	184	13	196
TRINITY_DN108364_c0_g2_i1	Mono	(G)13	13	1	13
TRINITY_DN108376_c0_g1_i1	Tri	(GCC)5	15	25	39	CTTCCCCACGACAGGCGG	62.76	18	GCATCCTTCAGCTCCTCCTC	59.893	20	124	4	127	CTTCCCCACGACAGGCGG	62.76	18	TTGCATCCTTCAGCTCCTCC	59.746	20	126	4	129	CTTCCCCACGACAGGCGG	62.76	18	CCTTCAGCTCCTCCTCCCTA	59.737	20	120	4	123
TRINITY_DN108381_c1_g1_i1	Mono	(G)13	13	243	255
TRINITY_DN108446_c0_g1_i1	Tri	(CGT)6	18	35	52	GCATCGGCTTCTCTCCTCTC	59.968	20	GATCGTTTGGTATGCACGCG	60.315	20	178	11	188	GCATCGGCTTCTCTCCTCTC	59.968	20	CGATCGTTTGGTATGCACGC	60.315	20	179	11	189	GCATCGGCTTCTCTCCTCTC	59.968	20	GCAAGTTGCATACCACCTCG	59.552	20	197	11	207
TRINITY_DN108459_c0_g1_i1	Di	(GA)6	12	144	155	AAGTAGGAGACGGCTGGGAA	60.252	20	GTCCCGCTCCTTTTCCTTCT	59.675	20	119	81	199	AAGTAGGAGACGGCTGGGAA	60.252	20	CCCGCTCCTTTTCCTTCTCC	60.393	20	117	81	197	AAGTAGGAGACGGCTGGGAA	60.252	20	TCCCGCTCCTTTTCCTTCTC	59.386	20	118	81	198
TRINITY_DN108520_c0_g1_i1	Tri	(GTT)5	15	240	254	GAATCGACTGTTGCTTGGCC	59.831	20	TCCGTTAACTGCATTCGCCT	60.037	20	210	171	380	GGAATCGACTGTTGCTTGGC	59.831	20	TCCGTTAACTGCATTCGCCT	60.037	20	211	170	380	CGGTATGGTCGGGTGAAACT	59.752	20	TCCGTTAACTGCATTCGCCT	60.037	20	255	126	380
TRINITY_DN108544_c0_g1_i1	Tri	(AAG)6	18	1	18
TRINITY_DN108544_c0_g2_i1	Tri	(AAG)6	18	1	18
TRINITY_DN108558_c0_g1_i1	Mono	(G)10	10	122	131	TGGAGGAGTGTTGAGGCAAC	59.891	20	TTTGGCTTGCTGAACATGGC	59.966	20	217	87	303	TGGAGGAGTGTTGAGGCAAC	59.891	20	GCTGTTTGGCTTGCTGAACA	59.897	20	221	87	307	TGGAGGAGTGTTGAGGCAAC	59.891	20	TGCTGTTTGGCTTGCTGAAC	59.897	20	222	87	308
TRINITY_DN108558_c0_g2_i1	Mono	(G)10	10	122	131	GAGGATAGTGCAGCCCAAGG	60.179	20	GAGCCAGACATCTCGTGAGG	59.898	20	134	22	155	GAGGATAGTGCAGCCCAAGG	60.179	20	GGAGCCAGACATCTCGTGAG	59.898	20	135	22	156	AGCTTGAGGATAGTGCAGCC	59.82	20	GAGCCAGACATCTCGTGAGG	59.898	20	139	17	155
TRINITY_DN108561_c0_g1_i1	Di	(GA)8	16	7	22
TRINITY_DN108571_c0_g1_i1	Mono	(G)16	16	605	620
TRINITY_DN108571_c0_g1_i1	Tri	(AAC)16	48	5	52
TRINITY_DN108634_c0_g1_i1	Tri	(GTG)6	18	12	29
TRINITY_DN108673_c0_g1_i1	Di	(GA)8	16	58	73	GGGTTCTAACTAAGACCTACGGT	58.98	23	GTCCAGATCGTCGGTTCCC	59.859	19	159	18	176	GGGTTCTAACTAAGACCTACGGT	58.98	23	CGTCCAGATCGTCGGTTCC	60.227	19	160	18	177	GGGTTCTAACTAAGACCTACGGT	58.98	23	CCGTCCAGATCGTCGGTTC	60.227	19	161	18	178
TRINITY_DN108685_c0_g1_i1	Di	(AG)7	14	103	116	TTTCATGGAGGGGGCGAATC	60.107	20	GTGGCCAAAACCCTAGCTCT	59.962	20	136	73	208	TTTCATGGAGGGGGCGAATC	60.107	20	TTGCTGTGGCCAAAACCCTA	60.106	20	141	73	213	TTTCATGGAGGGGGCGAATC	60.107	20	AGAGAAGTGGTTGCTGCAGG	60.251	20	116	73	188
TRINITY_DN10872_c0_g2_i1	Mono	(C)11	11	152	162	GTGTTGCAATCCCGGTTCAC	60.04	20	TTGACATGACAGTGCCCTCC	59.963	20	142	115	256	ATCCCGGTTCACCAAATGCT	59.96	20	TTGACATGACAGTGCCCTCC	59.963	20	134	123	256	TGAACAAGGCCGGACAACTT	60.107	20	TTGACATGACAGTGCCCTCC	59.963	20	177	80	256
TRINITY_DN108758_c0_g1_i1	Tri	(GGA)6	18	344	361	GACGACCCTGAAGTTCGAGG	60.109	20	CGACACCGTCCACATCACAA	60.599	20	171	214	384	GACGACCCTGAAGTTCGAGG	60.109	20	CGACACCGTCCACATCACA	60.007	19	171	214	384	GCATGAGGATGACGACCCTG	60.532	20	CGACACCGTCCACATCACAA	60.599	20	181	204	384
TRINITY_DN10877_c0_g1_i1	Mono	(T)11	11	159	169	TACTCACACGCCAAGCAGAG	60.038	20	CAGTCACTCTGAAGGCTGCT	59.679	20	217	36	252	CTACTCACACGCCAAGCAGA	60.038	20	CAGTCACTCTGAAGGCTGCT	59.679	20	218	35	252	TACTCACACGCCAAGCAGAG	60.038	20	TGGGATCTTGCACTGTGAGC	60.322	20	250	36	285
TRINITY_DN10878_c0_g1_i1	Mono	(T)11	11	230	240	ACGGCGTTGAACACATGTTG	59.971	20	GTCGACCACCTACAGCTGAA	59.398	20	134	180	313	CAACGGCGTTGAACACATGT	59.971	20	GTCGACCACCTACAGCTGAA	59.398	20	136	178	313	CCTCATCATCTTTCGGCCGA	59.895	20	GTCGACCACCTACAGCTGAA	59.398	20	272	42	313
TRINITY_DN10879_c0_g1_i1	Tri	(GAG)5	15	137	151	ACAGCTTTCTTCATTGCGCG	60.11	20	CTACGAGGATTGGCTGGGC	60.228	19	220	50	269	GCACCACTCGACAGCTTTCT	60.601	20	CTACGAGGATTGGCTGGGC	60.228	19	230	40	269	TGCACCACTCGACAGCTTTC	60.88	20	CTACGAGGATTGGCTGGGC	60.228	19	231	39	269
TRINITY_DN108792_c0_g2_i1	Tri	(CAG)6	18	158	175
TRINITY_DN108796_c0_g1_i1	Mono	(T)10	10	348	357
TRINITY_DN1088_c1_g1_i1	Di	(TA)10	20	199	218
TRINITY_DN108804_c0_g1_i1	Mono	(A)12	12	1	12
TRINITY_DN108815_c0_g1_i1	Di	(GA)6	12	56	67	TATACGTGAGGTCGACGGGT	60.108	20	GATGATTGTGGTGCGTACGC	59.974	20	133	14	146	TATACGTGAGGTCGACGGGT	60.108	20	TTTAGGCCGCCGTGATGATT	60.107	20	146	14	159	TATACGTGAGGTCGACGGGT	60.108	20	TTTTAGGCCGCCGTGATGAT	60.107	20	147	14	160
TRINITY_DN108820_c0_g1_i1	Mono	(T)12	12	166	177	ACACGAAGGACACACAACCA	59.749	20	ACGAACGTATCCGATCGAGC	60.041	20	137	121	257	ACACGAAGGACACACAACCA	59.749	20	GCCCATCTTTCTCGCTCTGT	60.108	20	119	121	239	ACACGAAGGACACACAACCA	59.749	20	ATAGTGGACGCAGAAGCTGG	59.823	20	172	121	292
TRINITY_DN10893_c0_g1_i1	Mono	(A)10	10	200	209	ATGAGCTTGCTGCCTATGCT	59.817	20	GTCCCTGGATCAAGGACTGC	60.107	20	182	65	246	ATGAGCTTGCTGCCTATGCT	59.817	20	CAGTTGGACGTCCCTGGATC	60.108	20	191	65	255	ATGAGCTTGCTGCCTATGCT	59.817	20	GACGTCCCTGGATCAAGGAC	59.824	20	185	65	249
TRINITY_DN108937_c0_g1_i1	Di	(GA)9	18	25	42
TRINITY_DN108945_c0_g2_i1	Mono	(T)12	12	412	423	TTGCTTCGGTGGAGCTCAAT	59.963	20	TGACCAATAAACTCTTACCGCCA	59.992	23	222	280	501	ATGGCACGTGTTGATCGGAT	60.108	20	TGACCAATAAACTCTTACCGCCA	59.992	23	204	298	501	GAGCTCAATGGCACGTGTTG	60.11	20	TGACCAATAAACTCTTACCGCCA	59.992	23	211	291	501
TRINITY_DN108987_c0_g1_i1	Tri	(GCG)6	18	193	210
TRINITY_DN109030_c0_g2_i1	Compound	(T)13gaaatttcgcacaccattaaacgtatgtcaaattacaacacggaatcgcaaaaaccc(AG)9	88	367	454	TGCTGATCCGTTCGTTTGGA	59.966	20	AAGTGGTGAGGATGGCGTTT	59.89	20	236	290	525	TCTGCTCTGCTGATCCGTTC	59.826	20	AAGTGGTGAGGATGGCGTTT	59.89	20	243	283	525	TGCTGATCCGTTCGTTTGGA	59.966	20	TGAGGATGGCGTTTGCAGAA	60.251	20	230	290	519
TRINITY_DN109042_c0_g1_i1	Tri	(GTT)5	15	1	15
TRINITY_DN109065_c0_g1_i1	Di	(TA)6	12	267	278	CGGCTCCTCCTCCATCTTTG	60.179	20	AGTAGTTTGTCTCGTCTTCGCT	59.447	22	128	176	303	TCGGCTCCTCCTCCATCTTT	60.326	20	AGTAGTTTGTCTCGTCTTCGCT	59.447	22	129	175	303	TCTTTGTTTCCGTGTGCGTG	59.625	20	AGTAGTTTGTCTCGTCTTCGCT	59.447	22	114	190	303
TRINITY_DN109065_c0_g2_i1	Di	(TA)6	12	336	347	CGGCTCCTCCTCCATCTTTG	60.179	20	AGTAGTTTGTCTCGTCTTCGCT	59.447	22	128	245	372	AGAATTGACCACCTCTCCGC	59.749	20	AGTAGTTTGTCTCGTCTTCGCT	59.447	22	214	159	372	TCGGCTCCTCCTCCATCTTT	60.326	20	AGTAGTTTGTCTCGTCTTCGCT	59.447	22	129	244	372
TRINITY_DN109069_c0_g1_i1	Tetra	(ACAT)7	28	271	298
TRINITY_DN109071_c0_g1_i1	Mono	(A)10	10	52	61	CCGTATGCATCGCCCAGAT	60.005	19	CCAGTTCGATTTTGCACACCC	60.336	21	105	4	108	CCGTATGCATCGCCCAGAT	60.005	19	TCGATTTTGCACACCCTGAG	58.477	20	100	4	103	CCGTATGCATCGCCCAGAT	60.005	19	GTTCGATTTTGCACACCCTGA	59.393	21	102	4	105
TRINITY_DN109098_c0_g1_i1	Tri	(ATA)5	15	258	272
TRINITY_DN109154_c0_g2_i1	Tri	(TTG)5	15	27	41
TRINITY_DN109163_c1_g1_i1	Tri	(GCA)6	18	154	171	CACACCGGCTTTGTTTGGAG	59.969	20	ACCTCTCCTCCTTCCTTGCT	59.882	20	131	83	213	CACCTGTTCAGACTTGGGCA	60.179	20	ACCTCTCCTCCTTCCTTGCT	59.882	20	195	19	213	TTGCTAGCGGAACCTCATCG	60.179	20	ACCTCTCCTCCTTCCTTGCT	59.882	20	168	46	213
TRINITY_DN109211_c0_g1_i1	Tri	(TTG)12	36	483	518
TRINITY_DN109216_c0_g1_i1	Tri	(CGT)5	15	38	52	ACTCCTCCTGCCCTTCCTG	60.615	19	GTGTCACGGCATGAAACGAG	59.836	20	176	12	187	CACTCCTCCTGCCCTTCCT	60.615	19	GTGTCACGGCATGAAACGAG	59.836	20	177	11	187	ACTCCTCCTGCCCTTCCTG	60.615	19	GGGACTCACTTGCTAGAGCG	60.179	20	195	12	206
TRINITY_DN109232_c0_g1_i1	Di	(GA)6	12	21	32	GAGAGATGCGAGGCCGGA	61.22	18	GCAAGTCAACCCTCCTCAGG	60.322	20	271	0	270	GAGAGATGCGAGGCCGGA	61.22	18	CCAGCAAGTCAACCCTCCTC	60.322	20	274	0	273	GAGAGATGCGAGGCCGGA	61.22	18	ATCCAGCAAGTCAACCCTCC	59.67	20	276	0	275
TRINITY_DN109232_c0_g1_i2	Di	(AG)14	28	4	31
TRINITY_DN109263_c0_g1_i1	Tri	(GGA)7	21	380	400	CGATGAACATCAAGCGGCAG	59.973	20	CTCCTCCATACCCTCCACCA	60.031	20	213	215	427	CGATGAACATCAAGCGGCAG	59.973	20	CCGCCACCACCACTATATCC	59.965	20	235	215	449	GCGTTCCACTAGTGTCACCA	59.967	20	CTCCTCCATACCCTCCACCA	60.031	20	194	234	427
TRINITY_DN109288_c1_g1_i1	Tri	(GGA)6	18	239	256
TRINITY_DN109289_c0_g1_i1	Tri	(CCT)7	21	171	191
TRINITY_DN109293_c0_g1_i1	Tri	(GAG)5	15	153	167	TCCACTATGTCGCGATGTCG	59.971	20	CGATGAAGACGAGAGCAGGG	60.249	20	271	9	279	TCCACTATGTCGCGATGTCG	59.971	20	GGTCGATGAAGACGAGAGCA	59.548	20	274	9	282	CCACTATGTCGCGATGTCGT	60.248	20	CGATGAAGACGAGAGCAGGG	60.249	20	270	10	279
TRINITY_DN109308_c0_g1_i1	Mono	(T)10	10	121	130	CTTTTGTGCCGGCGAGATTC	60.179	20	GGATTTTGACTGGGCCAACG	59.756	20	216	4	219	CTTTTGTGCCGGCGAGATTC	60.179	20	CATTTCAATCCCGCGCATCC	60.318	20	159	4	162	CTTTTGTGCCGGCGAGATTC	60.179	20	ACATTTCAATCCCGCGCATC	59.618	20	160	4	163
TRINITY_DN109321_c0_g1_i1	Di	(AG)9	18	1	18
TRINITY_DN109323_c0_g1_i1	Tri	(GGA)6	18	172	189
TRINITY_DN109333_c0_g1_i1	Compound	(AGG)5cgccgtacgtggccgcagtgat(GGA)5	52	277	328	GGAGGAGGTGTTGGACTTGG	59.963	20	CATCGCGGTTGTGTTCGG	59.526	18	145	208	352	GGAGGAGGTGTTGGACTTGG	59.963	20	CCATCGCGGTTGTGTTCG	59.526	18	146	208	353	TGGAGAAGGCCATAAGGGGA	59.954	20	CATCGCGGTTGTGTTCGG	59.526	18	269	84	352
TRINITY_DN109382_c0_g1_i1	Mono	(T)10	10	48	57	CGGATGACGTGTGATGAAGC	59.353	20	CCTCAGCCGGAAACTATGCA	60.108	20	233	23	255	CGGATGACGTGTGATGAAGC	59.353	20	AATGGACGTACCTGGGGTTG	59.673	20	101	23	123	CGGATGACGTGTGATGAAGC	59.353	20	CAAATGGACGTACCTGGGGT	59.673	20	103	23	125
TRINITY_DN109384_c0_g1_i1	Tri	(TGT)5	15	106	120	CCACGACGGAGCACAAGT	59.971	18	TGCACAACAGCAACAGAGGA	60.107	20	118	58	175	ACCACGACGGAGCACAAG	59.971	18	TGCACAACAGCAACAGAGGA	60.107	20	119	57	175	CAGCTCACCACGACGGAG	60.126	18	TGCACAACAGCAACAGAGGA	60.107	20	125	51	175
TRINITY_DN109394_c1_g1_i1	Compound	(GGA)5aggaggggcagt(GGA)6	45	10	54
TRINITY_DN10946_c0_g1_i1	Mono	(A)10	10	523	532	CATCACTTGTTGGCAGCACC	60.039	20	AGATCTTGGTGTGGACTGCG	60.037	20	195	425	619	CCATCACTTGTTGGCAGCAC	60.039	20	AGATCTTGGTGTGGACTGCG	60.037	20	196	424	619	ACACCACCTAGCACCACAAG	59.891	20	AGATCTTGGTGTGGACTGCG	60.037	20	130	490	619
TRINITY_DN109466_c0_g1_i1	Tri	(CAG)5	15	114	128	ACACCTGAAGAGTCTTGCCG	59.966	20	GCTGTTCCACAATCTGCTGC	60.109	20	163	20	182	ACACCTGAAGAGTCTTGCCG	59.966	20	CTGTTCCACAATCTGCTGCG	59.833	20	162	20	181	ACACCTGAAGAGTCTTGCCG	59.966	20	CGCTGTTCCACAATCTGCTG	59.833	20	164	20	183
TRINITY_DN109477_c0_g1_i1	Di	(TC)9	18	54	71	GGGCGCTACTTTTAGTTAATAGAGA	58.489	25	GCGTCTCAGGTTCCTTGGAA	59.965	20	172	0	171	GGGCGCTACTTTTAGTTAATAGAGA	58.489	25	AAGCGTCTCAGGTTCCTTGG	59.965	20	174	0	173	GGGCGCTACTTTTAGTTAATAGAGA	58.489	25	ATGTGATGGGAAGAGCCTGC	60.107	20	220	0	219
TRINITY_DN109505_c0_g1_i1	Mono	(T)10	10	132	141	CACATTGGCGAGACATGTGC	60.179	20	TTCGGATGGTGCTCTGTCAC	60.037	20	249	16	264	CACATTGGCGAGACATGTGC	60.179	20	GTTCGGATGGTGCTCTGTCA	60.037	20	250	16	265	CACATTGGCGAGACATGTGC	60.179	20	AGTTCGGATGGTGCTCTGTC	59.752	20	251	16	266
TRINITY_DN109532_c0_g1_i1	Mono	(T)10	10	250	259	ATCAGTGACTGAGCGCTAGC	59.898	20	CATATGCGTGTCGGGTGCTA	60.249	20	278	96	373	ATCAGTGACTGAGCGCTAGC	59.898	20	ATATGCGTGTCGGGTGCTAC	60.249	20	277	96	372	CCTCCCATATTCCGGCGTAG	59.753	20	GCTGTCGATGCATATGCGTG	60.111	20	236	148	383
TRINITY_DN109578_c0_g1_i1	Di	(TC)7	14	367	380	CAAGATGGCGAGAAGGTCCA	59.75	20	CTGTACCAGCACATCACGGT	60.037	20	279	296	574	CAAGATGGCGAGAAGGTCCA	59.75	20	CCAGCACATCACGGTTTTCC	59.759	20	274	296	569	CAAGATGGCGAGAAGGTCCA	59.75	20	TCTGTACCAGCACATCACGG	59.754	20	280	296	575
TRINITY_DN109606_c0_g1_i1	Di	(CT)7	14	127	140	GGAGATCCTCTTCCCGTCCA	60.397	20	CGAATCCAGGACGAGGATGG	59.967	20	207	18	224	GGAGATCCTCTTCCCGTCCA	60.397	20	CCGAATCCAGGACGAGGATG	59.967	20	208	18	225	GCCCTCCTTATCCCTCCCTT	60.402	20	CGAATCCAGGACGAGGATGG	59.967	20	125	100	224
TRINITY_DN109615_c0_g1_i1	Mono	(G)10	10	7	16
TRINITY_DN109671_c0_g1_i1	Mono	(A)10	10	227	236	GAGCTGTGGAAAACCATGCA	59.039	20	ATGCACAGACAGGGTGTACC	59.675	20	199	172	370	CAGCTGCATTTGCCATGACT	59.469	20	CGACGTGAGAAAACTCAGCC	59.215	20	231	80	310	AGCTGTGGAAAACCATGCAAC	59.931	21	ATGCACAGACAGGGTGTACC	59.675	20	198	173	370
TRINITY_DN109789_c0_g1_i1	Penta	(TGCTT)5	25	14	38
TRINITY_DN109816_c0_g1_i1	Tri	(GTC)5	15	248	262	GAACACACGGCCCCATAAGA	60.036	20	GGGTGTCCGTCCTCATCAAG	60.108	20	266	49	314	GAACACACGGCCCCATAAGA	60.036	20	CGTCCTCATCAAGCGTGACT	60.109	20	259	49	307	GAACACACGGCCCCATAAGA	60.036	20	CCTCATCAAGCGTGACTGGA	59.753	20	256	49	304
TRINITY_DN109867_c0_g1_i1	Mono	(G)10	10	376	385
TRINITY_DN109900_c1_g1_i1	Di	(TC)8	16	280	295	TGAGACGAGGAGGGAGGAAG	60.034	20	TCCACCTCTGTCTCAGGTTTC	59.029	21	241	95	335	CTGAGACGAGGAGGGAGGAA	60.034	20	TCCACCTCTGTCTCAGGTTTC	59.029	21	242	94	335	TGAGACGAGGAGGGAGGAAG	60.034	20	CCACCTCTGTCTCAGGTTTCT	59.026	21	240	95	334
TRINITY_DN109914_c0_g2_i1	Tri	(GGA)5	15	48	62	GAGCGTGGAGGCTGTGAC	60.433	18	GCCCGCCCATTTACCTTTTC	59.825	20	272	6	277	GAGCGTGGAGGCTGTGAC	60.433	18	CGTCACGCTCTCTCTCCAAT	59.546	20	117	6	122	GAGCGTGGAGGCTGTGAC	60.433	18	CTCTCCAATGACCTCCTCCG	59.25	20	106	6	111
TRINITY_DN109926_c0_g1_i1	Mono	(T)10	10	440	449	TGCACGAACCACTACACCAT	59.605	20	ACTTTCTTCGAATTGTGATGAACA	57.382	24	261	243	503	GTGCACGAACCACTACACCA	60.531	20	ACTTTCTTCGAATTGTGATGAACA	57.382	24	262	242	503	TTGTCCACCTCGCAAAGACC	60.534	20	ACTTTCTTCGAATTGTGATGAACA	57.382	24	197	307	503
TRINITY_DN109926_c0_g2_i1	Mono	(T)10	10	419	428	TGCACGAACCACTACACCAT	59.605	20	ACTTTCTTCGAATTGTGATGAACA	57.382	24	261	222	482	GTGCACGAACCACTACACCA	60.531	20	ACTTTCTTCGAATTGTGATGAACA	57.382	24	262	221	482	TTGTCCACCTCGCAAAGACC	60.534	20	ACTTTCTTCGAATTGTGATGAACA	57.382	24	197	286	482
TRINITY_DN109935_c0_g1_i1	Mono	(G)14	14	1	14
TRINITY_DN110005_c0_g1_i1	Tri	(GGT)5	15	228	242
TRINITY_DN110011_c0_g1_i1	Tri	(GCG)5	15	43	57	ACTAATAGGGCACACATGGAC	57.439	21	CGTATAGGTCGTCGGTGTCG	60.043	20	278	19	296	ACTAATAGGGCACACATGGAC	57.439	21	ATGCCAATATCGTCCCCACC	59.89	20	202	19	220	ACTAATAGGGCACACATGGAC	57.439	21	CCAATATCGTCCCCACCACC	60.179	20	199	19	217
TRINITY_DN110060_c0_g1_i1	Di	(AC)6	12	20	31
TRINITY_DN110154_c0_g1_i1	Mono	(A)10	10	270	279	ACTGGGCTGGGCTTCTTTTT	60.106	20	ACATCCCGCCTCCTTTTCTG	60.035	20	127	198	324	ACTGGGCTGGGCTTCTTTTT	60.106	20	CCGCCTCCTTTTCTGACAGT	59.965	20	122	198	319	TTTTTCAGTTCCCTGCCCGT	60.106	20	ACATCCCGCCTCCTTTTCTG	60.035	20	202	123	324
TRINITY_DN110154_c0_g2_i1	Mono	(A)10	10	252	261	ATTGGGAGAGACGGGGATGA	60.031	20	ACATCCCGCCTCCTTTTCTG	60.035	20	247	60	306	ATTGGGAGAGACGGGGATGA	60.031	20	CCGCCTCCTTTTCTGACAGT	59.965	20	242	60	301	ACGGGATGTGAGAGAGGGAA	59.959	20	ACATCCCGCCTCCTTTTCTG	60.035	20	270	37	306
TRINITY_DN110196_c0_g1_i1	Tri	(GCA)5	15	322	336	AAAGCTGACGAAGGAGGAGC	60.037	20	GCAACCTCCTCCAGTCCTTG	60.322	20	257	233	489	AAAGCTGACGAAGGAGGAGC	60.037	20	AAATCGAGGCACACCGACTC	60.39	20	279	233	511	AAAGCTGACGAAGGAGGAGC	60.037	20	GAAATCGAGGCACACCGACT	60.39	20	280	233	512
TRINITY_DN110288_c0_g1_i1	Mono	(C)12	12	1	12
TRINITY_DN110309_c0_g1_i1	Mono	(T)10	10	592	601	CCGTCCCTGTGTAGAACCAA	59.317	20	GCCCGATTAAAGTGCCCCTT	60.683	20	280	368	647	CCGTCCCTGTGTAGAACCAA	59.317	20	GCCCGATTAAAGTGCCCCT	60.077	19	280	368	647	CCGTCCCTGTGTAGAACCAAG	60.338	21	GCCCGATTAAAGTGCCCCTT	60.683	20	280	368	647
TRINITY_DN110356_c0_g1_i1	Mono	(T)10	10	655	664	CGTCCTCTGTGAGCATGGTT	60.037	20	GCGAAGATTGTGCCCGTTTT	60.04	20	181	515	695	TCTCTTTCATGGCCAGCTCG	60.108	20	GCGAAGATTGTGCCCGTTTT	60.04	20	199	497	695	CTCGTCCTCTGTGAGCATGG	60.179	20	GCGAAGATTGTGCCCGTTTT	60.04	20	183	513	695
TRINITY_DN110408_c0_g1_i1	Di	(GT)7	14	27	40	GAGGGGGAGCGTTTCTGTG	60.376	19	GGGCCACTGTTAGGCAAGAT	60.034	20	264	2	265	GAGGGGGAGCGTTTCTGTG	60.376	19	TTTCCGGCCCATTACACTCC	60.035	20	233	2	234	GAGGGGGAGCGTTTCTGTG	60.376	19	AGAAATGACGCAGCTGGTGA	59.965	20	110	2	111
TRINITY_DN110410_c0_g1_i1	Mono	(A)10	10	143	152	TTGCTCACTGTCCATGCACT	59.891	20	CTCCTGCACCAACATCTCGA	59.753	20	167	18	184	TTGCTCACTGTCCATGCACT	59.891	20	GAAACAGTTGTGCCTCCTGC	59.688	20	180	18	197	CAGGAGCTGAAGCATACCCC	60.179	20	CTCCTGCACCAACATCTCGA	59.753	20	120	65	184
TRINITY_DN110462_c0_g1_i1	Tri	(CGC)5	15	129	143	GAGAAACCACATTCGCGACG	59.907	20	GACGAAGGATGAGGGACAGC	60.179	20	142	30	171	GAGAAACCACATTCGCGACG	59.907	20	TTGCCTTTGCTGGTTTTGGG	59.82	20	181	30	210	CGCCCATTTACCCTTTGTGC	60.109	20	GACGAAGGATGAGGGACAGC	60.179	20	124	48	171
TRINITY_DN110470_c0_g1_i1	Tri	(CGC)5	15	229	243	GATTTCCTCCGCCATTTCGC	59.971	20	GAGAAGACCCGGGAGATCAC	59.252	20	280	36	315	TCGGGCTTAGTTTCGTCCAC	60.038	20	GAGAAGACCCGGGAGATCAC	59.252	20	247	69	315	TCGGGCTTAGTTTCGTCCAC	60.038	20	CGAGAAGACCCGGGAGATCA	60.752	20	248	69	316
TRINITY_DN110497_c0_g1_i1	Tri	(GCC)5	15	795	809	ACGATCTTGTCCTTGCTCCG	60.109	20	CGCCTGTTCTACCCCAAGG	60.078	19	236	605	840	TAGCCCTCGTATTCGCCTCT	60.179	20	CGCCTGTTCTACCCCAAGG	60.078	19	103	738	840	GTCGGGAGAGGAGAAGGTCA	60.324	20	CGCCTGTTCTACCCCAAGG	60.078	19	177	664	840
TRINITY_DN110537_c0_g1_i1	Mono	(A)10	10	137	146	AAATGCACACTCCGTTTGCC	59.968	20	TTTCGGTCAGCTTTGCTTGC	59.969	20	204	75	278	AAATGCACACTCCGTTTGCC	59.968	20	TGTCTCGGGACTGCTACTCA	59.962	20	183	75	257	ACTCCGTTTGCCCTTGATGT	59.89	20	TTTCGGTCAGCTTTGCTTGC	59.969	20	196	83	278
TRINITY_DN110635_c0_g1_i1	Tetra	(CTAG)5	20	318	337
TRINITY_DN110636_c0_g1_i1	Compound	(TC)10(TG)11	42	238	279
TRINITY_DN110698_c0_g1_i1	Di	(AC)7	14	81	94	GCCTTTGCTCTTCTGGGAGT	59.963	20	GGGAAGCAGAAAGACCACCT	59.598	20	154	8	161	GCCTTTGCTCTTCTGGGAGT	59.963	20	AGGGAAGCAGAAAGACCACC	59.598	20	155	8	162	TTGTCCGCCTTTGCTCTTCT	59.891	20	GGGAAGCAGAAAGACCACCT	59.598	20	160	2	161
TRINITY_DN110756_c0_g2_i1	Mono	(T)12	12	89	100	CTCAACTCAGCATGGCTCGA	60.108	20	GCACAACCCACCGAAAACTC	59.97	20	140	58	197	CTCAACTCAGCATGGCTCGA	60.108	20	AACCCACCGAAAACTCAGCA	60.107	20	136	58	193	GCGCTACAACCCTCAACTCA	60.32	20	GCACAACCCACCGAAAACTC	59.97	20	151	47	197
TRINITY_DN110788_c0_g1_i1	Compound	(GA)6tc(GA)17	48	837	884
TRINITY_DN110874_c0_g1_i1	Tri	(TCC)5	15	80	94	AAGGTGGTCACGCTCAACAA	60.107	20	GGTTGCTTCGGAGACACAGA	59.966	20	204	17	220	AAGGTGGTCACGCTCAACAA	60.107	20	ATCTAGCATCGTGGCCATGG	59.964	20	250	17	266	AAGGTGGTCACGCTCAACAA	60.107	20	AGGCAGGAGGAAACACGAAC	60.25	20	111	17	127
TRINITY_DN110906_c0_g1_i1	Tetra	(GCGT)5	20	248	267	CTCAGAAGAGGAGAAGCCGC	60.179	20	CCACGGCGATTGTGCATG	59.899	18	188	123	310	GTAGGTCGGACATTCGTCGG	60.248	20	CCACGGCGATTGTGCATG	59.899	18	122	189	310	CTCAGAAGAGGAGAAGCCGC	60.179	20	CGGCGATTGTGCATGCAG	60.278	18	185	123	307
TRINITY_DN110908_c0_g1_i1	Mono	(A)10	10	10	19
TRINITY_DN110908_c0_g2_i1	Mono	(A)10	10	10	19
TRINITY_DN110909_c0_g1_i1	Mono	(T)10	10	505	514	GCTTCAGGACCTTGGCTCTT	59.963	20	CACACGACACAAGCATCCAA	59.056	20	239	327	565	CATGGGCCTCTTCCTGTGTT	59.961	20	CACACGACACAAGCATCCAA	59.056	20	112	454	565	GCCAGGTTAGCCATGATGGT	60.107	20	CACACGACACAAGCATCCAA	59.056	20	188	378	565
TRINITY_DN110942_c0_g1_i1	Tri	(CCT)5	15	238	252	CGATCTCCTCGTGCTCAGAC	59.971	20	TGTCCTTCAATCTTGCGCCT	59.963	20	142	172	313	ACTCCTCGATGGCCTCTTCT	60.033	20	ACCTCAGACCTCATACGGCT	60.033	20	266	190	455	AGACTCCTCGATGGCCTCTT	60.033	20	ACCTCAGACCTCATACGGCT	60.033	20	268	188	455
TRINITY_DN110945_c0_g2_i1	Di	(GA)6	12	237	248	CGCACGAATCCGACCAGATA	59.97	20	TCTCTCTTTCTCCCTCCTCTCC	59.756	22	224	51	274	CGCACGAATCCGACCAGATA	59.97	20	CTCTCTTTCTCCCTCCTCTCCT	59.755	22	223	51	273	CGCACGAATCCGACCAGATA	59.97	20	CCTCTCTCTTTCTCCCTCCTCT	59.755	22	226	51	276
TRINITY_DN110997_c1_g1_i1	Tri	(GTT)5	15	51	65	TGTGCATGTGTGTGTAATCCT	57.861	21	GCAATGCCGAAGTGTTGGTT	59.968	20	221	7	227	TGTGCATGTGTGTGTAATCCT	57.861	21	CCTAGACCATCCGCATCCAC	59.966	20	131	7	137	TGTGCATGTGTGTGTAATCCT	57.861	21	CACCTAGACCATCCGCATCC	59.966	20	133	7	139
TRINITY_DN111089_c0_g2_i1	Di	(GA)6	12	127	138	ACTGAGCTCTTGACCTTGGC	59.964	20	CATGATTGGCTGGCCCTCTA	59.525	20	116	75	190	CCTTGGCTTGGTTGAGAGGT	59.889	20	CATGATTGGCTGGCCCTCTA	59.525	20	103	88	190	ACCTTGGCTTGGTTGAGAGG	59.889	20	CATGATTGGCTGGCCCTCTA	59.525	20	104	87	190
TRINITY_DN111139_c0_g1_i1	Mono	(A)10	10	261	270	GAGATTTCCAGGCGCCCATA	59.891	20	TGGTGTGCTTGCGTAGACAT	59.965	20	146	197	342	GTGAGCGGACGAGATTTCCA	60.109	20	TGGTGTGCTTGCGTAGACAT	59.965	20	156	187	342	AGATTTCCAGGCGCCCATAG	59.891	20	TGGTGTGCTTGCGTAGACAT	59.965	20	145	198	342
TRINITY_DN111141_c0_g1_i1	Di	(CT)6	12	356	367	ACTACTCAACACAGGCCCAC	59.603	20	GACCCTGGTATCCGCATCAC	60.25	20	215	197	411	ACTACTCAACACAGGCCCAC	59.603	20	CCCTGGTATCCGCATCACTG	60.25	20	213	197	409	CTACTCAACACAGGCCCACG	60.671	20	GACCCTGGTATCCGCATCAC	60.25	20	214	198	411
TRINITY_DN111176_c0_g2_i1	Mono	(C)11	11	168	178	GTAGAGCTCTTCGTGGAGGC	59.898	20	CTTCGCATCTCTAGCGAGCA	59.97	20	268	1	268	GTAGAGCTCTTCGTGGAGGC	59.898	20	CCCTTCGCATCTCTAGCGAG	60.04	20	270	1	270	GTAGAGCTCTTCGTGGAGGC	59.898	20	CTCCCTTCGCATCTCTAGCG	60.04	20	272	1	272
TRINITY_DN111191_c0_g1_i1	Di	(CA)7	14	289	302	CTGGATGGGCTTCTGATGCA	60.107	20	CTGATTTCCGGTGGTGGTGA	59.964	20	246	205	450	GGGAGGCAGAAGTACAACCC	60.035	20	ATCAAAGGGAAGCGAGACCG	60.108	20	257	84	340	GGGGAGGCAGAAGTACAACC	60.035	20	ATCAAAGGGAAGCGAGACCG	60.108	20	258	83	340
TRINITY_DN111207_c0_g1_i1	Di	(GA)11	22	21	42	GGGAGGGAGGGAGGGAGA	61.037	18	TCATTCACAGCTCCACCACC	59.963	20	223	0	222	GGGAGGGAGGGAGGGAGA	61.037	18	CATTCACAGCTCCACCACCA	60.251	20	222	0	221	GGGAGGGAGGGAGGGAGA	61.037	18	ATTCACAGCTCCACCACCAC	60.251	20	221	0	220
TRINITY_DN111239_c0_g1_i1	Di	(GC)6	12	183	194	GGAGACAAGGGTCAAGTGGG	59.963	20	TTTCTGGGAGGAGGAGACCC	60.253	20	223	60	282	GGGAGACAAGGGTCAAGTGG	59.963	20	TTTCTGGGAGGAGGAGACCC	60.253	20	224	59	282	GGGGAGACAAGGGTCAAGTG	59.963	20	TTTCTGGGAGGAGGAGACCC	60.253	20	225	58	282
TRINITY_DN111239_c0_g1_i1	Mono	(T)12	12	446	457	GGGTCTCCTCCTCCCAGAAA	60.253	20	CCAATCCCAACGCTCCTGAA	60.322	20	233	263	495	TTCTTCCTCCGGGTCTCCTC	60.324	20	CCAATCCCAACGCTCCTGAA	60.322	20	243	253	495	CTTCTTCCTCCGGGTCTCCT	60.325	20	CCAATCCCAACGCTCCTGAA	60.322	20	244	252	495
TRINITY_DN111410_c0_g1_i1	Tri	(GGA)5	15	125	139	CACTTCTCCAAGAGGCCCG	60.079	19	CATTGCCATCACCTTACGCG	59.972	20	189	8	196	CACTTCTCCAAGAGGCCCG	60.079	19	CGCATTGCCATCACCTTACG	59.972	20	191	8	198	CGCCCCACTTCTCCAAGAG	60.079	19	CATTGCCATCACCTTACGCG	59.972	20	194	3	196
TRINITY_DN111457_c0_g1_i1	Di	(TG)8	16	48	63	GCGAGATGTGTATATGCGGC	59.284	20	GGCTGCTCTTTTGCTTGCTT	59.967	20	152	14	165	GCGAGATGTGTATATGCGGC	59.284	20	CCTGGCTGCTCTTTTGCTTG	60.039	20	155	14	168	GCGAGATGTGTATATGCGGC	59.284	20	TCCTGGCTGCTCTTTTGCTT	60.179	20	156	14	169
TRINITY_DN111464_c0_g1_i1	Di	(GT)7	14	284	297
TRINITY_DN111464_c0_g2_i1	Di	(GA)10	20	287	306	ACAAACTCCCAACCACCCAG	60.106	20	GGCCCAATACTTCTCCCCAG	59.816	20	251	81	331	ACAAACTCCCAACCACCCAG	60.106	20	AGGCCCAATACTTCTCCCCA	60.254	20	252	81	332	CCAACCACCCAGCAGAAGAA	60.179	20	GGCCCAATACTTCTCCCCAG	59.816	20	243	89	331
TRINITY_DN111492_c0_g1_i1	Di	(AC)7	14	835	848
TRINITY_DN111503_c0_g1_i1	Di	(GA)6	12	1	12
TRINITY_DN111530_c0_g1_i1	Mono	(G)10	10	186	195	AAGAAAGGAGCGTCGGTGAG	60.038	20	CAGGTGGCAAAACGTCCATG	60.039	20	185	64	248	GAAGAAAGGAGCGTCGGTGA	60.039	20	CAGGTGGCAAAACGTCCATG	60.039	20	186	63	248	AAGAAAGGAGCGTCGGTGAG	60.038	20	CCGAGTTGTCGTATGGGAGG	59.898	20	209	64	272
TRINITY_DN111549_c0_g1_i1	Di	(CT)6	12	248	259	GCCCAAGAAGAAACGCCAAC	60.319	20	CATCCCATCCCATCCCATCC	59.666	20	103	180	282	GATGACAACGAAACGCACCG	60.45	20	CATCCCATCCCATCCCATCC	59.666	20	149	134	282	TGATGACAACGAAACGCACC	59.416	20	CATCCCATCCCATCCCATCC	59.666	20	150	133	282
TRINITY_DN111575_c0_g2_i1	Mono	(A)10	10	26	35
TRINITY_DN111589_c0_g1_i1	Mono	(A)10	10	180	189	AAAATTGAAATCCCGCCCGC	60.108	20	CAATGCATTGATCGCGGGTG	60.593	20	203	62	264	AAAATTGAAATCCCGCCCGC	60.108	20	TCAATGCATTGATCGCGGGT	60.748	20	204	62	265	CACAAAAAGTGGTACCCCGC	59.687	20	CAATGCATTGATCGCGGGTG	60.593	20	233	32	264
TRINITY_DN111595_c1_g1_i1	Mono	(G)10	10	1	10
TRINITY_DN111638_c0_g1_i1	Compound	(AG)7ttagcggggtgagctgcatgcggccacaggagctacgcgagcattggccgagacgggcggtctgggcacgcaccgcaggaggcgagagaga(G)10	115	125	239
TRINITY_DN111657_c0_g2_i1	Tri	(CTC)5	15	66	80	GAGGTCTCCACTGCCCCTTC	61.905	20	AGCCATGTTGAGGGTCCATG	60.034	20	236	24	259	GAGGTCTCCACTGCCCCTTC	61.905	20	CAGCCATGTTGAGGGTCCAT	60.034	20	237	24	260	GAGGTCTCCACTGCCCCTTC	61.905	20	GGGTCCATGTCTTCCCTTGG	60.034	20	225	24	248
TRINITY_DN111657_c0_g2_i1	Tri	(GGC)5	15	204	218	CTCCTGCTCTTCCTCCTCCT	60.032	20	AGCCATGTTGAGGGTCCATG	60.034	20	183	77	259	CTCCTGCTCTTCCTCCTCCT	60.032	20	CAGCCATGTTGAGGGTCCAT	60.034	20	184	77	260	CTCCTCCTGCTCTTCCTCCT	60.032	20	AGCCATGTTGAGGGTCCATG	60.034	20	186	74	259
TRINITY_DN111706_c0_g1_i1	Di	(GA)7	14	79	92	GACGTGCATGAAATCGTGGG	59.903	20	CACATCTCCTTCGCCCCTAC	59.895	20	182	30	211	GACGTGCATGAAATCGTGGG	59.903	20	CTTCCAGTACCCCTGCATGG	60.107	20	123	30	152	GACGTGCATGAAATCGTGGG	59.903	20	CCTTCCAGTACCCCTGCATG	60.107	20	124	30	153
TRINITY_DN111736_c0_g2_i1	Tetra	(AGAT)5	20	1	20
TRINITY_DN111746_c0_g1_i1	Mono	(A)10	10	82	91	TGTCAAGGGATATGCTAGGCT	58.306	21	GGTACACGGTGTGAGGAAGG	60.038	20	159	53	211	TGTCAAGGGATATGCTAGGCT	58.306	21	CGGCTAGGGTTGTGAGGAAG	60.108	20	185	53	237	TGTCAAGGGATATGCTAGGCT	58.306	21	GAGGAAGGACGCAGGTACAC	60.109	20	172	53	224
TRINITY_DN111761_c0_g1_i1	Di	(AG)10	20	243	262	GCAAAACGGCGATGGAGATC	59.972	20	CTCACTCTCTCCCGTCCTCA	60.035	20	248	47	294	GCAAAACGGCGATGGAGATC	59.972	20	ACTCTCTCCCGTCCTCATCC	60.106	20	245	47	291	GGGTGGCCGATGATGAAGAT	59.891	20	CTCACTCTCTCCCGTCCTCA	60.035	20	226	69	294
TRINITY_DN111773_c0_g1_i1	Mono	(C)13	13	3	15
TRINITY_DN111811_c0_g1_i1	Mono	(A)10	10	155	164	TGGTGGACCCAGGACTTAGT	59.807	20	TTGAATGAGACGTGTAGATGTAGT	57.489	24	139	83	221	TGGTGGACCCAGGACTTAGT	59.807	20	ATTTTCTTTGGAGAGACGTGAATT	57.116	24	109	83	191	TGGTGGACCCAGGACTTAGT	59.807	20	AATTTTCTTTGGAGAGACGTGAAT	57.116	24	110	83	192
TRINITY_DN111813_c0_g1_i1	Tetra	(GAAG)5	20	164	183	TATGGTCGGAGCAAAACCCC	60.035	20	GCCCCAATTCTTTTGTCGGC	60.39	20	126	89	214	GTCACCGTCAGAAGCAATGC	59.833	20	GCCCCAATTCTTTTGTCGGC	60.39	20	173	42	214	TATGGTCGGAGCAAAACCCC	60.035	20	ATTCTTTTGTCGGCTTGGCC	59.397	20	120	89	208
TRINITY_DN111819_c0_g1_i1	Mono	(C)20	20	1	20
TRINITY_DN111820_c0_g1_i1	Tri	(GTA)5	15	86	100	GTGGTTGAAATCTGCTCTGCC	59.799	21	TGCACATGAGGATACGGCTC	59.895	20	106	51	156	TGGTTGAAATCTGCTCTGCCA	60.203	21	TGCACATGAGGATACGGCTC	59.895	20	105	52	156	GTGGTTGAAATCTGCTCTGCC	59.799	21	CACCCACTCCCCTCTTTTGG	60.251	20	150	51	200
TRINITY_DN111838_c0_g1_i1	Di	(AG)15	30	49	78	CTGGATGCTTAGCGTGGGAA	60.108	20	AAGAACCTGCATCCGTCCAG	60.036	20	220	13	232	CGACGTACGTACTGGATGCT	59.624	20	AAGAACCTGCATCCGTCCAG	60.036	20	231	2	232	CTGGATGCTTAGCGTGGGAA	60.108	20	ACGCACTCCCAGATCGAAAA	59.68	20	246	13	258
TRINITY_DN111838_c1_g2_i1	Di	(TC)12	24	14	37
TRINITY_DN111875_c0_g1_i1	Tri	(GGA)5	15	46	60	CGGAGAGGATGAGGAAGCATC	59.999	21	GTAGACGAACGGAACCAGCT	59.757	20	239	8	246	CGGAGAGGATGAGGAAGCATC	59.999	21	AGTAGACGAACGGAACCAGC	59.757	20	240	8	247	CGGAGAGGATGAGGAAGCAT	58.953	20	GTAGACGAACGGAACCAGCT	59.757	20	239	8	246
TRINITY_DN111875_c0_g1_i1	Tri	(CGG)7	21	205	225	GATTGGTGGTGGAGGTGGAG	60.035	20	ACCCAAGAGTAGACGAACGG	59.113	20	191	64	254	GAGGAGGAGGAGGATGTGGA	59.737	20	ACCCAAGAGTAGACGAACGG	59.113	20	209	46	254	GATTGGTGGTGGAGGTGGAG	60.035	20	CCCAAGAGTAGACGAACGGA	58.829	20	190	64	253
TRINITY_DN111937_c0_g1_i1	Mono	(G)11	11	43	53	TCCTCCTGGAGTAGGCCG	59.721	18	CTCCCTCTGGTGGTCCCTG	60.992	19	143	8	150	TCCTCCTGGAGTAGGCCG	59.721	18	GATGTGACTCCGGCTCCG	59.895	18	165	8	172	TCCTCCTGGAGTAGGCCG	59.721	18	CGATGTGACTCCGGCTCC	59.895	18	166	8	173
TRINITY_DN111941_c0_g1_i1	Tri	(AGC)5	15	321	335	CACGCGCATGTAAGCTGTAC	59.975	20	GACATCAGCGGTTCTCGTCC	60.803	20	139	220	358	CCTTTTAAAACTCGCCGCCC	60.109	20	GACATCAGCGGTTCTCGTCC	60.803	20	187	172	358	CCCTTTTAAAACTCGCCGCC	60.109	20	GACATCAGCGGTTCTCGTCC	60.803	20	188	171	358
TRINITY_DN111954_c0_g1_i1	Mono	(A)14	14	209	222	AGCATCGTGAGCGTAGGATG	59.969	20	ACCAAACCCAATTGCTTCGC	59.967	20	120	171	290	CGATCGGACGGTGTAAGTGT	59.83	20	ACCAAACCCAATTGCTTCGC	59.967	20	200	91	290	ACGATCGGACGGTGTAAGTG	59.83	20	ACCAAACCCAATTGCTTCGC	59.967	20	201	90	290
TRINITY_DN111995_c0_g1_i1	Mono	(G)11	11	85	95	TTGACAGTGGTTGATCCCCG	59.964	20	CGATTCCCGCCAAATCTGTG	59.622	20	146	22	167	TTGACAGTGGTTGATCCCCG	59.964	20	ATTCCCGCCAAATCTGTGGG	60.684	20	144	22	165	TTGACAGTGGTTGATCCCCG	59.964	20	CCAAATCTGTGGGCGGAATC	59.259	20	137	22	158
TRINITY_DN111995_c0_g2_i1	Mono	(G)11	11	84	94	CGACTCTTCTCGCCGGATC	60.009	19	CGATTCCCGCCAAATCTGTG	59.622	20	106	61	166	CGACTCTTCTCGCCGGATC	60.009	19	ATTCCCGCCAAATCTGTGGG	60.684	20	104	61	164	GACTCTTCTCGCCGGATCC	59.639	19	CGATTCCCGCCAAATCTGTG	59.622	20	105	62	166
TRINITY_DN112000_c0_g2_i1	Tri	(AGA)5	15	42	56	GAGCTCTGGTCGTGGGGG	61.776	18	TTTTGCGCCTGCCATTTACC	60.038	20	125	17	141	GGAGCTCTGGTCGTGGGG	61.776	18	TTTTGCGCCTGCCATTTACC	60.038	20	126	16	141	GAGCTCTGGTCGTGGGGG	61.776	18	AGGCATCTTCGGCTCCAAAA	59.962	20	164	17	180
TRINITY_DN112028_c0_g2_i1	Di	(GC)6	12	261	272	CATGCTGATGGGGTTAGGCA	60.107	20	GAGACCCACCAGCTGACCTA	60.615	20	273	24	296	TGCATGCTGATGGGGTTAGG	60.107	20	GAGACCCACCAGCTGACCTA	60.615	20	275	22	296	GGGTTAGGCAGAAAGACGCA	60.321	20	CCGGGGAGAGAGAGAAGGAG	60.467	20	280	34	313
TRINITY_DN112048_c0_g2_i1	Tri	(CTC)6	18	174	191	GATCGATCATGGGGCAGAGG	60.037	20	GGAGGAGAAGGAGGGTGGAT	60.031	20	203	25	227	GAGAGCGATCGATCATGGGG	60.109	20	GGAGGAGAAGGAGGGTGGAT	60.031	20	209	19	227	GGAGAGCGATCGATCATGGG	60.109	20	GGAGGAGAAGGAGGGTGGAT	60.031	20	210	18	227
TRINITY_DN112055_c0_g1_i1	Di	(TG)6	12	60	71	GGTAGGGTGTGTATGTGGGC	60.107	20	TCCAACAGAACCATGCACGA	59.892	20	127	0	126	GGTAGGGTGTGTATGTGGGC	60.107	20	AGCTCCAACAGAACCATGCA	59.889	20	130	0	129	GGTAGGGTGTGTATGTGGGC	60.107	20	GCTCCAACAGAACCATGCAC	59.758	20	129	0	128
TRINITY_DN112077_c0_g1_i1	Mono	(T)10	10	155	164	AGGAGAGCCGGAACAGAGAT	60.033	20	TCATGGTCGCAAACTCTAACCA	59.962	22	129	80	208	GCGTATAGGTCGAGGAAGGC	60.039	20	TCATGGTCGCAAACTCTAACCA	59.962	22	150	59	208	GAGAGCCGGAACAGAGATGG	59.896	20	TCATGGTCGCAAACTCTAACCA	59.962	22	127	82	208
TRINITY_DN112078_c0_g1_i1	Di	(CT)6	12	166	177	CCACGTCCATGTCGATCGAT	59.969	20	TGGGTTGATTGGATGACCGG	60.035	20	113	101	213	AACGGTCACGCACACAAAAG	59.902	20	TGGGTTGATTGGATGACCGG	60.035	20	144	70	213	CAAACGGTCACGCACACAAA	60.179	20	TGGGTTGATTGGATGACCGG	60.035	20	146	68	213
TRINITY_DN112110_c0_g1_i1	Mono	(G)11	11	417	427	TTGGCTCCGGAGAGATGAGA	60.033	20	CTCGGCAATATAAATCTGGGCG	59.583	22	229	224	452	TTGGCTCCGGAGAGATGAGA	60.033	20	TCGGCAATATAAATCTGGGCG	58.577	21	228	224	451	CGGAGAGATGAGAGGTTGGC	59.896	20	CTCGGCAATATAAATCTGGGCG	59.583	22	222	231	452
TRINITY_DN11217_c0_g1_i1	Tri	(GAA)5	15	1	15
TRINITY_DN112196_c0_g1_i1	Mono	(A)11	11	283	293	TCGTTCTTTGCTGGAGTGCA	60.179	20	TGGTCAACATAGCCTTCCCC	59.376	20	149	217	365	CGTTCCTAGCTCCAAGAGGG	59.538	20	TGGTCAACATAGCCTTCCCC	59.376	20	253	113	365	CCGTTCCTAGCTCCAAGAGG	59.538	20	TGGTCAACATAGCCTTCCCC	59.376	20	254	112	365
TRINITY_DN112196_c0_g2_i1	Mono	(A)11	11	236	246	GCTGTATCCAGGGGTAAGCC	59.891	20	TGGTCAACATAGCCTTCCCC	59.376	20	267	52	318	TCGTTCTTTGCTGGAGTGCA	60.179	20	TGGTCAACATAGCCTTCCCC	59.376	20	149	170	318	TTCGGTTGCTGTATCCAGGG	59.748	20	TGGTCAACATAGCCTTCCCC	59.376	20	274	45	318
TRINITY_DN112197_c0_g1_i1	Mono	(T)12	12	162	173	AGCTGTTAAGGCGCTGGTAG	60.108	20	AGTTCGGTCACTTAACGCGT	59.969	20	149	121	269	AGCTGTTAAGGCGCTGGTAG	60.108	20	CGCTGGCCCTCTAGTGTATG	59.967	20	127	121	247	AGCTGTTAAGGCGCTGGTAG	60.108	20	GTGTGGTGGCTAGCTCAACT	59.965	20	268	121	388
TRINITY_DN112222_c0_g1_i1	Di	(TC)6	12	439	450	CCAATGTCCTGGCCTTTTGC	60.037	20	GTGCTCTGCTGCGCTCAA	61.046	18	183	289	471	GCCTGAACTGTACCGACCTC	60.109	20	GTGCTCTGCTGCGCTCAA	61.046	18	104	368	471	ACGTCGTCTCCAATGTCCTG	59.756	20	GTGCTCTGCTGCGCTCAA	61.046	18	192	280	471
TRINITY_DN112305_c0_g1_i1	Di	(GA)18	36	538	573
TRINITY_DN112423_c0_g1_i1	Mono	(A)10	10	306	315	CAGCCGGAAGACTCTGTAGG	59.542	20	ATTTCGGCTCAAGCATCCCA	60.034	20	151	230	380	CCAGCCGGAAGACTCTGTAG	59.542	20	ATTTCGGCTCAAGCATCCCA	60.034	20	152	229	380	CAGCCGGAAGACTCTGTAGG	59.542	20	GCATCCCACTGTCTTCTGCT	60.036	20	139	230	368
TRINITY_DN11246_c0_g1_i1	Tri	(ACC)5	15	25	39	GTTATTCCGACCGTCCCCG	60.227	19	GCCAGTGACGCTAGAACACT	60.038	20	151	0	150	GTTATTCCGACCGTCCCCG	60.227	19	TTGGGCCTCGTTGGAAACAT	60.179	20	121	0	120	GTTATTCCGACCGTCCCCG	60.227	19	CATACTAGGGGCAGCCGTTT	59.82	20	104	0	103
TRINITY_DN112506_c0_g1_i1	Tri	(GGA)5	15	62	76	TTCAGACGCAGCGGATTAGG	60.179	20	GTCGGAGATGACCACAACGT	60.039	20	159	31	189	CCTTCAGACGCAGCGGATTA	60.179	20	GTCGGAGATGACCACAACGT	60.039	20	161	29	189	TTCAGACGCAGCGGATTAGG	60.179	20	TAGAAGGGCTCCGACTCCTC	60.107	20	110	31	140
TRINITY_DN11252_c0_g1_i1	Di	(TG)7	14	17	30
TRINITY_DN112590_c0_g1_i1	Di	(GA)10	20	22	41
TRINITY_DN112707_c1_g1_i1	Mono	(C)10	10	397	406
TRINITY_DN112760_c0_g1_i1	Tri	(CCT)5	15	134	148	ATCTTCGTCATGCTGTCGGG	60.179	20	AGAGTAGCCAGTGTCGAGGT	59.962	20	139	67	205	TGCTGTCGGGTTCTTTCTCG	60.32	20	AGAGTAGCCAGTGTCGAGGT	59.962	20	129	77	205	ATCTTCGTCATGCTGTCGGG	60.179	20	GGTAGTCGTCGTTGATCGGG	60.248	20	122	67	188
TRINITY_DN11279_c0_g1_i1	Di	(CT)7	14	70	83	CTCGACCACAACCTCCCATA	58.808	20	GAGATTGGTCCAGTAGCGGG	59.895	20	155	39	193	CTCGACCACAACCTCCCATA	58.808	20	GGAGATTGGTCCAGTAGCGG	59.895	20	156	39	194	CTCGACCACAACCTCCCATA	58.808	20	GGAACCCGACGAGTCTAAGC	60.179	20	220	39	258
TRINITY_DN11283_c0_g1_i1	Mono	(G)15	15	1	15
TRINITY_DN112835_c0_g1_i1	Di	(AC)6	12	344	355	TATTACGCACGCAGGGAGTC	59.898	20	CGCCTATGTATCCTGACTCGG	59.8	21	146	234	379	GGGAAACGGGGGAAAACAGA	60.179	20	CGCCTATGTATCCTGACTCGG	59.8	21	221	159	379	GTATTACGCACGCAGGGAGT	60.179	20	CGCCTATGTATCCTGACTCGG	59.8	21	147	233	379
TRINITY_DN112842_c0_g1_i1	Tri	(GAT)7	21	29	49	GGAGGAGTGGGACTCGGAC	61.053	19	CGTCCACACCCACCACAATA	59.964	20	123	0	122	GGAGGAGTGGGACTCGGAC	61.053	19	ATAAGCCCAGCAAAGCCCAA	60.252	20	270	0	269	GGAGGAGTGGGACTCGGAC	61.053	19	GCAAAGCCCAACCTTAACCC	59.68	20	261	0	260
TRINITY_DN112942_c0_g1_i1	Mono	(T)10	10	188	197	GCTAGGAGGATAAACCCCTGC	59.928	21	TGAATAGCAGAGCTCTTGTCG	57.843	21	190	32	221	GCTAGGAGGATAAACCCCTGC	59.928	21	ATGAATAGCAGAGCTCTTGTCG	58.285	22	191	32	222	CCATTTGGTGAGCTAGGAGGA	59.16	21	TGAATAGCAGAGCTCTTGTCG	57.843	21	201	21	221
TRINITY_DN112961_c0_g1_i1	Tri	(GCT)6	18	138	155	TGCCTCAGTGTGAGCGAAAT	59.965	20	CCAACGCAAGCTCAAGAAGT	59.053	20	131	67	197	TGCCTCAGTGTGAGCGAAAT	59.965	20	ACCAACGCAAGCTCAAGAAG	59.053	20	132	67	198	ATGTCTGCCTCAGTGTGAGC	60.037	20	CCAACGCAAGCTCAAGAAGT	59.053	20	136	62	197
TRINITY_DN113004_c0_g1_i1	Di	(TG)6	12	238	249	TCAGCTAGAGGAGAGCCACA	59.667	20	GGGAGAGGGGACTAGTCGTT	60.033	20	166	167	332	AGCTAGAGGAGAGCCACACT	59.665	20	GGGAGAGGGGACTAGTCGTT	60.033	20	164	169	332	TCAGCTAGAGGAGAGCCACA	59.667	20	CGGCTAAGGTTCCCACATGT	60.035	20	213	167	379
TRINITY_DN113030_c1_g1_i1	Tri	(CAA)5	15	278	292	GAACCTGTGTCAAAACCGGC	59.97	20	TTGTTGTCGTTGTCGTGGTG	59.278	20	266	82	347	GAACCTGTGTCAAAACCGGC	59.97	20	TGTTGTTGTCGTTGTCGTGG	59.278	20	268	82	349	GAACCTGTGTCAAAACCGGC	59.97	20	GTTGTTGTCGTTGTCGTGGT	59.277	20	267	82	348
TRINITY_DN11304_c0_g1_i1	Tri	(CCA)5	15	66	80	GCTGCCGCAGAAATGCTC	59.898	18	GGTTTGCTGCTACGGCTTAC	59.553	20	102	15	116	CTGCCGCAGAAATGCTCG	59.598	18	GGTTTGCTGCTACGGCTTAC	59.553	20	101	16	116	GCTGCCGCAGAAATGCTC	59.898	18	GTTTGAGGGCGGTTTGCTG	60.007	19	112	15	126
TRINITY_DN113121_c0_g1_i1	Mono	(A)11	11	75	85	TGTAGAACGCCGAACATGTT	57.842	20	TAGAGCATCTCCAGCCGTTG	59.538	20	208	12	219	ATGTAGAACGCCGAACATGT	57.62	20	TAGAGCATCTCCAGCCGTTG	59.538	20	209	11	219	TGTAGAACGCCGAACATGTT	57.842	20	CTTAGAGCATCTCCAGCCGT	59.25	20	210	12	221
TRINITY_DN113249_c0_g1_i1	Tetra	(AAAT)5	20	25	44
TRINITY_DN113264_c0_g1_i1	Tri	(GGC)5	15	187	201	TCAGAGTACAACGCCACACC	59.967	20	ATGGTCTGGCTTCATCGTGG	60.108	20	250	12	261	TCAGAGTACAACGCCACACC	59.967	20	TGGCACGTGTGAACTACCAA	59.822	20	230	12	241	CGAGTCCATGGGTCTTCACC	60.108	20	ATGGTCTGGCTTCATCGTGG	60.108	20	159	103	261
TRINITY_DN113304_c0_g1_i1	Di	(TC)6	12	136	147	TCCCTTCCCTCTCTCCGAAG	60.033	20	GCTTCGGTCCCCTTGGATTT	60.323	20	144	30	173	TCCCTTCCCTCTCTCCGAAG	60.033	20	AACCTCCTCTCCACCATTGC	59.67	20	185	30	214	TCCCTTCCCTCTCTCCGAAG	60.033	20	CGCCAAGAAACCTCCTCTCC	60.392	20	193	30	222
TRINITY_DN113318_c0_g1_i1	Tri	(CAG)5	15	253	267	AGCCCTTGTAGAGACGGAGG	60.685	20	TGCAAGAAGAGATAGCAGGCA	59.444	21	274	19	292	GCCAGAAGCCCTTGTAGAGA	59.095	20	TGCAAGAAGAGATAGCAGGCA	59.444	21	280	13	292	AGAGACGGAGGTTCGACAGG	60.961	20	TGCAAGAAGAGATAGCAGGCA	59.444	21	265	28	292
TRINITY_DN113362_c0_g1_i1	Di	(TA)8	16	6	21
TRINITY_DN113453_c0_g1_i1	Mono	(G)16	16	621	636
TRINITY_DN113478_c1_g1_i1	Mono	(T)10	10	170	179	GCCTCGCCTTCTCTTCACTT	60.037	20	AGCAATTCAGGGATTGCCGA	60.034	20	129	76	204	TTCTCTTCACTTGGGCCGAG	59.678	20	AGCAATTCAGGGATTGCCGA	60.034	20	121	84	204	CTTCTCTTCACTTGGGCCGA	59.678	20	AGCAATTCAGGGATTGCCGA	60.034	20	122	83	204
TRINITY_DN113509_c0_g1_i1	Mono	(A)10	10	87	96	ATAGTTGTGGGACCCGGAGA	59.958	20	TGTTCTACGGTGTTGGGTCA	58.879	20	154	4	157	TAGTTGTGGGACCCGGAGAA	60.179	20	TGTTCTACGGTGTTGGGTCA	58.879	20	153	5	157	ATAGTTGTGGGACCCGGAGA	59.958	20	TGTTCTACGGTGTTGGGTCAA	59.515	21	154	4	157
TRINITY_DN113509_c1_g1_i1	Mono	(T)12	12	355	366	ATTTGTGGAGCTCGGAGTCG	60.109	20	GGTATGGCTTGGGTCAGGAC	60.107	20	181	274	454	ATTTGTGGAGCTCGGAGTCG	60.109	20	GTTCGTACTGCGGTATGGCT	60.179	20	192	274	465	ATTTGTGGAGCTCGGAGTCG	60.109	20	AGTTCGTACTGCGGTATGGC	60.179	20	193	274	466
TRINITY_DN11358_c0_g2_i1	Mono	(A)10	10	1	10
TRINITY_DN113582_c0_g1_i1	Mono	(A)10	10	101	110	TACCCATCAGCTGCAGTCTC	59.173	20	GCAACGGCTTAGTGGTTTGG	60.04	20	232	21	252	TACCCATCAGCTGCAGTCTC	59.173	20	CGAAACGATGGAACGTCTGC	59.907	20	160	21	180	TACCCATCAGCTGCAGTCTC	59.173	20	GCGAAACGATGGAACGTCTG	59.907	20	161	21	181
TRINITY_DN113582_c0_g2_i1	Mono	(A)10	10	101	110	TACCCATCAGCTGCAGTCTC	59.173	20	GCAACGGCTTAGTGGTTTGG	60.04	20	232	21	252	TACCCATCAGCTGCAGTCTC	59.173	20	CGAAACGATGGAACGTCTGC	59.907	20	160	21	180	TACCCATCAGCTGCAGTCTC	59.173	20	GCGAAACGATGGAACGTCTG	59.907	20	161	21	181
TRINITY_DN113617_c1_g1_i1	Mono	(A)11	11	93	103	GGGGAAGTTGATGAGAGGCC	60.107	20	CTAGTAGCAAGACCACGGGC	60.179	20	234	10	243	GGGGAAGTTGATGAGAGGCC	60.107	20	TCACGTGGGGCGGAATTTAT	59.746	20	187	10	196	GGGGAAGTTGATGAGAGGCC	60.107	20	ATCACGTGGGGCGGAATTTA	59.746	20	188	10	197
TRINITY_DN113620_c0_g1_i1	Mono	(G)10	10	78	87	GCAGCAGCGATGAGTGATG	59.358	19	ACCCATTCATGACCTCGCTG	60.108	20	182	56	237	GCAGCAGCGATGAGTGATG	59.358	19	CACCCATTCATGACCTCGCT	60.108	20	183	56	238	GCAGCAGCGATGAGTGATG	59.358	19	AGCTGTACACATGCACCCAT	59.671	20	196	56	251
TRINITY_DN113698_c0_g1_i1	Di	(AG)6	12	75	86	CGATCTGCCTCTTCCTCCAC	59.896	20	TCATCGTTCAGATCGCAGCA	59.827	20	240	10	249	CGATCTGCCTCTTCCTCCAC	59.896	20	ATCTGCAGTGATCCGCCATT	59.818	20	101	10	110	CGATCTGCCTCTTCCTCCAC	59.896	20	GATCTGCAGTGATCCGCCAT	60.25	20	102	10	111
TRINITY_DN113700_c0_g1_i1	Compound	(GGA)5tgaggcggatgtatctcacgacgttgtttgtttgccggctggcatgcctaaaagtttgatcatgtttgatgtcccaggttttagatgtttttga(T)10	119	32	150	CGAGAGGCACGAACCCTAAC	60.458	20	AGACCGGATTTTCAGCACCC	60.323	20	203	1	203	CGAGAGGCACGAACCCTAAC	60.458	20	GGGTTCCCCTACACCCTCTA	59.659	20	183	1	183	CGAGAGGCACGAACCCTAAC	60.458	20	GATTTTCAGCACCCGGGTTC	59.474	20	197	1	197
TRINITY_DN113712_c0_g1_i1	Mono	(T)10	10	243	252
TRINITY_DN113734_c0_g1_i1	Di	(CA)8	16	124	139	GAGCTGAGCTCGATCTGGTC	59.969	20	AAAGCGCGTCACTGTGGATA	60.038	20	191	47	237	GAGCTGAGCTCGATCTGGTC	59.969	20	TAAAGCGCGTCACTGTGGAT	60.038	20	192	47	238	GAGCTGAGCTCGATCTGGTC	59.969	20	ATAAAGCGCGTCACTGTGGA	60.038	20	193	47	239
TRINITY_DN113765_c0_g1_i1	Mono	(T)10	10	309	318
TRINITY_DN113766_c0_g1_i1	Mono	(G)11	11	74	84	TCATTATGCGGACCGGTCTG	59.896	20	AAGGGGTAGGAGGAGCAGAG	60.032	20	132	31	162	TCATTATGCGGACCGGTCTG	59.896	20	GGTAGGAGGAGCAGAGTGGA	60.033	20	128	31	158	TCATTATGCGGACCGGTCTG	59.896	20	CAAGGGGTAGGAGGAGCAGA	60.326	20	133	31	163
TRINITY_DN113789_c0_g1_i1	Tetra	(GCAC)5	20	29	48	CCGCAGAAAGAACCAAAAAGGA	59.639	22	CCAGCGCATGATTTGCTCTC	59.971	20	118	0	117	CCGCAGAAAGAACCAAAAAGGA	59.639	22	CTTCGCCCTTCCTTCACTGT	59.965	20	260	0	259	CCGCAGAAAGAACCAAAAAGGA	59.639	22	CGTCTCCGTCCTCTGTGATG	59.9	20	207	0	206
TRINITY_DN113814_c0_g1_i1	Di	(CA)7	14	97	110	CTGCTGCCAATTGATGTCGG	59.9	20	CGTCAGAGGTTGTGGCTCAT	60.037	20	106	35	140	CCCCCTCTGGCTTTGTTCTT	59.887	20	CGTCAGAGGTTGTGGCTCAT	60.037	20	139	2	140	CTGCTGCCAATTGATGTCGG	59.9	20	GGTTCAGGTCCGAGGCTTAC	60.108	20	183	35	217
TRINITY_DN113825_c0_g1_i1	Di	(GA)7	14	356	369	ATAGACGGCGAGGATGGGTA	59.888	20	CCCTTCTTCTACCCTGCCTC	59.166	20	165	230	394	GCACGAGGACAAGGTAGGAG	59.826	20	CCCTTCTTCTACCCTGCCTC	59.166	20	277	118	394	AGGATGGGTAGATCTGGCGA	59.811	20	CCCTTCTTCTACCCTGCCTC	59.166	20	155	240	394
TRINITY_DN113837_c0_g1_i1	Di	(GA)6	12	191	202
TRINITY_DN113850_c0_g1_i1	Di	(TC)7	14	91	104	CTCTCTGGACATCGAGACGC	59.971	20	ACGTAGGAAGATGGGTCCGA	60.034	20	187	22	208	CTCTCTGGACATCGAGACGC	59.971	20	GGGTTGAAGACGACGGTGAT	60.038	20	251	22	272	CTCTCTGGACATCGAGACGC	59.971	20	GTCCGGCGATGCATAGATGA	60.038	20	215	22	236
TRINITY_DN113850_c0_g2_i1	Di	(CT)11	22	1	22
TRINITY_DN113867_c0_g1_i1	Di	(TG)6	12	88	99	GCTGGTCGTTCAGGAAGCTA	59.753	20	TGAAATGAGAGAGGGGAGAGAGA	59.729	23	123	34	156	AAGCTAACCCATGAGCTCCC	59.451	20	TGAAATGAGAGAGGGGAGAGAGA	59.729	23	109	48	156	GTCCACCTGTGTGCTCTGTC	60.601	20	TGAAATGAGAGAGGGGAGAGAGA	59.729	23	143	14	156
TRINITY_DN113917_c0_g1_i1	Mono	(C)10	10	126	135	ACCAGTGCCGGTTTGTAGTT	59.818	20	CCACAAACAGGCCATTGAGG	59.395	20	177	37	213	TCACCAGTGCCGGTTTGTAG	60.25	20	CCACAAACAGGCCATTGAGG	59.395	20	179	35	213	GCGTCATCTTATCCACGCCA	60.53	20	CCACAAACAGGCCATTGAGG	59.395	20	210	4	213
TRINITY_DN113927_c0_g1_i1	Mono	(T)10	10	95	104	TGTAGCCATGGTTTCCGTGT	59.601	20	ACGATCCCGAAAAAGTGAAAACC	59.996	23	117	29	145	CAGGGCCTTTACTGTAGCCA	59.382	20	ACGATCCCGAAAAAGTGAAAACC	59.996	23	129	17	145	TGTAGCCATGGTTTCCGTGT	59.601	20	CGATCCCGAAAAAGTGAAAACCT	59.748	23	116	29	144
TRINITY_DN113948_c0_g1_i1	Di	(GA)8	16	4	19
TRINITY_DN114010_c0_g1_i1	Mono	(G)10	10	1	10
TRINITY_DN11404_c0_g1_i1	Mono	(T)10	10	67	76	ATGTGCATAATGATGTATTGTTCCT	57.171	25	CTGGGCGTGAGTGTACAGTT	59.966	20	116	25	140	TGTGCATAATGATGTATTGTTCCTACT	59.007	27	CTGGGCGTGAGTGTACAGTT	59.966	20	115	26	140	TGTGCATAATGATGTATTGTTCCTAC	57.847	26	CTGGGCGTGAGTGTACAGTT	59.966	20	115	26	140
TRINITY_DN114049_c0_g2_i1	Mono	(G)12	12	394	405
TRINITY_DN114058_c0_g1_i1	Di	(GA)7	14	49	62	GAGAGAGAGAGCAGCGATGC	60.318	20	TGCCGCCCACAACTTTTCTA	60.179	20	112	0	111	AGCGATGCAGTGCAGAGAAA	60.321	20	TGCCGCCCACAACTTTTCTA	60.179	20	100	12	111	GAGAGAGAGAGCAGCGATGC	60.318	20	GCCGCCCACAACTTTTCTAC	59.76	20	111	0	110
TRINITY_DN114090_c0_g1_i1	Di	(AC)11	22	15	36
TRINITY_DN114146_c0_g1_i1	Tri	(TCT)15	45	190	234
TRINITY_DN114151_c0_g1_i1	Mono	(T)10	10	337	346	GGGGTAGGGGATCAGGAGTT	60.03	20	ATTGCCCCGAACCTTCTGAG	60.035	20	229	245	473	GGGGTAGGGGATCAGGAGTT	60.03	20	GATTGCCCCGAACCTTCTGA	60.035	20	230	245	474	GGGGTAGGGGATCAGGAGTT	60.03	20	AGTTTTGAACAACCCACGCG	59.9	20	211	245	455
TRINITY_DN114177_c0_g1_i1	Mono	(A)11	11	19	29
TRINITY_DN114186_c0_g1_i1	Di	(TG)20	40	16	55
TRINITY_DN114201_c0_g1_i1	Mono	(G)11	11	300	310	AAGCACTGCTAGGAACCACC	59.963	20	GCGCCAGTGATTCTTCCTCA	60.392	20	232	114	345	CGACACCCAGACTTGCCATA	59.751	20	GCGCCAGTGATTCTTCCTCA	60.392	20	274	72	345	GAGAGCGGCACACATACCTC	60.529	20	GCGCCAGTGATTCTTCCTCA	60.392	20	150	196	345
TRINITY_DN114252_c0_g1_i1	Mono	(A)16	16	105	120	CCCCCATCTTGGTGTCCTCT	60.916	20	TCCATGCCCCCTCCTCTTAA	59.954	20	152	45	196	CCCCCATCTTGGTGTCCTCT	60.916	20	AAAAACAAGACCGGCCCAGA	60.106	20	227	45	271	CCCCATCTTGGTGTCCTCTT	59.005	20	TCCATGCCCCCTCCTCTTAA	59.954	20	151	46	196
TRINITY_DN114264_c1_g1_i1	Di	(GA)8	16	353	368
TRINITY_DN114267_c0_g1_i1	Mono	(G)11	11	150	160	GCGAGTTTGGGGTTGGAAAC	59.968	20	GTTCCACGCTCGACCTCG	60.504	18	137	65	201	GCGAGTTTGGGGTTGGAAAC	59.968	20	CGTTCCACGCTCGACCTC	60.504	18	138	65	202	CGTCGCCCCCTGTTTATCTT	60.108	20	GTTCCACGCTCGACCTCG	60.504	18	181	21	201
TRINITY_DN114296_c0_g1_i1	Tetra	(GCAT)5	20	127	146	GCAGCAGAGCAGGTAAAAGC	59.83	20	CGCGCTCGACTAGAAACTTG	59.364	20	132	42	173	CGGCTTTGTATTGGCAGCAG	60.179	20	CGCGCTCGACTAGAAACTTG	59.364	20	148	26	173	GCTTTGTATTGGCAGCAGCA	59.756	20	CGCGCTCGACTAGAAACTTG	59.364	20	146	28	173
TRINITY_DN114356_c0_g1_i1	Tri	(TGC)5	15	311	325	CACTTTTCAAGGGCACGAGC	60.04	20	CAGTGGCTCATAGATGGCCC	60.251	20	259	257	515	CACTTTTCAAGGGCACGAGC	60.04	20	CCAAGGCAGTGGCTCATAGA	59.457	20	265	257	521	CACTTTTCAAGGGCACGAGC	60.04	20	TCCAAGGCAGTGGCTCATAG	59.457	20	266	257	522
TRINITY_DN11436_c0_g1_i1	Mono	(A)10	10	154	163	GACACGCCCTCCACCTTAAA	59.964	20	TGGTGTGTCAAAGGTGCTGA	59.746	20	205	91	295	TATGAACCGAGCAGCAACGA	59.755	20	TGGTGTGTCAAAGGTGCTGA	59.746	20	252	44	295	GACACGCCCTCCACCTTAAA	59.964	20	CTTTTGTTGCGAGAAGGCGA	59.414	20	133	91	223
TRINITY_DN114382_c0_g1_i1	Di	(TC)9	18	184	201	GCCATCTCATCTGTTGGGCT	60.107	20	GGCTGATGATTCTCCTAGCTCA	59.368	22	157	77	233	GCCATCTCATCTGTTGGGCT	60.107	20	TGGCTGATGATTCTCCTAGCTC	59.368	22	158	77	234	GCCATCTCATCTGTTGGGCT	60.107	20	TGGCTGATGATTCTCCTAGCT	58.313	21	158	77	234
TRINITY_DN114392_c1_g1_i1	Di	(TG)6	12	163	174
TRINITY_DN114417_c0_g1_i1	Mono	(G)10	10	434	443	CTTGCCATTCCCTCGTCACT	60.036	20	CGGCTGGAGATGCTCTAAGG	59.967	20	207	276	482	CATTCCCTCGTCACTGGACC	60.108	20	CGGCTGGAGATGCTCTAAGG	59.967	20	202	281	482	CCATTCCCTCGTCACTGGAC	60.108	20	CGGCTGGAGATGCTCTAAGG	59.967	20	203	280	482
TRINITY_DN114462_c0_g2_i1	Mono	(A)11	11	3	13
TRINITY_DN114470_c0_g1_i1	Mono	(G)11	11	285	295
TRINITY_DN114489_c0_g1_i1	Tetra	(ATAC)5	20	211	230
TRINITY_DN114489_c0_g2_i1	Tetra	(ATAC)5	20	186	205
TRINITY_DN114510_c0_g1_i1	Mono	(G)11	11	141	151	GCCGGTTTGGGAAGGTTCTA	59.963	20	ATGTATCGCCTGCTACGAGC	60.039	20	175	48	222	GCCGGTTTGGGAAGGTTCTA	59.963	20	GCCGCGACACAGCTTAAAAG	60.453	20	249	48	296	GCCGGTTTGGGAAGGTTCTA	59.963	20	TGGTGCATAGATCGCGACTT	59.54	20	139	48	186
TRINITY_DN114516_c0_g1_i1	Mono	(T)10	10	100	109	GCAAGCATTTGGTCTGGAGC	60.109	20	TTTTGCAGCACTTTGGTCCG	59.898	20	268	34	301	GCAAGCATTTGGTCTGGAGC	60.109	20	GGACAGCGGAGACTGATGTT	59.752	20	230	34	263	GCAAGCATTTGGTCTGGAGC	60.109	20	TGGGCACTTGACCTTACAGC	60.251	20	182	34	215
TRINITY_DN114541_c0_g1_i1	Di	(TC)8	16	299	314
TRINITY_DN114554_c0_g1_i1	Di	(GA)7	14	147	160	TTAGAGTCGGCCCAGAGGAA	59.959	20	CCGAAGACTGGCGATTCGG	60.879	19	127	111	237	AGCCGGCTGAATTAGAGTCG	59.897	20	CCGAAGACTGGCGATTCGG	60.879	19	138	100	237	GCTGAATTAGAGTCGGCCCA	59.822	20	CCGAAGACTGGCGATTCGG	60.879	19	133	105	237
TRINITY_DN114562_c0_g1_i1	Mono	(C)11	11	265	275
TRINITY_DN114573_c0_g1_i1	Tri	(AGC)5	15	55	69	AGTAGCAGAAGAGCAGCGAG	59.545	20	CTCCCGACTTCTCATGACCG	59.899	20	203	17	219	AGTAGCAGAAGAGCAGCGAG	59.545	20	GCTCCCGACTTCTCATGACC	60.179	20	204	17	220	AGTAGCAGAAGAGCAGCGAG	59.545	20	CTTCTCATGACCGCACCTCA	59.753	20	196	17	212
TRINITY_DN114599_c0_g1_i1	Tri	(GCC)5	15	272	286	ACGCGGACCGAACTAAAACT	59.967	20	CTCTCCCCTCTCCCCTCTTC	60.106	20	199	125	323	GCGAGGAGGGAGGAAATAGC	59.966	20	CTCTCCCCTCTCCCCTCTTC	60.106	20	157	167	323	AGCTTACCGTCATTGCCGAA	60.037	20	CTCTCCCCTCTCCCCTCTTC	60.106	20	140	184	323
TRINITY_DN114600_c0_g2_i1	Mono	(A)11	11	48	58
TRINITY_DN114631_c0_g1_i1	Di	(TG)7	14	117	130	CGCCTATGCATAGCTTTGCTC	59.804	21	ACAATGAGCACACACCCAGG	60.538	20	123	64	186	CTCGCCTATGCATAGCTTTGC	59.804	21	ACAATGAGCACACACCCAGG	60.538	20	125	62	186	TCGCCTATGCATAGCTTTGCT	60.203	21	ACAATGAGCACACACCCAGG	60.538	20	124	63	186
TRINITY_DN114654_c0_g1_i1	Mono	(A)10	10	820	829	AAATTCCTGCCTCCCCTTGG	59.958	20	ATCGGTTGATGCAGCCTACC	60.179	20	237	715	951	CTGCATGCGTTCTTGTCGAG	59.906	20	ATCGGTTGATGCAGCCTACC	60.179	20	206	746	951	CGTTCCGAAGAAGCAAAGCC	60.11	20	ATCGGTTGATGCAGCCTACC	60.179	20	261	691	951
TRINITY_DN114654_c0_g1_i2	Mono	(A)10	10	720	729	AAATTCCTGCCTCCCCTTGG	59.958	20	ATCGGTTGATGCAGCCTACC	60.179	20	237	615	851	CTGCATGCGTTCTTGTCGAG	59.906	20	ATCGGTTGATGCAGCCTACC	60.179	20	206	646	851	CGTTCCGAAGAAGCAAAGCC	60.11	20	ATCGGTTGATGCAGCCTACC	60.179	20	261	591	851
TRINITY_DN114688_c0_g1_i1	Mono	(G)20	20	272	291
TRINITY_DN114700_c0_g1_i1	Compound	(G)10aggtaattgcgtgtcttacactaggcatgcaactgcaagt(C)10	60	61	120	TTGTATTGTCGGAGGGCGAC	60.109	20	TGCGTTCGTGATGGAAGACA	59.967	20	253	21	273	TTGTATTGTCGGAGGGCGAC	60.109	20	CCCACCATCCTCCGACAAAA	59.962	20	162	21	182	TTGTATTGTCGGAGGGCGAC	60.109	20	TGTTGGCGTGATGGAAGACA	59.892	20	131	21	151
TRINITY_DN114758_c0_g1_i1	Mono	(A)11	11	139	149	CTGCTTTGCAAACCCCAACA	59.822	20	CCCAAGCCTAATTCTTGCTCG	59.327	21	117	92	208	GTGCAGATCATCTGGGTCCC	60.179	20	CCCAAGCCTAATTCTTGCTCG	59.327	21	173	36	208	CCCAACATATCTGCCGAGCA	60.179	20	CCCAAGCCTAATTCTTGCTCG	59.327	21	104	105	208
TRINITY_DN114782_c0_g2_i1	Mono	(A)10	10	83	92	ACATGTTGGGGTCCAGCAAA	60.106	20	TTCTTCACGTGGCTGCTCAT	59.965	20	250	17	266	AACATGTTGGGGTCCAGCAA	60.106	20	TTCTTCACGTGGCTGCTCAT	59.965	20	251	16	266	ACATGTTGGGGTCCAGCAAA	60.106	20	GGAAGCTGGTGAGTGGTCTC	60.037	20	186	17	202
TRINITY_DN114800_c0_g1_i1	Tri	(AGT)7	21	63	83	GTCCAGACGTCCAGGGGC	62.084	18	TGGACAATGAACCTCCACGG	59.964	20	128	15	142	GTCCAGACGTCCAGGGGC	62.084	18	ACAATGAACCTCCACGGCAA	60.179	20	125	15	139	GTCCAGACGTCCAGGGGC	62.084	18	TGAACCTCCACGGCAAAGAA	59.818	20	121	15	135
TRINITY_DN114843_c0_g1_i1	Tri	(GCC)5	15	159	173	TGATGCATCGCTCCATGGTT	60.107	20	GAACCACCCGAGGTCAGAAC	60.321	20	202	16	217	ATGATGCATCGCTCCATGGT	59.89	20	GAACCACCCGAGGTCAGAAC	60.321	20	203	15	217	TGATGCATCGCTCCATGGTT	60.107	20	CCCGAGGTCAGAACTCAAGC	60.39	20	196	16	211
TRINITY_DN114915_c0_g1_i1	Mono	(G)10	10	193	202
TRINITY_DN114941_c1_g1_i1	Di	(CT)7	14	47	60	CGTCCCACCTGCATTCTCAT	60.108	20	TTCAGGTCCTCCTCGTCACT	59.887	20	157	4	160	CATCGTCCCACCTGCATTCT	60.108	20	TTCAGGTCCTCCTCGTCACT	59.887	20	160	1	160	TCTACATCCTCCCCTCGCTC	60.179	20	TTCAGGTCCTCCTCGTCACT	59.887	20	138	23	160
TRINITY_DN114944_c0_g2_i1	Di	(GA)6	12	22	33
TRINITY_DN115001_c0_g1_i1	Mono	(G)12	12	1	12
TRINITY_DN115014_c0_g1_i1	Tetra	(CTCA)6	24	57	80	TGTCAAACAGCTGATCCGGG	60.322	20	CATCCACGATCGAGCTGACA	59.899	20	163	23	185	TGTCAAACAGCTGATCCGGG	60.322	20	ATCCACGATCGAGCTGACAC	59.899	20	162	23	184	TGTCAAACAGCTGATCCGGG	60.322	20	AACTCCATCCACGATCGAGC	59.897	20	168	23	190
TRINITY_DN115020_c0_g1_i1	Tri	(GCC)6	18	212	229
TRINITY_DN115020_c1_g1_i1	Tri	(GGC)7	21	124	144	TAGGAGCTCGTCGGGGATAG	59.964	20	CGCACACACACAGCCTAGT	60.301	19	110	66	175	CTAGGAGCTCGTCGGGGATA	59.964	20	CGCACACACACAGCCTAGT	60.301	19	111	65	175	TCTACTAGGAGCTCGTCGGG	59.894	20	CGCACACACACAGCCTAGT	60.301	19	115	61	175
TRINITY_DN115024_c0_g1_i1	Mono	(G)11	11	1	11
TRINITY_DN115065_c0_g1_i1	Tri	(CTT)12	36	201	236
TRINITY_DN115107_c0_g1_i1	Di	(GT)6	12	118	129	ATTTACGCACTTACGGGGCC	60.745	20	CCTGTTCCTCCAAAGCTGCT	60.251	20	117	64	180	ATTTACGCACTTACGGGGCC	60.745	20	GTCCAGGAAAGCAGGGGAAG	60.323	20	258	64	321	ATTTACGCACTTACGGGGCC	60.745	20	AGCAGGGGAAGATGTGCTTG	60.323	20	249	64	312
TRINITY_DN115112_c0_g1_i1	Mono	(A)10	10	262	271	CGTGCTTGATGTGTGTTGCA	59.971	20	GTTCCACAACCACCTGGCTA	59.89	20	248	52	299	TGAGTTGAGGCGTGCTTGAT	59.965	20	GTTCCACAACCACCTGGCTA	59.89	20	258	42	299	GTTGAGTTGAGGCGTGCTTG	60.041	20	GTTCCACAACCACCTGGCTA	59.89	20	260	40	299
TRINITY_DN115140_c0_g1_i1	Mono	(T)14	14	514	527	GCGGCTAGGTCACACTTTCT	60.037	20	ATACACCAACCAAGTCGGCG	60.672	20	182	378	559	TGCCCCATATGTATTGGGCC	59.886	20	ATACACCAACCAAGTCGGCG	60.672	20	214	346	559	GTATGAGGTGTGCGGCTAGG	60.249	20	ATACACCAACCAAGTCGGCG	60.672	20	193	367	559
TRINITY_DN115160_c0_g1_i1	Di	(CA)6	12	274	285
TRINITY_DN115184_c0_g1_i1	Mono	(T)14	14	224	237
TRINITY_DN115192_c0_g2_i1	Mono	(A)13	13	191	203	TACGCCCTCATTCCCCTACA	60.032	20	GTGTGTTGTTTGGTGGGTGG	59.825	20	254	11	264	AGCCGAACATGCAAGATCCA	60.035	20	GTGTGTTGTTTGGTGGGTGG	59.825	20	235	30	264	TTGCTGGTCCAACGCTACAT	59.964	20	GTGTGTTGTTTGGTGGGTGG	59.825	20	178	87	264
TRINITY_DN115200_c0_g1_i1	Mono	(T)10	10	195	204
TRINITY_DN115215_c0_g1_i1	Tri	(CCT)5	15	198	212	AGAACTCACACGAGCACTGG	59.967	20	GGAGGAAAGGGAGAGGGGG	60.695	19	163	73	235	ACAGGGAGCTTGCACCTAAC	59.963	20	GGAGGAAAGGGAGAGGGGG	60.695	19	130	106	235	GCAAAGTTCGATGTTGCGGT	60.04	20	GGAGGAAAGGGAGAGGGGG	60.695	19	226	10	235
TRINITY_DN115230_c0_g1_i1	Di	(TA)8	16	20	35
TRINITY_DN115253_c0_g1_i1	Mono	(G)14	14	365	378
TRINITY_DN115268_c0_g1_i1	Tri	(CGC)5	15	79	93	AGAACGACGACGGATGATGG	59.899	20	TCCCGCAGACACTTAACCAC	59.966	20	170	41	210	AGAACGACGACGGATGATGG	59.899	20	AGTAAACTGCCTCGACAGCC	60.037	20	219	41	259	AGAACGACGACGGATGATGG	59.899	20	CTCGGCGCATGCTACAAATC	60.042	20	260	41	300
TRINITY_DN115316_c0_g1_i1	Tri	(CGG)5	15	236	250	TGAACCCTAGGTCTCCCGAG	60.033	20	GCTGTAGAACCGCGTGTAGT	60.109	20	157	118	274	TTAGCCCGGTTCCATCGAAC	60.108	20	GCTGTAGAACCGCGTGTAGT	60.109	20	210	65	274	TTGAACCCTAGGTCTCCCGA	59.589	20	GCTGTAGAACCGCGTGTAGT	60.109	20	158	117	274
TRINITY_DN115331_c0_g1_i1	Compound	(GGA)5catcaccaagtcggagtc(GGA)5	48	4	51
TRINITY_DN115333_c0_g1_i1	Tri	(TTA)12	36	164	199
TRINITY_DN115382_c0_g1_i1	Mono	(G)10	10	7	16
TRINITY_DN115457_c0_g1_i1	Di	(TC)26	52	237	288
TRINITY_DN115641_c0_g1_i1	Mono	(A)10	10	77	86	TGTTCAGAGACAGGAAGTTCAGA	59.039	23	TGCTTGCAAGTGATGATCGT	58.188	20	168	27	194	TGTTCAGAGACAGGAAGTTCAGAG	59.961	24	TGCTTGCAAGTGATGATCGT	58.188	20	168	27	194	TGAGGTATGTTCAGAGACAGGA	57.952	22	TGCTTGCAAGTGATGATCGT	58.188	20	175	20	194
TRINITY_DN115651_c0_g1_i1	Tri	(AAG)5	15	1	15
TRINITY_DN115674_c0_g1_i1	Di	(CG)7	14	368	381
TRINITY_DN115683_c0_g1_i1	Mono	(A)12	12	130	141	CTGCACCGGGTGTTTACTCT	59.965	20	CACATAGAGATGCATATTTGGAGCA	59.296	25	150	22	171	ACTCTTGATACACCGTGCGG	60.109	20	CACATAGAGATGCATATTTGGAGCA	59.296	25	135	37	171	CTGCACCGGGTGTTTACTCT	59.965	20	ACATAGAGATGCATATTTGGAGCA	58.127	24	149	22	170
TRINITY_DN115755_c0_g2_i1	Mono	(G)13	13	8	20
TRINITY_DN115843_c1_g1_i1	Di	(GT)8	16	1	16
TRINITY_DN115872_c0_g1_i1	Di	(GT)8	16	1	16
TRINITY_DN11590_c0_g1_i1	Mono	(A)10	10	225	234	AAGGGTTTTCAGAGAGCCGG	59.963	20	GTCACTGCCGTACGAGTAGG	59.902	20	144	123	266	AAGGGTTTTCAGAGAGCCGG	59.963	20	ATCCATTCATGACTCCGGCC	59.891	20	211	123	333	ACAGAATAGGCCGCTGGAAC	60.108	20	GTCACTGCCGTACGAGTAGG	59.902	20	259	8	266
TRINITY_DN11592_c0_g1_i1	Tri	(CTG)5	15	253	267	AATGGCCCGCTGATGTTGTA	60.035	20	TCTTGATCTTGCCTGCAGCT	59.673	20	226	85	310	CCTTGAAGCCAGGGAGGAAG	60.035	20	TCTTGATCTTGCCTGCAGCT	59.673	20	159	152	310	ATGTGACCTTGAAGCCAGGG	59.961	20	TCTTGATCTTGCCTGCAGCT	59.673	20	165	146	310
TRINITY_DN11593_c0_g1_i1	Mono	(T)10	10	291	300	CCTCCCTAGCTATGGCAACG	59.966	20	GCATGCATTCGGAACACACA	59.759	20	206	120	325	AACAATGGTGCCTCCCTAGC	60.034	20	GCATGCATTCGGAACACACA	59.759	20	216	110	325	TCTCCTCTATCTCCGGCGAG	59.964	20	GCATGCATTCGGAACACACA	59.759	20	175	151	325
TRINITY_DN11593_c0_g2_i1	Mono	(T)10	10	394	403	TCTCCTCTATCTCCGGCGAG	59.964	20	GCATGCATTCGGAACACACA	59.759	20	175	254	428	TGGCAATGATGGAGGCCTTT	59.958	20	GCATGCATTCGGAACACACA	59.759	20	194	235	428	TGACATGTGCAAGAAGCCCT	59.889	20	GCATGCATTCGGAACACACA	59.759	20	125	304	428
TRINITY_DN115991_c0_g1_i1	Mono	(G)13	13	182	194
TRINITY_DN116012_c0_g1_i1	Tri	(CCA)5	15	75	89	GGATCATCCGGCTTCCTCTG	59.965	20	CTTGGGGTTTTGGCAAGTGG	59.893	20	117	27	143	GGATCATCCGGCTTCCTCTG	59.965	20	CGGAGTTTGTGTCTTGGGGT	60.179	20	129	27	155	GGATCATCCGGCTTCCTCTG	59.965	20	ACGGAGTTTGTGTCTTGGGG	60.179	20	130	27	156
TRINITY_DN116018_c0_g1_i1	Mono	(G)20	20	1	20
TRINITY_DN116128_c0_g1_i1	Mono	(A)10	10	134	143	CCTGTACTCTACCGGGTCGA	60.108	20	GCGTCAACTATCACCCTCGT	59.827	20	255	45	299	CCTCGGCAGAACCTGTACTC	59.826	20	GCGTCAACTATCACCCTCGT	59.827	20	266	34	299	ACATGCATCCATCCTCCCAC	59.816	20	GCGTCAACTATCACCCTCGT	59.827	20	214	86	299
TRINITY_DN116242_c0_g2_i1	Di	(CT)6	12	269	280	GTGCATTGCTATGGGGCATG	59.967	20	CGCCAGGCAACATTAACCAC	60.109	20	256	75	330	AGGCGTCATCGTCAACCTTT	59.965	20	CGCCAGGCAACATTAACCAC	60.109	20	156	175	330	GTGCATTGCTATGGGGCATG	59.967	20	TGGTGCCTTAGTCCACAACG	60.25	20	274	75	348
TRINITY_DN116296_c0_g1_i1	Tri	(CCG)5	15	47	61	TCCAACCTATTCTGGCAGCG	60.108	20	GCACATGGAACTGGAGGGAA	59.962	20	167	6	172	TCCAACCTATTCTGGCAGCG	60.108	20	GCAGAGTGAGCAAGAGGAGG	60.108	20	102	6	107	TCCAACCTATTCTGGCAGCG	60.108	20	GCCATGGGGATGTAGCACAT	60.179	20	181	6	186
TRINITY_DN116337_c0_g1_i1	Di	(AG)7	14	198	211
TRINITY_DN116342_c0_g1_i1	Mono	(T)13	13	51	63	ACACACCAACAAATAGCAAAGTCA	59.599	24	TGAGGGGTTGTCATGTGCTC	59.963	20	127	13	139	ACACACCAACAAATAGCAAAGTCA	59.599	24	TGAGGTCACGCGCCTTAAAA	60.25	20	105	13	117	ACACACCAACAAATAGCAAAGTCA	59.599	24	GGGGTTGTCATGTGCTCTCT	59.674	20	124	13	136
TRINITY_DN116351_c0_g1_i1	Di	(CT)7	14	24	37
TRINITY_DN116366_c0_g1_i1	Compound	(AC)7ccagttgcgagtcgatgattgacatgcatctggggactctcgacaa(AC)7	74	2	75
TRINITY_DN116369_c0_g1_i1	Di	(GT)9	18	151	168	ATGCGTGAAAGCTCGAGGAA	60.037	20	GCTGGCATGGGCTTAGTTTC	59.543	20	118	125	242	ATGCGTGAAAGCTCGAGGAA	60.037	20	GGCATGGGCTTAGTTTCACC	59.182	20	115	125	239	ATGCGTGAAAGCTCGAGGAA	60.037	20	GGCTGGCATGGGCTTAGTTT	60.972	20	119	125	243
TRINITY_DN116390_c0_g1_i1	Mono	(A)11	11	195	205	GCAGATAGCGTTGACAGCAT	58.706	20	AAGCCGGTTAGATGCACCTC	60.108	20	179	65	243	GCAGATAGCGTTGACAGCAT	58.706	20	TCAAGCCGGTTAGATGCACC	60.392	20	181	65	245	GCAGATAGCGTTGACAGCAT	58.706	20	CAAGCCGGTTAGATGCACCT	60.393	20	180	65	244
TRINITY_DN116390_c0_g2_i1	Mono	(A)11	11	104	114	ACCAACCAGGATCTTCCAACT	58.934	21	AAGCCGGTTAGATGCACCTC	60.108	20	107	46	152	ACCAACCAGGATCTTCCAACT	58.934	21	TCAAGCCGGTTAGATGCACC	60.392	20	109	46	154	ACCAACCAGGATCTTCCAACT	58.934	21	CAAGCCGGTTAGATGCACCT	60.393	20	108	46	153
TRINITY_DN116401_c0_g2_i1	Mono	(C)10	10	174	183	GAAACGTTTCCCTTCGGCAC	60.041	20	CGCAGATGGGGTTGAAGAGT	60.036	20	234	29	262	GAAACGTTTCCCTTCGGCAC	60.041	20	CCCTAAAAGGTGAGCGCAGA	60.036	20	248	29	276	GAAACGTTTCCCTTCGGCAC	60.041	20	GATGGGGTTGAAGAGTGCCA	59.962	20	230	29	258
TRINITY_DN116420_c0_g2_i1	Tri	(CTA)5	15	170	184	CATCCCGGTCATCAGTCTCG	59.969	20	TTCACCACCTGGAAGAAGCC	59.89	20	129	134	262	AGCACCACTTTACCATCCCG	60.035	20	TTCACCACCTGGAAGAAGCC	59.89	20	142	121	262	ATCCCCTCCATCTTCCACCA	59.954	20	TTCACCACCTGGAAGAAGCC	59.89	20	197	66	262
TRINITY_DN116437_c0_g1_i1	Di	(TC)7	14	241	254
TRINITY_DN116463_c0_g1_i1	Di	(AG)7	14	162	175	CCGCTCGGTGGGAAAAGAAA	60.887	20	ACCGAGGAGACGAGATGAGT	59.746	20	277	92	368	CTCTGTTCTTCGGTGGCCAT	60.036	20	CACAAGCATTCGTCCACATCC	59.869	21	201	2	202	CGCTCGGTGGGAAAAGAAAA	59.051	20	ACCGAGGAGACGAGATGAGT	59.746	20	276	93	368
TRINITY_DN116469_c0_g1_i1	Tri	(GCG)5	15	100	114	CTGCTTGACGAGGACTTGGC	61.295	20	TCCTGAGGACGTCCCATCTT	59.959	20	147	53	199	GCTGCTTGACGAGGACTTGG	61.295	20	TCCTGAGGACGTCCCATCTT	59.959	20	148	52	199	TGCTTGACGAGGACTTGGC	60.302	19	TCCTGAGGACGTCCCATCTT	59.959	20	146	54	199
TRINITY_DN116473_c0_g1_i1	Mono	(T)10	10	492	501	TGTCGGGCTTCTTCCATCAC	60.036	20	AAAATGTGTTTACGTACATCCGT	57.072	23	184	364	547	GTGTCGGGCTTCTTCCATCA	60.036	20	AAAATGTGTTTACGTACATCCGT	57.072	23	185	363	547	GCGCACAACTCGATTTTGGT	60.04	20	AAAATGTGTTTACGTACATCCGT	57.072	23	131	417	547
TRINITY_DN116492_c0_g2_i1	Tri	(GAA)19	57	1	57
TRINITY_DN116497_c0_g1_i1	Mono	(T)11	11	117	127	AGTGAGCGCTTTCTGCTTCT	59.965	20	AAGGTGATCCCTAACCGCTC	59.169	20	124	79	202	CGGCGGTGATGGTACTATCC	60.039	20	AAGGTGATCCCTAACCGCTC	59.169	20	174	29	202	GCTTCTTCGTGTTTGGCTGG	60.04	20	AAGGTGATCCCTAACCGCTC	59.169	20	110	93	202
TRINITY_DN116559_c0_g1_i1	Mono	(A)10	10	130	139	ACCAACACAGAACACATGTGG	58.976	21	TCCTCCGTATGGTTCTCTGA	57.179	20	197	23	219	ACCAACACAGAACACATGTGG	58.976	21	TGTTTCCTCCGTATGGTTCTCTG	60.056	23	201	23	223	ACCAACACAGAACACATGTGG	58.976	21	TGTTGTTTCCTCCGTATGGTTCT	59.928	23	204	23	226
TRINITY_DN116567_c0_g1_i1	Mono	(A)10	10	423	432	TTGCACGTCCCTTGCTTTTG	59.898	20	ACCTTGCACACTGCCGATTA	59.964	20	214	304	517	TTGCACGTCCCTTGCTTTTG	59.898	20	TAACCTTGCACACTGCCGAT	59.964	20	216	304	519	CCTGGCCCTATGCAAATCCA	60.106	20	ACCTTGCACACTGCCGATTA	59.964	20	273	245	517
TRINITY_DN116578_c0_g1_i1	Mono	(A)13	13	201	213	GTTGAACGAGAATACGCCGC	59.975	20	TCCAACTAGACAAAAGCTAGCCA	59.673	23	204	48	251	TTCCGCAACCCACACTAGTC	59.966	20	TCCAACTAGACAAAAGCTAGCCA	59.673	23	121	131	251	CGCAACCCACACTAGTCCTT	59.965	20	TCCAACTAGACAAAAGCTAGCCA	59.673	23	118	134	251
TRINITY_DN116602_c0_g1_i1	Tri	(GGC)5	15	53	67	CACGTGGCACATCCTGGTAG	60.741	20	CCATTTCGCACCCTAACCCT	60.034	20	109	26	134	CACGTGGCACATCCTGGTAG	60.741	20	TCCATTTCGCACCCTAACCC	60.035	20	110	26	135	CACGTGGCACATCCTGGTAG	60.741	20	GGATCCTGCTAGCTCCTCCT	60.179	20	164	26	189
TRINITY_DN116631_c0_g1_i1	Mono	(T)10	10	168	177	CACACCGCAAGTCTTCGGTA	60.319	20	CCTGTTTCTCCTGGTGCAG	58.062	19	129	114	242	TACACACCGCAAGTCTTCGG	60.319	20	CCTGTTTCTCCTGGTGCAG	58.062	19	131	112	242	TTGTCTGGTCACTGCTCCTG	59.606	20	CCTGTTTCTCCTGGTGCAG	58.062	19	190	53	242
TRINITY_DN116645_c0_g1_i1	Di	(GA)7	14	44	57	AGCAACCGAGAGAGAGAGGA	59.67	20	CGCCCACGACCGACTTTATA	59.899	20	100	13	112	ACCGAGAGAGAGAGGAAGGG	59.742	20	CGCGTGCCACCTATTTGTTC	60.179	20	171	17	187	ACCGAGAGAGAGAGGAAGGG	59.742	20	TTTAAGATCAACGCGCGTGC	60.179	20	184	17	200
TRINITY_DN116645_c0_g1_i1	Mono	(T)10	10	381	390
TRINITY_DN116645_c1_g1_i1	Di	(GA)7	14	159	172
TRINITY_DN116647_c0_g1_i1	Tri	(GGC)6	18	69	86	GAAGGTCGACCCACTGTGG	60.005	19	GAGCATGGAATCCCTCGGAG	59.965	20	206	8	213	GGAAGGTCGACCCACTGTG	60.005	19	GAGCATGGAATCCCTCGGAG	59.965	20	207	7	213	GAAGGTCGACCCACTGTGG	60.005	19	CAACGTTTGGGATGTGCAGG	60.039	20	235	8	242
TRINITY_DN11665_c0_g1_i1	Tri	(TGA)5	15	189	203	CACCTTCACTTTTGTCCGCG	60.041	20	CGTCACGAGTGGGATGGAAA	60.038	20	234	21	254	CACCTTCACTTTTGTCCGCG	60.041	20	CTACCGTCACGAGTGGGATG	59.899	20	238	21	258	CTTGTTCCGGTGGAGGTGAA	59.892	20	CGTCACGAGTGGGATGGAAA	60.038	20	121	134	254
TRINITY_DN11665_c0_g2_i1	Tri	(TGA)5	15	189	203	CACCTTCACTTTTGTCCGCG	60.041	20	TCGAGAAATGGGCCGTGAAA	59.964	20	209	21	229	ACTGGAATCGCTCTGAGTGC	60.108	20	TCGAGAAATGGGCCGTGAAA	59.964	20	149	81	229	CTGGAATCGCTCTGAGTGCA	60.108	20	TCGAGAAATGGGCCGTGAAA	59.964	20	148	82	229
TRINITY_DN116674_c0_g1_i1	Mono	(G)11	11	31	41
TRINITY_DN116680_c0_g1_i1	Tri	(GGA)5	15	178	192	CAAAGCCTCCGAAAAAGCGA	59.409	20	GCGTGGCTTCCGTCTCTAT	59.562	19	193	22	214	CCGAAAAAGCGAAGGGGGAT	60.68	20	GCGTGGCTTCCGTCTCTAT	59.562	19	185	30	214	AAGCCTCCGAAAAAGCGAAG	59.125	20	GCGTGGCTTCCGTCTCTAT	59.562	19	191	24	214
TRINITY_DN116715_c1_g1_i1	Tri	(GGA)5	15	8	22
TRINITY_DN116730_c0_g1_i1	Di	(TA)6	12	340	351
TRINITY_DN116769_c0_g1_i1	Di	(TC)16	32	25	56	TGCCTTCTTTCCTCCGATTGG	60.34	21	TTTAGCTGTGGACCGGAACC	59.964	20	237	1	237	TGCCTTCTTTCCTCCGATTGG	60.34	21	CCAACAAGTGCCATGAAGCC	60.038	20	194	1	194	GCCTTCTTTCCTCCGATTGG	58.616	20	TTTAGCTGTGGACCGGAACC	59.964	20	236	2	237
TRINITY_DN1168_c0_g2_i1	Mono	(G)10	10	12	21
TRINITY_DN116844_c0_g1_i1	Di	(CA)6	12	211	222	AGACCGTTTCTGGCAACTGT	59.82	20	ACGAAAATGAAATAAACGAATGATGTG	58.151	27	147	106	252	TCGCTTCTTGGAACCTGTGG	60.25	20	ACGAAAATGAAATAAACGAATGATGTG	58.151	27	214	39	252	AGACCGTTTCTGGCAACTGT	59.82	20	ACGAAAATGAAATAAACGAATGATGT	57.036	26	147	106	252
TRINITY_DN116851_c0_g1_i1	Tri	(TGG)5	15	96	110	AAACGACGGCTTCAGTTTGC	59.971	20	CAGCAAGGGAGGGTCTTGAG	60.036	20	173	50	222	AAACGACGGCTTCAGTTTGC	59.971	20	ACAACATCCAGCAAGGGAGG	59.961	20	181	50	230	TGTGCCCTCGACAACACTAC	59.967	20	CAGCAAGGGAGGGTCTTGAG	60.036	20	221	2	222
TRINITY_DN116891_c0_g2_i1	Mono	(T)10	10	76	85	TCCATGTTAGCTAGCGCCAC	60.179	20	CTGCTATTTCTCCGGTGGCA	60.108	20	207	9	215	TCCATGTTAGCTAGCGCCAC	60.179	20	ATCACGAGGCTGCTTCTGTC	60.108	20	156	9	164	TCCATGTTAGCTAGCGCCAC	60.179	20	CTGCTTCTGTCGGGAATCGA	59.827	20	147	9	155
TRINITY_DN116911_c0_g1_i1	Mono	(C)11	11	131	141	CTAACTGCCGGAGAATGCCA	60.108	20	GCGACCCAAGAAATGATGGC	59.899	20	175	17	191	TCTAACTGCCGGAGAATGCC	59.822	20	GCGACCCAAGAAATGATGGC	59.899	20	176	16	191	CCACCACCAGCGTATCCAAA	60.322	20	GCGACCCAAGAAATGATGGC	59.899	20	126	66	191
TRINITY_DN116961_c0_g1_i1	Di	(TC)6	12	193	204	CGGATTCATCGTCTCCCTCG	60.04	20	AGGGGAGAGGGCTTACAGAG	60.032	20	191	37	227	CGGATTCATCGTCTCCCTCG	60.04	20	GAGGGGAGAGGGCTTACAGA	60.032	20	192	37	228	CGGATTCATCGTCTCCCTCG	60.04	20	AGAGCAGAGAAGAGGGGAGG	60.032	20	208	37	244
TRINITY_DN116969_c0_g1_i1	Di	(GA)6	12	126	137	CGGGATGGAGAAGGCAAGAG	60.179	20	AAACAGAACGGAGCCGGATT	59.964	20	137	30	166	CGGGATGGAGAAGGCAAGAG	60.179	20	AAAACAGAACGGAGCCGGAT	59.964	20	138	30	167	CGGGATGGAGAAGGCAAGAG	60.179	20	AAAAACAGAACGGAGCCGGA	60.179	20	139	30	168
TRINITY_DN116983_c0_g2_i1	Mono	(G)11	11	128	138	GGGGAGGAGAAGTTCAAGGC	60.035	20	CTTGGAGTTGGTCTTCCCCC	59.962	20	118	82	199	TGGAGGCATTCAACGGTCAA	59.89	20	CTTGGAGTTGGTCTTCCCCC	59.962	20	186	14	199	TTGGAGGCATTCAACGGTCA	59.89	20	CTTGGAGTTGGTCTTCCCCC	59.962	20	187	13	199
TRINITY_DN117027_c0_g1_i1	Tri	(GCG)5	15	161	175	CACACACACAAAGGCTGCTC	59.97	20	CCAGCTCTGTCACCAGGC	60.047	18	182	26	207	CACACACACAAAGGCTGCTC	59.97	20	GCCAGCTCTGTCACCAGG	60.047	18	183	26	208	CCATGCAAAGCACACACACA	59.897	20	CCAGCTCTGTCACCAGGC	60.047	18	192	16	207
TRINITY_DN117047_c0_g1_i1	Compound	(GA)10(GT)9	38	290	327
TRINITY_DN117090_c1_g1_i1	Di	(CT)7	14	178	191
TRINITY_DN117124_c0_g1_i1	Tri	(GAG)5	15	286	300
TRINITY_DN117147_c0_g1_i1	Mono	(C)11	11	324	334	GAGTGCGGAAACTGACCTCA	59.966	20	GCTAGGTCGGATGTGCTTGT	60.108	20	217	152	368	GAGTGCGGAAACTGACCTCA	59.966	20	GTGCTAGGTCGGATGTGCTT	60.108	20	219	152	370	GAGTGCGGAAACTGACCTCA	59.966	20	TGCTAGGTCGGATGTGCTTG	60.108	20	218	152	369
TRINITY_DN117179_c0_g2_i1	Mono	(T)12	12	381	392	CCGTCCTATCCTACCGTCCT	59.89	20	TTTTGATGCATCCGCCGAAC	59.83	20	187	262	448	CCGTCCTATCCTACCGTCCT	59.89	20	GTTTTGATGCATCCGCCGAA	59.83	20	188	262	449	CCGTCCTATCCTACCGTCCT	59.89	20	AAGTTTTGATGCATCCGCCG	59.829	20	190	262	451
TRINITY_DN117204_c0_g1_i1	Mono	(C)12	12	175	186
TRINITY_DN11721_c0_g1_i1	Tri	(GAT)5	15	188	202
TRINITY_DN11721_c0_g2_i1	Tri	(GAT)5	15	188	202
TRINITY_DN11728_c0_g1_i1	Mono	(T)10	10	185	194	AAACCCAACAACACGGTCCT	60.034	20	CAACAATGCGAACATCCTGGT	59.459	21	228	51	278	GCGCTCCTAGATTCGTGACA	59.899	20	CAACAATGCGAACATCCTGGT	59.459	21	117	162	278	CTCGTGCTCCGACTGCTTAA	60.109	20	CAACAATGCGAACATCCTGGT	59.459	21	157	122	278
TRINITY_DN117307_c0_g1_i1	Tri	(GGT)6	18	201	218	GTACTCCGTGGAGCGATCTG	59.97	20	TGGAAAGAGCTCCAGCAACG	60.604	20	239	7	245	GCTTGCATGCTGCTATGTCC	59.97	20	TGGAAAGAGCTCCAGCAACG	60.604	20	103	143	245	TGTGGTTGGGGACGATTCAG	59.964	20	TGGAAAGAGCTCCAGCAACG	60.604	20	154	92	245
TRINITY_DN117365_c1_g1_i1	Tri	(GGA)6	18	106	123	TGAACCCTAGCTAGGAACCCT	59.635	21	CTCCCTCAGTCGCTCCCTAA	60.396	20	110	67	176	TGAACCCTAGCTAGGAACCCT	59.635	21	TCCCTCAGTCGCTCCCTAAC	60.684	20	109	67	175	TGAACCCTAGCTAGGAACCCT	59.635	21	CCCTCAGTCGCTCCCTAACT	60.685	20	108	67	174
TRINITY_DN11738_c0_g1_i1	Tri	(TTC)7	21	10	30
TRINITY_DN1174_c0_g1_i1	Di	(GC)6	12	182	193	GACGCTGGAGCTGGAGTTG	60.74	19	CATCTATCCAGCCAGCCAGC	60.606	20	185	46	230	CTGGAGCTGGAGTTGGGC	60.046	18	CATCTATCCAGCCAGCCAGC	60.606	20	181	50	230	GCTGGAGCTGGAGTTGGG	60.046	18	CATCTATCCAGCCAGCCAGC	60.606	20	182	49	230
TRINITY_DN117425_c0_g1_i1	Mono	(T)11	11	201	211	CCCTTTCTTCGCCGCTTTTC	60.11	20	CCACGTAAACAATGACCTGCC	59.801	21	262	113	374	CCCTTTCTTCGCCGCTTTTC	60.11	20	AGATCGCCAATGTTTGCACA	58.753	20	224	113	336	CCCTTTCTTCGCCGCTTTTC	60.11	20	GCCACGTAAACAATGACCTGC	60.401	21	263	113	375
TRINITY_DN117479_c1_g1_i1	Mono	(G)12	12	192	203
TRINITY_DN117522_c0_g2_i1	Mono	(C)12	12	11	22
TRINITY_DN117569_c0_g1_i1	Mono	(G)15	15	681	695
TRINITY_DN117711_c0_g1_i1	Di	(TC)6	12	133	144	GGACAACACATGCAAGTCCAC	60.001	21	GGCGACAAAAGGAGGTGAGA	59.965	20	163	53	215	CTGGTTGGACAACACATGCA	58.969	20	GGCGACAAAAGGAGGTGAGA	59.965	20	169	47	215	GGACAACACATGCAAGTCCA	58.682	20	GGCGACAAAAGGAGGTGAGA	59.965	20	163	53	215
TRINITY_DN117734_c0_g1_i1	Mono	(T)10	10	63	72	TGCTCGCTTGTAATTTGGGT	58.096	20	GCGACTATATTCGACCGGCA	60.04	20	117	38	154	GTTGCTCGCTTGTAATTTGGGT	60.03	22	GCGACTATATTCGACCGGCA	60.04	20	119	36	154	TGTTGCTCGCTTGTAATTTGGG	60.03	22	GCGACTATATTCGACCGGCA	60.04	20	120	35	154
TRINITY_DN117735_c1_g1_i1	Mono	(T)10	10	64	73	CCTTATTCATGCGCAGAAGGC	60.002	21	AAAAATGCTGGCCATGCTCC	59.749	20	186	6	191	TCATGCGCAGAAGGCTAATGA	60.134	21	AAAAATGCTGGCCATGCTCC	59.749	20	180	12	191	TGGACCTTATTCATGCGCAGA	59.791	21	AAAAATGCTGGCCATGCTCC	59.749	20	190	2	191
TRINITY_DN117736_c0_g2_i1	Mono	(A)10	10	75	84	CAGGCCAACTCTTGCTGAGA	59.964	20	TCTCATGCGTAAGGGTTCTCC	59.519	21	131	3	133	GACAGGCCAACTCTTGCTGA	60.25	20	TCTCATGCGTAAGGGTTCTCC	59.519	21	133	1	133	CAGGCCAACTCTTGCTGAGA	59.964	20	CTCATGCGTAAGGGTTCTCC	58.059	20	130	3	132
TRINITY_DN117852_c0_g1_i1	Mono	(G)11	11	97	107	ACAAAGAGGGGCCATGGATG	60.033	20	ACACACTGCACAATGGTCCA	60.107	20	176	12	187	ACAAAGAGGGGCCATGGATG	60.033	20	ACCCAATCCTCTTGCAGCAA	59.887	20	269	12	280	ACAAAGAGGGGCCATGGATG	60.033	20	ACTGCACAATGGTCCAGCTT	60.179	20	172	12	183
TRINITY_DN117859_c0_g1_i1	Di	(AG)6	12	255	266	TTTCTAGCGAGGCAGACGTC	59.829	20	CGTCAACGTACGGGATCACA	60.11	20	222	75	296	TCCAACCCACCTCTCTGACT	59.809	20	CGTCAACGTACGGGATCACA	60.11	20	148	149	296	CGGCGGATTAGCTGATCAGA	59.685	20	CGTCAACGTACGGGATCACA	60.11	20	168	129	296
TRINITY_DN117859_c0_g2_i1	Di	(GA)6	12	268	279	TTTCTAGCGAGGCAGACGTC	59.829	20	CGTCAACGTATGGATCACATGC	60.034	22	235	75	309	CATGAGAAAGGGACGGCGAT	60.179	20	CGTCAACGTATGGATCACATGC	60.034	22	100	210	309	TCCAACCCACCTCTCTGACT	59.809	20	CGTCAACGTATGGATCACATGC	60.034	22	161	149	309
TRINITY_DN117896_c0_g1_i1	Di	(GA)7	14	70	83	CGACAAGCTCTCGGGTACTT	59.473	20	GAGGGTGAGGAGGTGGAGAT	60.032	20	223	25	247	CGACAAGCTCTCGGGTACTT	59.473	20	AGGAGTAAAAGTCCGCGTGG	60.038	20	199	25	223	AAGCTCTCGGGTACTTCAGC	59.467	20	GAGGGTGAGGAGGTGGAGAT	60.032	20	219	29	247
TRINITY_DN117907_c0_g2_i1	Tri	(CGG)5	15	153	167	GGGAGATGGAAATTTGGCGC	59.897	20	CCCACCGTTGTGACCTAGAA	59.317	20	235	11	245	GCGGGAGATGGAAATTTGGC	59.897	20	CCCACCGTTGTGACCTAGAA	59.317	20	237	9	245	GGGAGATGGAAATTTGGCGC	59.897	20	TAAAAAGGCCCCTCTCACCC	59.298	20	206	11	216
TRINITY_DN117915_c3_g1_i1	Tri	(CTT)5	15	109	123	GGTGAAGATCGCGGTGATGA	60.179	20	CCAAGGACCAGAGGGGAAAC	59.962	20	139	33	171	TTGGTGAAGATCGCGGTGAT	59.751	20	CCAAGGACCAGAGGGGAAAC	59.962	20	141	31	171	TGAAGATGGCGGAGGTGTTG	60.322	20	CCAAGGACCAGAGGGGAAAC	59.962	20	158	14	171
TRINITY_DN117952_c0_g1_i1	Mono	(T)10	10	65	74	CACCGAACAATGCTGCTTCC	60.11	20	GGGTTTGGATGGGGGAAGAG	60.033	20	118	38	155	CACCGAACAATGCTGCTTCC	60.11	20	TTGGATGGGGGAAGAGTGGA	60.179	20	114	38	151	CACCGAACAATGCTGCTTCC	60.11	20	GGGGGAAGAGTGGAGTACGA	60.324	20	108	38	145
TRINITY_DN117976_c0_g1_i1	Di	(GA)6	12	168	179	GGGCTTGGAACTGGTAGGAC	60.035	20	GCGATCTTCTGCCGAGATGA	59.969	20	202	58	259	GGGCTTGGAACTGGTAGGAC	60.035	20	ATCTTCTGCCGAGATGAGCG	59.968	20	199	58	256	GGGCTTGGAACTGGTAGGAC	60.035	20	GCCCCCTTCTTCTTCCCTTC	60.034	20	174	58	231
TRINITY_DN117980_c0_g1_i1	Mono	(C)11	11	261	271	TTTCAAGTGATACCCGGCCC	60.035	20	CGTCCAATACAGGGCATGGT	60.107	20	205	128	332	TTTCAAGTGATACCCGGCCC	60.035	20	AGGGCATGGTAGCGTAACAC	60.108	20	195	128	322	TTTCAAGTGATACCCGGCCC	60.035	20	ACAGGGCATGGTAGCGTAAC	60.108	20	197	128	324
TRINITY_DN117982_c0_g1_i1	Tetra	(GCGT)5	20	578	597	CGTTTGCTTTGCTTCGACGA	60.043	20	AACAGCTGAGCACTGACCAT	59.601	20	244	379	622	TCGTTTGCTTTGCTTCGACG	60.043	20	AACAGCTGAGCACTGACCAT	59.601	20	245	378	622	CAAGTCCATGCGATCGAGGA	59.897	20	AACAGCTGAGCACTGACCAT	59.601	20	128	495	622
TRINITY_DN117992_c0_g1_i1	Di	(AG)6	12	153	164	TAGCGGGATAACATGGGTGC	59.892	20	ATGGACACAAACGACCCCTC	59.964	20	150	48	197	AAGGCATGTGTAGTAGCGGG	59.822	20	ATGGACACAAACGACCCCTC	59.964	20	163	35	197	ATGGTGTGGCATGTGTGTCA	60.179	20	ATGGACACAAACGACCCCTC	59.964	20	193	5	197
TRINITY_DN118028_c0_g2_i1	Mono	(T)10	10	355	364	CACCAGCGTCGCATACATTG	59.973	20	GTCATGGTCTCTGGCGGTAG	59.897	20	192	249	440	GCGTCGCATACATTGGTTCC	59.972	20	GTCATGGTCTCTGGCGGTAG	59.897	20	187	254	440	AGCGCGGCTAAATATCGTGT	60.249	20	GTCATGGTCTCTGGCGGTAG	59.897	20	112	329	440
TRINITY_DN118038_c0_g1_i1	Di	(GA)26	52	8	59
TRINITY_DN118064_c0_g1_i1	Tri	(GGA)5	15	1	15
TRINITY_DN11811_c0_g1_i1	Mono	(A)12	12	64	75	TGGTCAGGGTATCACGGGTA	59.664	20	GCTACGGGTAAGACCAACGT	59.755	20	229	9	237	TGGTCAGGGTATCACGGGTA	59.664	20	TTAACCCCGACAACCGAACC	60.25	20	152	9	160	TGGTCAGGGTATCACGGGTA	59.664	20	ATTGTCGGTGGCTTAACCCC	60.323	20	164	9	172
TRINITY_DN118133_c0_g1_i1	Di	(TG)6	12	155	166	TTGCAAGGCAGCTCAGATCA	59.963	20	TCCGCCCTTGGTAAATGCAT	60.034	20	239	33	271	CGCTTTAACCGCAAGCACTT	60.04	20	TCCGCCCTTGGTAAATGCAT	60.034	20	143	129	271	TTGCAAGGCAGCTCAGATCA	59.963	20	CCGCCCTTGGTAAATGCATG	59.897	20	238	33	270
TRINITY_DN118133_c0_g2_i1	Di	(TG)6	12	37	48
TRINITY_DN118139_c0_g1_i1	Tri	(GCT)6	18	45	62	AGCTCCGCCTTCTCTTCATG	59.822	20	CGTCGTTCGCCGTAGAGAAA	60.453	20	177	16	192	CAGCTCCGCCTTCTCTTCAT	59.822	20	CGTCGTTCGCCGTAGAGAAA	60.453	20	178	15	192	AGCTCCGCCTTCTCTTCATG	59.822	20	GAGTTCCTAATGCCTCCGCC	60.533	20	140	16	155
TRINITY_DN118142_c0_g1_i1	Mono	(T)10	10	189	198	CGGGCCGGGAAGGTTTTATA	59.819	20	CCAAACTTTCCTAAAGAAGCAAAAA	57.158	25	166	86	251	CGGGCCGGGAAGGTTTTAT	60.077	19	CCAAACTTTCCTAAAGAAGCAAAAA	57.158	25	166	86	251	TGAACCTTCCCCAAAACGGC	61.111	20	CCAAACTTTCCTAAAGAAGCAAAAA	57.158	25	142	110	251
TRINITY_DN118147_c0_g1_i1	Mono	(A)10	10	98	107	CCATACAAGCTACACGACCCA	59.794	21	GGGTCGTGTTGTACTGTTGC	59.415	20	193	72	264	ACCATACAAGCTACACGACCC	59.794	21	GGGTCGTGTTGTACTGTTGC	59.415	20	194	71	264	CCATACAAGCTACACGACCCA	59.794	21	GGGAGCGTAGGGGAGAAAAA	59.383	20	259	72	330
TRINITY_DN118152_c0_g1_i1	Di	(CT)6	12	244	255	TGACGATGGTATGCCGATGG	59.967	20	CCGGTCTTCTTCTTCCTCGG	59.826	20	202	83	284	TGACGATGGTATGCCGATGG	59.967	20	CCCTCCTCCGGTCTTCTTCT	60.325	20	209	83	291	CCTATACAGACGGTGGCAGC	60.249	20	CCGGTCTTCTTCTTCCTCGG	59.826	20	150	135	284
TRINITY_DN118174_c0_g1_i1	Di	(CT)6	12	281	292
TRINITY_DN118215_c0_g1_i1	Di	(AT)8	16	85	100	ACGACTTTTAAGTACAGACGTGT	58.075	23	TTCAAGTCTCCACTGCCGTC	59.966	20	137	58	194	ACGACTTTTAAGTACAGACGTGT	58.075	23	ACGGCTTGGATTTGGTCAGT	59.89	20	100	58	157	ACGACTTTTAAGTACAGACGTGT	58.075	23	ACCACACGCCCAGATTTTCA	60.179	20	153	58	210
TRINITY_DN11823_c0_g1_i1	Tri	(CTG)5	15	236	250	GTGTCGCAGGTGAGGTTGTA	59.967	20	TGCTGATGCTGTTGTCCCTT	59.889	20	178	99	276	GTGTCGCAGGTGAGGTTGTA	59.967	20	TTGCTGATGCTGTTGTCCCT	59.889	20	179	99	277	GTGTCGCAGGTGAGGTTGTA	59.967	20	TGATGCTGTTGTCCCTTGGG	60.251	20	175	99	273
TRINITY_DN11829_c1_g1_i1	Tri	(GAG)5	15	188	202
TRINITY_DN118295_c0_g2_i1	Mono	(A)10	10	35	44	CCCCTTCCCCCGGTGAAAA	61.848	19	GCAGGTGGATGGTTGCTAGT	60.035	20	113	13	125	CCCTTCCCCCGGTGAAAA	59.152	18	GCAGGTGGATGGTTGCTAGT	60.035	20	112	14	125	CCCCTTCCCCCGGTGAAAA	61.848	19	TACTCGAGTGGCCACTACGA	60.036	20	179	13	191
TRINITY_DN118359_c0_g1_i1	Tri	(CGG)5	15	34	48	GGTATGGCCGGATCCAGC	59.967	18	CATGTGTGGCTGTATGGGGT	60.034	20	179	4	182	GGTATGGCCGGATCCAGC	59.967	18	GTTGTCAGCATGTGTGGCTG	60.04	20	187	4	190	TGGGTATGGCCGGATCCA	60.04	18	CATGTGTGGCTGTATGGGGT	60.034	20	181	2	182
TRINITY_DN118361_c1_g1_i1	Di	(GA)7	14	163	176	CATGTCATTCATGCGCGAGG	60.042	20	CGCGTGTGCACCCATTTAAA	60.04	20	166	105	270	CATAGTGAAGTGGGGCGACA	59.751	20	CGCGTGTGCACCCATTTAAA	60.04	20	197	74	270	AGTGGTTGCAGGCATGTCAT	60.251	20	CGCGTGTGCACCCATTTAAA	60.04	20	178	93	270
TRINITY_DN118383_c0_g1_i1	Mono	(A)10	10	152	161	CGACTGTAGCTGACCAACCA	59.683	20	AGGAACCCGACCGGATCTAA	60.033	20	106	118	223	CGACTGTAGCTGACCAACCA	59.683	20	TTAGGAACCCGACCGGATCT	60.033	20	108	118	225	CGACTGTAGCTGACCAACCA	59.683	20	GGAACCCGACCGGATCTAAC	59.896	20	105	118	222
TRINITY_DN118399_c0_g1_i1	Mono	(A)10	10	119	128	GTGCCGACTGCTTGTACTCT	60.038	20	GCTGAACTGGCCAGGGATAC	60.465	20	106	60	165	TGCCGACTGCTTGTACTCTG	60.038	20	GCTGAACTGGCCAGGGATAC	60.465	20	105	61	165	TAGTTACGCGCGTGTTGACT	60.04	20	GCTGAACTGGCCAGGGATAC	60.465	20	135	31	165
TRINITY_DN118399_c0_g2_i1	Mono	(A)10	10	511	520	AGCCCAACTAGCAATCCAGC	60.395	20	GCTGAACTGGCCAGGGATAC	60.465	20	240	318	557	GCCCAACTAGCAATCCAGCA	60.681	20	GCTGAACTGGCCAGGGATAC	60.465	20	239	319	557	AGCCCAACTAGCAATCCAGC	60.395	20	AACTGGCCAGGGATACTTCC	59.08	20	236	318	553
TRINITY_DN118451_c0_g1_i1	Compound	(CA)6tactacaattcaaagaaacggttcaaaaggaattgagtacaattccaaggtgctacactatagtagcatcactgccgcactgcagttaaatacaaaaaag(T)10	122	388	509	GCTCATGAAGGCAAAACGCT	59.758	20	GCCCAGCCAATGAATATTAAGCA	59.678	23	215	344	558	AGCTCATGAAGGCAAAACGC	59.758	20	GCCCAGCCAATGAATATTAAGCA	59.678	23	216	343	558	GCTCATGAAGGCAAAACGCT	59.758	20	ACACAAAATAAAAAGGCCCAGC	58.261	22	230	344	573
TRINITY_DN118484_c0_g1_i1	Mono	(T)10	10	63	72	TGGGAGGTGACGCAAACTTT	60.107	20	TCTTCGAACGATGGAGGTCC	59.184	20	236	6	241	TGGGAGGTGACGCAAACTTT	60.107	20	CTCTTCGAACGATGGAGGTCC	60.202	21	237	6	242	GTGGGAGGTGACGCAAACTT	60.818	20	TCTTCGAACGATGGAGGTCC	59.184	20	237	5	241
TRINITY_DN118484_c0_g1_i1	Mono	(T)11	11	196	206	TGAGTGGCTGTGGGGTTTTT	60.033	20	TCTTCGAACGATGGAGGTCC	59.184	20	195	47	241	TGGGAGGTGACGCAAACTTT	60.107	20	TCTTCGAACGATGGAGGTCC	59.184	20	236	6	241	TGAGTGGCTGTGGGGTTTTT	60.033	20	TGGGGTGCTATTTTGGGACT	58.919	20	278	47	324
TRINITY_DN118590_c0_g1_i1	Mono	(T)11	11	114	124	CTCCAGCGTCCATCCTCTTC	59.896	20	GGACAGCCGTGTGAGAGTTT	60.25	20	105	45	149	CCAGCGTCCATCCTCTTCAT	59.533	20	GGACAGCCGTGTGAGAGTTT	60.25	20	103	47	149	GCGTCCATCCTCTTCATCCG	60.599	20	GGACAGCCGTGTGAGAGTTT	60.25	20	100	50	149
TRINITY_DN118606_c0_g1_i1	Mono	(A)12	12	34	45	AGCATTACAAAGAACATCGAAGTCT	59.065	25	GAGCCCATCGACGATGATGT	59.967	20	221	4	224	AGCATTACAAAGAACATCGAAGTCT	59.065	25	TTACAGGGCGTACGTGTGTC	60.039	20	264	4	267	AGCATTACAAAGAACATCGAAGTCT	59.065	25	GCGTACGTGTGTCTATCGGT	59.902	20	257	4	260
TRINITY_DN118731_c0_g1_i1	Tri	(GCC)5	15	160	174	CCGGGTCTCTTCAATCTCGG	59.897	20	CTGGTTTTGGGCGCCATTG	60.375	19	138	87	224	CCCTCCGGGTCTCTTCAATC	59.534	20	CTGGTTTTGGGCGCCATTG	60.375	19	142	83	224	CCGCGCCTTCCCAAAAATAA	59.472	20	CTGGTTTTGGGCGCCATTG	60.375	19	192	33	224
TRINITY_DN118736_c0_g1_i1	Mono	(A)10	10	172	181	CTTTGCATCTCGGCGAACAC	60.179	20	GATCCATGCTCTCGCCATGA	59.966	20	235	65	299	CTTTGCATCTCGGCGAACAC	60.179	20	AGATCCATGCTCTCGCCATG	59.965	20	236	65	300	CTTTGCATCTCGGCGAACAC	60.179	20	CAGATCCATGCTCTCGCCAT	59.965	20	237	65	301
TRINITY_DN118752_c0_g1_i1	Mono	(A)10	10	185	194	GGCCCATTTCTTGGCGATTC	59.897	20	GTGACGATTTTCTTCGCGGG	59.905	20	116	151	266	GTGTGCTGGAATAGGCCCAT	60.107	20	GTGACGATTTTCTTCGCGGG	59.905	20	129	138	266	TGTCATTTGGGTGTGCTGGA	59.815	20	GTGACGATTTTCTTCGCGGG	59.905	20	139	128	266
TRINITY_DN118760_c0_g1_i1	Mono	(A)10	10	221	230	TGGTAGGCATGCGGTGAAAT	60.035	20	GCTAACAGTAAAAAGAAAATAGTACGG	57.249	27	238	96	333	TCAAGCCATGCGATTCCAGT	60.035	20	GCTAACAGTAAAAAGAAAATAGTACGG	57.249	27	210	124	333	TCGTCTTCAAGCCATGCGAT	60.108	20	GCTAACAGTAAAAAGAAAATAGTACGG	57.249	27	216	118	333
TRINITY_DN118769_c0_g1_i1	Mono	(T)10	10	251	260	ACCACACACTAGAATGGCCG	60.036	20	TGTGTTCGTTCTGATGTGTGTG	59.393	22	236	149	384	ACCACACACTAGAATGGCCG	60.036	20	GTGTTCGTTCTGATGTGTGTGT	59.392	22	235	149	383	ACACACTAGAATGGCCGAGC	60.108	20	TGTGTTCGTTCTGATGTGTGTG	59.393	22	233	152	384
TRINITY_DN118779_c0_g2_i1	Mono	(A)10	10	200	209	CTGGGCGCCGCAAATATTTT	60.179	20	TGACCGGGAGACAGAGACAA	60.179	20	190	53	242	GGTCTGATGGATAGGACGGC	59.681	20	TGACCGGGAGACAGAGACAA	60.179	20	243	0	242	CTGATGGATAGGACGGCTGG	59.68	20	TGACCGGGAGACAGAGACAA	60.179	20	240	3	242
TRINITY_DN118798_c0_g2_i1	Mono	(A)10	10	90	99	TTTTCGACGTGGAGCTCGTT	60.249	20	AACTCTGCCACCGCATACAA	59.964	20	154	62	215	TTTTCGACGTGGAGCTCGTT	60.249	20	AAACTCTGCCACCGCATACA	59.964	20	155	62	216	TTTTCGACGTGGAGCTCGTT	60.249	20	ACTCTGCCACCGCATACAAT	59.747	20	153	62	214
TRINITY_DN118798_c0_g2_i1	Mono	(C)11	11	269	279
TRINITY_DN118807_c0_g1_i1	Mono	(T)10	10	219	228	AAAAACTTTCTCACCGCGGC	59.97	20	GTTGAGGCAAAACCAGGCTG	59.967	20	199	108	306	AAAAACTTTCTCACCGCGGC	59.97	20	AAGACAGAGTGAAAGGGCGG	59.965	20	239	108	346	CATGCATCACGTGGCATAGC	60.041	20	GTTGAGGCAAAACCAGGCTG	59.967	20	172	135	306
TRINITY_DN118825_c0_g1_i1	Mono	(T)10	10	260	269
TRINITY_DN118861_c0_g1_i1	Mono	(A)12	12	210	221	GGGGTACGAAGGAGCATGTT	59.748	20	CGCTCACCGATGCTAGGATT	59.967	20	162	90	251	CCCATGTGAAAAGAGGGGGT	59.591	20	CGCTCACCGATGCTAGGATT	59.967	20	177	75	251	ACCCATGTGAAAAGAGGGGG	59.591	20	CGCTCACCGATGCTAGGATT	59.967	20	178	74	251
TRINITY_DN118872_c0_g2_i1	Mono	(T)10	10	163	172	CCGCATCATGGTTAGCCTGA	60.179	20	AGTCCTAGCCTAATGCCCCA	60.03	20	244	103	346	CCGCATCATGGTTAGCCTGA	60.179	20	GAGTCCTTGGCCTGATGTCC	60.107	20	165	103	267	CCGCATCATGGTTAGCCTGA	60.179	20	CACGTGCATGCCTCTTCCTA	60.108	20	145	103	247
TRINITY_DN118991_c0_g1_i1	Mono	(T)10	10	271	280	TCCCGCCAGCTTTCTTCATT	59.962	20	GCAATGAAAACCGAGAAAGAAACA	58.959	24	202	174	375	TTCCCGCCAGCTTTCTTCAT	59.962	20	GCAATGAAAACCGAGAAAGAAACA	58.959	24	203	173	375	TCCCGCCAGCTTTCTTCATT	59.962	20	AGCAATGAAAACCGAGAAAGAAACA	60.164	25	203	174	376
TRINITY_DN118995_c0_g1_i1	Mono	(T)12	12	49	60	CAGGTTTTGTTTGTCAAATTGAACCA	59.852	26	TGTTCCGAAGCCTTTCAGGT	59.528	20	213	12	224	AGGTTTTGTTTGTCAAATTGAACCA	58.766	25	TGTTCCGAAGCCTTTCAGGT	59.528	20	212	13	224	TCAGGTTTTGTTTGTCAAATTGAACC	59.63	26	TGTTCCGAAGCCTTTCAGGT	59.528	20	214	11	224
TRINITY_DN119036_c0_g1_i1	Mono	(A)11	11	48	58	TGATGAAAACCAAATGGGGTGA	58.419	22	AACGCACGGGCATTGTTCTA	60.604	20	191	18	208	TGATGAAAACCAAATGGGGTGAA	59.03	23	AACGCACGGGCATTGTTCTA	60.604	20	191	18	208	TTGATGAAAACCAAATGGGGTGA	59.03	23	AACGCACGGGCATTGTTCTA	60.604	20	192	17	208
TRINITY_DN119037_c0_g1_i1	Di	(TC)6	12	37	48	CGCCCCATATAACTCCTCCA	58.652	20	TTGCCTCACAGCACACCTTC	60.819	20	129	9	137	ACGCCCCATATAACTCCTCC	58.651	20	TTGCCTCACAGCACACCTTC	60.819	20	130	8	137	ACGCCCCATATAACTCCTCCA	60.414	21	TTGCCTCACAGCACACCTTC	60.819	20	130	8	137
TRINITY_DN119039_c0_g2_i1	Di	(TG)6	12	345	356	TGGGGCCGGGAAGAAATATG	59.815	20	CCCACTTGCTCGGTCAGTG	60.669	19	151	238	388	TCCTCGTAGAAACTGCGGTG	59.757	20	CCCACTTGCTCGGTCAGTG	60.669	19	192	197	388	CTCGTAGAAACTGCGGTGCT	60.389	20	CCCACTTGCTCGGTCAGTG	60.669	19	190	199	388
TRINITY_DN119060_c0_g1_i1	Mono	(A)11	11	67	77	CCATTTGGAAGAACGACTTGTGA	59.436	23	TGGAACATCTATGCGCGGAA	59.823	20	146	19	164	TCCATTTGGAAGAACGACTTGTG	59.436	23	TGGAACATCTATGCGCGGAA	59.823	20	147	18	164	TCCATTTGGAAGAACGACTTGT	58.184	22	TGGAACATCTATGCGCGGAA	59.823	20	147	18	164
TRINITY_DN119082_c0_g1_i1	Mono	(T)10	10	182	191	ACTCCAACTCTTGACACGCA	59.536	20	GGTAAATGATCCACCGGCCT	59.817	20	204	35	238	ACTCCAACTCTTGACACGCA	59.536	20	AGGTAAATGATCCACCGGCC	59.817	20	205	35	239	AGGGGATAGATCTCGCACCT	59.515	20	GGTAAATGATCCACCGGCCT	59.817	20	167	72	238
TRINITY_DN11909_c0_g1_i1	Di	(AG)7	14	135	148	CTGGACAACTTTTCAGGCGC	60.04	20	ACTCCGACCCAGTAGACGAA	59.963	20	149	43	191	CTGGACAACTTTTCAGGCGC	60.04	20	TACAATGGGAGCAGGGGGAT	60.328	20	238	43	280	CTGGACAACTTTTCAGGCGC	60.04	20	CTCGCTACAATGGGAGCAGG	60.532	20	243	43	285
TRINITY_DN119094_c0_g1_i1	Compound	(GC)6acgcgtt(TG)15	49	184	232
TRINITY_DN119094_c0_g1_i2	Compound	(GC)6acgcgtt(TG)15	49	168	216
TRINITY_DN119107_c0_g1_i1	Tri	(CGC)7	21	1195	1215	CGATCCACATCCTCCTCTGC	59.967	20	CCAACCCAGCTGTTTCGTTG	59.969	20	208	1052	1259	GCGATCCACATCCTCCTCTG	59.967	20	CCAACCCAGCTGTTTCGTTG	59.969	20	209	1051	1259	CTGCGATCCACATCCTCCTC	59.967	20	CCAACCCAGCTGTTTCGTTG	59.969	20	211	1049	1259
TRINITY_DN119107_c0_g2_i1	Tri	(CGC)7	21	983	1003	CGATCCACATCCTCCTCTGC	59.967	20	CCAACCCAGCTGTTTCGTTG	59.969	20	208	840	1047	GCGATCCACATCCTCCTCTG	59.967	20	CCAACCCAGCTGTTTCGTTG	59.969	20	209	839	1047	CTGCGATCCACATCCTCCTC	59.967	20	CCAACCCAGCTGTTTCGTTG	59.969	20	211	837	1047
TRINITY_DN119110_c0_g1_i1	Di	(TA)6	12	291	302	CCAGTTGCAAAGACACAGGC	59.969	20	CCCCCTCTCAAATGAAAAAGATAACT	59.335	26	265	91	355	TAAGAGAGTGACGGGGCAGA	59.961	20	CCCCCTCTCAAATGAAAAAGATAACT	59.335	26	234	122	355	CCAGTTGCAAAGACACAGGC	59.969	20	CCCCCTCTCAAATGAAAAAGATAAC	58.132	25	265	91	355
TRINITY_DN119118_c0_g1_i1	Di	(AT)6	12	204	215
TRINITY_DN11912_c0_g1_i1	Mono	(G)17	17	426	442
TRINITY_DN11912_c0_g2_i1	Mono	(C)11	11	656	666	TCTTTGTGGTGACGACCGAC	60.249	20	ATCTCCTCCTCGTCACGGAG	60.465	20	185	516	700	GTCTTTGTGGTGACGACCGA	60.249	20	ATCTCCTCCTCGTCACGGAG	60.465	20	186	515	700	CGACAGCAACATCGGTCTCA	60.389	20	ATCTCCTCCTCGTCACGGAG	60.465	20	272	429	700
TRINITY_DN119166_c0_g1_i1	Mono	(T)10	10	53	62	GGTTTTGTTTGAGTGTTCCTCCC	60.181	23	AGAAGCTCACATGTCCTCGC	60.108	20	168	8	175	GGGTTTTGTTTGAGTGTTCCTCC	60.181	23	AGAAGCTCACATGTCCTCGC	60.108	20	169	7	175	TGGGTTTTGTTTGAGTGTTCCT	58.564	22	AGAAGCTCACATGTCCTCGC	60.108	20	170	6	175
TRINITY_DN119176_c0_g1_i1	Mono	(T)10	10	106	115	TGAGTTCAGTGGTTGATCCGA	59.032	21	CCTCGTTTTCTGGAATATGTGTGT	59.305	24	187	57	243	GTGAGTTCAGTGGTTGATCCG	58.931	21	CCTCGTTTTCTGGAATATGTGTGT	59.305	24	188	56	243	AGTTCAGTGGTTGATCCGAACA	59.896	22	CCTCGTTTTCTGGAATATGTGTGT	59.305	24	185	59	243
TRINITY_DN119231_c0_g2_i1	Mono	(T)10	10	78	87	TGGGTGAGATGCCTGAATGC	60.395	20	TTACAACCGGGTCCTTGGTG	59.891	20	201	8	208	TGGGTGAGATGCCTGAATGC	60.395	20	CCTTGTAGACTGCGGATGGG	60.179	20	107	8	114	ACGGCCTCCTGAGATAGCTA	59.521	20	TTACAACCGGGTCCTTGGTG	59.891	20	178	31	208
TRINITY_DN119290_c0_g1_i1	Mono	(G)10	10	19	28
TRINITY_DN119290_c0_g2_i1	Mono	(G)10	10	19	28
TRINITY_DN119316_c0_g1_i1	Mono	(T)11	11	221	231	ATCCGGACATTGGCTCGTTT	60.035	20	CTGTATGAAGCTTGTGCGCC	59.902	20	100	159	258	AAACCATCCGGACATTGGCT	59.96	20	CTGTATGAAGCTTGTGCGCC	59.902	20	105	154	258	AACCATCCGGACATTGGCTC	60.394	20	CTGTATGAAGCTTGTGCGCC	59.902	20	104	155	258
TRINITY_DN119317_c0_g2_i1	Di	(TA)6	12	23	34
TRINITY_DN119317_c1_g2_i1	Di	(TG)6	12	33	44	GTGGCAAGTTATGGTAGACACA	58.329	22	AGCTAGCCGGAACCATATGC	59.965	20	160	0	159	GTGGCAAGTTATGGTAGACACA	58.329	22	AAAGACGACTGAGCTAGCCG	59.829	20	171	0	170	GTGGCAAGTTATGGTAGACACA	58.329	22	GCATGGTGGGAAGGGGATAC	60.179	20	142	0	141
TRINITY_DN119326_c0_g1_i1	Di	(GT)7	14	470	483
TRINITY_DN119326_c0_g2_i1	Di	(GT)7	14	167	180	CCGGCCACTCAGTATAACGG	60.249	20	GCGCACACACAAACACAGAA	60.179	20	267	82	348	CCGGCCACTCAGTATAACGG	60.249	20	TTTCATTGCCGTTGCTGGTC	59.686	20	180	82	261	GACCAGCAACGGCAATGAAA	59.686	20	CCGTTATACTGAGTGGCCGG	60.249	20	226	59	284
TRINITY_DN119326_c0_g2_i1	Di	(GT)7	14	350	363
TRINITY_DN119354_c0_g1_i1	Tri	(CCT)6	18	195	212	TACGGATGAGGTTCAGCAGC	59.824	20	CGATTCGCCTGACAAGACCT	60.109	20	182	119	300	AGGGTATTGTCGACAGGGGA	59.958	20	AATGTACCAGAGGACCGTGC	59.751	20	260	1	260	TACGGATGAGGTTCAGCAGC	59.824	20	CAGATGACCGCCACTCTGAG	60.179	20	235	119	353
TRINITY_DN119369_c0_g1_i1	Tri	(CGA)6	18	165	182	CCCGACACGGCGAACATATA	59.969	20	GGGATCAAATCGCAGGGTGA	60.107	20	152	54	205	GCAGAGACAGGAGCGCATAT	59.967	20	GGGATCAAATCGCAGGGTGA	60.107	20	125	81	205	TTTTATCCCGACACGGCGAA	60.038	20	GGGATCAAATCGCAGGGTGA	60.107	20	158	48	205
TRINITY_DN119398_c0_g1_i1	Mono	(A)10	10	16	25
TRINITY_DN119402_c0_g1_i1	Di	(AG)6	12	213	224	ATGGTTGGTGCCTCCTCATG	60.034	20	GGCCACACATTTCAGTGCTC	59.758	20	158	106	263	TGACAGGAAGGATGGGGGAT	59.954	20	GGCCACACATTTCAGTGCTC	59.758	20	196	68	263	ATGACAGGAAGGATGGGGGA	59.954	20	GGCCACACATTTCAGTGCTC	59.758	20	197	67	263
TRINITY_DN11945_c0_g1_i1	Tri	(CTC)5	15	35	49	CGCTCCTCCTCCTCTTTCTC	59.256	20	ACATGAAGTGGGATGGCCTG	60.034	20	243	4	246	CGCTCCTCCTCCTCTTTCTC	59.256	20	CGTCTACGGAGCCCAACAAT	60.108	20	139	4	142	CGCTCCTCCTCCTCTTTCTC	59.256	20	GCCCAACAATGAAGGATGCC	59.824	20	129	4	132
TRINITY_DN119456_c0_g1_i1	Mono	(T)10	10	142	151	TTTGGTGGACCTTTCGCTGT	60.107	20	AGCAGCAACTGGCCTACAAA	60.179	20	189	16	204	TGGACCTTTCGCTGTGTGAT	59.604	20	AGCAGCAACTGGCCTACAAA	60.179	20	184	21	204	GTGGACCTTTCGCTGTGTGA	60.532	20	AGCAGCAACTGGCCTACAAA	60.179	20	185	20	204
TRINITY_DN119502_c0_g1_i1	Di	(TA)7	14	166	179	CTCTCGTACCGGTTTGGGAG	59.827	20	GGAACATGTCGATCGCCTCT	59.897	20	199	62	260	CTCTCGTACCGGTTTGGGAG	59.827	20	AGGAACATGTCGATCGCCTC	59.897	20	200	62	261	AGGGGTTGGATGGGCTTTTT	59.807	20	GGAACATGTCGATCGCCTCT	59.897	20	224	37	260
TRINITY_DN119502_c0_g1_i1	Mono	(T)10	10	53	62	TGAGGTGAGGTGAGGGGATC	60.326	20	GGAACATGTCGATCGCCTCT	59.897	20	249	12	260	TGAGGTGAGGTGAGGGGATC	60.326	20	AGGAACATGTCGATCGCCTC	59.897	20	250	12	261	TGAGGTGAGGTGAGGGGATC	60.326	20	CAGGAACATGTCGATCGCCT	60.179	20	251	12	262
TRINITY_DN11951_c0_g1_i1	Mono	(C)15	15	10	24
TRINITY_DN119511_c0_g1_i1	Tetra	(TATT)5	20	236	255	AGGGTGCCTTGCAATGTACA	59.888	20	CCGGGGGTCATTCTCCTTTT	59.668	20	270	10	279	CGTTGGTCTCTCCTTGTGGT	59.607	20	CCGGGGGTCATTCTCCTTTT	59.668	20	187	93	279	ACTAGGGTGCCTTGCAATGT	59.594	20	CCGGGGGTCATTCTCCTTTT	59.668	20	273	7	279
TRINITY_DN119511_c0_g2_i1	Tetra	(TATT)5	20	289	308	CGTTGGTCTCTCCTTGTGGT	59.607	20	CCGGGGGTCATTCTCCTTTT	59.668	20	187	146	332	TGGTTGACTCAGAGAACCGG	59.32	20	CCGGGGGTCATTCTCCTTTT	59.668	20	171	162	332	TCGTTGGTCTCTCCTTGTGG	59.32	20	CCGGGGGTCATTCTCCTTTT	59.668	20	188	145	332
TRINITY_DN119518_c0_g1_i1	Di	(TC)6	12	151	162
TRINITY_DN119568_c0_g2_i1	Di	(AG)7	14	104	117	GGTACTCGCCTGATCAAGCA	59.824	20	TCCAACGGCCTCAACATACC	60.036	20	161	38	198	ACTCGCCTGATCAAGCATGT	59.749	20	TCCAACGGCCTCAACATACC	60.036	20	158	41	198	GGTACTCGCCTGATCAAGCA	59.824	20	GGCCTCAACATACCCGACAT	59.82	20	155	38	192
TRINITY_DN119620_c0_g1_i1	Tri	(CTC)5	15	161	175
TRINITY_DN119631_c0_g1_i1	Tri	(CTC)7	21	4	24
TRINITY_DN119652_c0_g1_i1	Mono	(T)17	17	395	411
TRINITY_DN119669_c0_g1_i1	Mono	(A)10	10	145	154	TCGGGTTCGAGTTTGTTCCT	59.246	20	GAGAGAAGAGGAGCGGAGGA	60.107	20	277	1	277	GTCGGGTTCGAGTTTGTTCC	59.136	20	GAGAGAAGAGGAGCGGAGGA	60.107	20	278	0	277	TCGGGTTCGAGTTTGTTCCT	59.246	20	GCCGGTCGATATGTGAAGCT	60.249	20	248	1	248
TRINITY_DN119699_c0_g1_i1	Mono	(A)10	10	139	148	GGCAGTCGAGGGAACAGAAA	59.965	20	GTGAAAGATCGAGCCGCAAC	59.905	20	243	82	324	GGCAGTCGAGGGAACAGAAA	59.965	20	TGAAAGATCGAGCCGCAACA	60.32	20	242	82	323	GGCAGTCGAGGGAACAGAAA	59.965	20	ATCGAGCCGCAACAACAGAT	60.392	20	236	82	317
TRINITY_DN119710_c0_g1_i1	Tri	(TGA)5	15	24	38	GATGATGACGATGATGGTGGT	57.883	21	TCATCGCCCTCGTCCTTTTC	60.108	20	186	0	185	GATGATGACGATGATGGTGGT	57.883	21	CATCATCGCCCTCGTCCTTT	60.179	20	188	0	187	GATGATGACGATGATGGTGGT	57.883	21	TCATCATCATCGCCCTCGTC	59.685	20	192	0	191
TRINITY_DN119710_c0_g1_i1	Tri	(GAT)12	36	182	217
TRINITY_DN119737_c0_g2_i1	Mono	(A)16	16	1	16
TRINITY_DN11975_c0_g2_i1	Tri	(TCT)5	15	541	555	GGTGCCTTGACCATTGGAGA	59.962	20	GAAAGGCTTTGACGGTGGTG	59.689	20	119	473	591	GGTGCCTTGACCATTGGAGA	59.962	20	CGGTGGTGCATATCAGTTGC	59.622	20	107	473	579	AGAGGGAGGGCGTGATCATA	59.811	20	GAAAGGCTTTGACGGTGGTG	59.689	20	166	426	591
TRINITY_DN119770_c0_g1_i1	Di	(CT)6	12	264	275	CCCCTGTCGGTTTTCGTGTA	59.966	20	CTGCCGTCCCGATAACAGAG	60.249	20	152	161	312	TTGGAAGGTCGTGAAGGAGC	59.965	20	CTGCCGTCCCGATAACAGAG	60.249	20	171	142	312	ATAGAAGCCGGCCGAAGAAG	59.895	20	CTGCCGTCCCGATAACAGAG	60.249	20	249	64	312
TRINITY_DN119825_c0_g1_i1	Tri	(CAG)5	15	140	154	GTGTGGCGTGTTTGCTGAAT	59.969	20	ACACGGGTCAGTCAGTTAGT	58.299	20	169	77	245	AAGAAGTGTGGCGTGTTTGC	59.899	20	ACACGGGTCAGTCAGTTAGT	58.299	20	174	72	245	TGTGGCGTGTTTGCTGAATC	59.689	20	ACACGGGTCAGTCAGTTAGT	58.299	20	168	78	245
TRINITY_DN119853_c0_g1_i1	Di	(AG)8	16	983	998	GAGGCCGGGCTAGTTTATCC	59.965	20	CACTCCCCTCTCCTCCTCC	60.076	19	191	841	1031	GAGGCCGGGCTAGTTTATCC	59.965	20	CCACTCCCCTCTCCTCCTC	60.076	19	192	841	1032	CGGTGATGTGTGAGGAGGTC	60.109	20	CACTCCCCTCTCCTCCTCC	60.076	19	122	910	1031
TRINITY_DN119885_c0_g1_i1	Tri	(GCG)5	15	336	350	CTACCGCTCACTGCTGAACA	60.038	20	TCCTGACTTGCATTTCGGGG	60.322	20	126	249	374	CAAATCCCCTTCCCTCCCAC	60.033	20	CGCCTCTTCCTGACTTGCAT	60.392	20	103	279	381	TAAATCCCCTTCGCTACCGC	59.895	20	TCCTGACTTGCATTTCGGGG	60.322	20	139	236	374
TRINITY_DN120000_c1_g1_i1	Di	(GA)6	12	2	13
TRINITY_DN120051_c0_g1_i1	Mono	(T)10	10	240	249
TRINITY_DN120062_c0_g1_i1	Tri	(CTC)5	15	59	73	CTTGAGAGGCGTCTTCCCTC	59.825	20	GGCATGACATCAGGAGGAGG	59.892	20	102	13	114	CTTGAGAGGCGTCTTCCCTC	59.825	20	GCCAACAAGTCAGAAGTGGC	59.688	20	119	13	131	GAGGCGTCTTCCCTCAAACT	59.678	20	GCCAACAAGTCAGAAGTGGC	59.688	20	114	18	131
TRINITY_DN120122_c0_g1_i1	Mono	(T)10	10	61	70	ACTTAAGATGGACGCGTGCA	60.038	20	CACACACACTCCTTCCCTCC	59.965	20	117	33	149	ACTTAAGATGGACGCGTGCA	60.038	20	GGTCACACACACTCCTTCCC	60.25	20	120	33	152	CTTAAGATGGACGCGTGCAC	59.63	20	CACACACACTCCTTCCCTCC	59.965	20	116	34	149
TRINITY_DN120176_c0_g2_i1	Di	(AG)6	12	64	75	AACGTGTGAGAGCCACTAGC	60.038	20	GCCACGTCGTAGAGGAAGAG	59.901	20	207	13	219	AACGTGTGAGAGCCACTAGC	60.038	20	TTGCACAGCTTTTGTCGGTG	59.9	20	226	13	238	AACGTGTGAGAGCCACTAGC	60.038	20	AAGGCCTTGCACAGCTTTTG	59.895	20	232	13	244
TRINITY_DN120197_c0_g1_i1	Mono	(G)13	13	1	13
TRINITY_DN120238_c0_g1_i1	Compound	(GA)17tgc(AG)11	59	650	708
TRINITY_DN120263_c0_g1_i1	Tetra	(CCTG)5	20	135	154	CGGTTGCCTTTCCATTTCGG	60.109	20	AGCCATGACGACGTACTGTG	60.109	20	189	8	196	CTGAAAAAGGTTCGTCGCCG	60.111	20	AGCCATGACGACGTACTGTG	60.109	20	104	93	196	CGGTTGCCTTTCCATTTCGG	60.109	20	GAGCCATGACGACGTACTGT	59.829	20	190	8	197
TRINITY_DN120282_c0_g1_i1	Mono	(T)10	10	167	176
TRINITY_DN120340_c0_g1_i1	Mono	(G)12	12	1	12
TRINITY_DN120347_c0_g1_i1	Mono	(T)10	10	146	155	AGCATTTGGAGAAGGGCCTC	60.034	20	GGCTGCATGCATCTATCCGA	60.321	20	175	29	203	TGGAGAAGGGCCTCGCTATA	59.812	20	GGCTGCATGCATCTATCCGA	60.321	20	169	35	203	AGCATTTGGAGAAGGGCCTC	60.034	20	TGGCTGCATGCATCTATCCG	60.605	20	176	29	204
TRINITY_DN120347_c0_g2_i1	Mono	(T)10	10	336	345	CCTGTAAGCCTTGGAGCCAA	59.962	20	GGCTGCATGCATCTATCCGA	60.321	20	139	255	393	CCTGTAAGCCTTGGAGCCAA	59.962	20	TGGCTGCATGCATCTATCCG	60.605	20	140	255	394	AGTAGCTCGATCAGTTCCGC	59.617	20	GGCTGCATGCATCTATCCGA	60.321	20	116	278	393
TRINITY_DN12037_c0_g1_i1	Tri	(ATG)7	21	156	176	TGTGAAAACTGGGGCTGGTT	60.033	20	CCCCACGTGACTGGACTAAG	59.753	20	206	90	295	GATAGAGGTGGCGGTGGATG	59.966	20	CCCCACGTGACTGGACTAAG	59.753	20	224	72	295	GTGGCGGTGGATGTGAAAAC	60.04	20	CCCCACGTGACTGGACTAAG	59.753	20	217	79	295
TRINITY_DN120389_c0_g1_i1	Mono	(T)11	11	405	415	GGAGGGTTGAGAGAGGTTGC	60.036	20	GGAGATGCTCCCGAACTCAG	59.896	20	237	215	451	AAGATGGAAGTGCGTCGGAG	60.109	20	GGAGATGCTCCCGAACTCAG	59.896	20	134	318	451	GAAGATGGAAGTGCGTCGGA	60.109	20	GGAGATGCTCCCGAACTCAG	59.896	20	135	317	451
TRINITY_DN12039_c0_g1_i1	Tri	(TGG)5	15	190	204
TRINITY_DN12044_c0_g1_i1	Di	(AC)6	12	74	85	CATGATGGGTGAGCGATTGC	59.69	20	GCGACGAGAAGGATGGAGAG	59.97	20	223	11	233	CATGATGGGTGAGCGATTGC	59.69	20	CTCGGGAAGAAGACGTTGCT	60.038	20	243	11	253	CATGATGGGTGAGCGATTGC	59.69	20	GAAGAAGACGTTGCTGCGAC	59.838	20	238	11	248
TRINITY_DN12044_c1_g1_i1	Di	(CG)7	14	257	270	GCTGCGATGAGAAGGATGGA	59.894	20	GCACGGTGAGCGAGAGATTT	60.738	20	217	105	321	GCTGCGATGAGAAGGATGGA	59.894	20	ACGATGGGTGAGTGATTGCG	60.741	20	236	105	340	CGAGTTCATCACTGGTCGGT	59.756	20	GCACGGTGAGCGAGAGATTT	60.738	20	276	46	321
TRINITY_DN12050_c0_g1_i1	Tri	(CGC)7	21	186	206	CGGTCGAACCCAACCAAGTA	59.966	20	GAGGAGGATCTCTGCGACGA	60.816	20	168	79	246	TCGAACCCAACCAAGTAGGC	59.964	20	GAGGAGGATCTCTGCGACGA	60.816	20	165	82	246	GCTCCTCGCTTCTTCCCATT	60.107	20	GAGGAGGATCTCTGCGACGA	60.816	20	128	119	246
TRINITY_DN12050_c0_g2_i2	Tri	(CGC)7	21	251	271	CTCCCCGCTTCTTCCCATTT	60.034	20	GAGGAGGATCTCTGCGACGA	60.816	20	127	185	311	TCCCCGCTTCTTCCCATTTC	60.034	20	GAGGAGGATCTCTGCGACGA	60.816	20	126	186	311	TCGAACCGAACCAAGTAGGC	60.038	20	GAGGAGGATCTCTGCGACGA	60.816	20	164	148	311
TRINITY_DN120520_c0_g1_i1	Tri	(GGT)5	15	1	15
TRINITY_DN120530_c0_g1_i1	Tri	(CCT)5	15	15	29
TRINITY_DN120592_c0_g1_i1	Tri	(GGA)5	15	56	70	CGACTCGAGGAGGACAGAGG	61.093	20	TCCTCCTCCTCCTCCTCTCT	59.953	20	192	13	204	CGACTCGAGGAGGACAGAGG	61.093	20	CTGCTGCTCCTCCACTCTTC	60.108	20	127	13	139	CGACTCGAGGAGGACAGAGG	61.093	20	CTGCTCCTCCACTCTTCGTC	59.828	20	124	13	136
TRINITY_DN120592_c0_g1_i1	Tri	(GAG)6	18	189	206
TRINITY_DN120620_c0_g1_i1	Di	(GT)7	14	949	962	GCAGTACAAGAGGTGGCCAT	60.035	20	AAAACCTCCTCGGGCGTG	59.968	18	185	804	988	GCAGTACAAGAGGTGGCCAT	60.035	20	CAAAACCTCCTCGGGCGT	59.968	18	186	804	989	TCATCTTCAAGCCCGAGGTG	59.75	20	AAAACCTCCTCGGGCGTG	59.968	18	240	749	988
TRINITY_DN120620_c0_g1_i2	Di	(GT)7	14	1034	1047	GCAGTACAAGAGGTGGCCAT	60.035	20	AAAACCTCCTCGGGCGTG	59.968	18	185	889	1073	GCAGTACAAGAGGTGGCCAT	60.035	20	CAAAACCTCCTCGGGCGT	59.968	18	186	889	1074	TCATCTTCAAGCCCGAGGTG	59.75	20	AAAACCTCCTCGGGCGTG	59.968	18	240	834	1073
TRINITY_DN120701_c0_g1_i1	Mono	(T)10	10	226	235
TRINITY_DN120717_c0_g1_i1	Tri	(GCC)5	15	315	329	AGTTGACTACCTCCCCACGA	59.886	20	GGCGTATCGGATGGCTTTTT	58.978	20	109	259	367	GGGCGTTCACTGGTATCTCC	60.179	20	GGCGTATCGGATGGCTTTTT	58.978	20	208	160	367	CCAACGCACGAGCATTGTAC	60.179	20	GGCGTATCGGATGGCTTTTT	58.978	20	275	93	367
TRINITY_DN120717_c0_g1_i2	Tri	(GCC)5	15	335	349	GCTCCCACAAATTTGCAGCA	59.966	20	GGCGTATCGGATGGCTTTTT	58.978	20	100	288	387	GCAGCTCCCACAAATTTGCA	59.966	20	GGCGTATCGGATGGCTTTTT	58.978	20	103	285	387	TCCCCACGATTATCAGCAGC	59.893	20	GGCGTATCGGATGGCTTTTT	58.978	20	118	270	387
TRINITY_DN120739_c0_g2_i1	Tri	(GAG)5	15	128	142	GATTGGATGCGTGTGTGCTG	60.179	20	TGTCTTGCTTGTGATGCACG	59.412	20	248	30	277	TGTGCTGATGGCGTGTTGTA	60.25	20	TGTCTTGCTTGTGATGCACG	59.412	20	235	43	277	GATTGGATGCGTGTGTGCTG	60.179	20	GTCTTGCTTGTGATGCACGC	60.727	20	247	30	276
TRINITY_DN120763_c0_g2_i1	Tri	(CGG)5	15	261	275	TGTTGGGGGTGATGTTCGAG	59.964	20	ACAAGCCGCCTAAGGACAAA	59.89	20	218	97	314	GGTGATGTTCGAGGGTTGGT	59.964	20	ACAAGCCGCCTAAGGACAAA	59.89	20	211	104	314	TTCGAGGGTTGGTGCTTGTT	60.107	20	ACAAGCCGCCTAAGGACAAA	59.89	20	204	111	314
TRINITY_DN120772_c0_g1_i1	Mono	(G)11	11	48	58	CAGGGACGGAGCCAGAAAAT	60.035	20	CACGTGCAAACCACCACAAT	59.898	20	145	21	165	CAGGGACGGAGCCAGAAAAT	60.035	20	AGAGGACACCATGGATTGCG	60.108	20	170	21	190	CAGGGACGGAGCCAGAAAAT	60.035	20	ACAAGGCAAGACAACGAGCT	60.179	20	191	21	211
TRINITY_DN12079_c0_g2_i1	Mono	(A)13	13	32	44	TCAAGCACATTAGGACGCGT	60.038	20	TAGGTCGGACAGGGTTGGAT	59.958	20	141	7	147	TCAAGCACATTAGGACGCGT	60.038	20	CATAGCGGGGAACATGGGTT	60.107	20	117	7	123	TCAAGCACATTAGGACGCGT	60.038	20	CAAGATCGTAGGCCCGTCAA	59.825	20	214	7	220
TRINITY_DN120848_c0_g1_i1	Di	(CT)8	16	32	47	GTGGGGCGATTCTGATTCCT	59.819	20	AACAGAGCATCTCCGGTGTG	60.037	20	156	4	159	GTGGGGCGATTCTGATTCCT	59.819	20	GGTGGACGTAACGTAGTGCA	60.039	20	197	4	200	GTGGGGCGATTCTGATTCCT	59.819	20	TGGTGGACGTAACGTAGTGC	60.039	20	198	4	201
TRINITY_DN120869_c0_g1_i1	Di	(GT)6	12	1	12
TRINITY_DN120955_c0_g1_i1	Mono	(A)10	10	128	137	TAGACGAGGCAAAGCTCACG	60.109	20	TGGTTCTGACAAACACAAGTTGA	58.924	23	190	6	195	TAGACGAGGCAAAGCTCACG	60.109	20	TCTTGGTTCTGACAAACACAAGT	58.668	23	193	6	198	TAGACGAGGCAAAGCTCACG	60.109	20	AGTTCTTGGTTCTGACAAACACA	58.668	23	196	6	201
TRINITY_DN120982_c0_g1_i1	Tri	(CGC)5	15	286	300	GTGCTGCTACTGCTACTGCT	60.108	20	ATATATGCACCTCCGTGGCG	60.037	20	263	161	423	TGCTGCTACTGCTACTGCTC	59.826	20	ATATATGCACCTCCGTGGCG	60.037	20	262	162	423	CTGCTACTGCTACTGCTCCG	60.249	20	ATATATGCACCTCCGTGGCG	60.037	20	260	164	423
TRINITY_DN1210_c0_g3_i1	Di	(AT)7	14	3	16
TRINITY_DN12101_c0_g1_i1	Compound	(CT)11a(TC)6	35	269	303	ATCTCCTGCCAGTTCCGTTG	60.036	20	ACGCACCAACGAGATGGAAT	60.036	20	147	218	364	ATCTCCTGCCAGTTCCGTTG	60.036	20	AGGTGGTGCAGACGATCTTG	60.037	20	252	218	469	ATCTCCTGCCAGTTCCGTTG	60.036	20	CAAGGTGGTGCAGACGATCT	60.037	20	254	218	471
TRINITY_DN121027_c0_g1_i1	Di	(GA)8	16	26	41
TRINITY_DN121110_c0_g1_i1	Di	(GA)7	14	55	68	GGGAGAAACATCATACGATCCGA	59.995	23	CAACCCCATGACCTCTCACC	60.035	20	194	0	193	GGGAGAAACATCATACGATCCGA	59.995	23	CATGACCTCTCACCCACACC	60.036	20	188	0	187	GGGAGAAACATCATACGATCCGA	59.995	23	CCATGACCTCTCACCCACAC	60.036	20	189	0	188
TRINITY_DN121116_c0_g1_i1	Di	(GT)7	14	102	115	TCTGTTGCAAGCTCTTGTGC	59.335	20	GAACCTATGCCGGGTGTAGG	59.894	20	105	57	161	CTGTTGCAAGCTCTTGTGCT	59.333	20	GAACCTATGCCGGGTGTAGG	59.894	20	104	58	161	TTGAGAGCGAGAGGTATGCC	59.253	20	GAACCTATGCCGGGTGTAGG	59.894	20	131	31	161
TRINITY_DN121128_c0_g1_i1	Di	(GA)6	12	28	39
TRINITY_DN121150_c0_g1_i1	Di	(GC)6	12	116	127	ATTGGTACAGCGACAGTCCG	60.109	20	TCACCTGGCTTCTGCTGATG	60.036	20	150	87	236	CGGATTGGTACAGCGACAGT	60.109	20	TCACCTGGCTTCTGCTGATG	60.036	20	153	84	236	ACGGATTGGTACAGCGACAG	60.109	20	TCACCTGGCTTCTGCTGATG	60.036	20	154	83	236
TRINITY_DN121150_c0_g1_i1	Tetra	(AACG)5	20	238	257
TRINITY_DN121180_c0_g1_i1	Di	(CG)6	12	141	152	GACCGAATCTTTGCCGTGC	59.865	19	CTCCCCCTGCCTTCGATCT	60.764	19	156	100	255	GAATCTTTGCCGTGCGTCG	60.226	19	CTCCCCCTGCCTTCGATCT	60.764	19	152	104	255	CGAATCTTTGCCGTGCGTC	60.226	19	CTCCCCCTGCCTTCGATCT	60.764	19	153	103	255
TRINITY_DN121185_c1_g1_i1	Mono	(T)18	18	228	245	ACCCCTTTCTTCTCCTCGGT	60.179	20	ACTAGTTCAAACTTGGGAATAAAAGAC	58.153	27	114	162	275	ACCCCTTTCTTCTCCTCGGT	60.179	20	ACTAGTTCAAACTTGGGAATAAAAGA	57.01	26	114	162	275	TCTCCACTCTCCAGCTCCAG	60.324	20	ACTAGTTCAAACTTGGGAATAAAAGAC	58.153	27	242	34	275
TRINITY_DN121218_c0_g1_i1	Di	(CT)7	14	184	197
TRINITY_DN121248_c0_g1_i1	Mono	(G)10	10	217	226	TGTTCGTTTCCCCGATCCAG	60.037	20	CAAAACAGAAAACAAAAGAGGAGATAA	57.198	27	221	37	257	CTGTTCGTTTCCCCGATCCA	60.037	20	CAAAACAGAAAACAAAAGAGGAGATAA	57.198	27	222	36	257	GGGGTGTCAGTTGGTTAGGG	59.962	20	CAAAACAGAAAACAAAAGAGGAGATAA	57.198	27	155	103	257
TRINITY_DN121275_c0_g1_i1	Compound	(GA)6a(AG)8	29	222	250
TRINITY_DN1213_c0_g1_i1	Tetra	(CTGG)5	20	290	309	ACCACTTTGACTGTCGAGGC	60.25	20	CTAGTCTGCGGCGAGGAAAC	60.803	20	126	207	332	GCCCAACACCACTTTGACTG	59.615	20	CTAGTCTGCGGCGAGGAAAC	60.803	20	133	200	332	TCATAATGCTCCTCGCTGCA	59.535	20	CTAGTCTGCGGCGAGGAAAC	60.803	20	204	129	332
TRINITY_DN121312_c0_g1_i1	Mono	(T)10	10	96	105	AGAGTAAAAGGACCGGGGGA	59.882	20	GGCCTCGAAAGACAATTGGC	59.829	20	100	34	133	AGAGTAAAAGGACCGGGGGA	59.882	20	CGGTCTACTTGGCCTCGAAA	59.754	20	110	34	143	CAGAGTAAAAGGACCGGGGG	59.748	20	GGCCTCGAAAGACAATTGGC	59.829	20	101	33	133
TRINITY_DN121323_c0_g1_i1	Mono	(T)11	11	436	446
TRINITY_DN12133_c0_g3_i1	Mono	(A)12	12	185	196	CCAACAGGTCTGTGGTTCGA	59.894	20	ACAGAAATGCCCCTGGACTT	59.22	20	162	97	258	ACCAACAGGTCTGTGGTTCG	60.179	20	ACAGAAATGCCCCTGGACTT	59.22	20	163	96	258	AAACCGAAGTGTGGCCTCTT	59.817	20	ACAGAAATGCCCCTGGACTT	59.22	20	204	55	258
TRINITY_DN121348_c0_g1_i1	Di	(AG)6	12	156	167	CCCGTTGCTGCTTTCCAATC	60.109	20	TCCTTTCGCAGAGCCTCAAG	60.037	20	230	97	326	CCCGTTGCTGCTTTCCAATC	60.109	20	CTCCTTTCGCAGAGCCTCAA	60.037	20	231	97	327	CCCGTTGCTGCTTTCCAATC	60.109	20	TGGTGAGGGAGGAGAAGGAG	59.958	20	142	97	238
TRINITY_DN121381_c0_g1_i1	Di	(AG)7	14	11	24
TRINITY_DN121389_c0_g1_i1	Di	(AC)8	16	186	201
TRINITY_DN121398_c0_g1_i1	Tri	(GAG)5	15	265	279
TRINITY_DN121466_c0_g1_i1	Di	(TC)6	12	104	115	TGACCGTCCAAGTAGCGAAG	59.757	20	CGGCTAAAATGTCAAGGCCG	59.901	20	142	27	168	CTGACCGTCCAAGTAGCGAA	59.757	20	CGGCTAAAATGTCAAGGCCG	59.901	20	143	26	168	TGACCGTCCAAGTAGCGAAG	59.757	20	GGCTGCGTTCGAGACAAAAA	59.693	20	184	27	210
TRINITY_DN121496_c0_g1_i1	Compound	(CG)10(CA)8	36	526	561	CACATGCCGGTTTGTGTGTT	59.898	20	CTGAGATGTGCAGAGCTGGG	60.462	20	275	310	584	ATCTCTCGGTCTCTCTCGGG	59.892	20	CTGAGATGTGCAGAGCTGGG	60.462	20	109	476	584	CACATGCCGGTTTGTGTGTT	59.898	20	TCTGAGATGTGCAGAGCTGG	59.464	20	276	310	585
TRINITY_DN121506_c0_g1_i1	Mono	(A)12	12	163	174	ATAGCAGACCAACCGAGTGC	60.108	20	CCTGATCGATCGACCGGATG	60.11	20	256	127	382	ATAGCAGACCAACCGAGTGC	60.108	20	GATCGATCGACCGGATGAGG	59.831	20	253	127	379	GCCCCTTTGCTCTTTCAGGA	60.251	20	GCCAACCAAGTGCCAACAAA	60.108	20	206	0	205
TRINITY_DN121551_c0_g1_i1	Tri	(ACA)6	18	298	315
TRINITY_DN121578_c0_g1_i1	Tri	(CCG)5	15	31	45	ACAGGCGCTTGTAATACACCA	59.997	21	CTGAGCTGTGACGGTCAACT	59.967	20	180	0	179	ACAGGCGCTTGTAATACACCA	59.997	21	GCTCTTATCGCCTGAGCTGT	59.896	20	191	0	190	ACAGGCGCTTGTAATACACCA	59.997	21	TTATCGCCTGAGCTGTGACG	60.179	20	187	0	186
TRINITY_DN121592_c0_g1_i1	Mono	(T)10	10	409	418
TRINITY_DN12160_c1_g1_i1	Di	(TA)6	12	348	359	TGATCTCGATCGACAAGCGG	59.971	20	GACGCGACCGCATATTCCTA	60.04	20	216	259	474	CAAGCGGCCGTCTTTGAAAA	59.97	20	GACGCGACCGCATATTCCTA	60.04	20	203	272	474	CTGTTCCTGGCTGATCGGTT	60.036	20	GACGCGACCGCATATTCCTA	60.04	20	168	307	474
TRINITY_DN12160_c1_g1_i1	Tri	(GCG)6	18	34	51	CCGCGGTGGGAGGAAAAA	60.282	18	CCGCTTGTCGATCGAGATCA	59.971	20	271	8	278	CCGCGGTGGGAGGAAAAA	60.282	18	GAAATGATCATGGGCCAGGC	59.322	20	131	8	138	CCGCGGTGGGAGGAAAAA	60.282	18	ATCATGGCCTTAACCGACGC	60.814	20	252	8	259
TRINITY_DN121619_c0_g1_i1	Mono	(C)12	12	1	12
TRINITY_DN121643_c0_g2_i1	Mono	(T)11	11	122	132	GCATTCCTGGAAGTTGTGGC	59.755	20	AGAGGCCCTTATATCACGGACT	60.158	22	276	42	317	GCATTCCTGGAAGTTGTGGC	59.755	20	GAGGCCCTTATATCACGGACT	58.751	21	275	42	316	GCATTCCTGGAAGTTGTGGC	59.755	20	AGAGGCCCTTATATCACGGAC	58.751	21	276	42	317
TRINITY_DN121730_c0_g1_i2	Mono	(A)10	10	1295	1304	GCCACACCTTCGAAATCATGT	59.187	21	TGGCAGCGATAGTGATCACA	59.177	20	223	1184	1406	TCACCTTTGATAGCCACACCT	59.015	21	TGGCAGCGATAGTGATCACA	59.177	20	235	1172	1406	CCTTTGATAGCCACACCTTCG	58.99	21	TGGCAGCGATAGTGATCACA	59.177	20	232	1175	1406
TRINITY_DN121733_c0_g1_i1	Tri	(TGT)5	15	377	391	TCGCATTTCGCTCTCAGACA	59.756	20	TGTCTCTCACATTGGCTGCT	59.311	20	115	354	468	TGGTTCGCATTTCGCTCTCA	60.32	20	TGTCTCTCACATTGGCTGCT	59.311	20	119	350	468	ACAATCGTGGTCCTGTCCAG	59.678	20	TGTCTCTCACATTGGCTGCT	59.311	20	171	298	468
TRINITY_DN121798_c0_g1_i1	Mono	(T)12	12	214	225	GGGCCAAGTGCTGCTAAAAC	60.038	20	GCGATTCTTGTCCACTCACC	58.92	20	258	0	257	GGGAGGGCCAAGCTATTGAA	59.741	20	GCGATTCTTGTCCACTCACC	58.92	20	232	26	257	ATTAGCAGCCTAGTCCCCCT	59.731	20	GCGATTCTTGTCCACTCACC	58.92	20	160	98	257
TRINITY_DN121815_c0_g1_i1	Di	(AG)8	16	498	513	CGCTAGAACGTCGGAGAGAC	59.973	20	TACTTCTCCTTGCGTGCCTG	60.037	20	152	392	543	CGCTAGAACGTCGGAGAGAC	59.973	20	CGGCTCCTCCTCTAGCTACT	59.89	20	168	392	559	CGCTAGAACGTCGGAGAGAC	59.973	20	CTACGGCTCCTCCTCTAGCT	59.89	20	171	392	562
TRINITY_DN121823_c0_g1_i1	Tetra	(TGCG)5	20	18	37
TRINITY_DN121857_c0_g1_i1	Mono	(T)11	11	76	86	TGCCTTTTGTTGCTGTTGAGG	59.863	21	CATGGCCCGTCAAACCAAAG	60.038	20	149	23	171	TGCCTTTTGTTGCTGTTGAGG	59.863	21	CTGCCCATCTTAAGAGGCCC	60.179	20	179	23	201	TGCCTTTTGTTGCTGTTGAGG	59.863	21	CCTGCCCATCTTAAGAGGCC	60.179	20	180	23	202
TRINITY_DN121914_c0_g1_i1	Tri	(TTG)5	15	18	32
TRINITY_DN121914_c0_g2_i1	Mono	(A)10	10	35	44	AGGACATCCTTATCTTCAAGTGCT	59.527	24	AATGACGATGATGGCAGCCA	60.107	20	110	6	115	AGGACATCCTTATCTTCAAGTGCT	59.527	24	CAATGACGATGATGGCAGCC	59.69	20	111	6	116	AGGACATCCTTATCTTCAAGTGCT	59.527	24	CGATGATGGCAGCCATACGA	60.32	20	105	6	110
TRINITY_DN121919_c0_g1_i1	Tri	(ACG)5	15	229	243
TRINITY_DN121919_c1_g1_i1	Compound	(AC)8tctcggcaaagctagctggctctcatccttggtgcatgc(GT)6	67	138	204
TRINITY_DN12192_c0_g1_i1	Di	(CT)9	18	288	305
TRINITY_DN121946_c0_g1_i1	Mono	(A)10	10	178	187	GCTGGCTACATTCGAATGCC	59.691	20	TTAAAGTCCCAACGTGGCGT	60.179	20	230	116	345	GCTGGCTACATTCGAATGCC	59.691	20	GTTAAAGTCCCAACGTGGCG	59.764	20	231	116	346	CTGGCTACATTCGAATGCCG	59.417	20	TTAAAGTCCCAACGTGGCGT	60.179	20	229	117	345
TRINITY_DN121999_c0_g1_i1	Mono	(G)14	14	1	14
TRINITY_DN122042_c0_g1_i1	Di	(AT)6	12	19	30
TRINITY_DN122074_c0_g1_i1	Tri	(CGC)5	15	121	135	AACTCTCCCGGACCGAATTG	59.751	20	CTTAGAAAGGCCCCCTCGTG	60.108	20	156	23	178	AAAAACTCTCCCGGACCGAA	59.239	20	CTTAGAAAGGCCCCCTCGTG	60.108	20	159	20	178	AAACTCTCCCGGACCGAATT	59.018	20	CTTAGAAAGGCCCCCTCGTG	60.108	20	157	22	178
TRINITY_DN122078_c0_g2_i1	Tri	(CTT)5	15	24	38
TRINITY_DN122099_c0_g1_i1	Tri	(GGC)5	15	291	305
TRINITY_DN122103_c1_g1_i1	Tri	(AAT)6	18	199	216
TRINITY_DN122115_c0_g1_i1	Mono	(T)10	10	137	146	TGCACTTTGGTTGATGTTGGT	58.893	21	CGCAGCCGAACCTCAATTTG	60.455	20	195	43	237	TGCACTTTGGTTGATGTTGGT	58.893	21	GCAGCCGAACCTCAATTTGA	59.119	20	194	43	236	ATGCACTTTGGTTGATGTTGGT	59.3	22	CGCAGCCGAACCTCAATTTG	60.455	20	196	42	237
TRINITY_DN122122_c0_g1_i1	Mono	(G)22	22	1	22
TRINITY_DN122129_c0_g2_i1	Mono	(C)10	10	200	209	CAGCTCGGCCCTCTGATATG	60.038	20	ACCTTGTTGCAATCAGGCCC	61.188	20	187	48	234	CAGCTCGGCCCTCTGATATG	60.038	20	CTTGTTGCAATCAGGCCCG	59.786	19	185	48	232	CAGCTCGGCCCTCTGATATG	60.038	20	TTGTTGCAATCAGGCCCGA	60.228	19	184	48	231
TRINITY_DN122159_c0_g1_i2	Tri	(GCC)5	15	120	134	CTCTTATAAGCCGCCCCCG	60.005	19	CGGCGAAAACGAGGTTGAC	59.797	19	100	68	167	CGGCCCCTCTTATAAGCCG	60.005	19	CGGCGAAAACGAGGTTGAC	59.797	19	106	62	167	AGGCCGGCCCCTCTTATAA	60.074	19	CGGCGAAAACGAGGTTGAC	59.797	19	110	58	167
TRINITY_DN12216_c0_g2_i1	Di	(GA)7	14	38	51	TTCGGTGGTGGTTGTAGCTC	59.966	20	ACTGGCACACCACCAATTGA	60.106	20	127	13	139	GAGGATTCGGTGGTGGTTGT	59.964	20	ACTGGCACACCACCAATTGA	60.106	20	132	8	139	TTCGGTGGTGGTTGTAGCTC	59.966	20	CAGCATGGTGGCGTTGATTC	60.179	20	149	13	161
TRINITY_DN122223_c0_g1_i1	Di	(AG)7	14	197	210	ACCGGATCTCCTCCTCACTC	60.106	20	CTCTCCGTGTCGCCAACC	60.433	18	153	88	240	ACCGGATCTCCTCCTCACTC	60.106	20	CCTCTCCGTGTCGCCAAC	60.433	18	154	88	241	GACCGGATCTCCTCCTCACT	60.106	20	CTCTCCGTGTCGCCAACC	60.433	18	154	87	240
TRINITY_DN122223_c0_g1_i1	Tri	(CCT)5	15	14	28
TRINITY_DN122223_c0_g2_i1	Di	(AG)7	14	200	213	CCTCCTCCTCCTTCTCCTCC	60.106	20	CTCTCCGTGTCGCCAACC	60.433	18	206	38	243	CCTCCTCCTCCTTCTCCTCC	60.106	20	CCTCTCCGTGTCGCCAAC	60.433	18	207	38	244	CCCTCCTCCTCCTTCTCCTC	60.106	20	CTCTCCGTGTCGCCAACC	60.433	18	207	37	243
TRINITY_DN122245_c0_g1_i1	Compound	(GA)7cagagagagac(AG)6	37	1	37
TRINITY_DN12225_c0_g1_i1	Mono	(C)21	21	1	21
TRINITY_DN122296_c0_g1_i1	Di	(CT)7	14	30	43	TGCACAAGAATTTGTTCTCCCA	58.705	22	TGAGAAAGGGGGAGGAGGAG	59.957	20	134	1	134	TGCACAAGAATTTGTTCTCCCA	58.705	22	GGAGGGGAGGAGAAGAGAGG	60.106	20	179	1	179	TGCACAAGAATTTGTTCTCCCA	58.705	22	GGGAGGGGAGGAGAAGAGAG	60.106	20	180	1	180
TRINITY_DN122316_c0_g2_i1	Di	(AG)9	18	26	43
TRINITY_DN122363_c1_g1_i1	Di	(GA)8	16	12	27
TRINITY_DN122432_c0_g1_i1	Di	(AC)7	14	220	233
TRINITY_DN122457_c1_g1_i1	Mono	(G)21	21	4	24
TRINITY_DN122469_c0_g1_i1	Mono	(T)10	10	160	169	CTTCTGCCAGTGATGTGGGT	59.963	20	GTTCTGGTGCTTAAGAGGGCT	59.996	21	244	1	244	CTTCTGCCAGTGATGTGGGT	59.963	20	AGTTCTGGTGCTTAAGAGGGC	59.996	21	245	1	245	ACTTCTGCCAGTGATGTGGG	59.963	20	GTTCTGGTGCTTAAGAGGGCT	59.996	21	245	0	244
TRINITY_DN122528_c0_g1_i1	Tri	(CTT)13	39	177	215
TRINITY_DN122583_c0_g1_i1	Tri	(TCC)5	15	173	187	CTCTTCTCACGCCCTCCTTC	59.825	20	AACCTCACGGATATCCCCCA	60.031	20	254	56	309	CTCTTCTCACGCCCTCCTTC	59.825	20	TGGAAGTGGAGCGAAAGACC	59.965	20	168	56	223	TCTCTTCTCACGCCCTCCTT	60.252	20	AACCTCACGGATATCCCCCA	60.031	20	255	55	309
TRINITY_DN122583_c0_g2_i1	Tri	(TCC)5	15	173	187	GCCTCCTTCCTCCCTAGTCA	60.032	20	AACCTCACGGATATCCCCCA	60.031	20	243	67	309	ATTCAAGCTGGCCTCCTTCC	60.034	20	AACCTCACGGATATCCCCCA	60.031	20	253	57	309	GCCTCCTTCCTCCCTAGTCA	60.032	20	TGGAAGTGGAGCGAAAGACC	59.965	20	157	67	223
TRINITY_DN122605_c0_g1_i1	Di	(CT)6	12	77	88	CGTGTGAAACCGTGTAGGGT	60.25	20	CGCTCTCGAGATTAGCGGAA	59.692	20	237	14	250	CGTGTGAAACCGTGTAGGGT	60.25	20	AAGGGGATCAGCAGGAGAGA	59.659	20	112	14	125	CGTGTGAAACCGTGTAGGGT	60.25	20	CAGAGGAAGGGGATCAGCAG	59.531	20	118	14	131
TRINITY_DN122658_c0_g1_i1	Tri	(CAC)5	15	194	208	AAGCGCGCAACACATAACTG	60.11	20	TTTAGGCCATGGTGTAGGCG	60.107	20	271	36	306	GAAGCGCGCAACACATAACT	59.834	20	TTTAGGCCATGGTGTAGGCG	60.107	20	272	35	306	AGAAGCGCGCAACACATAAC	59.834	20	TTTAGGCCATGGTGTAGGCG	60.107	20	273	34	306
TRINITY_DN12266_c0_g1_i1	Di	(AC)6	12	229	240
TRINITY_DN12267_c0_g2_i1	Tri	(GAG)6	18	460	477	ACAAGCATGACCTACGACGG	60.109	20	CCTCCCTAACCCACAGCA	58.18	18	164	335	498	ACGCTAGGTACACGTTCGAC	59.833	20	CCTCCCTAACCCACAGCA	58.18	18	212	287	498	TAGGTACACGTTCGACTCGC	59.556	20	CCTCCCTAACCCACAGCA	58.18	18	208	291	498
TRINITY_DN122675_c0_g1_i1	Di	(AG)16	32	19	50
TRINITY_DN122683_c0_g2_i1	Mono	(G)10	10	1	10
TRINITY_DN122703_c0_g1_i1	Complex	(TG)6(G)12*	23	179	201
TRINITY_DN122710_c0_g2_i1	Di	(TG)10	20	385	404
TRINITY_DN12275_c0_g1_i1	Di	(TG)6	12	61	72	AACATTTCTCTCTCTGTGTGTCT	57.456	23	CCCATCACTGCCCCGACC	62.49	18	157	35	191	AACATTTCTCTCTCTGTGTGTCT	57.456	23	CCCCATCACTGCCCCGAC	62.49	18	158	35	192	AACATTTCTCTCTCTGTGTGTCT	57.456	23	GTCCCCATCACTGCCCCG	62.49	18	160	35	194
TRINITY_DN122763_c0_g1_i1	Tri	(CCT)5	15	113	127	ACGTTGCCTGAGCTTCTAGG	59.752	20	CGACGAAAGGCACGAATCCT	60.736	20	129	33	161	CTGAGCTTCTAGGAGCCACC	59.536	20	CGACGAAAGGCACGAATCCT	60.736	20	122	40	161	CCTGAGCTTCTAGGAGCCAC	59.536	20	CGACGAAAGGCACGAATCCT	60.736	20	123	39	161
TRINITY_DN122778_c1_g1_i1	Mono	(A)10	10	160	169	ACCGGCGAAAAACAGAAACG	59.972	20	CTCTGGGCTCTTCCTCTGGA	60.325	20	100	96	195	CCCCAAACTGTCAAAAGCGG	59.968	20	CTCTGGGCTCTTCCTCTGGA	60.325	20	140	56	195	CCCCAAACTGTCAAAAGCGG	59.968	20	TCTGGGCTCTTCCTCTGGAT	59.659	20	139	56	194
TRINITY_DN122791_c0_g1_i1	Di	(TC)8	16	32	47
TRINITY_DN122791_c0_g3_i1	Di	(TC)8	16	32	47
TRINITY_DN122806_c0_g1_i1	Di	(CA)7	14	1	14
TRINITY_DN122833_c0_g1_i1	Mono	(C)10	10	258	267
TRINITY_DN122833_c0_g2_i1	Mono	(C)10	10	252	261
TRINITY_DN12284_c0_g1_i1	Di	(AT)6	12	297	308
TRINITY_DN122861_c0_g1_i1	Mono	(C)10	10	63	72	ACCAAGGTCATCTCGTCACA	58.662	20	CGAGCCGGATTTGTTGCTTT	59.759	20	213	6	218	ACCAAGGTCATCTCGTCACA	58.662	20	TGTTATGCTGAGCCCCTAGC	59.53	20	176	6	181	ACCAAGGTCATCTCGTCACAA	59.308	21	CGAGCCGGATTTGTTGCTTT	59.759	20	213	6	218
TRINITY_DN122862_c0_g1_i1	Mono	(C)12	12	6	17
TRINITY_DN122872_c0_g1_i1	Di	(GA)10	20	9	28
TRINITY_DN122878_c0_g1_i1	Tri	(GTA)5	15	85	99	ACTCAAAATGCAACAAGGAAATAAAA	57.27	26	TGTTTTGTCGGAGGGGACTG	59.892	20	214	19	232	AACTCAAAATGCAACAAGGAAATAAA	57.27	26	TGTTTTGTCGGAGGGGACTG	59.892	20	215	18	232	ACTCAAAATGCAACAAGGAAATAAAA	57.27	26	CATGTCTTCAACGCGACTGC	60.179	20	188	19	206
TRINITY_DN122885_c0_g1_i1	Mono	(G)10	10	30	39	GGTAGTGGGACTGGCCATTC	60.107	20	TGATGATTGGGCCACACACA	59.888	20	209	4	212	GGTAGTGGGACTGGCCATTC	60.107	20	CAGCCACATTTGCGCAAGAA	60.319	20	139	4	142	GGTAGTGGGACTGGCCATTC	60.107	20	AATTCCAGCCACATTTGCGC	60.39	20	144	4	147
TRINITY_DN122888_c0_g1_i1	Tri	(TGC)5	15	61	75	CTGTATCCAGCACGTACGCA	60.179	20	GCTGGAGAGGAGATGAAGCC	59.893	20	211	33	243	CTGTATCCAGCACGTACGCA	60.179	20	ATCACAATCCACATCGCCGT	60.108	20	158	33	190	CTGTATCCAGCACGTACGCA	60.179	20	GGCAGATTCTCGCTCCACTT	60.108	20	125	33	157
TRINITY_DN122888_c0_g2_i1	Tri	(TGC)5	15	61	75	CTGTATCCAGCACGTACGCA	60.179	20	GGCAGATTCTCGCTCCACTT	60.108	20	125	33	157	CTGTATCCAGCACGTACGCA	60.179	20	ATCGCCGTCACCGATTTCTT	60.108	20	146	33	178	CTGTATCCAGCACGTACGCA	60.179	20	CCGTCACCGATTTCTTTGGC	59.832	20	142	33	174
TRINITY_DN122921_c0_g1_i1	Mono	(T)18	18	361	378
TRINITY_DN122985_c0_g1_i1	Di	(TC)8	16	45	60	CGGCCACATCGAACCATTCT	60.744	20	TGAGATCCACAGTCATCGCG	59.899	20	160	20	179	CGGCCACATCGAACCATTCT	60.744	20	TCGAGCTCGTCATAGGTGGA	60.107	20	204	20	223	CGGCCACATCGAACCATTCT	60.744	20	CGACTCGAGCTCGTCATAGG	59.766	20	208	20	227
TRINITY_DN122990_c0_g1_i1	Mono	(G)12	12	12	23
TRINITY_DN123059_c0_g1_i1	Tri	(ACA)7	21	218	238
TRINITY_DN123072_c0_g1_i1	Mono	(C)16	16	4	19
TRINITY_DN123085_c0_g1_i1	Mono	(T)11	11	82	92	TTAGGATCATCACGAGCGGC	59.968	20	GCCTTCGGGTTCAGGATGAA	60.035	20	152	32	183	TTAGGATCATCACGAGCGGC	59.968	20	GCAGTTCGTTAGTCCCTGCT	60.037	20	113	32	144	TTAGGATCATCACGAGCGGC	59.968	20	AGCAGTTCGTTAGTCCCTGC	60.037	20	114	32	145
TRINITY_DN123101_c0_g1_i1	Tri	(CAG)5	15	239	253	AGGGCCATTGGAAGTGGATG	60.033	20	TCTAAAGTACACCTAGAGAGCTCT	57.684	24	198	85	282	AGGGCCATTGGAAGTGGATG	60.033	20	ACGCATCACACCAAATTAATCTAA	57.248	24	217	85	301	AGGGCCATTGGAAGTGGATG	60.033	20	TTACGCATCACACCAAATTAATCT	57.248	24	219	85	303
TRINITY_DN123103_c0_g1_i1	Mono	(A)11	11	30	40	GCTCCTCCATACTAATAATCGCA	57.927	23	TCCTACTGGTGTTTGGCACT	58.863	20	147	0	146	GCTCCTCCATACTAATAATCGCA	57.927	23	CCTACTGGTGTTTGGCACTGA	60.203	21	146	0	145	GCTCCTCCATACTAATAATCGCA	57.927	23	TCCTACTGGTGTTTGGCACTG	60.203	21	147	0	146
TRINITY_DN123103_c0_g1_i1	Mono	(T)10	10	188	197	TACCGGTCAGTCACACACAC	59.614	20	ACACTCTTATATTAGTTTACAGAGGGA	57.289	27	204	53	256	TACCGGTCAGTCACACACAC	59.614	20	ACTCTTATATTAGTTTACAGAGGGAGT	57.061	27	202	53	254	ATACCGGTCAGTCACACACAC	59.999	21	ACACTCTTATATTAGTTTACAGAGGGA	57.289	27	205	52	256
TRINITY_DN123112_c0_g1_i1	Mono	(A)10	10	227	236	TTCCCTTCCAGCCAAAGCAA	60.106	20	TCCATCCCCTTTTGCTGCAT	59.958	20	212	49	260	TTCCCTTCCAGCCAAAGCAA	60.106	20	ATCCATCCCCTTTTGCTGCA	59.958	20	213	49	261	TCCCTTCCAGCCAAAGCAAT	59.885	20	TCCATCCCCTTTTGCTGCAT	59.958	20	211	50	260
TRINITY_DN123122_c0_g1_i1	Mono	(A)11	11	13	23
TRINITY_DN123122_c0_g1_i1	Mono	(T)11	11	330	340
TRINITY_DN123122_c0_g3_i1	Mono	(A)11	11	13	23
TRINITY_DN123146_c0_g1_i1	Tri	(CGC)6	18	131	148	CAAAGGAGATGAAGCGCACG	59.904	20	CACCCTTGTGCAGGTCTTCT	59.891	20	135	99	233	CAAAGGAGATGAAGCGCACG	59.904	20	TCCTTCCTAGTCGATCCCCC	59.812	20	100	99	198	GCAAAGGAGATGAAGCGCAC	60.179	20	CCTTCCTAGTCGATCCCCCA	60.106	20	100	98	197
TRINITY_DN123146_c0_g2_i1	Tri	(CGC)6	18	111	128	ATCCATGACATCGGCCATCC	59.963	20	CCTCCCCTGACTCGAGAGAA	60.034	20	137	17	153	ATCCATGACATCGGCCATCC	59.963	20	CCAAACACCTCCCCTGACTC	59.963	20	144	17	160	GTTTCCCTTCCGCTCCTCTC	60.108	20	CCTCCCCTGACTCGAGAGAA	60.034	20	114	40	153
TRINITY_DN123163_c0_g1_i1	Mono	(T)10	10	369	378	AGATGGTGGGTGAAGTGTGT	58.86	20	CACGCCTGCATGATCATGTG	59.971	20	267	219	485	AGATGGTGGGTGAAGTGTGT	58.86	20	TAGTTTGGACTCGCTGGCAG	60.037	20	216	219	434	AGATGGTGGGTGAAGTGTGT	58.86	20	CTAGTTTGGACTCGCTGGCA	60.037	20	217	219	435
TRINITY_DN123177_c0_g2_i1	Di	(GT)7	14	57	70	GCTCAGTTTCTCAGAGAATCTCT	57.671	23	GCAATACAGACCCAGACGCT	60.108	20	101	0	100	GCTCAGTTTCTCAGAGAATCTCT	57.671	23	ACGCAATACAGACCCAGACG	60.109	20	103	0	102	CAGTTTCTCAGAGAATCTCTTTGGG	59.357	25	ACGCAATACAGACCCAGACG	60.109	20	100	3	102
TRINITY_DN123206_c0_g1_i1	Di	(CT)6	12	194	205
TRINITY_DN123206_c0_g1_i1	Mono	(C)13	13	76	88	TGGATCTTTTGCCCCACTTT	57.603	20	CGCTGGCGGGAGATTAGATG	60.669	20	151	34	184	TTGGATCTTTTGCCCCACTT	57.603	20	CGCTGGCGGGAGATTAGATG	60.669	20	152	33	184	TGGATCTTTTGCCCCACTTT	57.603	20	GCTGGCGGGAGATTAGATGA	59.318	20	150	34	183
TRINITY_DN123210_c0_g1_i1	Compound	(GA)8t(AG)8	33	1	33
TRINITY_DN123246_c0_g1_i1	Tri	(CAG)5	15	2	16
TRINITY_DN123262_c0_g1_i1	Tri	(TTC)5	15	12	26
TRINITY_DN123303_c0_g1_i1	Tri	(GTC)12	36	1	36
TRINITY_DN123337_c0_g1_i1	Mono	(A)11	11	172	182	AAACCGTCATTCGCCAATGC	60.109	20	CTCGTCCGATTGACCTACGG	59.971	20	255	98	352	AAACCGTCATTCGCCAATGC	60.109	20	GCTAGATGGAGCTCGTGCAT	59.967	20	227	98	324	GGGAGCAAAACCGTCATTCG	59.832	20	CTCGTCCGATTGACCTACGG	59.971	20	262	91	352
TRINITY_DN123359_c0_g1_i1	Mono	(T)11	11	92	102	GCACATATGGAATAGGGGCA	57.415	20	ACAAATAAAAATCGGCAAAAAGCT	57.141	24	107	27	133	GCACATATGGAATAGGGGCA	57.415	20	ACAACAAATAAAAATCGGCAAAAAGC	59.09	26	110	27	136	GGCAAATCCCAATCCGAGTAC	59.053	21	AACAAAACAACAAATAAAAATCGGCA	58.247	26	100	43	142
TRINITY_DN12338_c0_g1_i1	Mono	(T)10	10	62	71	GGGTGGTGTCCATGTACGTA	59.103	20	AGAAGTAGAAAGGTGGCCGC	60.036	20	141	3	143	AGCTAGCGGTTCAGTTCACT	59.03	20	AGAAGTAGAAAGGTGGCCGC	60.036	20	116	28	143	GGGTGGTGTCCATGTACGTA	59.103	20	AGTAGAAAGGTGGCCGCAAA	59.89	20	138	3	140
TRINITY_DN123398_c0_g1_i1	Compound	(C)10tc(CA)6	24	223	246	CAACCGACGTGCACATTCAG	60.111	20	GAGCTGTCCCTCATCTATGGG	59.377	21	117	165	281	CAACCGACGTGCACATTCAG	60.111	20	GGAGCTGTCCCTCATCTATGG	59.377	21	118	165	282	GACAACCGACGTGCACATTC	60.111	20	GAGCTGTCCCTCATCTATGGG	59.377	21	119	163	281
TRINITY_DN123412_c0_g2_i1	Mono	(G)18	18	197	214
TRINITY_DN123446_c0_g1_i1	Mono	(G)19	19	191	209
TRINITY_DN123474_c0_g1_i1	Di	(CT)6	12	104	115	AGGAGGGGTCACAGGGTTAA	59.805	20	CGGCCATCATTCCTCCCTAC	59.965	20	137	68	204	GGAGGGGTCACAGGGTTAAC	59.673	20	CGGCCATCATTCCTCCCTAC	59.965	20	136	69	204	CACCCCACCATGTGATGTCT	59.671	20	CGGCCATCATTCCTCCCTAC	59.965	20	164	41	204
TRINITY_DN123550_c0_g1_i1	Compound	(A)10gcacacatatttcctttttgttccgttttgaataaaacatgaagtgaaatattttcttagtagaacggag(T)11	91	744	834	GCTGCTTTGCCGTCTTTGTT	60.249	20	CCGATTTAGCCCCGACTGTT	60.108	20	276	641	916	GCTGCTTTGCCGTCTTTGTTA	60.002	21	CCGATTTAGCCCCGACTGTT	60.108	20	276	641	916	GCTGCTTTGCCGTCTTTGT	59.64	19	CCGATTTAGCCCCGACTGTT	60.108	20	276	641	916
TRINITY_DN123598_c0_g1_i1	Tri	(GCC)5	15	60	74	CCGATCTTGCCTATCACGCA	60.249	20	TCTCACCTCCACCTCTCCTC	59.667	20	250	17	266	CCGATCTTGCCTATCACGCA	60.249	20	TCCTCTCACCTCCACCTCTC	59.667	20	253	17	269	ACCGATCTTGCCTATCACGC	60.249	20	TCTCACCTCCACCTCTCCTC	59.667	20	251	16	266
TRINITY_DN12362_c0_g1_i1	Mono	(A)10	10	171	180	ACTGTGAGGATGGCAGTTTT	57.336	20	GTGAACCTTTCGCCTCGTTC	59.488	20	276	9	284	GCGTATTTACTGTGAGGATGGC	59.456	22	CTTTCGCCTCGTTCGCTAAG	59.359	20	278	1	278	GCGTATTTACTGTGAGGATGGC	59.456	22	TTTCGCCTCGTTCGCTAAGG	60.735	20	277	1	277
TRINITY_DN123678_c0_g1_i1	Di	(GT)9	18	68	85	GCGTACTGTGCAACCGATTG	60.179	20	AAGGCATGGTGGTAGACGTG	60.036	20	263	43	305	GCGTACTGTGCAACCGATTG	60.179	20	CAAGGCATGGTGGTAGACGT	60.036	20	264	43	306	GCGTACTGTGCAACCGATTG	60.179	20	GCTGGAATAAGGGGGAGACG	59.893	20	167	43	209
TRINITY_DN123710_c1_g1_i1	Tri	(CAC)7	21	175	195	GAGTACGGGTACGCGTCG	59.978	18	CCGCCTTTGGGATCTCGTC	60.522	19	145	87	231	CACGGACTGTGCCAACCA	60.203	18	CCGCCTTTGGGATCTCGTC	60.522	19	200	32	231	ACGGACTGTGCCAACCAC	60.203	18	CCGCCTTTGGGATCTCGTC	60.522	19	199	33	231
TRINITY_DN123722_c0_g2_i1	Mono	(G)13	13	1	13
TRINITY_DN123742_c0_g1_i1	Tri	(GGC)6	18	37	54	TCTTGAACGGCATTTTGCGG	60.04	20	CATAAGCCCCAGAAGCCCAA	60.033	20	240	9	248	TCTTGAACGGCATTTTGCGG	60.04	20	ACACCATAAGCCCCAGAAGC	60.034	20	244	9	252	TCTTGAACGGCATTTTGCGG	60.04	20	CACCAGATCTGTCGGCTGTT	60.037	20	168	9	176
TRINITY_DN123908_c0_g1_i1	Tri	(TCC)6	18	60	77	GCACCATCCACATCGCAATC	59.97	20	CTATGAGGACGACGGCACC	59.934	19	181	29	209	GCACCATCCACATCGCAATC	59.97	20	CCTATGAGGACGACGGCAC	59.934	19	182	29	210	GCACCATCCACATCGCAATC	59.97	20	CACCTATGAGGACGACGGC	59.934	19	184	29	212
TRINITY_DN123947_c0_g1_i1	Mono	(C)10	10	287	296	ACCATAGATCATGCCAGCGG	59.964	20	CAGCACCCATCGACCTCAAC	61.021	20	175	174	348	ACCATAGATCATGCCAGCGG	59.964	20	CATCGACCTCAACGCCAGAC	61.079	20	168	174	341	TGTCTGTCGCCCAAAGTTCA	59.821	20	CAGCACCCATCGACCTCAAC	61.021	20	110	239	348
TRINITY_DN123956_c0_g1_i1	Di	(TC)9	18	214	231	TGCTTAAGTGATGGGCTGCT	59.671	20	GTAAGGTGGAGGTGGAGCAC	60.036	20	232	59	290	TGCTTAAGTGATGGGCTGCT	59.671	20	GGAGGTGGAGCACATGGATT	59.743	20	225	59	283	GCATGGATACTTGGTCGCAC	59.342	20	GTAAGGTGGAGGTGGAGCAC	60.036	20	123	168	290
TRINITY_DN123988_c0_g1_i1	Di	(TG)7	14	253	266
TRINITY_DN124017_c0_g1_i1	Mono	(T)11	11	417	427
TRINITY_DN124063_c0_g1_i1	Tri	(ATG)5	15	122	136	ACGGCAGTGTTCGTAGTCAT	59.398	20	GCCATCATCGTCATCCTCGT	59.967	20	118	47	164	TGGACGGTTAGATCTGCGAG	59.261	20	GCCATCATCGTCATCCTCGT	59.967	20	154	11	164	GGACGGTTAGATCTGCGAGT	59.26	20	GCCATCATCGTCATCCTCGT	59.967	20	153	12	164
TRINITY_DN124063_c0_g2_i1	Tri	(ATG)5	15	80	94	ACGCTTATATGAGTGTGTGGCA	60.094	22	ACAGGAACAACATCCCTGCA	59.522	20	140	49	188	GACGCTTATATGAGTGTGTGGC	59.46	22	ACAGGAACAACATCCCTGCA	59.522	20	141	48	188	CGCTTATATGAGTGTGTGGCA	58.45	21	ACAGGAACAACATCCCTGCA	59.522	20	139	50	188
TRINITY_DN124101_c0_g1_i1	Mono	(T)10	10	473	482	ACACACACTGACACGCGTAT	59.968	20	GTGAAGCCCATCGGTAGAGG	59.895	20	241	340	580	ACACACACTGACACGCGTAT	59.968	20	CCCATCGGTAGAGGTTGCAA	59.748	20	235	340	574	TTCCTTGGTGTCTGCAGTGG	60.179	20	GTGAAGCCCATCGGTAGAGG	59.895	20	142	439	580
TRINITY_DN124112_c0_g1_i1	Di	(GA)7	14	91	104	AGGAAGTGGAAGAGGGAGAGT	59.565	21	ACTCAAGCACTTTCCTGGTG	58.027	20	144	55	198	AGGAAGTGGAAGAGGGAGAGT	59.565	21	ACTCAAGCACTTTCCTGGTG	58.027	20	174	25	198	GGAAGTGGAAGAGGGAGAGTG	59.447	21	ACTCAAGCACTTTCCTGGTG	58.027	20	143	56	198
TRINITY_DN124114_c0_g1_i1	Mono	(T)10	10	328	337
TRINITY_DN124155_c0_g1_i1	Tri	(CTC)7	21	1	21
TRINITY_DN124181_c0_g1_i1	Tri	(GCG)7	21	14	34
TRINITY_DN124181_c0_g2_i1	Tri	(GCG)7	21	14	34
TRINITY_DN124186_c0_g1_i1	Tri	(CTC)5	15	303	317
TRINITY_DN12421_c0_g1_i1	Di	(CT)6	12	179	190
TRINITY_DN124323_c0_g1_i1	Tri	(AAC)15	45	210	254
TRINITY_DN124336_c0_g2_i1	Di	(GA)6	12	25	36	GATCTTTGACCATCACCGATCT	57.935	22	GTACTGGCGAGGCTCTGATC	59.969	20	160	0	159	GATCTTTGACCATCACCGATCT	57.935	22	AATTACCTCTCGTTGGGGCG	60.108	20	278	0	277	GATCTTTGACCATCACCGATCT	57.935	22	GGTTTGCACATGTACTGGCG	60.11	20	171	0	170
TRINITY_DN124367_c0_g2_i1	Mono	(A)10	10	259	268	TACAGCGCAAACTGGAGAGG	60.037	20	AGTTTATTGCACTGGCTGGT	57.707	20	197	159	355	TCACGGTGCTGGCCTAAAAA	60.179	20	AGTTTATTGCACTGGCTGGT	57.707	20	254	102	355	TTGGGCTTGGGTATACAGGC	59.742	20	AGTTTATTGCACTGGCTGGT	57.707	20	217	139	355
TRINITY_DN124422_c0_g1_i1	Tri	(GGA)5	15	54	68	CTGGCAAGGGCGAACACC	61.365	18	TGGAAGGAAGACAGCTTGCC	60.251	20	149	18	166	CCTGGCAAGGGCGAACAC	61.365	18	TGGAAGGAAGACAGCTTGCC	60.251	20	150	17	166	CTGGCAAGGGCGAACACC	61.365	18	CCAGAAAGGAGAACGCAACG	59.487	20	222	18	239
TRINITY_DN124454_c0_g1_i1	Mono	(T)11	11	132	142	GCTCCCGACCAAATGTCTGA	60.036	20	GGCATGGGAAAGGGGTGAAA	60.544	20	173	109	281	GCTCCCGACCAAATGTCTGA	60.036	20	AGGTTTGGCATGGGAAAGGG	60.545	20	179	109	287	GCTCCCGACCAAATGTCTGA	60.036	20	TTTGGCATGGGAAAGGGGTG	60.836	20	176	109	284
TRINITY_DN124507_c1_g1_i1	Mono	(T)10	10	144	153	TTGTCATGTTCGCTTGCTCG	59.487	20	TGCAAAAGAATGGAAGCAGTGG	59.964	22	188	22	209	GCTTGCTCGCGATCACTTAG	59.426	20	TGCAAAAGAATGGAAGCAGTGG	59.964	22	177	33	209	GGACCAACCCATATGCATGC	59.324	20	TGCAAAAGAATGGAAGCAGTGG	59.964	22	210	0	209
TRINITY_DN124545_c0_g1_i1	Tri	(CCA)5	15	128	142	CCATGCCAAAACGAGATGCA	59.473	20	AACGTCCCGCAAGCTAAAGA	59.966	20	237	91	327	TGCTTCTCCATGCCAAAACG	59.402	20	AACGTCCCGCAAGCTAAAGA	59.966	20	244	84	327	CGTGCTTCTCCATGCCAAAA	59.402	20	AACGTCCCGCAAGCTAAAGA	59.966	20	246	82	327
TRINITY_DN124614_c0_g1_i1	Di	(GA)6	12	147	158	GGGAGAGTCGATGGATTGGT	58.876	20	ACCTCAAGCAAATCTGGTGGT	59.854	21	105	92	196	GAGGGAGAGTCGATGGATTGG	59.657	21	AGCAAATCTGGTGGTTGGACA	60.134	21	101	90	190	AGGGAGAGTCGATGGATTGGT	60.343	21	AGCAAATCTGGTGGTTGGACA	60.134	21	100	91	190
TRINITY_DN124615_c0_g1_i1	Mono	(T)10	10	200	209	ATGTAGCGTTGTCCGTGTGT	59.967	20	TCCTTCGATCCATCCCCTGT	60.031	20	132	130	261	GTAACCTCACTCCCGTGCAA	59.966	20	TCCTTCGATCCATCCCCTGT	60.031	20	163	99	261	TCTCGTAACCTCACTCCCGT	59.963	20	TCCTTCGATCCATCCCCTGT	60.031	20	167	95	261
TRINITY_DN124631_c0_g1_i1	Di	(GT)6	12	206	217
TRINITY_DN12465_c0_g1_i1	Mono	(C)12	12	368	379
TRINITY_DN124734_c0_g1_i1	Mono	(T)10	10	140	149	ACACCATCAAGAGTCAGCGG	60.037	20	GGCGGCCAATAAGTCCAAGT	60.68	20	200	80	279	TGACGACATCACAGGCAGAC	60.038	20	GGCGGCCAATAAGTCCAAGT	60.68	20	273	7	279	GCGTACCCGACAAAAGCATC	59.904	20	GGCGGCCAATAAGTCCAAGT	60.68	20	166	114	279
TRINITY_DN124765_c0_g1_i1	Di	(AC)7	14	242	255
TRINITY_DN124807_c0_g1_i1	Tri	(AGC)5	15	109	123	CATGGCTTCGAGTGGAGCTG	61.088	20	GTAGGGGAGGTAGGGGAGTG	60.106	20	160	33	192	ATGGCTTCGAGTGGAGCTG	59.78	19	GTAGGGGAGGTAGGGGAGTG	60.106	20	159	34	192	CATGGCTTCGAGTGGAGCT	59.78	19	GTAGGGGAGGTAGGGGAGTG	60.106	20	160	33	192
TRINITY_DN124869_c0_g1_i1	Di	(AC)24	48	158	205
TRINITY_DN124870_c0_g1_i1	Tri	(TTC)5	15	218	232	AAGTGCCCACTGCCTACTTC	59.963	20	TGAGTGCCACACATGCAAAT	58.67	20	154	102	255	AAGTGCCCACTGCCTACTTC	59.963	20	ATGAGTGCCACACATGCAAA	58.67	20	155	102	256	AAGTGCCCACTGCCTACTTC	59.963	20	AATGAGTGCCACACATGCAA	58.67	20	156	102	257
TRINITY_DN124880_c0_g2_i1	Di	(CT)9	18	259	276
TRINITY_DN124902_c0_g1_i1	Mono	(A)10	10	37	46	ATGTCCCACGTGCATACCTC	59.822	20	CGGGGAGAAGTTGGCTTGAT	60.035	20	158	8	165	ATGTCCCACGTGCATACCTC	59.822	20	ATCGGGGAGAAGTTGGCTTG	60.035	20	160	8	167	GATGTCCCACGTGCATACCT	59.822	20	CGGGGAGAAGTTGGCTTGAT	60.035	20	159	7	165
TRINITY_DN124906_c0_g1_i1	Di	(CG)6	12	11	22
TRINITY_DN124929_c0_g1_i1	Di	(AG)6	12	29	40	TTAGTGGGGGTGGAGTAGGG	59.956	20	CCCCTCCTTTCCCTCTCTGT	60.253	20	146	1	146	TTAGTGGGGGTGGAGTAGGG	59.956	20	TCCTTTCCCTCTCTGTCCCG	60.615	20	142	1	142	TTAGTGGGGGTGGAGTAGGG	59.956	20	CCCTTGCGCTAGTTGAGGTG	61.021	20	197	1	197
TRINITY_DN124981_c0_g1_i1	Di	(GT)6	12	311	322
TRINITY_DN125054_c1_g1_i1	Mono	(C)10	10	306	315
TRINITY_DN125076_c0_g1_i1	Mono	(G)16	16	1	16
TRINITY_DN125092_c0_g1_i1	Di	(AG)8	16	1	16
TRINITY_DN125104_c0_g1_i1	Di	(TC)8	16	32	47	TGGTAAGCTTAAAATTCCCTGAAAC	58.011	25	GACTGGCCGAAAACAAACCC	59.968	20	160	4	163	TGGTAAGCTTAAAATTCCCTGAAAC	58.011	25	AGTACACGAATGACTGGCCG	60.109	20	171	4	174	TGGTAAGCTTAAAATTCCCTGAAAC	58.011	25	GTACACGAATGACTGGCCGA	60.109	20	170	4	173
TRINITY_DN125146_c0_g1_i1	Mono	(T)10	10	116	125	GGCCGGATAGCATAGTGGAG	59.752	20	GTTTTGAGTTGGCTCTGAGGC	59.732	21	151	90	240	TGATGCATGTGGCCGGATAG	60.25	20	GTTTTGAGTTGGCTCTGAGGC	59.732	21	161	80	240	GTGGCCGGATAGCATAGTGG	60.321	20	GTTTTGAGTTGGCTCTGAGGC	59.732	21	153	88	240
TRINITY_DN125150_c0_g1_i1	Tri	(GCC)6	18	40	57	GTCCACCAGGCCGATCAG	59.812	18	GCTGGATTTGATGCTCCTGC	59.615	20	115	6	120	GTCCACCAGGCCGATCAG	59.812	18	CTCCGTCGCTTCGTCTGATC	60.59	20	207	6	212	GTCCACCAGGCCGATCAG	59.812	18	CCGTCGCTTCGTCTGATCTA	59.344	20	205	6	210
TRINITY_DN125155_c0_g1_i1	Mono	(T)11	11	203	213
TRINITY_DN125174_c0_g1_i1	Di	(GT)9	18	231	248
TRINITY_DN12520_c0_g1_i1	Mono	(T)12	12	258	269	GCTACCCTCGAGATGAACCG	59.969	20	GCAACAGAAGCAATGGCCTG	60.389	20	277	33	309	ATGAACCGTCTCATTGCCGT	60.036	20	GCAACAGAAGCAATGGCCTG	60.389	20	265	45	309	TTAGACGAATGCTGCTGGCT	59.75	20	ACCGAACCATTTGACTGGCA	60.179	20	179	148	326
TRINITY_DN12520_c0_g2_i1	Mono	(T)12	12	124	135	GACGATCCAATCAGGCCCTT	59.819	20	ACCGAACCATTTGACTGGCA	60.179	20	183	10	192	GACGATCCAATCAGGCCCTT	59.819	20	AGCCTCAAACTGACCAGCAA	59.817	20	264	10	273	GACGATCCAATCAGGCCCTT	59.819	20	AAGCCTCAAACTGACCAGCA	59.817	20	265	10	274
TRINITY_DN125235_c0_g1_i1	Mono	(T)10	10	182	191
TRINITY_DN125244_c0_g1_i1	Di	(GT)6	12	1	12
TRINITY_DN12525_c1_g1_i1	Mono	(T)10	10	179	188	GGGTGGGTAGGTAGGCTTTG	59.745	20	GCAAGGCGCTCTCAGAAAAG	59.832	20	143	69	211	GGTGGGTAGGTAGGCTTTGC	60.394	20	GCAAGGCGCTCTCAGAAAAG	59.832	20	142	70	211	CAGGAGGGGTGGGTAGGTAG	60.399	20	GCAAGGCGCTCTCAGAAAAG	59.832	20	149	63	211
TRINITY_DN125265_c0_g2_i1	Mono	(T)10	10	97	106	TGCACTCCTTTTCCAGGCTT	59.814	20	AAAGGCCCAAAGAGCCAAGA	59.812	20	191	3	193	TGCACTCCTTTTCCAGGCTT	59.814	20	TTACATGCCAAGGGTCTGGG	59.669	20	170	3	172	CTTGACGCCGCATAAGCATT	59.622	20	AAAGGCCCAAAGAGCCAAGA	59.812	20	174	20	193
TRINITY_DN125334_c0_g1_i1	Tri	(TTC)5	15	159	173	TGATACGTGACGATCGGACG	59.697	20	TCACACACCGCCATGAGAAA	59.892	20	112	107	218	TGACGATCGGACGGACAAAA	59.685	20	TCACACACCGCCATGAGAAA	59.892	20	105	114	218	GATACGTGACGATCGGACGG	60.384	20	TCACACACCGCCATGAGAAA	59.892	20	111	108	218
TRINITY_DN125451_c0_g1_i1	Tri	(TTC)5	15	268	282	CGAATGGTGAACAAGCCGAC	59.834	20	GCGAGGAGAGGGAAGAACAG	59.825	20	240	239	478	CGAATGGTGAACAAGCCGAC	59.834	20	AGAGGGAAGAACAGGGCTCA	60.179	20	234	239	472	CGAATGGTGAACAAGCCGAC	59.834	20	GGCTCAGCCTCACTCATCAG	60.179	20	220	239	458
TRINITY_DN125467_c0_g1_i1	Di	(GA)6	12	295	306	CCACTGCTGGTAAGAGAGGC	60.108	20	CCACTCTGCCGTCTTAGAGG	59.542	20	134	199	332	GCCACTGCTGGTAAGAGAGG	60.108	20	CCACTCTGCCGTCTTAGAGG	59.542	20	135	198	332	GTCGTCGACCTCCAGTATCG	59.696	20	CCACTCTGCCGTCTTAGAGG	59.542	20	261	72	332
TRINITY_DN12547_c0_g1_i1	Mono	(T)10	10	102	111	TACTTGAAGCGGATCGAGCC	59.898	20	CGAAAGGAAAAAGAGAAAAACAAATGC	59.364	27	109	55	163	TACTTGAAGCGGATCGAGCC	59.898	20	AGGAAAAAGAGAAAAACAAATGCAA	57.08	25	105	55	159	TACTTGAAGCGGATCGAGCC	59.898	20	AAGGAAAAAGAGAAAAACAAATGCA	57.08	25	106	55	160
TRINITY_DN125494_c0_g1_i1	Di	(TG)16	32	32	63	GCGAACTTTTGTTGAATATATGCTAAC	58.266	27	CGCCTTGGCACCTTTTTCTT	59.611	20	276	0	275	GCGAACTTTTGTTGAATATATGCTAA	57.165	26	CGCCTTGGCACCTTTTTCTT	59.611	20	276	0	275	GCGAACTTTTGTTGAATATATGCTAAC	58.266	27	CCGCCTTGGCACCTTTTTC	60.006	19	277	0	276
TRINITY_DN125517_c0_g1_i1	Mono	(A)10	10	107	116	CATGCAGCCCCAAGAGTTCT	60.323	20	AGTCGCACGTGTTCAGGAAT	59.966	20	276	9	284	CATGCAGCCCCAAGAGTTCT	60.323	20	GGAGGTGATGTTTGAGGGCA	59.962	20	171	9	179	CATGCAGCCCCAAGAGTTCT	60.323	20	GAGTCACCTCGGCTCGTAAG	59.901	20	255	9	263
TRINITY_DN125551_c0_g1_i1	Mono	(T)11	11	67	77	TGGTCGACCTATTCTCTCTGA	57.353	21	GACCATGACAGTTCGTCCCT	59.391	20	164	3	166	TGGTCGACCTATTCTCTCTGA	57.353	21	AGACCATGACAGTTCGTCCC	59.391	20	165	3	167	TGGTCGACCTATTCTCTCTGAA	58.036	22	GACCATGACAGTTCGTCCCT	59.391	20	164	3	166
TRINITY_DN125581_c0_g1_i1	Mono	(T)10	10	265	274	TCTTCTCCGAGTGCGCATAC	59.899	20	ACGGGAGTAGATCGGGGAC	60.153	19	238	81	318	TCTTCTCCGAGTGCGCATAC	59.899	20	CACGGGAGTAGATCGGGGA	60.153	19	239	81	319	AGGAGGTCCCTACTCTGTGG	59.663	20	ACGGGAGTAGATCGGGGAC	60.153	19	210	109	318
TRINITY_DN125623_c0_g3_i1	Mono	(G)10	10	13	22
TRINITY_DN125659_c0_g1_i1	Di	(CT)22	44	207	250
TRINITY_DN125665_c0_g1_i1	Di	(GA)6	12	115	126	GGCACAAATCGGAAGGGAGA	60.035	20	AGCTCATCTACCCCGTGCTA	60.106	20	184	35	218	GGCACAAATCGGAAGGGAGA	60.035	20	TAGCTCATCTACCCCGTGCT	60.106	20	185	35	219	CTAGTGTGGCTTGGCTGGAA	59.963	20	AGCTCATCTACCCCGTGCTA	60.106	20	163	56	218
TRINITY_DN12567_c0_g2_i1	Tri	(GAG)5	15	57	71
TRINITY_DN125670_c0_g1_i1	Mono	(G)10	10	190	199	TCAAAAGAGAAGGGGCGGAC	59.964	20	ATGTGTGTAGGCCAAGGCTC	60.035	20	185	140	324	ATGGCAAGGTGGAAAGGGTT	59.809	20	ATGTGTGTAGGCCAAGGCTC	60.035	20	264	61	324	TCAAAAGAGAAGGGGCGGAC	59.964	20	CGGACATGTGTGTAGGCCAA	60.321	20	190	140	329
TRINITY_DN125675_c0_g2_i1	Mono	(A)10	10	68	77	GGAGTCGTGTTCGTCTTCGT	60.041	20	ATCGGGGCAAGAGAAAACGT	59.964	20	176	5	180	CACGGAATTACGGCTTCCCT	60.108	20	ATCGGGGCAAGAGAAAACGT	59.964	20	136	45	180	GGAGTCGTGTTCGTCTTCGT	60.041	20	CCTTGATGGGCCGCTCTTTA	60.107	20	123	5	127
TRINITY_DN125678_c0_g1_i1	Tri	(CTG)5	15	114	128	TCCCCGTCTCGTTTCGTTTC	60.319	20	CTCGGCCTTGCTCTTCTTCA	60.037	20	142	68	209	CTCCCCGTCTCGTTTCGTTT	60.319	20	CTCGGCCTTGCTCTTCTTCA	60.037	20	143	67	209	GTCTCGTTTCGTTTCCCGTG	59.494	20	CTCGGCCTTGCTCTTCTTCA	60.037	20	137	73	209
TRINITY_DN125706_c0_g2_i1	Compound	(AG)7attcatgggagacaaatgttttcacgagagtaaatgaaagagagaaagagagagagatttacaccggtgtaacta(AG)6atagattcatggagacgaatattttcacgggagtaaat(GA)6	151	87	237	AGAAGAGGATGGGTGCAGGA	60.253	20	ACCGTGAAAAACTCTCGCTCT	59.931	21	262	16	277	TGGACGAAGGGTCTTAGGGA	59.589	20	ACCGTGAAAAACTCTCGCTCT	59.931	21	237	41	277	GTGGACGAAGGGTCTTAGGG	59.464	20	ACCGTGAAAAACTCTCGCTCT	59.931	21	238	40	277
TRINITY_DN125753_c0_g1_i1	Mono	(A)10	10	2	11
TRINITY_DN12577_c0_g1_i1	Di	(AG)6	12	50	61	TCGTGCTCCCAACCTAAACC	59.964	20	GCCATACGAAAACGACGACG	59.977	20	121	22	142	GGTCGTGCTCCCAACCTAAA	59.964	20	GCCATACGAAAACGACGACG	59.977	20	123	20	142	CGTGCTCCCAACCTAAACCT	59.964	20	GCCATACGAAAACGACGACG	59.977	20	120	23	142
TRINITY_DN125792_c0_g1_i1	Mono	(T)10	10	87	96	GCCGAGTCAGGTATGGTCAA	59.465	20	GCCTCAACTCTAAAACCGGC	59.197	20	112	26	137	GTCGCCGAGTCAGGTATGG	59.934	19	ACCGGCTAAGAATCAACGCC	60.743	20	101	23	123	CGCCGAGTCAGGTATGGTC	59.934	19	GCCTCAACTCTAAAACCGGC	59.197	20	113	25	137
TRINITY_DN125817_c0_g1_i1	Di	(GT)6	12	139	150	TTGATCCTGCTCGAATGCGG	60.811	20	TTCGGTTCGGTTCGGTTCAT	59.966	20	112	103	214	TTGATCCTGCTCGAATGCGG	60.811	20	CGGTTCGGTTCATCTTGGGA	60.037	20	105	103	207	TTGATCCTGCTCGAATGCGG	60.811	20	TCGGTTCGGTTCATCTTGGG	60.037	20	106	103	208
TRINITY_DN125931_c0_g2_i1	Di	(GT)6	12	519	530
TRINITY_DN125953_c0_g1_i1	Tri	(CAC)5	15	148	162	AACCTGTACACTGCTTCCGG	59.965	20	AAGCAGAATCATGCGCATCG	59.693	20	166	49	214	GATCTTCGCAGCAAGGAGGT	60.108	20	AAGCAGAATCATGCGCATCG	59.693	20	211	4	214	TCGCCCGGTTCAATAGTTCC	60.108	20	AAGCAGAATCATGCGCATCG	59.693	20	189	26	214
TRINITY_DN125958_c0_g1_i1	Di	(GT)8	16	258	273
TRINITY_DN126059_c0_g1_i1	Di	(GA)7	14	275	288	GGCGTCCAAGACAGCATAGT	60.108	20	TTTCCTCTGGTCGCTGTCAC	59.966	20	182	147	328	GGCGTCCAAGACAGCATAGT	60.108	20	AGCACACGACCTTTCCTCTG	59.966	20	193	147	339	GGCGTCCAAGACAGCATAGT	60.108	20	CTTTCCTCTGGTCGCTGTCA	59.682	20	183	147	329
TRINITY_DN126061_c0_g1_i1	Mono	(G)12	12	1	12
TRINITY_DN126086_c1_g1_i1	Tetra	(TGCA)5	20	51	70	CCTGCATCCTTACAGGTCCG	60.179	20	CAAGCGGACGAGGATCATGA	59.897	20	141	6	146	CCTGCATCCTTACAGGTCCG	60.179	20	AGCGGACGAGGATCATGAAC	59.897	20	139	6	144	TGCATCCTTACAGGTCCGTC	59.465	20	CAAGCGGACGAGGATCATGA	59.897	20	139	8	146
TRINITY_DN126123_c0_g1_i1	Tri	(CTC)5	15	157	171	TAGCTCGATGGGGATCGGAT	59.96	20	GAGGATAGTCCACAGTGCGG	59.897	20	204	9	212	TAGCTCGATGGGGATCGGAT	59.96	20	GGAGGATAGTCCACAGTGCG	59.897	20	205	9	213	TAGCTCGATGGGGATCGGAT	59.96	20	ATCGATTGCTGACCTCGGAC	59.897	20	242	9	250
TRINITY_DN126123_c0_g2_i1	Tri	(CTC)5	15	157	171	TAGCTCGATGGGGATCGGAT	59.96	20	GAGGATAGTCCACAGTGCGG	59.897	20	204	9	212	TAGCTCGATGGGGATCGGAT	59.96	20	GGAGGATAGTCCACAGTGCG	59.897	20	205	9	213	ATGTGCGCCTCATACGTCTC	60.249	20	GAGGATAGTCCACAGTGCGG	59.897	20	101	112	212
TRINITY_DN126227_c0_g1_i1	Mono	(C)10	10	1	10
TRINITY_DN126262_c0_g2_i1	Mono	(T)10	10	132	141	GTACGTGAACCAGGCTCGAA	60.039	20	TTTGGGCTTTCGATGTCCCG	60.958	20	113	84	196	GGAGTACGTGAACCAGGCTC	60.109	20	TTTGGGCTTTCGATGTCCCG	60.958	20	116	81	196	GAGGAGTACGTGAACCAGGC	60.109	20	TTTGGGCTTTCGATGTCCCG	60.958	20	118	79	196
TRINITY_DN126290_c0_g1_i1	Mono	(T)10	10	344	353
TRINITY_DN126290_c0_g1_i1	Tri	(GAT)5	15	216	230	CGAACCCGAAATGCCATTCC	59.899	20	TCGAGACGTACTGATTGGCG	59.902	20	233	45	277	CCGAACCCGAAATGCCATTC	59.899	20	TCGAGACGTACTGATTGGCG	59.902	20	234	44	277	CGAACCCGAAATGCCATTCC	59.899	20	GCGGTCGAGACGTACTGATT	59.902	20	237	45	281
TRINITY_DN126324_c0_g2_i1	Tri	(CTT)5	15	9	23
TRINITY_DN126357_c0_g1_i1	Mono	(A)10	10	88	97	TGGTCGTGTTGTTTATCCCTCT	59.364	22	CTTGCATGGCTAGCTTGCAT	59.255	20	148	26	173	TGTTTTGGATTGGTCGTGTTGT	59.244	22	CTTGCATGGCTAGCTTGCAT	59.255	20	158	16	173	AGTTGTTTTGGATTGGTCGTGT	58.979	22	CTTGCATGGCTAGCTTGCAT	59.255	20	161	13	173
TRINITY_DN12636_c0_g1_i1	Tri	(GCT)5	15	153	167	TCTCTTTCCCTGCTTGGTGG	59.598	20	TGGCACTTATAGCAGCAGCA	59.747	20	119	76	194	CTCTTTCCCTGCTTGGTGGG	60.61	20	TGGCACTTATAGCAGCAGCA	59.747	20	118	77	194	GGAGGGTAATGTTGCCTGGA	59.376	20	TGGCACTTATAGCAGCAGCA	59.747	20	195	0	194
TRINITY_DN126370_c0_g1_i1	Tri	(AGG)6	18	9	26
TRINITY_DN126459_c0_g2_i1	Mono	(G)12	12	1	12
TRINITY_DN126464_c0_g1_i1	Mono	(T)10	10	58	67	GATCGGCCTCCTCTTCCTTG	59.894	20	ATCGCCAAAGGAAGACGAGG	60.108	20	134	19	152	GATCGGCCTCCTCTTCCTTG	59.894	20	ACAGTTGTTTGGTTGCACGG	59.828	20	202	19	220	GATCGGCCTCCTCTTCCTTG	59.894	20	CCGGAGCTTCAAGGTACACA	59.68	20	112	19	130
TRINITY_DN126507_c0_g1_i1	Tri	(CCT)6	18	197	214	CACCACTCACTCGTAGCGTT	60.039	20	ACGAGAGAGGAGGAGAGCAG	60.107	20	102	157	258	AACACCACTCACTCGTAGCG	60.039	20	ACGAGAGAGGAGGAGAGCAG	60.107	20	104	155	258	CACCACTCACTCGTAGCGTT	60.039	20	GACGAGAGAGGAGGAGAGCA	60.107	20	103	157	259
TRINITY_DN126515_c0_g1_i1	Tri	(GCT)5	15	435	449	GAGGCGATGAGGAGGATGGA	60.83	20	GCTGCCTGAACACTCCTCTT	59.964	20	276	230	505	AGGAGGCGATGAGGAGGATG	60.831	20	GCTGCCTGAACACTCCTCTT	59.964	20	278	228	505	CAGGAGGCGATGAGGAGGAT	60.831	20	GCTGCCTGAACACTCCTCTT	59.964	20	279	227	505
TRINITY_DN126532_c0_g1_i1	Mono	(A)10	10	156	165	CATGTGCATCCTGTAAGCGC	59.971	20	CGGGTAAATGGAGGCCAAGT	60.034	20	188	48	235	TCCAGCTCTCCATGTACGGA	60.034	20	CGGGTAAATGGAGGCCAAGT	60.034	20	121	115	235	ATCCTGTAAGCGCCATGAGG	59.893	20	CGGGTAAATGGAGGCCAAGT	60.034	20	181	55	235
TRINITY_DN126572_c0_g1_i1	Compound	(GGC)6gagcgccgca(TCG)5	43	5	47
TRINITY_DN126587_c0_g1_i1	Mono	(T)10	10	261	270	TCGCCATGGCTCAACAAGAT	60.035	20	ATGTCTGCTAGCATGGTGC	57.909	19	224	86	309	TCCGAGTCCTCCCAATTCCT	59.957	20	ATGTCTGCTAGCATGGTGC	57.909	19	280	30	309	CGCCATGGCTCAACAAGATG	59.9	20	ATGTCTGCTAGCATGGTGC	57.909	19	223	87	309
TRINITY_DN126632_c0_g1_i1	Mono	(A)10	10	136	145	AATTGTGGCAGTGACCTAACT	57.491	21	GGTCGAACAGGGAGAAGTCG	60.109	20	239	6	244	AATTGTGGCAGTGACCTAACT	57.491	21	AACAGGGAGAAGTCGACTGC	59.681	20	234	6	239	AATTGTGGCAGTGACCTAACT	57.491	21	GGTTGGTCGAACAGGGAGAA	59.605	20	243	6	248
TRINITY_DN126652_c0_g1_i1	Compound	(CT)6ca(CT)6cc(CT)6	40	1	40
TRINITY_DN126661_c0_g1_i1	Di	(CA)7	14	29	42	GGCAAGAGAGGGCTATGTTAAGT	60.118	23	CAGCCACTAGTTCCTTGCCA	59.963	20	185	0	184	GGCAAGAGAGGGCTATGTTAAGT	60.118	23	AGCTCAGTGGCGAACATCTC	60.108	20	144	0	143	GGCAAGAGAGGGCTATGTTAAGT	60.118	23	CGTTGCTACTCCCACTGTCA	59.683	20	125	0	124
TRINITY_DN126689_c0_g1_i1	Tri	(GAG)5	15	10	24
TRINITY_DN12677_c0_g1_i1	Di	(GC)6	12	329	340	CCACCAGCCATAGATCGGTC	59.966	20	GGACGGGATCGCCAAGAAA	60.079	19	137	226	362	GTGGTTAACTCCACGCCGTA	60.038	20	GGACGGGATCGCCAAGAAA	60.079	19	271	92	362	TTGTTCAACCCACCAGCCAT	60.106	20	GGACGGGATCGCCAAGAAA	60.079	19	146	217	362
TRINITY_DN126816_c0_g2_i1	Tri	(GAT)8	24	567	590
TRINITY_DN126822_c0_g1_i1	Tri	(AAC)10	30	337	366
TRINITY_DN126823_c0_g1_i1	Mono	(G)20	20	301	320
TRINITY_DN126846_c0_g1_i1	Di	(TG)7	14	51	64	CAGGCTCGCAACATAAAGGC	59.901	20	AAGAGTACGATGCAGCTCGG	59.899	20	179	12	190	GGCTCGCAACATAAAGGCAC	60.179	20	AAGAGTACGATGCAGCTCGG	59.899	20	177	14	190	CAGGCTCGCAACATAAAGGC	59.901	20	ATCGCTAGAAAGACCGACGC	60.249	20	207	12	218
TRINITY_DN126866_c0_g1_i1	Di	(CT)6	12	219	230	AAAGCTGAGCGAGTTCCGAA	59.966	20	CGGTTATGGCTGTGCAGAG	58.613	19	231	22	252	GCACCGAGCACGAACAAAAT	60.04	20	CGGTTATGGCTGTGCAGAG	58.613	19	167	86	252	CCCGATGAACACGAAACAGC	59.834	20	CGGTTATGGCTGTGCAGAG	58.613	19	185	68	252
TRINITY_DN126870_c0_g3_i1	Di	(GA)9	18	216	233	GCAAAGGAGACGAGCTCGAT	60.179	20	CACCCTAGATAACGCGCGAT	60.039	20	187	83	269	CGGAGAGCAAAGGAGACGAG	60.179	20	CACCCTAGATAACGCGCGAT	60.039	20	193	77	269	GTGGATGCTCTTAATGCCGC	59.691	20	CACCCTAGATAACGCGCGAT	60.039	20	254	16	269
TRINITY_DN126885_c0_g1_i1	Mono	(C)14	14	2	15
TRINITY_DN126933_c0_g1_i1	Di	(GA)6	12	2	13
TRINITY_DN126953_c0_g1_i1	Mono	(T)12	12	342	353	GTCTTATCGGCTCGGGTCAG	59.969	20	ACCCCGTTTTCGTCTACAAAGA	59.897	22	236	163	398	AGGTGATCCGTTCCTCTCCA	59.959	20	ACCCCGTTTTCGTCTACAAAGA	59.897	22	140	259	398	TCTTATCGGCTCGGGTCAGA	60.107	20	ACCCCGTTTTCGTCTACAAAGA	59.897	22	235	164	398
TRINITY_DN126986_c0_g1_i1	Mono	(A)10	10	56	65	ACCCAATCTGCGCCCTAAAA	59.961	20	ACTTGAGCATGCGACAATGC	59.83	20	182	24	205	ACCCAATCTGCGCCCTAAAA	59.961	20	GGGGTCGCTCCTCTTACTTG	59.824	20	197	24	220	ACCCAATCTGCGCCCTAAAA	59.961	20	GGGGAGAGAGTCGAGAGAGG	60.179	20	100	24	123
TRINITY_DN126997_c0_g1_i1	Di	(AG)7	14	45	58	CACGGTGACACGGACGAG	60.429	18	TACCCCAAACAGACGAAGGC	59.964	20	255	0	254	CACGGTGACACGGACGAG	60.429	18	TGAGCCGTCTCGTTTGTACC	60.039	20	278	0	277	CACGGTGACACGGACGAG	60.429	18	GAGCCGTCTCGTTTGTACCT	59.757	20	277	0	276
TRINITY_DN127005_c0_g1_i1	Mono	(C)10	10	189	198
TRINITY_DN127010_c0_g1_i1	Mono	(T)10	10	48	57	GGAATGAATGTTCCAGTTCAGAA	57.035	23	AGCTGTGTATGGAACGCGAA	60.038	20	139	10	148	GGAATGAATGTTCCAGTTCAGAA	57.035	23	GGCTGTGATACGAGCTGTGT	60.109	20	151	10	160	GGAATGAATGTTCCAGTTCAGAA	57.035	23	TGGAACGCGAATGGAAAAGC	59.76	20	130	10	139
TRINITY_DN127071_c0_g1_i1	Compound	(TC)8ctccgacccctccgccgtcgcctcccagcctcgcc(GCG)5	66	91	156	AGTCAGTGTGATTGCCCACA	59.526	20	ACATTGCTCGCTGGCATACT	60.108	20	173	12	184	ACAGTCAGTGTGATTGCCCA	59.526	20	ACATTGCTCGCTGGCATACT	60.108	20	175	10	184	AGTCAGTGTGATTGCCCACA	59.526	20	TTGCTCGCTGGCATACTCTC	60.179	20	170	12	181
TRINITY_DN127071_c0_g2_i1	Tri	(GCG)5	15	135	149	TCCTCTCTCTTCTCCGACCC	59.744	20	CTGCAGACCGAACATTGCTC	59.555	20	101	88	188	ATTGCCGGCCCATTCATGAA	60.687	20	ACATTGCTCGCTGGCATACT	60.108	20	119	59	177	ATTGCCGGCCCATTCATGAA	60.687	20	TTGCTCGCTGGCATACTCTC	60.179	20	116	59	174
TRINITY_DN127087_c0_g1_i1	Mono	(A)10	10	13	22
TRINITY_DN127096_c0_g1_i1	Mono	(T)10	10	206	215
TRINITY_DN127116_c1_g1_i1	Mono	(G)10	10	177	186
TRINITY_DN127178_c0_g1_i1	Tri	(TCC)6	18	544	561
TRINITY_DN127208_c0_g1_i1	Di	(GT)7	14	7	20
TRINITY_DN127267_c0_g1_i1	Tetra	(GCGT)5	20	83	102	GTTGGTAACGTTGACGCCAC	60.042	20	AGGCCGAGAATTCAACAGGG	60.035	20	185	40	224	GTTGGTAACGTTGACGCCAC	60.042	20	GGCCGAGAATTCAACAGGGA	60.035	20	184	40	223	GTTGGTAACGTTGACGCCAC	60.042	20	CGAATCATCTTTGCGCCGTT	59.903	20	104	40	143
TRINITY_DN127297_c0_g1_i1	Di	(TG)9	18	282	299	AGGTGTGCTGGTCATGGATG	60.035	20	AGCATATGTGTCGCCTCGAA	59.54	20	117	222	338	GAGGGGAGGTTGGTCAAAGG	59.962	20	AGCATATGTGTCGCCTCGAA	59.54	20	180	159	338	GGAGGGGAGGTTGGTCAAAG	59.962	20	AGCATATGTGTCGCCTCGAA	59.54	20	181	158	338
TRINITY_DN127298_c0_g1_i1	Di	(TG)8	16	591	606
TRINITY_DN127298_c0_g2_i1	Di	(TG)8	16	807	822
TRINITY_DN1273_c0_g1_i1	Mono	(G)15	15	1	15
TRINITY_DN127311_c0_g1_i1	Mono	(C)10	10	156	165
TRINITY_DN127330_c0_g1_i1	Tri	(CTC)5	15	126	140	GGCCGTACCAAAAGTCCAGA	59.964	20	CACTCTACACGTTTCGGGTGA	60.001	21	260	24	283	GGCCGTACCAAAAGTCCAGA	59.964	20	TCACTCTACACGTTTCGGGTG	60.001	21	261	24	284	GAGGCCGTACCAAAAGTCCA	59.964	20	CACTCTACACGTTTCGGGTGA	60.001	21	262	22	283
TRINITY_DN127345_c0_g1_i1	Compound	(AG)8c(GA)7	31	160	190
TRINITY_DN127444_c0_g1_i1	Mono	(T)10	10	67	76	TGCGATATGCCAGGATGCTT	59.891	20	ACGACAATCTTGCTGCAGGA	59.965	20	178	19	196	TTGTTCTTGGGGGAGTCAGC	59.89	20	ACGACAATCTTGCTGCAGGA	59.965	20	153	44	196	CTGCGATATGCCAGGATGCT	60.321	20	ACGACAATCTTGCTGCAGGA	59.965	20	179	18	196
TRINITY_DN127448_c0_g1_i1	Di	(TC)8	16	354	369
TRINITY_DN127556_c0_g1_i1	Mono	(A)10	10	37	46	CCTATGCGAATATAGATATTTGTTCCC	57.954	27	TTGTCATCGCATCGCCAAAA	59.122	20	232	7	238	CCTATGCGAATATAGATATTTGTTCCC	57.954	27	TTTGTCATCGCATCGCCAAA	59.122	20	233	7	239	CCTATGCGAATATAGATATTTGTTCCC	57.954	27	TGTCATCGCATCGCCAAAAT	58.906	20	231	7	237
TRINITY_DN127580_c0_g1_i1	Mono	(T)11	11	259	269
TRINITY_DN127584_c0_g1_i2	Di	(CT)9	18	149	166	ATATCGCCCTAGCCTCCACA	60.179	20	TGGAAGGCGGACATAGAGGA	60.033	20	220	14	233	ATATCGCCCTAGCCTCCACA	60.179	20	GTGGTGAGGAGAGGTTGTCG	60.038	20	176	14	189	ATATCGCCCTAGCCTCCACA	60.179	20	GCCTCCTGATGCAACCGATA	59.893	20	280	14	293
TRINITY_DN127664_c0_g1_i1	Di	(CA)6	12	210	221	TACACAAGTCGGACCATGCC	60.037	20	CTATTGTGAGAGGCAGGGGC	60.179	20	172	102	273	GCCATACACAAGTCGGACCA	60.037	20	CTATTGTGAGAGGCAGGGGC	60.179	20	176	98	273	TGGCCATACACAAGTCGGAC	60.037	20	CTATTGTGAGAGGCAGGGGC	60.179	20	178	96	273
TRINITY_DN127682_c0_g2_i1	Mono	(G)17	17	1	17
TRINITY_DN127714_c1_g1_i1	Mono	(T)12	12	279	290
TRINITY_DN127720_c0_g1_i1	Mono	(G)12	12	4	15
TRINITY_DN127724_c0_g1_i1	Mono	(G)10	10	1	10
TRINITY_DN127734_c0_g1_i1	Mono	(G)10	10	285	294
TRINITY_DN127735_c0_g2_i1	Tri	(GCC)5	15	131	145	TTATCGGATCCGCTTGCTCG	60.319	20	TGTGTGAGGACCCTCTCTGT	59.811	20	231	4	234	TGCTCGTCAAGGTTACGTGG	60.319	20	TGTGTGAGGACCCTCTCTGT	59.811	20	217	18	234	TTATCGGATCCGCTTGCTCG	60.319	20	CAGTGGAACATGGCTGAGGA	59.674	20	194	4	197
TRINITY_DN127753_c0_g1_i1	Tetra	(ACAA)6	24	43	66	GATGGCAGCACATCAGAAGC	59.619	20	AGGTTCCAGAGTGTAGCCAT	58.042	20	199	17	215	GATGGCAGCACATCAGAAGC	59.619	20	AGGTTCCAGAGTGTAGCCATTG	60.027	22	199	17	215	GATGGCAGCACATCAGAAGC	59.619	20	TGGTCAGGGATGTCTCTTGT	57.97	20	224	17	240
TRINITY_DN127767_c0_g1_i1	Tri	(TGG)5	15	117	131	TCTTTGGTCGGTGTAGAGGC	59.393	20	TAGCCAACACCCAAGTAGCG	60.037	20	131	45	175	GGTGGGGAATGAGGTCCTTT	59.295	20	TAGCCAACACCCAAGTAGCG	60.037	20	160	16	175	CTTTGGTCGGTGTAGAGGCG	60.736	20	TAGCCAACACCCAAGTAGCG	60.037	20	130	46	175
TRINITY_DN12783_c0_g1_i1	Mono	(A)10	10	48	57	TGCTAGCCGCGCTACTACTA	60.534	20	TAGATCTTCTCTGTCGCCGC	59.336	20	142	13	154	TGCTAGCCGCGCTACTACTA	60.534	20	CCTTGCTCAGCCATGGATCC	60.823	20	185	13	197	GAATATTGGGTGCTAGCCGC	59.125	20	CCGCTAGATCGAAGCATTGC	59.49	20	104	3	106
TRINITY_DN127894_c0_g1_i1	Mono	(C)10	10	114	123	GCTCTGACATGGCCATTCCT	60.107	20	GAGAGGGAGGAGGCAGATGA	60.106	20	128	72	199	AGCTCTGACATGGCCATTCC	60.107	20	GAGAGGGAGGAGGCAGATGA	60.106	20	129	71	199	CTCATTCCTTGACGCTCCGA	59.827	20	GAGAGGGAGGAGGCAGATGA	60.106	20	110	90	199
TRINITY_DN127899_c0_g1_i1	Tri	(CGC)5	15	261	275	GCCGGAGAGAGTCAGGAATG	59.896	20	CGTCGAAGAGGTGAGTCGAG	59.904	20	142	166	307	ACCAGGTTGTTTTCCGCAGA	60.107	20	CGTCGAAGAGGTGAGTCGAG	59.904	20	262	46	307	AGACCAGGTTGTTTTCCGCA	60.107	20	CGTCGAAGAGGTGAGTCGAG	59.904	20	264	44	307
TRINITY_DN12790_c0_g1_i1	Mono	(G)11	11	256	266	CATTCTCTCCCTTGCCCACC	60.395	20	CGAGAGCTGTACGACGAGAC	59.975	20	217	125	341	CATTCTCTCCCTTGCCCACC	60.395	20	CTTTGAGCGCTTCACACACC	60.041	20	243	125	367	ACTCTCCCCTCCCCTTCATT	59.576	20	CGAGAGCTGTACGACGAGAC	59.975	20	233	109	341
TRINITY_DN12790_c0_g2_i1	Mono	(G)11	11	256	266	CATTCTCTCCCTTGCCCACC	60.395	20	CGAGAGCTGTACGACGAGAC	59.975	20	217	125	341	CATTCTCTCCCTTGCCCACC	60.395	20	CTTTGAGCGCTTCACACACC	60.041	20	243	125	367	ACTCTCCCCTCCCCTTCATT	59.576	20	CGAGAGCTGTACGACGAGAC	59.975	20	233	109	341
TRINITY_DN127901_c0_g1_i1	Mono	(G)10	10	33	42	TGATTTGATTGAGTTAATGCAGGACA	59.566	26	AGATGCGTGGAAGTTCGGTT	59.965	20	171	3	173	TGATTTGATTGAGTTAATGCAGGACA	59.566	26	AAGATGCGTGGAAGTTCGGT	59.965	20	172	3	174	TGATTTGATTGAGTTAATGCAGGACA	59.566	26	CTTAGCTCGGCGATGAGAGG	60.04	20	197	3	199
TRINITY_DN127915_c0_g1_i1	Mono	(A)10	10	20	29
TRINITY_DN127927_c0_g1_i1	Mono	(T)10	10	250	259	ATGCAATGCAACAGGCTTCG	60.109	20	AGGGGAAAATATCACATCAAAGGT	58.158	24	166	139	304	ATGCAATGCAACAGGCTTCG	60.109	20	GAGGGGAAAATATCACATCAAAGGT	59.106	25	167	139	305	CAATGCAACAGGCTTCGTGG	60.388	20	AGGGGAAAATATCACATCAAAGGT	58.158	24	163	142	304
TRINITY_DN127934_c0_g1_i1	Tri	(CTC)5	15	31	45
TRINITY_DN127943_c0_g1_i1	Mono	(G)21	21	241	261
TRINITY_DN127972_c0_g1_i1	Compound	(TA)9(T)11	29	126	154	GGTTCTAGGGCTGGTGTTCC	60.035	20	TGGATCACTTACACATGGGGTC	59.761	22	122	58	179	GGGTTCTAGGGCTGGTGTTC	60.035	20	TGGATCACTTACACATGGGGTC	59.761	22	123	57	179	GGTTCTAGGGCTGGTGTTCC	60.035	20	TGGATCACTTACACATGGGGT	58.725	21	122	58	179
TRINITY_DN127986_c0_g1_i1	Mono	(T)11	11	268	278	TCTGTGCATTCTACCCTGCC	59.747	20	CATCAGGGTTTCAGGGCAGT	59.961	20	190	137	326	TCTGTGCATTCTACCCTGCC	59.747	20	ACATCAGGGTTTCAGGGCAG	59.961	20	191	137	327	CTGTGCATTCTACCCTGCCT	59.746	20	CATCAGGGTTTCAGGGCAGT	59.961	20	189	138	326
TRINITY_DN128002_c0_g1_i1	Mono	(T)10	10	74	83	AACAGAAAGGAGATGCCGCC	60.678	20	AAAGCATTGGAGGACGAGGG	60.035	20	224	11	234	CCGATCATCACGGGGAAGAT	59.318	20	AAAGCATTGGAGGACGAGGG	60.035	20	206	29	234	GAACAGAAAGGAGATGCCGC	59.27	20	AAAGCATTGGAGGACGAGGG	60.035	20	225	10	234
TRINITY_DN128018_c0_g1_i1	Mono	(T)10	10	1355	1364	AGCCCTTCGTTCTGCAGTTT	60.179	20	CCTGGCAACTTCGTCATCCT	60.036	20	274	1323	1596	AGCCCTTCGTTCTGCAGTTT	60.179	20	TCCTGGCAACTTCGTCATCC	60.036	20	275	1323	1597	TCATTAGCCGCGTGATCTCC	59.968	20	CTATTTGCCGCAGCTTGAGC	60.248	20	153	1241	1393
TRINITY_DN128039_c0_g2_i1	Tri	(GAG)5	15	128	142	GGAGGAGGAGGACGACGAG	60.82	19	GACAGCTCCTTCCTTCCACC	60.036	20	219	76	294	GGAGGAGGAGGACGACGAG	60.82	19	GGACAGCTCCTTCCTTCCAC	60.036	20	220	76	295	GGAGGAGGAGGACGACGAG	60.82	19	ACCTCGCCGGAAAAAGTCAA	60.179	20	152	76	227
TRINITY_DN128040_c0_g1_i1	Mono	(A)15	15	154	168	TTGGGCTCAGATAAGCAGCT	59.085	20	TCTCCCAGAAGGATCAGGCT	59.659	20	237	3	239	GCTATGATCTAGGCAGCTGCA	59.998	21	TCTCCCAGAAGGATCAGGCT	59.659	20	220	20	239	CTAGGCAGCTGCAGATAGGT	58.953	20	TCTCCCAGAAGGATCAGGCT	59.659	20	212	28	239
TRINITY_DN128085_c0_g1_i1	Mono	(C)11	11	139	149	CAAGCCTCAAGCCTCTTCCA	59.963	20	TCTTCACAGTCGGTTGAGCA	59.25	20	177	43	219	GTCCAAGCCTCAAGCCTCTT	59.963	20	TCTTCACAGTCGGTTGAGCA	59.25	20	180	40	219	AGTGGATGCCCAAGTGAAGG	59.961	20	TCTTCACAGTCGGTTGAGCA	59.25	20	116	104	219
TRINITY_DN128089_c0_g1_i1	Complex	(TG)7(G)17*	30	250	279
TRINITY_DN12809_c0_g1_i1	Tri	(GGC)6	18	8	25
TRINITY_DN128097_c0_g1_i1	Di	(TA)6	12	30	41	GAGGATCGTCTGGCCCGC	62.594	18	CTCCACGTCCAACTCCATCC	60.108	20	111	0	110	GAGGATCGTCTGGCCCGC	62.594	18	CCTCCACGTCCAACTCCATC	60.108	20	112	0	111	GAGGATCGTCTGGCCCGC	62.594	18	CACTACTCCACGGATCGCC	59.934	19	210	0	209
TRINITY_DN128106_c0_g1_i1	Mono	(T)10	10	302	311	CGGATTTCGTACGAGCCTGA	59.9	20	CAGAACCTGCAGGAGAGAGA	58.445	20	252	117	368	GAAAGGGAAACGCTTGCTGC	60.664	20	TATCATAGCAGCGCCGGTG	60.006	19	280	160	439	AGTTGGCTAATCGTGTGGGC	60.677	20	TATCATAGCAGCGCCGGTG	60.006	19	179	261	439
TRINITY_DN128127_c0_g1_i1	Tri	(GGC)5	15	25	39
TRINITY_DN128162_c0_g1_i1	Tri	(ATC)5	15	321	335	CGGTTTGGCAATGGAGTTGG	60.038	20	TCCTAGGAGGATGAGCTCGG	59.889	20	105	261	365	CGGTTTGGCAATGGAGTTGG	60.038	20	CCTAGGAGGATGAGCTCGGT	60.179	20	104	261	364	GCCTTCTCGGTTTGGCAATG	60.109	20	TCCTAGGAGGATGAGCTCGG	59.889	20	112	254	365
TRINITY_DN128172_c0_g1_i1	Mono	(G)15	15	1	15
TRINITY_DN128240_c1_g1_i1	Di	(AT)6	12	56	67	GGGTTTCAGAGTTTATCGGGC	58.985	21	TTGCCTTCCACCTCTTGACC	59.89	20	175	10	184	GGGTTTCAGAGTTTATCGGGC	58.985	21	CCAAGTTGCCTTCCACCTCT	59.889	20	180	10	189	GGGCAATACCGGGTATTATCGA	59.766	22	TTGCCTTCCACCTCTTGACC	59.89	20	158	27	184
TRINITY_DN128278_c0_g1_i1	Di	(TA)6	12	537	548	TCCGTAAACTTTGTACATTTTTCCGT	59.962	26	TCCTGGTTTTCCTTGGTTTATCT	57.666	23	259	498	756	TCCTGGTTTTCCTTGGTTTATCT	57.666	23	TCCGTAAACTTTGTACATTTTTCCGT	59.962	26	259	327	585	CCGTAAACTTTGTACATTTTTCCGT	58.799	25	TCCTGGTTTTCCTTGGTTTATCT	57.666	23	258	499	756
TRINITY_DN128366_c0_g2_i1	Mono	(A)10	10	57	66	GGACTTTCCCTATGGTTTGCTG	59.245	22	AAGACCTCAGGCCCTCTTCA	60.179	20	266	32	297	GGACTTTCCCTATGGTTTGCTG	59.245	22	CCCTCTTCAGCAATCCGTGA	59.75	20	255	32	286	GGACTTTCCCTATGGTTTGCTG	59.245	22	CAAGACCTCAGGCCCTCTTC	59.748	20	267	32	298
TRINITY_DN128374_c0_g2_i1	Mono	(A)10	10	137	146	CTGGCACTAGGCACTGGATC	60.179	20	GGGAGGAGGAAGGAAGGACA	60.253	20	161	40	200	GAACTGGCACTAGGCACTGG	60.675	20	GGGAGGAGGAAGGAAGGACA	60.253	20	164	37	200	GGAACTGGCACTAGGCACTG	60.675	20	GGGAGGAGGAAGGAAGGACA	60.253	20	165	36	200
TRINITY_DN128393_c0_g1_i1	Di	(GA)6	12	1	12
TRINITY_DN128440_c0_g1_i1	Di	(TA)6	12	645	656	TGTTGGACGGGAACATCTACT	58.746	21	AAATGTCCGTGCGTTGCTAC	59.484	20	154	550	703	TGTTGGACGGGAACATCTACTT	59.364	22	AAATGTCCGTGCGTTGCTAC	59.484	20	154	550	703	TGTTGGACGGGAACATCTAC	57.245	20	AAATGTCCGTGCGTTGCTAC	59.484	20	154	550	703
TRINITY_DN128525_c1_g1_i1	Mono	(T)10	10	246	255
TRINITY_DN128532_c0_g1_i1	Tri	(TTA)6	18	43	60
TRINITY_DN128566_c0_g1_i1	Tri	(CAC)5	15	73	87	TTTGGTTCTGTCCCGCGG	60.281	18	CTTACGAGGCAGGTCGGATC	59.969	20	182	1	182	TTTGGTTCTGTCCCGCGG	60.281	18	ATCAAGCCAATGAAGCCGGA	60.034	20	212	1	212	TTTGGTTCTGTCCCGCGG	60.281	18	AGCCAATGAAGCCGGAAAGA	59.962	20	208	1	208
TRINITY_DN128574_c0_g2_i1	Tri	(GGC)5	15	469	483	TAGGTGAAGCATCTGGGGGA	59.956	20	GGCCCACTTCCTCAACAGAA	59.89	20	230	406	635	TGACTCGAAGAACTGGGGGA	60.179	20	GGCCCACTTCCTCAACAGAA	59.89	20	260	376	635	GTGAAGCATCTGGGGGAGAG	59.82	20	GGCCCACTTCCTCAACAGAA	59.89	20	227	409	635
TRINITY_DN128596_c0_g1_i1	Di	(TG)8	16	358	373	TGAAGGAAAGATGACCCCGC	60.035	20	CCCTTGATTTCGCATCGGAC	59.342	20	235	265	499	TGCATTTGTTCGCCTCCTCT	59.963	20	CCCTTGATTTCGCATCGGAC	59.342	20	166	334	499	GTGCATTTGTTCGCCTCCTC	59.831	20	CCCTTGATTTCGCATCGGAC	59.342	20	167	333	499
TRINITY_DN128597_c0_g1_i1	Mono	(G)15	15	244	258
TRINITY_DN128597_c0_g2_i1	Mono	(G)15	15	231	245
TRINITY_DN1286_c0_g1_i1	Tri	(GCA)5	15	337	351	GCTGGATGGCTCTACCGATC	60.038	20	TGTGGTTAGCACGTGGATCC	60.037	20	227	200	426	CCTGCGTCAGTTTCACAAGC	60.041	20	TGTGGTTAGCACGTGGATCC	60.037	20	269	158	426	GCATGTCCTGCGTCAGTTTC	59.833	20	TGTGGTTAGCACGTGGATCC	60.037	20	275	152	426
TRINITY_DN128700_c0_g1_i1	Tri	(GTC)5	15	64	78	GTCGTAGTTGTCGTCGTCGT	60.111	20	ATACGCGTCTTGAACCAGCA	60.038	20	132	30	161	TGTCGTAGTTGTCGTCGTCG	60.111	20	ATACGCGTCTTGAACCAGCA	60.038	20	133	29	161	GTCGTAGTTGTCGTCGTCGT	60.111	20	TGTTGGTGCCATCTGCTCAT	59.961	20	169	30	198
TRINITY_DN128740_c0_g1_i1	Mono	(A)10	10	331	340	AAAAGCAGAAAACCCACGAAA	57.122	21	CGGCTCTTATCGGTTTCTTTGT	58.999	22	153	307	459	AAAAGCAGAAAACCCACGAAA	57.122	21	ACGGCTCTTATCGGTTTCTTTG	58.999	22	154	307	460	AAAAAGCAGAAAACCCACGAA	57.122	21	CGGCTCTTATCGGTTTCTTTGT	58.999	22	154	306	459
TRINITY_DN128740_c0_g1_i2	Compound	(A)10taaagaaagacgaaagaataaagaacagtgaaacccatgaaagaaacaaagaaaaac(A)10	77	331	407	AAAAGCAGAAAACCCACGAAA	57.122	21	TCCTTGAGCGCTATTCTGCT	59.173	20	152	307	458	AAAAAGCAGAAAACCCACGAA	57.122	21	TCCTTGAGCGCTATTCTGCT	59.173	20	153	306	458	AAAAGCAGAAAACCCACGAAA	57.122	21	GGCATCCTTGAGCGCTATTC	59.129	20	156	307	462
TRINITY_DN128765_c0_g1_i1	Di	(CG)6	12	566	577	CCAAAAGCAAAGGAGGACGC	60.039	20	GTCGCGATCGTCAACTGAGA	60.179	20	116	518	633	GCGACGGAACCAAAAGCAAA	60.249	20	GTCGCGATCGTCAACTGAGA	60.179	20	125	509	633	CCAAAAGCAAAGGAGGACGC	60.039	20	CTCCGTCTGAAACTGCCCTC	60.39	20	141	518	658
TRINITY_DN128777_c0_g1_i1	Tri	(GCC)6	18	170	187
TRINITY_DN128796_c0_g1_i1	Tri	(GAC)5	15	74	88	GAGGAGGAGAGGAGAGGGTG	60.106	20	CTCCACCCAAACCCTAACCC	59.961	20	166	23	188	GAGGAGGAGAGGAGAGGGTG	60.106	20	CCTCCACCCAAACCCTAACC	59.961	20	167	23	189	GAGGAGGAGAGGAGAGGGTG	60.106	20	CCCTCCTCCTCCTCTACGTC	60.179	20	188	23	210
TRINITY_DN12884_c0_g1_i1	Di	(GA)6	12	324	335	AATGGATCCTGGACCCTGGA	59.954	20	TGTTCCCCGTGCTCCTTTTT	60.106	20	149	238	386	AATGGATCCTGGACCCTGGA	59.954	20	TTGTTCCCCGTGCTCCTTTT	60.106	20	150	238	387	AATGGATCCTGGACCCTGGA	59.954	20	TTCTTCCCTCTCCCCCTCAC	60.253	20	131	238	368
TRINITY_DN128891_c0_g2_i1	Mono	(A)11	11	35	45	CCCCAATTGGCCAAATATAATCCA	59.403	24	ACCAATGCCTTTGCTCTGAA	58	20	156	4	159	CCCCAATTGGCCAAATATAATCCA	59.403	24	AACCAATGCCTTTGCTCTGA	58	20	157	4	160	TCCCCAATTGGCCAAATATAATCC	59.156	24	ACCAATGCCTTTGCTCTGAA	58	20	157	3	159
TRINITY_DN128891_c0_g2_i1	Mono	(T)10	10	160	169	ACTCTCCTTCGGATGTTGATGA	58.9	22	AGACACTAAAAACCAATGCCTTCT	58.86	24	142	61	202	ACTCTCCTTCGGATGTTGATGA	58.9	22	GACACTAAAAACCAATGCCTTCT	57.546	23	141	61	201	ACTCTCCTTCGGATGTTGATGA	58.9	22	AGACACTAAAAACCAATGCCTTC	57.546	23	142	61	202
TRINITY_DN128904_c0_g1_i1	Compound	(TC)7t(TC)7	29	15	43
TRINITY_DN128911_c0_g1_i1	Mono	(T)10	10	266	275
TRINITY_DN128965_c0_g1_i1	Di	(AG)8	16	40	55
TRINITY_DN128968_c0_g1_i1	Di	(AT)7	14	215	228
TRINITY_DN128991_c0_g1_i1	Tri	(CCT)6	18	177	194
TRINITY_DN129010_c0_g1_i1	Tri	(TCC)5	15	30	44	CCTCACCCGCAGCATGAA	60.046	18	CGTCCTCCGTTTGGGCTATT	60.108	20	275	6	280	CCTCACCCGCAGCATGAA	60.046	18	TCTTTCTCTTCGCGGCTAGC	60.179	20	221	6	226	CCTCACCCGCAGCATGAA	60.046	18	TGTCGAGCCCAACTGAGATG	59.753	20	189	6	194
TRINITY_DN129036_c0_g2_i1	Mono	(G)20	20	1	20
TRINITY_DN129109_c0_g1_i1	Di	(CT)6	12	433	444
TRINITY_DN129157_c0_g1_i1	Mono	(T)11	11	274	284	GTTTTCGCTTCCACCACCAC	59.97	20	GCCATGATTGAATATGAATAGATCGA	57.571	26	159	160	318	TCTTCTTGTCTCCCAACCGC	59.965	20	GCCATGATTGAATATGAATAGATCGA	57.571	26	204	115	318	TTTTCGCTTCCACCACCACT	60.107	20	GCCATGATTGAATATGAATAGATCGA	57.571	26	158	161	318
TRINITY_DN129160_c0_g1_i1	Mono	(T)10	10	210	219
TRINITY_DN129161_c0_g1_i1	Tetra	(GAAA)5	20	39	58	ATTATCCTGACGAACCGCGG	60.249	20	ACGGCCGCTTATATTCCAGG	59.965	20	280	14	293	ATTATCCTGACGAACCGCGG	60.249	20	GCACCTACGTACGATGCTGA	59.9	20	190	14	203	ATTATCCTGACGAACCGCGG	60.249	20	CCAACAGTGCCAGCAAACAA	59.825	20	250	14	263
TRINITY_DN129189_c0_g1_i1	Tri	(TCC)5	15	257	271
TRINITY_DN1292_c0_g1_i1	Di	(CA)6	12	12	23
TRINITY_DN129212_c0_g1_i1	Tri	(CCA)5	15	171	185	CAGGTGGTCAAGGAGATCCG	59.823	20	CTGCCATTGGAGCCAGGG	60.442	18	183	25	207	GTCAAGGAGATCCGCCTGTT	59.749	20	CTGCCATTGGAGCCAGGG	60.442	18	177	31	207	TTCTTTGCCGGGTCCTATGG	59.745	20	CTGCCATTGGAGCCAGGG	60.442	18	159	49	207
TRINITY_DN129243_c0_g1_i1	Di	(CT)9	18	23	40	CGCTGCTGCTACCGCTTC	61.558	18	GTACGTAGGCGCCTCAGTTG	60.801	20	107	2	108	CGCTGCTGCTACCGCTTC	61.558	18	GCTATAGTAGCCCCGTACCG	59.193	20	126	2	127	CGCTGCTGCTACCGCTTC	61.558	18	GCCCCATCTTTTCTTCTTGCC	59.794	21	270	2	271
TRINITY_DN129243_c0_g1_i1	Di	(AG)7	14	236	249	AACCATGGAACCAGGAACGG	60.251	20	TAATCGCAGAGGTGAGGCAC	59.824	20	225	69	293	AACCATGGAACCAGGAACGG	60.251	20	CCTCAGTGTGTGTGTCCGTT	60.179	20	245	69	313	AACCATGGAACCAGGAACGG	60.251	20	TATGCTGTTCCGTTTGCCCA	60.251	20	266	69	334
TRINITY_DN129270_c0_g2_i1	Di	(AG)6	12	1	12
TRINITY_DN129273_c0_g1_i1	Tri	(CTC)6	18	30	47	GGGCGTGTAGGAGGGCTC	61.851	18	TGAGGAGGAGGAGGATGTGG	60.032	20	213	8	220	GGGCGTGTAGGAGGGCTC	61.851	18	TGAGGTTGAGGAGGAGGAGG	59.958	20	219	8	226	GGGCGTGTAGGAGGGCTC	61.851	18	GAGGAGGAGGTTGAGGAGGT	59.958	20	239	8	246
TRINITY_DN129273_c0_g1_i1	Tri	(CCT)5	15	238	252
TRINITY_DN129292_c0_g1_i1	Di	(TG)8	16	70	85
TRINITY_DN129323_c0_g1_i1	Mono	(T)10	10	331	340	ACCGTCCTGCAAAGAAATGC	59.402	20	ATCAAGGAATGCAGAGGCCG	60.465	20	272	106	377	CGGACCGTCCTGCAAAGAAA	60.883	20	ATCAAGGAATGCAGAGGCCG	60.465	20	275	103	377	ACCGTCCTGCAAAGAAATGC	59.402	20	CATCAAGGAATGCAGAGGCC	58.97	20	273	106	378
TRINITY_DN129379_c0_g1_i1	Mono	(T)10	10	128	137
TRINITY_DN12945_c0_g1_i1	Di	(CT)7	14	39	52	ATACTGAGTACCACGATATACGAG	57.035	24	TGCTGGTGCTTGAATTTGCC	59.966	20	228	2	229	ATACTGAGTACCACGATATACGAG	57.035	24	CGGTTGAACGGGAGGAAAGA	59.966	20	259	2	260	ATACTGAGTACCACGATATACGAG	57.035	24	GAGACGTACTTGCTGGTGCT	60.038	20	238	2	239
TRINITY_DN129458_c0_g1_i2	Di	(TG)17	34	437	470
TRINITY_DN129559_c0_g1_i1	Di	(AG)9	18	1	18
TRINITY_DN129588_c0_g1_i1	Tri	(CTT)5	15	82	96	AAGGTTCCCATTGACCGACC	59.962	20	TGAAGGAGATGAAGAGGATGGG	58.956	22	100	27	126	AAGGTTCCCATTGACCGACC	59.962	20	GTGAAGGAGATGAAGAGGATGGG	60.181	23	101	27	127	CGCGAGCGTTTTCTCTCTCT	60.455	20	AGGAGATGAAGAGGATGGGT	57.115	20	119	5	123
TRINITY_DN129624_c0_g1_i1	Di	(CT)6	12	34	45	ACCCACCTGTCAGCATCAAT	59.299	20	GTCTCCAGTCCTGACCAACC	59.678	20	138	0	137	CCCACCTGTCAGCATCAATCT	60.065	21	GTCTCCAGTCCTGACCAACC	59.678	20	137	1	137	ACCCACCTGTCAGCATCAAT	59.299	20	TCTCCAGTCCTGACCAACCC	60.836	20	137	0	136
TRINITY_DN129668_c0_g1_i1	Mono	(A)10	10	55	64	GGCAGCTTGGGAGACAAACA	60.823	20	TCCGCCACGTGGAATTAGTC	60.109	20	248	28	275	TGGCAGCTTGGGAGACAAAC	60.823	20	TCCGCCACGTGGAATTAGTC	60.109	20	249	27	275	GTGGCAGCTTGGGAGACAAA	60.823	20	TCCGCCACGTGGAATTAGTC	60.109	20	250	26	275
TRINITY_DN129698_c0_g2_i1	Mono	(G)10	10	180	189	GATGACCCTCCCCCAAACTG	60.034	20	TCTAGCAGCTCACACCAACG	60.038	20	215	1	215	AAGTGCAACCATGACCGCTA	59.964	20	TCTAGCAGCTCACACCAACG	60.038	20	121	95	215	AAACGTCTGTGTGCAAGTGC	59.901	20	TCTAGCAGCTCACACCAACG	60.038	20	135	81	215
TRINITY_DN129782_c0_g1_i1	Di	(GT)8	16	52	67	TTTGTGATTTGCGATCCCGG	59.192	20	TGTTGCTCTCTCTGGCAAGG	59.964	20	140	22	161	TTTGTGATTTGCGATCCCGG	59.192	20	GTTGCTCTCTCTGGCAAGGT	59.964	20	139	22	160	TTTGTGATTTGCGATCCCGG	59.192	20	GAATTCACTCCCACTTGCGC	59.831	20	195	22	216
TRINITY_DN129782_c0_g2_i1	Di	(GT)8	16	52	67	TTTGTGATTTGCGATCCCGG	59.192	20	TGTTGCTCTCTCTGGCAAGG	59.964	20	140	22	161	TTTGTGATTTGCGATCCCGG	59.192	20	GTTGCTCTCTCTGGCAAGGT	59.964	20	139	22	160	GATTTGCGATCCCGGCAAC	59.936	19	TGTTGCTCTCTCTGGCAAGG	59.964	20	135	27	161
TRINITY_DN129782_c0_g2_i1	Di	(CA)8	16	211	226	CCTTGCCAGAGAGAGCAACA	59.964	20	TCCTTCTCCAACCTCCTTTTCA	58.947	22	110	142	251	ACCTTGCCAGAGAGAGCAAC	59.964	20	TCCTTCTCCAACCTCCTTTTCA	58.947	22	111	141	251	GTGTGTGTGTGTGTTTGGGG	59.828	20	TCCTTCTCCAACCTCCTTTTCA	58.947	22	199	53	251
TRINITY_DN129796_c0_g1_i1	Di	(AC)6	12	151	162	TGACAACAGAAACACACAAGGG	59.248	22	TGTGTGTTTTGTAGTCCCTGT	57.362	21	186	35	220	GACAACAGAAACACACAAGGGT	59.247	22	TGTGTGTTTTGTAGTCCCTGT	57.362	21	185	36	220	ACAACAGAAACACACAAGGGT	58.197	21	TGTGTGTTTTGTAGTCCCTGT	57.362	21	184	37	220
TRINITY_DN129803_c0_g1_i1	Tri	(AGA)5	15	355	369
TRINITY_DN129859_c0_g1_i1	Mono	(G)10	10	83	92	GTGAGCAGGGGAGCGGAG	62.154	18	CTTCGGCTCATCTAGGGCAC	60.25	20	102	27	128	GTGAGCAGGGGAGCGGAG	62.154	18	CTACGCTACCCTGTGAGCTC	59.617	20	200	27	226	GTGAGCAGGGGAGCGGAG	62.154	18	GAACCCCTACGCTACCCTGT	60.975	20	206	27	232
TRINITY_DN129865_c0_g1_i1	Di	(TA)6	12	359	370
TRINITY_DN129865_c0_g2_i1	Di	(TA)6	12	197	208
TRINITY_DN129982_c0_g1_i1	Tri	(TCA)5	15	96	110	CTGTTTCCAATGCAGCGTCC	60.11	20	GCTCGACACCACGTACGTAG	60.52	20	131	62	192	TTTCCAATGCAGCGTCCATG	59.473	20	GCTCGACACCACGTACGTAG	60.52	20	128	65	192	GTTTCCAATGCAGCGTCCAT	59.472	20	GCTCGACACCACGTACGTAG	60.52	20	129	64	192
TRINITY_DN129982_c1_g1_i1	Tri	(TCA)5	15	3	17
TRINITY_DN129999_c0_g1_i1	Mono	(T)10	10	535	544	TGGTGTCCGGTTTGAGATGG	59.964	20	ACATAGGACCTCCCGTACCC	60.106	20	135	457	591	TGGTGTCCGGTTTGAGATGG	59.964	20	CATAGGACCTCCCGTACCCA	60.106	20	134	457	590	GATGGCCGGCTTCCATATCA	59.963	20	ACATAGGACCTCCCGTACCC	60.106	20	167	425	591
TRINITY_DN130019_c0_g1_i1	Mono	(G)11	11	339	349	ACGGGAAGGGGGAATATGGA	60.029	20	CATCAAGCTCTCGGACAGAC	58.08	20	249	124	372	TGGACGGGAAGGGGGAATAT	60.029	20	CATCAAGCTCTCGGACAGAC	58.08	20	252	121	372	CTTTGGACTGCCGGGTTTTG	59.968	20	CATCAAGCTCTCGGACAGAC	58.08	20	121	252	372
TRINITY_DN13002_c1_g1_i1	Mono	(T)10	10	66	75
TRINITY_DN130061_c0_g1_i1	Mono	(A)10	10	206	215	TCAGGACAGCAAAGCCTTACT	59.3	21	ACCACAGCGACTTCTGGAAC	60.25	20	100	167	266	TCAGGACAGCAAAGCCTTACT	59.3	21	GCACAAACCACAGCGACTTC	60.317	20	106	167	272	TCAGGACAGCAAAGCCTTACT	59.3	21	AACCACAGCGACTTCTGGAA	59.532	20	101	167	267
TRINITY_DN130066_c0_g1_i1	Mono	(A)10	10	211	220	TGACTGTGAAATGGTTGGAAAGT	58.723	23	AGTAGTACGCAACTCTCTAGCC	59.056	22	173	73	245	TGACTGTGAAATGGTTGGAAAGT	58.723	23	CAGTAGTACGCAACTCTCTAGCC	60.243	23	174	73	246	TGACTGTGAAATGGTTGGAAAGT	58.723	23	GTAGTACGCAACTCTCTAGCC	57.663	21	172	73	244
TRINITY_DN130117_c0_g2_i1	Mono	(T)10	10	338	347	CCGCCGTATAGAGCAACCAA	60.179	20	GGCTGACTCGGTAGATGCTC	59.969	20	207	232	438	TTGTTGGCCGCCGTATAGAG	60.179	20	GGCTGACTCGGTAGATGCTC	59.969	20	214	225	438	CTTGTTGGCCGCCGTATAGA	60.179	20	GGCTGACTCGGTAGATGCTC	59.969	20	215	224	438
TRINITY_DN130205_c0_g1_i1	Di	(AT)7	14	95	108	ATCGACAACCCAGAAACGGG	60.321	20	ACCAGAAGGGAAATCAGGCG	60.035	20	265	11	275	ATCGACAACCCAGAAACGGG	60.321	20	GCAGACCCAACCTTCTCGAT	59.749	20	233	11	243	ATCGACAACCCAGAAACGGG	60.321	20	CCAGAAGGGAAATCAGGCGA	59.747	20	264	11	274
TRINITY_DN130205_c0_g1_i1	Mono	(G)11	11	529	539
TRINITY_DN130210_c0_g1_i1	Tri	(AGG)5	15	358	372	TTCCAACTCCCCAATCGACG	60.037	20	CTTCAGGGGCGAGCACCA	62.021	18	249	147	395	CAGACCCCTTTCCAACTCCC	59.962	20	CTTCAGGGGCGAGCACCA	62.021	18	258	138	395	GGCGGAGGAACACAGAGATT	59.749	20	CTTCAGGGGCGAGCACCA	62.021	18	169	227	395
TRINITY_DN130230_c0_g1_i1	Tri	(GCC)5	15	453	467	TGTACCCTGTAGTCGCCTGA	59.961	20	TCTTCTTCTGCTCATGGCCG	60.108	20	222	366	587	GCCGTAGCTGATTCGGTGTA	59.898	20	TCTTCTTCTGCTCATGGCCG	60.108	20	238	350	587	GTGTACCCTGTAGTCGCCTG	59.827	20	TCTTCTTCTGCTCATGGCCG	60.108	20	223	365	587
TRINITY_DN130244_c0_g1_i1	Tri	(AAG)5	15	1	15
TRINITY_DN130255_c0_g2_i1	Di	(GA)6	12	276	287	GCAAGGCATCGGAGCAAAAT	59.826	20	CTCTTCCCCGAGCACCATG	60.153	19	227	103	329	ATGGCCCCTGTTTCATACCC	59.738	20	CTCTTCCCCGAGCACCATG	60.153	19	209	121	329	GGCCCCTGTTTCATACCCTT	59.665	20	CTCTTCCCCGAGCACCATG	60.153	19	207	123	329
TRINITY_DN130271_c0_g2_i1	Mono	(G)14	14	433	446
TRINITY_DN130300_c0_g1_i1	Mono	(C)11	11	167	177	CCGAAGACTCCAATGCCCAT	60.107	20	CTACCGTCGACAGCAATGGT	60.109	20	175	36	210	AAGACGAGGAGGGGGAAGAA	59.883	20	CTACCGTCGACAGCAATGGT	60.109	20	142	69	210	AAGAAGACGAGGAGGGGGAA	59.883	20	CTACCGTCGACAGCAATGGT	60.109	20	145	66	210
TRINITY_DN130348_c0_g1_i1	Tri	(GGA)5	15	21	35
TRINITY_DN130348_c1_g1_i1	Tri	(CTC)6	18	46	63	ATGACCGCTCCCTCCTTCT	59.998	19	CAATCCGTCCGCCTCTAGTC	59.969	20	207	4	210	ATGACCGCTCCCTCCTTCT	59.998	19	CCTCTAGTCATGCAGAGGCG	59.968	20	196	4	199	ATGACCGCTCCCTCCTTCT	59.998	19	CGCCTCTAGTCATGCAGAGG	59.968	20	198	4	201
TRINITY_DN130416_c1_g1_i1	Di	(GC)6	12	13	24
TRINITY_DN130428_c0_g1_i1	Compound	(T)10gagagagagaaccggtgactgaatagg(T)12	49	63	111	GAGTATTCCGGTGGGCGATC	60.32	20	AGGTAGACATGTTTGGTTGGGA	59.286	22	184	17	200	GAAGAGTATTCCGGTGGGCG	60.53	20	AGGTAGACATGTTTGGTTGGGA	59.286	22	187	14	200	CGAAGAGTATTCCGGTGGGC	60.53	20	AGGTAGACATGTTTGGTTGGGA	59.286	22	188	13	200
TRINITY_DN130433_c0_g1_i1	Tri	(ACA)5	15	332	346
TRINITY_DN130470_c0_g1_i1	Di	(CT)10	20	66	85	GCCTCTCGTTTTCCTCTCCC	60.108	20	TGGATCAGAGGAGGGGTCTG	60.032	20	215	0	214	GCCTCTCGTTTTCCTCTCCC	60.108	20	TGAGGTGCTCGGAGAAGAGA	59.962	20	197	0	196	GCCTCTCGTTTTCCTCTCCC	60.108	20	TCTGAGGTGCTCGGAGAAGA	59.962	20	199	0	198
TRINITY_DN130497_c0_g1_i1	Tri	(CGG)5	15	31	45	TTGTAGGGCAGAGAGGAGGG	60.326	20	GTTGGCTGGGTTGCATGTTT	59.893	20	195	2	196	GTAGGGCAGAGAGGAGGGAG	60.469	20	GTTGGCTGGGTTGCATGTTT	59.893	20	193	4	196	TTGTAGGGCAGAGAGGAGGG	60.326	20	GCTGGGTTGCATGTTTTCGA	59.686	20	191	2	192
TRINITY_DN130504_c0_g1_i1	Di	(GT)9	18	68	85	AGCTTCCGACTCCCACGATA	60.395	20	AGTGTGGGTGGCGTATCTTG	60.036	20	218	29	246	AGCTTCCGACTCCCACGATA	60.395	20	CAAGTGTGGGTGGCGTATCT	60.036	20	220	29	248	TAGCTTCCGACTCCCACGAT	60.395	20	AGTGTGGGTGGCGTATCTTG	60.036	20	219	28	246
TRINITY_DN130504_c0_g2_i1	Di	(GT)9	18	68	85	AGCTTCCGACTCCCACGATA	60.395	20	AGTGTGGGTGGCGTATCTTG	60.036	20	199	29	227	AGCTTCCGACTCCCACGATA	60.395	20	CAAGTGTGGGTGGCGTATCT	60.036	20	201	29	229	TAGCTTCCGACTCCCACGAT	60.395	20	AGTGTGGGTGGCGTATCTTG	60.036	20	200	28	227
TRINITY_DN13053_c0_g1_i1	Tri	(GAA)5	15	101	115	GGAGGGAATTGGGTTTGATCCT	60.024	22	TGCCCTTCTTGCACAAAAGC	59.895	20	111	73	183	AGGAGGGAATTGGGTTTGATCC	60.024	22	TGCCCTTCTTGCACAAAAGC	59.895	20	112	72	183	GGAGGGAATTGGGTTTGATCCT	60.024	22	GCCCTTCTTGCACAAAAGCT	59.61	20	110	73	182
TRINITY_DN130546_c0_g1_i1	Mono	(T)10	10	223	232
TRINITY_DN130546_c0_g2_i1	Mono	(T)10	10	69	78	TCTCTAATCACCCACCAACGG	59.447	21	ATCCTTTGGTCCCGTTGGTG	60.251	20	143	37	179	TCTCTAATCACCCACCAACGG	59.447	21	AATCCTTTGGTCCCGTTGGT	59.519	20	144	37	180	CTCTAATCACCCACCAACGG	57.976	20	ATCCTTTGGTCCCGTTGGTG	60.251	20	142	38	179
TRINITY_DN130546_c0_g2_i1	Mono	(T)10	10	180	189
TRINITY_DN130610_c0_g1_i2	Tri	(TTC)6	18	128	145	GATTACTCGCGTGGCCTACA	59.898	20	TGTGGCACGTAGGGTTTGTT	60.107	20	189	67	255	CTTGATTCGTCTCCCCCGAG	59.897	20	TGTGGCACGTAGGGTTTGTT	60.107	20	254	2	255	GATTACTCGCGTGGCCTACA	59.898	20	CTGAATTCAGCTGTGGCACG	59.833	20	200	67	266
TRINITY_DN130631_c0_g1_i1	Di	(TC)9	18	29	46	AGGGCTTCCAAAATTCAATGGT	58.749	22	CGACACACAAGGCACACTCT	60.531	20	216	1	216	GAGGGCTTCCAAAATTCAATGGT	59.738	23	CGACACACAAGGCACACTCT	60.531	20	217	0	216	AGGGCTTCCAAAATTCAATGGT	58.749	22	ACGACACACAAGGCACACTC	60.81	20	217	1	217
TRINITY_DN13064_c0_g1_i1	Di	(CA)8	16	134	149	TCAATGGTCCCGGCATTTCA	59.961	20	GTTTCGAGTGAGGGAGGGTG	60.037	20	161	44	204	TCAATGGTCCCGGCATTTCA	59.961	20	GAGGGTGTGTGTTTGTGTGC	59.899	20	148	44	191	CGGCATTTCAATCCCGCATT	59.897	20	GTTTCGAGTGAGGGAGGGTG	60.037	20	151	54	204
TRINITY_DN13066_c0_g2_i1	Di	(CT)6	12	176	187	ACCGGCAACAGTACTACGTG	60.039	20	CTTGGGGGTTTTCGGGGAG	60.304	19	126	93	218	CAAGTTTGAGAACGCAGGCC	60.04	20	CTTGGGGGTTTTCGGGGAG	60.304	19	101	118	218	TGTAACGGAAGCATCTCGGG	59.825	20	CTTGGGGGTTTTCGGGGAG	60.304	19	208	11	218
TRINITY_DN130728_c0_g1_i1	Mono	(C)10	10	138	147	TGGAGGAAGAATTGGGCCAC	59.96	20	TATAGGCTGGAGGGGAGGAG	59.213	20	163	15	177	GTGGAGGAAGAATTGGGCCA	59.96	20	TATAGGCTGGAGGGGAGGAG	59.213	20	164	14	177	TGGTGGAGGAAGAATTGGGC	59.96	20	TATAGGCTGGAGGGGAGGAG	59.213	20	166	12	177
TRINITY_DN13078_c0_g1_i1	Tri	(GTC)5	15	115	129	GCCGATGAGGATCTGGTCAG	59.967	20	ACCCTCATATCGCAATGGCA	59.526	20	222	3	224	GCCGATGAGGATCTGGTCAG	59.967	20	CTTCCGACCCTCATATCGCA	59.326	20	228	3	230	GCCGATGAGGATCTGGTCAG	59.967	20	AATACCTCCTCCCCGGGAAC	60.693	20	266	3	268
TRINITY_DN130784_c0_g2_i1	Mono	(G)11	11	1	11
TRINITY_DN130820_c0_g1_i1	Di	(CT)9	18	270	287	CCACCAACATCAACAGCGTG	60.04	20	TCCATTGGCGTGGATAGGATC	59.652	21	108	212	319	ACCTCCCTCTCTTCCTCACC	59.958	20	TCCATTGGCGTGGATAGGATC	59.652	21	248	72	319	CAACATCAACAGCGTGCTCC	60.11	20	TCCATTGGCGTGGATAGGATC	59.652	21	104	216	319
TRINITY_DN130843_c0_g1_i1	Mono	(A)11	11	339	349	CTGCGCCCATAAGAACAAGC	59.901	20	ACTGTCCAATTGCGTGTCCA	60.179	20	200	189	388	TGACCCACCAGTCAAGGAGA	60.105	20	ACTGTCCAATTGCGTGTCCA	60.179	20	159	230	388	CACTCTCGATCCAATGGCCA	59.821	20	GGCTGGCGAAAATGCACTTT	60.32	20	209	305	513
TRINITY_DN130893_c0_g1_i1	Tri	(TGC)6	18	193	210
TRINITY_DN130899_c0_g1_i1	Mono	(G)16	16	1	16
TRINITY_DN130957_c0_g1_i1	Tri	(TGC)5	15	266	280	ACGTAAGAGGCTGCTGCTTT	59.965	20	ACCACCAACAACCTGCAAGA	60.034	20	209	236	444	ACGTAAGAGGCTGCTGCTTT	59.965	20	CCTTCTTCGCCACTGCAAAC	60.04	20	259	236	494	ACGTAAGAGGCTGCTGCTTT	59.965	20	CACCACCAACAACCTGCAAG	59.897	20	210	236	445
TRINITY_DN130993_c1_g1_i1	Tri	(CAA)12	36	162	197
TRINITY_DN130996_c0_g2_i1	Mono	(A)16	16	1	16
TRINITY_DN131007_c0_g1_i1	Mono	(A)16	16	17	32
TRINITY_DN131092_c0_g1_i1	Mono	(G)21	21	1601	1621
TRINITY_DN131094_c0_g1_i1	Mono	(A)11	11	90	100	AAACTTGAGCATCACAGCCT	57.717	20	TGCTGCTCTTTGGCATCTCT	59.673	20	118	20	137	AAACTTGAGCATCACAGCCT	57.717	20	TTTGGCATCTCTACGTGGGC	60.392	20	110	20	129	AAACTTGAGCATCACAGCCT	57.717	20	ACCTGGTGTATGTTGCTGCT	59.598	20	131	20	150
TRINITY_DN1311_c0_g2_i1	Tri	(CCG)6	18	285	302
TRINITY_DN131107_c0_g1_i1	Mono	(A)13	13	134	146	TTCTTACACCCCACCCTCAC	58.938	20	CTAGTCAGCTAGAAGGGCGC	59.969	20	159	111	269	TTCTTACACCCCACCCTCAC	58.938	20	GCTAGTCAGCTAGAAGGGCG	59.969	20	160	111	270	TTCTTACACCCCACCCTCAC	58.938	20	GGTTGAAGAGGATGTGCCGA	60.036	20	262	111	372
TRINITY_DN131112_c0_g1_i1	Mono	(A)10	10	348	357	CACTGGATACGTTCGTGGGA	59.471	20	AGCTAGAAATCGGAAGCATAGT	57.054	22	220	163	382	CACTGGATACGTTCGTGGGA	59.471	20	AAGCTAGAAATCGGAAGCATAGT	57.717	23	221	163	383	CTCTGGTGAAGCACTCCATGT	59.997	21	AGCTAGAAATCGGAAGCATAGT	57.054	22	125	258	382
TRINITY_DN131191_c0_g1_i1	Tetra	(TCGA)5	20	313	332	ATAGACATGGCAGCGTACCG	59.968	20	ACACCCTCGATCAAGAACACA	59.308	21	109	264	372	ATAGACATGGCAGCGTACCG	59.968	20	ACACACCCTCGATCAAGAACA	59.308	21	111	264	374	CTCCGGGGCATACGAAATCA	59.894	20	ACACCCTCGATCAAGAACACA	59.308	21	184	189	372
TRINITY_DN131206_c0_g2_i1	Mono	(G)11	11	200	210	CTCCAACGAGTCTGCATGGT	60.037	20	AGTCGTTGCCGCGTAAAAAC	60.042	20	145	108	252	CTCCAACGAGTCTGCATGGT	60.037	20	CAGTCGTTGCCGCGTAAAAA	60.042	20	146	108	253	CTCCAACGAGTCTGCATGGT	60.037	20	CCCGGTTGCAAAACACCAAA	60.108	20	233	108	340
TRINITY_DN131223_c0_g1_i1	Tri	(GGA)6	18	1	18
TRINITY_DN131238_c0_g2_i1	Mono	(T)10	10	273	282	TGGAGAGGAGGTGGGAGAAG	59.958	20	GGTCCATCAATTCTGCATAGCA	58.783	22	249	143	391	TGGAGAGGAGGTGGGAGAAG	59.958	20	TGGTCCATCAATTCTGCATAGC	58.783	22	250	143	392	CTGGAGAGGAGGTGGGAGAA	59.958	20	GGTCCATCAATTCTGCATAGCA	58.783	22	250	142	391
TRINITY_DN131268_c0_g2_i1	Mono	(G)13	13	254	266
TRINITY_DN131321_c0_g1_i1	Tri	(TTG)6	18	151	168	CAAAGTGGCGCCTGAATCTG	59.83	20	TGCCAACGCCATCTACAGAG	60.108	20	221	17	237	CAAAGTGGCGCCTGAATCTG	59.83	20	CTGCCAACGCCATCTACAGA	60.108	20	222	17	238	CAAAGTGGCGCCTGAATCTG	59.83	20	TCTGCCAACGCCATCTACAG	60.108	20	223	17	239
TRINITY_DN131389_c0_g1_i1	Tri	(ACC)5	15	97	111	CTCTCTCCGATGAAGTCCGC	59.97	20	GTACCTCCGAGTTCAGGGC	59.484	19	131	16	146	GCTCTCTCCGATGAAGTCCG	59.97	20	GTACCTCCGAGTTCAGGGC	59.484	19	132	15	146	TCTCCGATGAAGTCCGCAAC	60.109	20	GTACCTCCGAGTTCAGGGC	59.484	19	128	19	146
TRINITY_DN131445_c0_g1_i1	Hexa	(CGACAG)6	36	519	554
TRINITY_DN131456_c0_g1_i1	Mono	(A)12	12	55	66	AAGTGGATGGATCCCCGTTG	59.744	20	TTGTTTGGCCAGGGGTTGTA	59.738	20	123	30	152	AAGTGGATGGATCCCCGTTG	59.744	20	ACAGGTAATCGCCGAGATCG	59.689	20	165	30	194	AAGTGGATGGATCCCCGTTG	59.744	20	CGACAGGTAATCGCCGAGAT	59.689	20	167	30	196
TRINITY_DN131480_c0_g1_i1	Mono	(G)10	10	92	101
TRINITY_DN131485_c0_g1_i1	Mono	(G)14	14	1	14
TRINITY_DN131488_c0_g1_i1	Tetra	(ATTA)5	20	38	57
TRINITY_DN131488_c0_g2_i1	Tetra	(ATTA)5	20	38	57
TRINITY_DN131489_c0_g1_i1	Mono	(A)11	11	139	149	GACATTTTGACGCTCGTGGG	59.834	20	GCGACAGTTTTGCCCTTAGC	60.11	20	187	2	188	GACATTTTGACGCTCGTGGG	59.834	20	CTAGCCAGCGACAGTTTTGC	59.833	20	194	2	195	GACATTTTGACGCTCGTGGG	59.834	20	GCTAGCCAGCGACAGTTTTG	59.833	20	195	2	196
TRINITY_DN131497_c0_g1_i1	Di	(CT)7	14	6	19
TRINITY_DN131504_c0_g1_i1	Di	(TC)8	16	70	85	GTTCGGGCTACAGGCAACC	61.039	19	GACAGACAGAGGAAGGCCG	59.783	19	110	25	134	GTTCGGGCTACAGGCAACC	61.039	19	CGACAGACAGAGGAAGGCC	59.783	19	111	25	135	GTTCGGGCTACAGGCAACC	61.039	19	GGCGACAGACAGAGGAAGG	59.783	19	113	25	137
TRINITY_DN131516_c0_g1_i1	Mono	(T)13	13	338	350	ATGGACTTTGGAGCAGAGCC	60.035	20	AATGAAACGCCAGCAGATGC	59.828	20	207	173	379	TGCTTTCGCCTACGGGAAAT	60.036	20	AATGAAACGCCAGCAGATGC	59.828	20	127	253	379	CTGGGTGGCTGACAAGACAT	59.963	20	AATGAAACGCCAGCAGATGC	59.828	20	272	108	379
TRINITY_DN131540_c0_g1_i1	Mono	(C)18	18	2	19
TRINITY_DN131566_c0_g1_i1	Di	(GA)7	14	375	388
TRINITY_DN131612_c0_g1_i1	Tri	(TTC)5	15	215	229
TRINITY_DN131629_c0_g1_i1	Tri	(CGC)5	15	40	54	CTCCTCAGGACGTGCACG	60.126	18	GGGCCTGTAGCATTAGGTGG	60.179	20	141	2	142	CTCCTCAGGACGTGCACG	60.126	18	TAGCATTAGGTGGACGCACG	60.179	20	134	2	135	CTCCTCAGGACGTGCACG	60.126	18	CGGCGTGACATAACAGATGC	59.698	20	101	2	102
TRINITY_DN131643_c0_g1_i1	Di	(GT)20	40	1	40
TRINITY_DN131643_c1_g1_i1	Di	(GT)9	18	203	220	TGACAACCAACACACAGGCT	60.035	20	TACGTGCATACACTCACCCC	59.467	20	177	71	247	CGAGGCACCTGTGATGACAT	60.108	20	TACGTGCATACACTCACCCC	59.467	20	119	129	247	ACCAACACACAGGCTAAGCA	59.817	20	TACGTGCATACACTCACCCC	59.467	20	172	76	247
TRINITY_DN131649_c0_g2_i1	Mono	(G)11	11	120	130	CTCCCACGAGCGAAGATGAA	59.827	20	CGCACCCAACCAACATCTTG	60.039	20	193	59	251	CTCCCACGAGCGAAGATGAA	59.827	20	GTACGCACATCCAACAAGGC	59.832	20	239	59	297	CTCCCACGAGCGAAGATGAA	59.827	20	CCACTCATTCCCGTCGGTAC	60.179	20	255	59	313
TRINITY_DN131656_c0_g1_i1	Mono	(G)13	13	1	13
TRINITY_DN13167_c0_g1_i1	Di	(GC)6	12	203	214	GGTGTTGAAGGAGACGACGT	59.968	20	CTCCTGCCCGAGATCCCC	61.238	18	211	41	251	ACGGTGTTGAAGGAGACGAC	59.968	20	CTCCTGCCCGAGATCCCC	61.238	18	213	39	251	TTGAAGGAGACGACGTTGGG	59.967	20	CTCCTGCCCGAGATCCCC	61.238	18	207	45	251
TRINITY_DN131670_c0_g1_i1	Compound	(ATT)5gtacacacacgtgtggtaagcaatctaaactattgc(T)12	63	785	847	CTGTACAAGCAGCCGTTCCT	60.321	20	GTGGTGATGGCTGGGCTTAT	60.107	20	211	701	911	TGTACAAGCAGCCGTTCCTG	60.603	20	GTGGTGATGGCTGGGCTTAT	60.107	20	210	702	911	GGCATCGACCATATCTGTGC	58.848	20	GTGGTGATGGCTGGGCTTAT	60.107	20	230	682	911
TRINITY_DN131672_c0_g1_i1	Mono	(G)13	13	1	13
TRINITY_DN13172_c0_g1_i1	Di	(AC)10	20	150	169	CAAGGAGGACACCCGCATTA	59.748	20	CTGCTTGACTCTGTTTTGGCC	60.001	21	180	24	203	CAAGGAGGACACCCGCATTA	59.748	20	TGCAAACATGCTCTGCTTGAC	60.001	21	192	24	215	CAAGGAGGACACCCGCATTA	59.748	20	TGCTTGACTCTGTTTTGGCC	58.968	20	179	24	202
TRINITY_DN131798_c0_g1_i1	Tri	(TCC)5	15	31	45
TRINITY_DN131798_c1_g1_i1	Tri	(TCC)5	15	216	230
TRINITY_DN131835_c0_g1_i1	Mono	(T)10	10	116	125	GAGGGTGGGAGGTTGACATG	60.035	20	GGCACTGAAGTACTTTTGCCA	59.046	21	145	28	172	GAGGGTGGGAGGTTGACATG	60.035	20	GCACTGAAGTACTTTTGCCAGG	60.031	22	144	28	171	GAGGGTGGGAGGTTGACATG	60.035	20	GGCACTGAAGTACTTTTGCCAG	60.031	22	145	28	172
TRINITY_DN13194_c0_g1_i1	Di	(AC)9	18	107	124	ACTGCTTCTAGACCAACGGC	60.037	20	CCAGGCTTCCTAGCTCAAGC	60.463	20	126	29	154	ACTGCTTCTAGACCAACGGC	60.037	20	CCCCATTCCAGGCTTCCTAG	59.524	20	133	29	161	CGCTTCAGCAACTACACTGC	59.835	20	CCAGGCTTCCTAGCTCAAGC	60.463	20	141	14	154
TRINITY_DN131950_c0_g1_i1	Di	(AG)10	20	242	261
TRINITY_DN132020_c1_g1_i1	Complex	(A)11(AG)6*	22	38	59	GGCCAGCTTAATTTATGAAATCGGT	60.221	25	GATGCGTCGGAGGGATACTG	60.039	20	177	0	176	GGCCAGCTTAATTTATGAAATCGG	58.777	24	GATGCGTCGGAGGGATACTG	60.039	20	177	0	176	GGCCAGCTTAATTTATGAAATCGGT	60.221	25	TATGTGTGATGCGTCGGAGG	59.898	20	184	0	183
TRINITY_DN132026_c0_g1_i1	Di	(AG)7	14	324	337	TCGATGTTGCCTCCTTCGTC	60.109	20	CCTCCACCTGCACATCTGTT	59.963	20	169	238	406	GGTCCCTATTCAGCACCGTC	60.179	20	CCTCCACCTGCACATCTGTT	59.963	20	118	289	406	GGTCCCTATTCAGCACCGTC	60.179	20	GCCGTGCTACACTGTTAGGT	60.038	20	264	289	552
TRINITY_DN132107_c0_g2_i1	Mono	(T)11	11	55	65	TGTACAAATGGAGAATGCTTAAACT	57.241	25	GCTTGCAAGCGGCTCTTCTA	61.021	20	102	27	128	TGTACAAATGGAGAATGCTTAAACT	57.241	25	CTTGCAAGCGGCTCTTCTAAC	59.871	21	101	27	127	TGTACAAATGGAGAATGCTTAAACT	57.241	25	TTGCAAGCGGCTCTTCTAAC	58.843	20	100	27	126
TRINITY_DN132153_c0_g1_i1	Di	(CT)6	12	226	237	AGAACGACAGAAGGCACGAG	60.039	20	CCACAGGATCAGCCATTGGT	60.034	20	280	49	328	AGAACGACAGAAGGCACGAG	60.039	20	GGGATTTTTCCGCCACAGGA	60.611	20	216	49	264	CTCGTCGACCTGATGCAGTG	60.8	20	CCACAGGATCAGCCATTGGT	60.034	20	197	132	328
TRINITY_DN13216_c0_g1_i1	Di	(CA)8	16	41	56	CGCACCCATCATTTCGTTCC	59.901	20	AGCTCAGGTTGTGGACATGG	59.963	20	201	3	203	CGCACCCATCATTTCGTTCC	59.901	20	CCCCCACTACCACAAATGCT	59.96	20	255	3	257	CGCACCCATCATTTCGTTCC	59.901	20	GGGAAAAGGGGTATGCTCCC	60.106	20	181	3	183
TRINITY_DN132160_c0_g1_i1	Di	(GT)7	14	174	187	GGGGATAGGTGTGTGTGCAA	59.962	20	GCAACTTGCAACTAGGGGTC	59.118	20	112	105	216	ATCGGTTCACCCAGTTGCAT	59.962	20	GCAACTTGCAACTAGGGGTC	59.118	20	208	9	216	ACTCGGTTGCAAGTTGACCA	60.107	20	GCAACTTGCAACTAGGGGTC	59.118	20	146	71	216
TRINITY_DN132194_c0_g1_i1	Mono	(A)10	10	423	432	CAGAAACCAAAAATCCCCGCA	59.657	21	TGACGGATGATGTAAACTGAGT	57.199	22	152	322	473	GCAAACCGTCTAATGAGAGCG	59.675	21	GTGGGGATTTTGTTTCCTGAAT	57.11	22	113	384	496	CAGAAACCAAAAATCCCCGCA	59.657	21	GTGGGGATTTTGTTTCCTGAAT	57.11	22	175	322	496
TRINITY_DN132259_c0_g1_i1	Mono	(T)10	10	241	250
TRINITY_DN132262_c0_g1_i1	Tri	(GGC)6	18	15	32
TRINITY_DN132275_c0_g1_i1	Mono	(C)12	12	226	237
TRINITY_DN132300_c0_g2_i1	Mono	(G)16	16	226	241
TRINITY_DN132318_c0_g1_i1	Mono	(A)10	10	154	163	TGTGTTTGTGGTGGTGTCGA	60.036	20	GGTGATGGCTGATGCATTGC	60.249	20	250	20	269	TGTGTTTGTGGTGGTGTCGA	60.036	20	AGGGTGATGGCTGATGCATT	59.739	20	252	20	271	TGTGTTTGTGGTGGTGTCGA	60.036	20	AAGGGTGATGGCTGATGCAT	59.739	20	253	20	272
TRINITY_DN132335_c0_g1_i1	Di	(CA)15	30	449	478
TRINITY_DN132357_c0_g1_i1	Mono	(T)12	12	445	456	AGGTGCTTTCATCATGGCCA	59.96	20	CCCGTTTCTCCCCTTCCTTC	60.035	20	181	311	491	GAGGTAGTAGTAGCGCTGCG	60.041	20	CCCGTTTCTCCCCTTCCTTC	60.035	20	247	245	491	CCGGATCCAGGTGCTTTCAT	60.107	20	CCCGTTTCTCCCCTTCCTTC	60.035	20	189	303	491
TRINITY_DN132358_c0_g1_i1	Di	(TG)8	16	198	213	CACGCGTATTCCGGATCTCA	59.97	20	GGTGGCGATCGACTCCTATG	60.039	20	253	55	307	ACGCGTATTCCGGATCTCAC	59.97	20	GGTGGCGATCGACTCCTATG	60.039	20	252	56	307	ACACGCGTATTCCGGATCTC	59.97	20	GGTGGCGATCGACTCCTATG	60.039	20	254	54	307
TRINITY_DN132358_c0_g1_i2	Di	(TG)11	22	194	215	CACGCGTATTCCGGATCTCA	59.97	20	ACCTTCTGGCCCAGTATTGC	60.034	20	216	55	270	ACGCGTATTCCGGATCTCAC	59.97	20	ACCTTCTGGCCCAGTATTGC	60.034	20	215	56	270	ACACGCGTATTCCGGATCTC	59.97	20	ACCTTCTGGCCCAGTATTGC	60.034	20	217	54	270
TRINITY_DN132367_c0_g1_i1	Di	(GA)6	12	104	115	CTGGGGAGAGTGAAGTGCAG	60.037	20	CTATGCCCCAACACCACCTT	59.96	20	130	18	147	CTGGGGAGAGTGAAGTGCAG	60.037	20	GCCGGCCTTAGTGACTAGTC	59.897	20	230	18	247	CTGGGGAGAGTGAAGTGCAG	60.037	20	ACCGCTTCCAAGTCCTATGC	60.108	20	144	18	161
TRINITY_DN132370_c0_g1_i1	Di	(CG)6	12	152	163	GACCAAACTGCCCCTGTACA	59.89	20	TTGAGTTGGTCTAGGCGGTG	59.68	20	184	53	236	CCAAACTGCCCCTGTACACT	59.89	20	TTGAGTTGGTCTAGGCGGTG	59.68	20	182	55	236	GACCAAACTGCCCCTGTACA	59.89	20	CGCCTGGTCTAGTGAGATGG	59.613	20	207	53	259
TRINITY_DN132381_c1_g1_i1	Tri	(TTC)14	42	194	235
TRINITY_DN132445_c0_g1_i1	Mono	(T)10	10	92	101	CGCCAAACCTCGCCATATTG	59.971	20	AGTCGTGCATGCTGTCTCAA	59.966	20	218	6	223	CGCCAAACCTCGCCATATTG	59.971	20	TGCGTATTTGAGTGGTCCCC	60.036	20	197	6	202	CGCCAAACCTCGCCATATTG	59.971	20	TTGATCGTAGGGTGTGTGGC	60.037	20	278	6	283
TRINITY_DN132558_c0_g1_i1	Di	(TG)9	18	49	66	TGGCCATGCATGACACAAAG	59.396	20	ACCGACCTCTCTCTCCACTC	60.035	20	110	1	110	GGCCATGCATGACACAAAGT	59.395	20	ACCGACCTCTCTCTCCACTC	60.035	20	109	2	110	TGGCCATGCATGACACAAAG	59.396	20	CGTACCGACCTCTCTCTCCA	60.108	20	113	1	113
TRINITY_DN132579_c0_g1_i1	Tri	(GAG)6	18	95	112	TCGGTGGTGTTTATGCCTCT	59.019	20	ATAACAAAGCCGCCTCTGCT	60.035	20	162	37	198	TGGTGTTTATGCCTCTTGCCT	59.925	21	ATAACAAAGCCGCCTCTGCT	60.035	20	158	41	198	TCGGTGGTGTTTATGCCTCT	59.019	20	ATGCGCTACCATGCTGGAAT	60.179	20	123	37	159
TRINITY_DN132602_c0_g1_i1	Mono	(A)10	10	106	115	AGAGCAGGCCAACACCAAAT	60.179	20	GCCTGCTCTGCCCATAAAGA	60.107	20	164	0	163	GAGCAGGCCAACACCAAATC	59.755	20	GCCTGCTCTGCCCATAAAGA	60.107	20	163	1	163	AGAGCAGGCCAACACCAAAT	60.179	20	TGTCCCTGTGTCTGTTTGGG	59.817	20	139	0	138
TRINITY_DN132602_c0_g1_i1	Mono	(A)10	10	261	270	AACAGGCCCAAACAGACACA	60.034	20	GCCTGCTCTGCCCATAAAGA	60.107	20	206	113	318	AACAGGCCCAAACAGACACA	60.034	20	ATTTGGTGTTGGCCTGCTCT	60.179	20	217	113	329	AACAGGCCCAAACAGACACA	60.034	20	TGTCCCTGTGTCTGTTTGGG	59.817	20	181	113	293
TRINITY_DN132638_c0_g1_i1	Di	(GT)6	12	117	128	GGGAGAGAGCATGCACAAGT	60.036	20	CAGTGTGACCTTCCCTCGTC	60.038	20	220	22	241	TGGGAGAGAGCATGCACAAG	60.036	20	CAGTGTGACCTTCCCTCGTC	60.038	20	221	21	241	CTGGGAGAGAGCATGCACAA	60.036	20	CAGTGTGACCTTCCCTCGTC	60.038	20	222	20	241
TRINITY_DN132686_c0_g1_i1	Tri	(GGC)5	15	243	257	GTGATCTGGTTGCAGCTGGA	60.322	20	AGGGAGCACTTGTGCTTTCA	59.817	20	243	72	314	TGGTTGCAGCTGGATCTTCC	60.323	20	AGGGAGCACTTGTGCTTTCA	59.817	20	237	78	314	ATGGTGATCTGGTTGCAGCT	59.669	20	AGGGAGCACTTGTGCTTTCA	59.817	20	246	69	314
TRINITY_DN132695_c0_g1_i1	Di	(AG)8	16	56	71	GAGGAGAGAGGTGAATGCCG	59.896	20	GAGCAGCTTCTGTGGACCTT	59.964	20	165	6	170	GAGGAGAGAGGTGAATGCCG	59.896	20	TCAAAAATCCCCACCGAGCA	59.889	20	180	6	185	GAGGAGAGAGGTGAATGCCG	59.896	20	CAAAAATCCCCACCGAGCAG	59.472	20	179	6	184
TRINITY_DN132723_c0_g2_i1	Di	(CA)6	12	204	215
TRINITY_DN132755_c0_g1_i1	Tri	(GGT)5	15	267	281
TRINITY_DN132779_c0_g1_i1	Mono	(T)11	11	53	63	GAGTACTCCTCTCGGTCCGT	60.108	20	AAACATCGACACCTCGGCTT	59.965	20	194	5	198	TGAGTACTCCTCTCGGTCCG	60.108	20	AAACATCGACACCTCGGCTT	59.965	20	195	4	198	GAGTACTCCTCTCGGTCCGT	60.108	20	CGACACCTCGGCTTAACGAT	60.179	20	188	5	192
TRINITY_DN132832_c0_g2_i1	Di	(GT)8	16	79	94	GGATCTGACTCGACTAGCCC	59.044	20	CTTGCGAGGACAGGAAGTGT	59.966	20	155	19	173	GGATCTGACTCGACTAGCCC	59.044	20	CCAACCGCCCCAAGTATCTT	60.034	20	188	19	206	GGATCTGACTCGACTAGCCC	59.044	20	ATTCTGATGAACCCTCCCGC	59.819	20	122	19	140
TRINITY_DN13284_c0_g1_i1	Tri	(TTG)6	18	33	50	TGTGGTCATCCCTTGTAGTTGT	59.291	22	CGCTTGTCCATGTTGCAACA	59.969	20	122	2	123	TGTGGTCATCCCTTGTAGTTGT	59.291	22	TGTTGCGCTTGTCCATGTTG	59.969	20	127	2	128	TGTGGTCATCCCTTGTAGTTGT	59.291	22	GTGTTGCGCTTGTCCATGTT	59.969	20	128	2	129
TRINITY_DN132867_c0_g1_i1	Mono	(T)10	10	181	190	GGCAACAACAAACCCCAGAC	59.896	20	CGAGCTGGGTATGTGCCTAG	59.967	20	184	94	277	ACCTTCGTTTGTGCGAGTCA	60.179	20	CGAGCTGGGTATGTGCCTAG	59.967	20	216	62	277	TCACCTTCGTTTGTGCGAGT	60.179	20	CGAGCTGGGTATGTGCCTAG	59.967	20	218	60	277
TRINITY_DN132913_c1_g1_i1	Mono	(A)12	12	868	879	CCCAGGGAAGCACTAACCAG	60.035	20	AAGAGTCGAGACTGGGAGCT	59.961	20	270	640	909	AGCAGAGAGAGCTTCAGGGA	59.959	20	AAGAGTCGAGACTGGGAGCT	59.961	20	171	739	909	AGGGAGCAGAGAGAGCTTCA	59.959	20	AAGAGTCGAGACTGGGAGCT	59.961	20	175	735	909
TRINITY_DN132918_c0_g1_i1	Mono	(G)12	12	1	12
TRINITY_DN132955_c0_g1_i1	Mono	(T)10	10	90	99	CCACGAAACAAGGCCAATCG	60.11	20	GATTCACAGACGGAGCCGAT	59.897	20	132	36	167	CCACGAAACAAGGCCAATCG	60.11	20	CAGCCGCTTTTATACCCCCA	60.107	20	111	36	146	CCACGAAACAAGGCCAATCG	60.11	20	ATTCACAGACGGAGCCGATG	60.179	20	131	36	166
TRINITY_DN132956_c0_g1_i1	Tri	(ATG)5	15	163	177	GGATGTTCATGGTCCCTGGG	60.107	20	TCTCACTCTTGTCATCAGCATCA	59.487	23	155	49	203	GGATGTTCATGGTCCCTGGG	60.107	20	CTCACTCTTGTCATCAGCATCA	58.142	22	154	49	202	TGTTCATGGTCCCTGGGTCT	60.476	20	TCTCACTCTTGTCATCAGCATCA	59.487	23	152	52	203
TRINITY_DN1330_c0_g1_i1	Di	(CT)8	16	229	244	CAATCACAGCGAGCATCGTG	59.974	20	CCGGCGATCAAGACAGAGAA	59.827	20	206	64	269	CACAATCACAGCGAGCATCG	59.974	20	CCGGCGATCAAGACAGAGAA	59.827	20	208	62	269	GCATGATCTGTAGGCTCGCT	59.967	20	CCGGCGATCAAGACAGAGAA	59.827	20	181	89	269
TRINITY_DN133057_c0_g2_i1	Tri	(ACC)7	21	317	337
TRINITY_DN13308_c0_g2_i1	Di	(GA)8	16	191	206
TRINITY_DN13308_c1_g1_i1	Di	(CT)8	16	259	274
TRINITY_DN133107_c0_g1_i1	Tri	(CGA)5	15	9	23
TRINITY_DN133117_c0_g1_i1	Di	(CT)7	14	224	237
TRINITY_DN133143_c0_g1_i1	Di	(TG)8	16	20	35
TRINITY_DN133189_c0_g1_i1	Mono	(T)10	10	289	298
TRINITY_DN133236_c0_g2_i1	Di	(CA)10	20	401	420	AGCGTCGTGGCCTAAACATT	60.321	20	TGCTGAAAATGCACGCAGTT	59.615	20	270	257	526	AAGCGTCGTGGCCTAAACAT	60.321	20	TGCTGAAAATGCACGCAGTT	59.615	20	271	256	526	AGCACATCAGAGCATGACCT	59.09	20	GGAGGCCTAACTCGTCCCTA	60.106	20	268	303	570
TRINITY_DN133243_c0_g1_i1	Di	(CT)7	14	179	192	AAGAAGCACACAGCCTCTCC	59.964	20	CCCTCCCTCTATCCACCGAA	60.106	20	211	8	218	GGAAGAAGCACACAGCCTCT	59.964	20	CCCTCCCTCTATCCACCGAA	60.106	20	213	6	218	AAGAAGCACACAGCCTCTCC	59.964	20	CCTCCCTCCCTCTATCCACC	60.179	20	214	8	221
TRINITY_DN133273_c0_g1_i1	Tetra	(AAAC)6	24	89	112	TTTGCACAGGATTTTCCCAAAA	57.506	22	ACGTAGGAGCCTTGCACTTC	60.037	20	183	21	203	TTTGCACAGGATTTTCCCAAAA	57.506	22	ATATCATCGTGGCGCTGAGG	60.038	20	233	21	253	TTGCACAGGATTTTCCCAAAAT	57.297	22	ACGTAGGAGCCTTGCACTTC	60.037	20	182	22	203
TRINITY_DN133281_c0_g1_i1	Mono	(G)10	10	226	235	TCACACCACCACACCTTCAC	60.107	20	CCGAGCAAATTGGCTTCACC	60.109	20	188	140	327	TCACACCACCACACCTTCAC	60.107	20	GCGAGTTATGCTCCTCACCA	59.824	20	209	140	348	GCCTTGTTGAAGCTTTGCCA	59.895	20	GGAGTCGTGGATGATGGTGG	60.179	20	253	43	295
TRINITY_DN133309_c0_g1_i1	Tri	(GCG)5	15	44	58	GGCGCTGTTTGTCGGAGTAA	60.947	20	CACCAACCGTCGGATCTGAA	60.038	20	182	17	198	GGCGCTGTTTGTCGGAGTAA	60.947	20	ATTCGCTCTGACGACCCATC	59.897	20	125	17	141	GCGCTGTTTGTCGGAGTAAT	58.924	20	CACCAACCGTCGGATCTGAA	60.038	20	181	18	198
TRINITY_DN133311_c1_g1_i1	Mono	(A)11	11	31	41	GCCACAACAGGAAAAATGTCA	57.549	21	GTGGATGTTCCGAGGGTCAG	60.108	20	135	0	134	GCCACAACAGGAAAAATGTCA	57.549	21	TGGATGTTCCGAGGGTCAGA	60.252	20	134	0	133	CCACAACAGGAAAAATGTCATGC	59.258	23	GTGGATGTTCCGAGGGTCAG	60.108	20	134	1	134
TRINITY_DN133332_c0_g1_i1	Di	(AG)22	44	1	44
TRINITY_DN133448_c0_g1_i1	Di	(GA)6	12	46	57	CGGCTGGACCCTGGTACA	61.001	18	ACCACCACCATCAGATGAGC	59.746	20	104	19	122	CGGCTGGACCCTGGTACA	61.001	18	GGCAACCACCACCATCAGAT	60.324	20	108	19	126	CGGCTGGACCCTGGTACA	61.001	18	CACCACCATCAGATGAGCCC	60.465	20	102	19	120
TRINITY_DN133460_c0_g1_i1	Mono	(T)11	11	144	154
TRINITY_DN133461_c0_g2_i1	Mono	(A)10	10	212	221	GACCAAGGTGGACTGATGCA	59.963	20	GCCAAAGCTAAGCATGTCTGC	60.469	21	270	68	337	AGACCAAGGTGGACTGATGC	59.674	20	GCCAAAGCTAAGCATGTCTGC	60.469	21	271	67	337	AATGCCTGCATACTCTCGGC	60.534	20	GCCAAAGCTAAGCATGTCTGC	60.469	21	177	161	337
TRINITY_DN133465_c0_g2_i1	Mono	(T)10	10	132	141	TGTAGTTTTGCTTGGCGTGC	59.97	20	GCATGTTTGGCGCTACACTT	59.759	20	167	24	190	GCGTGCTCAAAGATGTGTGG	60.11	20	GCATGTTTGGCGCTACACTT	59.759	20	153	38	190	GGCGTGCTCAAAGATGTGTG	60.11	20	GCATGTTTGGCGCTACACTT	59.759	20	154	37	190
TRINITY_DN133498_c0_g1_i1	Tri	(GGT)5	15	191	205
TRINITY_DN133501_c0_g2_i1	Tri	(GGC)5	15	159	173	AGCTACGCGTTGCTACCAAT	60.108	20	CAGGTAACAGCCCCCTTCTC	59.747	20	194	19	212	GTGTGGCTGCCTTGCATTAG	59.828	20	CAGGTAACAGCCCCCTTCTC	59.747	20	153	60	212	GCGTTGCTACCAATTGCTCC	60.179	20	CAGGTAACAGCCCCCTTCTC	59.747	20	188	25	212
TRINITY_DN133514_c0_g1_i1	Mono	(G)11	11	51	61	GGTGTTTCGTGAGTTTGCCA	59.264	20	CTCATCTGCGGGGATCATGG	60.321	20	109	26	134	GGTGTTTCGTGAGTTTGCCA	59.264	20	CCTCATCTGCGGGGATCATG	60.321	20	110	26	135	TGGTGTTTCGTGAGTTTGCC	59.264	20	CTCATCTGCGGGGATCATGG	60.321	20	110	25	134
TRINITY_DN133591_c0_g2_i1	Di	(GT)7	14	94	107
TRINITY_DN133604_c0_g1_i1	Mono	(G)11	11	44	54	ACAGATCTGAAATATGTCATCCCA	57.495	24	TTCCTCCTCCTAGTCCAGCC	60.032	20	119	12	130	TCTGAAATATGTCATCCCAAGACT	57.434	24	TTCCTCCTCCTAGTCCAGCC	60.032	20	114	17	130	ACAGATCTGAAATATGTCATCCCA	57.495	24	CCTCCTCCTAGTCCAGCCAT	60.105	20	117	12	128
TRINITY_DN133606_c0_g1_i1	Di	(TG)6	12	327	338	CGGGCAAGAGATGAACTTGG	58.91	20	TAAACCCCACCTCCACTCCA	60.104	20	109	257	365	TGGTAGGTTTGGAGCACGTG	60.25	20	ACCTTTAGTGTCCGCTTAGGC	60.066	21	158	304	461	ACGTACGATCCAAAACCGTCT	59.729	21	TAAACCCCACCTCCACTCCA	60.104	20	130	236	365
TRINITY_DN133613_c0_g1_i2	Di	(GC)6	12	264	275	GGCATAGACCAGATCACCGG	59.966	20	TTGGCATTCACGCATACACC	59.192	20	163	136	298	GGCATAGACCAGATCACCGG	59.966	20	CCTTCTTGGCATTCACGCAT	59.187	20	168	136	303	CGGCATCTAAAACACGCCAG	59.903	20	TTGGCATTCACGCATACACC	59.192	20	108	191	298
TRINITY_DN133638_c0_g1_i1	Mono	(T)10	10	386	395	TCTGGCACAACCACCATCTC	59.963	20	GCAGTGCGCGTTTGTATTGA	60.11	20	274	276	549	CGGCCGTGGTGGATTATTCT	60.179	20	GCAGTGCGCGTTTGTATTGA	60.11	20	233	317	549	TCTGGCACAACCACCATCTC	59.963	20	AGCTACGCATCATCGAGACC	59.688	20	229	276	504
TRINITY_DN133681_c1_g1_i1	Mono	(G)10	10	385	394	ACAGCAAGATCGAGGCAGAC	60.108	20	CCCACTAACCTGTTGTTGAAGC	59.707	22	260	164	423	CAGCAAGATCGAGGCAGACA	60.108	20	CCCACTAACCTGTTGTTGAAGC	59.707	22	259	165	423	ACAGCAAGATCGAGGCAGAC	60.108	20	AACCTGTTGTTGAAGCATGC	57.486	20	254	164	417
TRINITY_DN133685_c0_g1_i1	Mono	(T)10	10	151	160
TRINITY_DN133777_c0_g2_i1	Mono	(T)12	12	263	274	AAGTTAGGGTCGCTATGCCG	59.896	20	GCCCTTTTGATTGATTTTCACAAT	57.194	24	280	23	302	CGTTCTCGGGTGGCCTAAAT	60.108	20	GCCCTTTTGATTGATTTTCACAAT	57.194	24	174	129	302	GGGGCGGCTGAATTTTCTTG	60.109	20	GCCCTTTTGATTGATTTTCACAAT	57.194	24	230	73	302
TRINITY_DN133862_c0_g1_i1	Mono	(A)10	10	258	267	TCCAAGAAAGTTCGGAATTCCA	57.907	22	TGCAGTTTGGCTACTGGAAAC	59.046	21	124	214	337	TCCAAGAAAGTTCGGAATTCCA	57.907	22	GCAGTTTGGCTACTGGAAACT	58.769	21	123	214	336	TCCAAGAAAGTTCGGAATTCCA	57.907	22	TGGAAACTTTGAAATCCGGCTG	59.704	22	110	214	323
TRINITY_DN133884_c0_g1_i1	Tri	(CAG)5	15	9	23
TRINITY_DN1339_c0_g1_i1	Tri	(ACC)5	15	238	252
TRINITY_DN133933_c0_g1_i1	Mono	(T)10	10	72	81	ACGCAAAAATCTCTTTGCGT	57.226	20	AGCTTGCCATAGTCCTGCAG	60.107	20	227	41	267	ACGCAAAAATCTCTTTGCGT	57.226	20	GCCATAGTCCTGCAGAGCAA	60.108	20	222	41	262	ACGCAAAAATCTCTTTGCGT	57.226	20	TTGCCATAGTCCTGCAGAGC	60.108	20	224	41	264
TRINITY_DN133935_c0_g1_i1	Mono	(A)11	11	8	18
TRINITY_DN133963_c0_g1_i1	Mono	(A)10	10	258	267	ACCAGCAGCCCAACTAGATG	59.746	20	GGGAGACTGCCAGAGAGAGA	60.034	20	183	223	405	TCGACGGCAGGCCAATAAAA	60.322	20	GGGAGACTGCCAGAGAGAGA	60.034	20	216	190	405	TTCGACGGCAGGCCAATAAA	60.322	20	GGGAGACTGCCAGAGAGAGA	60.034	20	217	189	405
TRINITY_DN133963_c0_g1_i2	Mono	(A)10	10	180	189	TGAAAGGACACCCATCCACG	59.964	20	GGGAGACTGCCAGAGAGAGA	60.034	20	276	52	327	ACCAGCAGCCCAACTAGATG	59.746	20	GGGAGACTGCCAGAGAGAGA	60.034	20	183	145	327	TCGACGGCAGGCCAATAAAA	60.322	20	GGGAGACTGCCAGAGAGAGA	60.034	20	216	112	327
TRINITY_DN133982_c0_g1_i1	Tri	(TTC)5	15	365	379	GCAGGATCATTTGTCCCCCA	60.033	20	CTGAACCTGATCTCGGCAGA	59.18	20	134	305	438	GCAGGATCATTTGTCCCCCA	60.033	20	TCTGAACCTGATCTCGGCAG	59.18	20	135	305	439	GCAGGATCATTTGTCCCCCA	60.033	20	CTCTGAACCTGATCTCGGCA	59.18	20	136	305	440
TRINITY_DN133982_c0_g2_i1	Tri	(TTC)5	15	276	290	GCAGGATCATTTGTCCCCCA	60.033	20	CTGAACCTGATCTCGGCAGA	59.18	20	134	216	349	GCAGGATCATTTGTCCCCCA	60.033	20	TCTGAACCTGATCTCGGCAG	59.18	20	135	216	350	GCAGGATCATTTGTCCCCCA	60.033	20	CTCTGAACCTGATCTCGGCA	59.18	20	136	216	351
TRINITY_DN133990_c0_g1_i1	Tri	(GGC)5	15	95	109	TGGACTCAAATCCCATGCGG	60.394	20	CTTTGTGCCTGCCCGCTC	61.741	18	135	4	138	TCAAATCCCATGCGGGGTC	60.077	19	CTTTGTGCCTGCCCGCTC	61.741	18	130	9	138	CTCAAATCCCATGCGGGGTC	61.103	20	CTTTGTGCCTGCCCGCTC	61.741	18	131	8	138
TRINITY_DN134070_c0_g1_i1	Tri	(TAT)5	15	274	288	GCGGACGAGGTCGAAGTTAG	60.523	20	ACTTCCCGCCTGAGATTTCC	59.747	20	270	46	315	CGGACGAGGTCGAAGTTAGT	59.199	20	ACTTCCCGCCTGAGATTTCC	59.747	20	269	47	315	GCGGACGAGGTCGAAGTTAG	60.523	20	TTCCCGCCTGAGATTTCCTC	59.458	20	268	46	313
TRINITY_DN134102_c0_g2_i1	Mono	(T)11	11	251	261
TRINITY_DN134207_c0_g1_i1	Mono	(A)10	10	587	596	ACTGTGGTCCAGAAGCAACC	60.179	20	CAGGGAGATGTGTGTAGGCA	59.095	20	232	481	712	CTGTGGTCCAGAAGCAACCA	60.179	20	CAGGGAGATGTGTGTAGGCA	59.095	20	231	482	712	ACTGTGGTCCAGAAGCAACC	60.179	20	AGGGAGATGTGTGTAGGCAC	59.095	20	231	481	711
TRINITY_DN134228_c0_g1_i1	Di	(CT)7	14	22	35	CCTCTCTCCCTCATGAGCT	57.463	19	ATGAATGAACGAGGCCAGCC	60.749	20	265	0	264	CCTCTCTCCCTCATGAGCT	57.463	19	GATCTGGTCAGGCCGGTTC	60.153	19	131	0	130	CCTCTCTCCCTCATGAGCT	57.463	19	CCGACGATGCAAGGAGAGG	60.227	19	178	0	177
TRINITY_DN134231_c0_g2_i2	Di	(CA)16	32	352	383
TRINITY_DN13429_c0_g1_i1	Mono	(T)10	10	143	152	GAAGAAGCGCTCCCTCACTT	60.037	20	AGTCACTGAACACGCATCCA	59.607	20	250	50	299	GAAGAAGCGCTCCCTCACTT	60.037	20	GAACACGCATCCAGCTGTCT	60.672	20	243	50	292	AAGAAGCGCTCCCTCACTTT	59.602	20	AGTCACTGAACACGCATCCA	59.607	20	249	51	299
TRINITY_DN134333_c0_g1_i1	Mono	(T)39	39	1107	1145
TRINITY_DN134349_c0_g1_i1	Mono	(G)11	11	399	409	GCTCCATCGCTACTCCTTCC	59.967	20	TGTCTTTAGAACGGACGGCC	60.038	20	149	299	447	CGCTACTCCTTCCTCTCCCT	60.106	20	TGTCTTTAGAACGGACGGCC	60.038	20	142	306	447	TCGCTACTCCTTCCTCTCCC	60.107	20	TGTCTTTAGAACGGACGGCC	60.038	20	143	305	447
TRINITY_DN134392_c0_g1_i1	Di	(TA)6	12	255	266	TCCCCTGCCTTACTCTCCTC	60.032	20	AGACGGGGGATGAAACTGTG	59.675	20	171	134	304	TCCCCTGCCTTACTCTCCTC	60.032	20	ATGAAACTGTGGAGAGGGGC	59.67	20	162	134	295	ATGGGCCAAAAGAGGGGAAG	59.958	20	AGACGGGGGATGAAACTGTG	59.675	20	269	36	304
TRINITY_DN134437_c0_g1_i1	Di	(AC)7	14	168	181	AAGGGGAAAGAAGGATGCCG	60.034	20	GCGTAGGGAGCTCCTCTCA	60.454	19	158	64	221	GCCGATAAGCGAGAAGGACA	59.898	20	GCGTAGGGAGCTCCTCTCA	60.454	19	142	80	221	TGCCGATAAGCGAGAAGGAC	59.898	20	GCGTAGGGAGCTCCTCTCA	60.454	19	143	79	221
TRINITY_DN134449_c0_g2_i1	Mono	(G)10	10	42	51	GCCGAAAATCACTAGGGGCA	60.394	20	AAAGGTGACCCCCTCCATCT	60.179	20	262	0	261	GCCGAAAATCACTAGGGGCA	60.394	20	AGAAAGGTGACCCCCTCCAT	60.179	20	264	0	263	GCCGAAAATCACTAGGGGCA	60.394	20	CCTGAGCACAAGAAGCACCT	60.251	20	189	0	188
TRINITY_DN134469_c0_g1_i1	Mono	(T)11	11	90	100	TCCATGCATAAACAAAGTGTCGA	58.931	23	ACTAACCTGCTGCACCAAGT	59.526	20	240	34	273	CCATGCATAAACAAAGTGTCGACT	60.083	24	ACTAACCTGCTGCACCAAGT	59.526	20	239	35	273	TCCATGCATAAACAAAGTGTCGAC	60.084	24	ACTAACCTGCTGCACCAAGT	59.526	20	240	34	273
TRINITY_DN134469_c0_g2_i1	Mono	(T)11	11	90	100	TCCATGCATAAACAAAGTGTCGA	58.931	23	CACAGGAGGGGGATTTGACC	60.034	20	262	34	295	CCATGCATAAACAAAGTGTCGACT	60.083	24	CACAGGAGGGGGATTTGACC	60.034	20	261	35	295	TCCATGCATAAACAAAGTGTCGAC	60.084	24	CACAGGAGGGGGATTTGACC	60.034	20	262	34	295
TRINITY_DN134489_c0_g1_i1	Tri	(GAA)5	15	218	232	TAGGAGGAGCACACCCTCTC	60.033	20	AAAGACCCGTTCTTGTCCCG	60.25	20	164	166	329	GTGGGTTAGGAGGAGCACAC	60.036	20	AAAGACCCGTTCTTGTCCCG	60.25	20	170	160	329	AATAACCGATCACTGGCGCT	59.822	20	AAAGACCCGTTCTTGTCCCG	60.25	20	239	91	329
TRINITY_DN134489_c0_g2_i1	Mono	(T)10	10	758	767
TRINITY_DN134489_c0_g2_i1	Tri	(GAA)5	15	218	232	TAGGAGGAGCACACCCTCTC	60.033	20	AAAGACCCGTTCTTGTCCCG	60.25	20	164	166	329	GTGGGTTAGGAGGAGCACAC	60.036	20	AAAGACCCGTTCTTGTCCCG	60.25	20	170	160	329	AATAACCGATCACTGGCGCT	59.822	20	AAAGACCCGTTCTTGTCCCG	60.25	20	239	91	329
TRINITY_DN134524_c0_g1_i1	Tri	(CCT)5	15	42	56	CCGCTCTCACTCACCGTG	60.126	18	CCGGCGCGATAAAGTTGATG	60.042	20	188	17	204	CCGCTCTCACTCACCGTG	60.126	18	CGGTGAGGATGATTTGGCCT	60.107	20	163	17	179	CCGCTCTCACTCACCGTG	60.126	18	GTCCAATCGGGGAAGAAGGG	60.107	20	126	17	142
TRINITY_DN134568_c0_g1_i1	Di	(AT)7	14	294	307
TRINITY_DN134586_c0_g1_i1	Mono	(A)10	10	261	270	TCTTCCCTCCATCCAGGTGT	59.881	20	TGCCATCCATCTTCTAGCAGG	59.581	21	121	215	335	TGTCTTCCCTCCATCCAGGT	59.881	20	TGCCATCCATCTTCTAGCAGG	59.581	21	123	213	335	CAAACGCTCGGAGCATGTTC	60.179	20	TGCCATCCATCTTCTAGCAGG	59.581	21	231	105	335
TRINITY_DN13465_c0_g1_i1	Tri	(CGC)5	15	352	366	TCCTCTCCCGTTCGATCTGT	60.034	20	AACGAAGCCTCCAAGGAGTG	59.965	20	167	229	395	TCCTCTCCCGTTCGATCTGT	60.034	20	CAACGAAGCCTCCAAGGAGT	59.965	20	168	229	396	TCCTCTCCCGTTCGATCTGT	60.034	20	ACCTCAACGAAGCCTCCAAG	59.965	20	172	229	400
TRINITY_DN134653_c0_g1_i1	Di	(TC)9	18	114	131
TRINITY_DN134672_c0_g1_i1	Mono	(T)10	10	145	154	GGAGAAGACGCACCTGTTGA	59.966	20	CGGCAAGGCTCATACAAGGA	60.108	20	207	9	215	CTGGAGAAGACGCACCTGTT	59.966	20	CGGCAAGGCTCATACAAGGA	60.108	20	209	7	215	GGAGAAGACGCACCTGTTGA	59.966	20	AAGGAAAACCATGGGCCCAT	59.881	20	192	9	200
TRINITY_DN134692_c1_g3_i1	Mono	(G)10	10	102	111	GGAGCCATGGGTGTGAAGAT	59.743	20	ATCCTCGTCCTCTCCCGAC	60.153	19	181	25	205	GGAGCCATGGGTGTGAAGAT	59.743	20	CATCCTCGTCCTCTCCCGA	60.153	19	182	25	206	TGGTATGCTACACGCCCAAA	59.675	20	ATCCTCGTCCTCTCCCGAC	60.153	19	203	3	205
TRINITY_DN134692_c1_g4_i1	Mono	(G)10	10	102	111	GGAGCCATGGGTGTGAAGAT	59.743	20	GATCGGGACAAGCCAAGGG	60.452	19	114	25	138	TGGTATGCTACACGCCCAAA	59.675	20	GATCGGGACAAGCCAAGGG	60.452	19	136	3	138	TTGGTATGCTACACGCCCAA	59.675	20	GATCGGGACAAGCCAAGGG	60.452	19	137	2	138
TRINITY_DN13474_c0_g1_i1	Di	(AC)6	12	1	12
TRINITY_DN13474_c0_g2_i1	Di	(AC)6	12	220	231
TRINITY_DN134745_c0_g1_i1	Mono	(T)12	12	492	503
TRINITY_DN134783_c0_g1_i1	Di	(GA)8	16	254	269	GTGCGTTCGGCGAACTATTC	59.975	20	TCCTTCTCTCCCTCTCGCTG	60.395	20	245	50	294	AGGTAGGGGAACAGGCTGAT	59.955	20	TCCTTCTCTCCCTCTCGCTG	60.395	20	145	150	294	AAGGTAGGGGAACAGGCTGA	60.179	20	TCCTTCTCTCCCTCTCGCTG	60.395	20	146	149	294
TRINITY_DN134802_c0_g1_i1	Di	(AG)9	18	166	183
TRINITY_DN134819_c0_g1_i1	Tri	(ATT)5	15	135	149	AGCAAGGAGGTATGCATGAGG	59.858	21	TGCTATGTGGAGTCCCAGGA	59.957	20	226	105	330	AGCAAGGAGGTATGCATGAGG	59.858	21	ATCCCTCCTTGATTTGCCGG	60.107	20	179	105	283	AGCAAGGAGGTATGCATGAGG	59.858	21	GGCACAAAGCTGCTATGTGG	59.828	20	236	105	340
TRINITY_DN134880_c0_g1_i1	Di	(AT)8	16	29	44
TRINITY_DN13495_c0_g1_i1	Tri	(GAA)5	15	584	598
TRINITY_DN135024_c0_g2_i1	Di	(AG)8	16	269	284	GTAGAGAGCAGTAGCAGCCG	59.97	20	TCTCTCAGTCTCTCCCAGCC	60.034	20	229	134	362	GTGAGAGGGAAGGGGGAGAT	60.031	20	TCTCTCAGTCTCTCCCAGCC	60.034	20	181	182	362	TGAGAGGGAAGGGGGAGATG	60.031	20	TCTCTCAGTCTCTCCCAGCC	60.034	20	180	183	362
TRINITY_DN135103_c0_g1_i1	Mono	(A)11	11	29	39
TRINITY_DN135103_c0_g1_i1	Tetra	(CCAT)6	24	166	189
TRINITY_DN135127_c0_g1_i1	Tri	(AGA)5	15	478	492
TRINITY_DN135127_c0_g3_i1	Tri	(AGA)5	15	457	471
TRINITY_DN135133_c0_g1_i1	Hexa	(CTTCTC)5	30	607	636
TRINITY_DN135190_c0_g1_i1	Mono	(A)14	14	220	233	CCTTTCCGCAACAGCTCATG	59.83	20	TCAGTAGTTTGAGCAAATTAAACACCA	59.932	27	177	89	265	TCATGAGGGCGGTCTCAAAG	59.75	20	TCAGTAGTTTGAGCAAATTAAACACCA	59.932	27	162	104	265	CTCATGAGGGCGGTCTCAAA	59.75	20	TCAGTAGTTTGAGCAAATTAAACACCA	59.932	27	163	103	265
TRINITY_DN135197_c0_g1_i1	Di	(GA)8	16	126	141	AGCTGGTCAAAGTTGGGTCA	59.449	20	GGTGAGCTATTTCCACCCCC	60.107	20	260	14	273	AGCTGGTCAAAGTTGGGTCA	59.449	20	TCAAAGCTGATGCAGGGACC	60.323	20	160	14	173	AGCTGGTCAAAGTTGGGTCA	59.449	20	GCTCGTCTCGGTGAGCTATT	59.617	20	269	14	282
TRINITY_DN135287_c0_g1_i1	Mono	(G)11	11	24	34	CCAAAGAGGAGATCAACGTGT	57.954	21	CTCCAGTTGTACGCACATGC	59.556	20	140	0	139	CCAAAGAGGAGATCAACGTGT	57.954	21	TTCCTCCAGTTGTACGCACA	59.246	20	143	0	142	CCAAAGAGGAGATCAACGTGT	57.954	21	CGACGACAATGCCATGGAAA	59.198	20	102	0	101
TRINITY_DN13529_c0_g1_i1	Di	(GA)7	14	3	16
TRINITY_DN135308_c0_g1_i1	Compound	(AAG)6aggataaggag(GAA)5	44	256	299
TRINITY_DN135404_c0_g1_i1	Di	(GT)7	14	4	17
TRINITY_DN135413_c0_g1_i1	Di	(GA)6	12	78	89	GTCAGGAGAGAGAGCTGGGA	60.034	20	CCGATGCAGACGATTTGCAG	59.973	20	241	11	251	GTCAGGAGAGAGAGCTGGGA	60.034	20	GTTTGGCAGGACTAGGCTGT	59.963	20	151	11	161	AGGCGTGAGAGGAGAGAGAG	60.107	20	CCGATGCAGACGATTTGCAG	59.973	20	219	33	251
TRINITY_DN135416_c0_g1_i1	Tetra	(TGCG)5	20	151	170	ACCTGGACACAACATTGGCA	60.106	20	CCACCACTCCCCCGATTATG	59.891	20	161	112	272	TGGCAACCTGGACACAACAT	60.106	20	CCACCACTCCCCCGATTATG	59.891	20	166	107	272	ATGGCAACCTGGACACAACA	60.106	20	CCACCACTCCCCCGATTATG	59.891	20	167	106	272
TRINITY_DN135420_c0_g1_i1	Tri	(ACC)5	15	90	104	GTCTATCGGCCCATCGACAT	59.396	20	TGGTGGAGGCAACAATTGGA	59.813	20	131	0	130	GTCTATCGGCCCATCGACAT	59.396	20	AAGCAGATGGTGAGCCTTGG	60.323	20	193	0	192	TCGGCCCATCGACATTTACT	59.172	20	TGGTGGAGGCAACAATTGGA	59.813	20	126	5	130
TRINITY_DN135427_c1_g1_i1	Mono	(T)10	10	78	87	GGGACTGAGGGAGTATATGCC	59.097	21	GTGTGCACTCCTACCGGATG	60.46	20	121	18	138	GGGACTGAGGGAGTATATGCC	59.097	21	GCACTCCTACCGGATGAACG	60.528	20	117	18	134	GGGACTGAGGGAGTATATGCC	59.097	21	TGCACTCCTACCGGATGAAC	59.465	20	118	18	135
TRINITY_DN135449_c0_g1_i1	Tri	(GTT)6	18	167	184	TTCCTCACGAAGCGCTTCTT	59.966	20	AGCAAGACGTTGAGGCTCTC	60.038	20	152	56	207	TTCCTCACGAAGCGCTTCTT	59.966	20	GAGCAAGACGTTGAGGCTCT	60.038	20	153	56	208	CTTGTGGAGCTTGTCGTTGC	60.041	20	AGCAAGACGTTGAGGCTCTC	60.038	20	201	7	207
TRINITY_DN135528_c0_g1_i1	Di	(TC)7	14	203	216	GCATGCAGTAGGATTTGGCG	59.97	20	TAAGAGCGGGCGTGAAGAAA	59.681	20	216	42	257	GTTGATTGGTGGGCCCTACA	59.961	20	TAAGAGCGGGCGTGAAGAAA	59.681	20	237	21	257	TGTTGATTGGTGGGCCCTAC	59.961	20	TAAGAGCGGGCGTGAAGAAA	59.681	20	238	20	257
TRINITY_DN135550_c0_g2_i1	Tri	(TGA)6	18	139	156	GCTTTTGTGGCGGTGGATTT	59.967	20	CCCCATGGGTTTGAACTCGA	59.962	20	174	115	288	GCTTTTGTGGCGGTGGATTT	59.967	20	TCCCCATGGGTTTGAACTCG	59.962	20	175	115	289	GAGGATACACCATCGGCAGG	59.966	20	CCCCATGGGTTTGAACTCGA	59.962	20	279	10	288
TRINITY_DN135559_c0_g1_i1	Mono	(T)14	14	61	74	GGGTTTGCACGTAGTTGCTC	59.763	20	ACGCCTGACCGTTCTGATTT	59.965	20	162	30	191	GGGTTTGCACGTAGTTGCTC	59.763	20	GACTGGACTAACGCCTGACC	60.109	20	172	30	201	GGGTTTGCACGTAGTTGCTC	59.763	20	GGACTGGACTAACGCCTGAC	60.109	20	173	30	202
TRINITY_DN135559_c0_g2_i1	Mono	(T)14	14	61	74	GGGTTTGCACGTAGTTGCTC	59.763	20	ACGCCTGACCGTTCTGATTT	59.965	20	162	30	191	GGGTTTGCACGTAGTTGCTC	59.763	20	GACTGGACTAACGCCTGACC	60.109	20	172	30	201	GGGTTTGCACGTAGTTGCTC	59.763	20	GGACTGGACTAACGCCTGAC	60.109	20	173	30	202
TRINITY_DN13562_c0_g1_i1	Mono	(A)10	10	102	111	GGCAATTTGCTTCTTTACACCAC	59.259	23	ACATTTTTCACCGCACCGTC	59.69	20	164	0	163	ACACTACGAAAAAGTTGCCATGA	59.12	23	ACATTTTTCACCGCACCGTC	59.69	20	115	49	163	GGCAATTTGCTTCTTTACACCA	58.011	22	ACATTTTTCACCGCACCGTC	59.69	20	164	0	163
TRINITY_DN135633_c0_g1_i1	Di	(GA)6	12	1	12
TRINITY_DN135639_c0_g1_i1	Mono	(G)12	12	1	12
TRINITY_DN135663_c0_g1_i1	Tetra	(TTAA)5	20	30	49
TRINITY_DN135696_c0_g1_i1	Di	(AC)15	30	218	247
TRINITY_DN13570_c0_g1_i1	Tri	(TTC)6	18	122	139	CTCTGGGATTGAGCTGGGTC	59.82	20	TACCGGGGTGCTACAACAAC	59.965	20	248	13	260	CTCTGGGATTGAGCTGGGTC	59.82	20	GTACCGGGGTGCTACAACAA	59.965	20	249	13	261	TCTCTGGGATTGAGCTGGGT	60.253	20	TACCGGGGTGCTACAACAAC	59.965	20	249	12	260
TRINITY_DN13570_c0_g1_i1	Tri	(ACA)16	48	412	459
TRINITY_DN135779_c0_g3_i1	Mono	(T)10	10	102	111	TCCAAACTTTCCTACTACCCAAA	57.35	23	CAATGGAGCTGCGCATCTTC	59.971	20	219	39	257	TCCAAACTTTCCTACTACCCAAA	57.35	23	GGAGTGGAAGGTGACATGGG	60.035	20	252	39	290	TCCAAACTTTCCTACTACCCAAA	57.35	23	TGGAAGGTGACATGGGTTCG	59.964	20	248	39	286
TRINITY_DN135810_c0_g1_i1	Mono	(C)10	10	249	258	GCGATCAGAAAATAGCCGCG	60.111	20	AAAACACGCCGAACCGACTA	60.249	20	250	59	308	CGCGATCAGAAAATAGCCGC	60.111	20	AAAACACGCCGAACCGACTA	60.249	20	251	58	308	TCTGCACGGAAATCGAGACG	60.456	20	AAAACACGCCGAACCGACTA	60.249	20	170	139	308
TRINITY_DN135810_c0_g1_i2	Mono	(C)10	10	117	126	CGGCAGCGAACCTCGAAAG	61.731	19	AAAACACGCCGAACCGACTA	60.249	20	150	27	176	CGGCAGCGAACCTCGAAA	60.737	18	AAAACACGCCGAACCGACTA	60.249	20	150	27	176	GGCTGGGCTCCTCCTCTC	61.161	18	AAAACACGCCGAACCGACTA	60.249	20	100	77	176
TRINITY_DN135822_c0_g1_i1	Di	(AC)8	16	118	133	GTAAACTAGTTGCGGGGCCT	60.036	20	TGGTTCTACATTGGAGCCTAGC	59.829	22	240	78	317	CTAGTTGCGGGGCCTATCAC	60.25	20	TGGTTCTACATTGGAGCCTAGC	59.829	22	235	83	317	GTAAACTAGTTGCGGGGCCT	60.036	20	GGTTCTACATTGGAGCCTAGCT	59.564	22	239	78	316
TRINITY_DN135834_c1_g1_i1	Di	(GA)6	12	207	218
TRINITY_DN135838_c0_g1_i1	Mono	(G)11	11	1	11
TRINITY_DN135861_c0_g1_i1	Mono	(A)12	12	329	340	TGAATCACGCAGCTCTCCTG	60.108	20	TCTGGCAACCCGTCGAAAAT	60.251	20	110	298	407	TGAATCACGCAGCTCTCCTG	60.108	20	ATCTGGCAACCCGTCGAAAA	60.251	20	111	298	408	TGAATCACGCAGCTCTCCTG	60.108	20	AATCTGGCAACCCGTCGAAA	60.251	20	112	298	409
TRINITY_DN135910_c0_g1_i1	Di	(GA)11	22	311	332
TRINITY_DN135910_c0_g2_i1	Di	(GA)11	22	226	247
TRINITY_DN135940_c0_g1_i1	Mono	(A)11	11	62	72	TGGTGTTCGTTGTACTGCCA	59.822	20	TCCCACCATGTCATTTCCGG	60.035	20	197	8	204	TGGTGTTCGTTGTACTGCCA	59.822	20	CGCAAATAACGGTGCCCAAA	60.039	20	222	8	229	TGGTGTTCGTTGTACTGCCA	59.822	20	GAGTACCCCGAAACAGGACG	60.109	20	240	8	247
TRINITY_DN135944_c0_g1_i1	Mono	(A)11	11	247	257	CAAGCGAACGATGATGTGCA	59.557	20	TTCTTGATGCGGTGCAAACA	58.972	20	106	197	302	CAAGCGAACGATGATGTGCA	59.557	20	TGTTTCTTGATGCGGTGCAA	58.972	20	109	197	305	CAAGCGAACGATGATGTGCA	59.557	20	TTGTTTCTTGATGCGGTGCA	58.972	20	110	197	306
TRINITY_DN135971_c0_g1_i1	Mono	(A)10	10	31	40	ATGAAATGATACGCTGCTAAGC	57.261	22	CTGACCACACCACACTCCAA	59.82	20	170	0	169	ATGAAATGATACGCTGCTAAGC	57.261	22	GTCTGACCACACCACACTCC	60.25	20	172	0	171	ATGAAATGATACGCTGCTAAGC	57.261	22	TCTGACCACACCACACTCCA	60.689	20	171	0	170
TRINITY_DN135982_c0_g2_i1	Tri	(GAG)6	18	236	253
TRINITY_DN136039_c0_g1_i2	Mono	(T)10	10	281	290
TRINITY_DN136042_c0_g1_i1	Mono	(G)19	19	294	312
TRINITY_DN13606_c0_g1_i1	Tri	(CCG)5	15	153	167	GCCGACTTCCTCGAGCTC	59.897	18	GAGCGGCGAAGAGTAGGAG	59.643	19	132	58	189	CCGACTTCCTCGAGCTCGA	61.107	19	GAGCGGCGAAGAGTAGGAG	59.643	19	131	59	189	CCGACTTCCTCGAGCTCG	59.594	18	GAGCGGCGAAGAGTAGGAG	59.643	19	131	59	189
TRINITY_DN136060_c0_g1_i1	Di	(GT)9	18	1	18
TRINITY_DN136082_c0_g1_i1	Mono	(T)10	10	276	285	GCGTTGAGGTGATGAAAGGC	59.831	20	GTCGACCTGACGGTATGGG	59.564	19	204	106	309	AACTTGGCAAGGGAGCACAT	60.179	20	GTCGACCTGACGGTATGGG	59.564	19	255	55	309	GCTGGAGGTTGAGATGGGAG	59.82	20	GTCGACCTGACGGTATGGG	59.564	19	102	208	309
TRINITY_DN136082_c1_g1_i1	Mono	(A)10	10	42	51	GTTAAGTCAACCCGGCGGTA	60.037	20	ACGACAAACTTGGCAAGGGA	60.107	20	247	3	249	GTTAAGTCAACCCGGCGGTA	60.037	20	CGCTGGAAGTTGAGATGGGA	59.75	20	101	3	103	GTTAAGTCAACCCGGCGGTA	60.037	20	GACGACAAACTTGGCAAGGG	59.689	20	248	3	250
TRINITY_DN136105_c0_g1_i1	Mono	(T)10	10	126	135	GGTTTCGGCTGATACGAGCT	60.179	20	GTGACCGTCCCCATCAAGAA	59.676	20	186	97	282	GGTTTCGGCTGATACGAGCT	60.179	20	AAGTGACCGTCCCCATCAAG	59.675	20	188	97	284	ATACGAATGTCGAGTGGCGG	60.249	20	GTGACCGTCCCCATCAAGAA	59.676	20	205	78	282
TRINITY_DN136132_c0_g1_i1	Tri	(CTG)6	18	217	234	CTGGAAGCCTGCCCTTCTTC	60.679	20	ATCGGCCCGCTCGACATC	62.286	18	272	16	287	TTGATCGGCTTCAGGATGCG	60.811	20	ATCGGCCCGCTCGACATC	62.286	18	110	178	287	GCTCCTTGATCGGCTTCAGG	60.813	20	ATCGGCCCGCTCGACATC	62.286	18	115	173	287
TRINITY_DN136149_c1_g1_i1	Tri	(CCT)5	15	248	262	CACCATCTCGGGGTTTGTGA	59.964	20	GAGGTAGCTATGGTGGTCGC	59.968	20	245	109	353	CACCATCTCGGGGTTTGTGA	59.964	20	CGCCTACTGAGCCCAAATCA	60.108	20	270	109	378	CACCATCTCGGGGTTTGTGA	59.964	20	CGACCCAAGCTCCTCTTCAG	60.108	20	208	109	316
TRINITY_DN136228_c0_g1_i1	Compound	(ACG)7gtggtgcgtaccggaagccgaagccgtcccacggcgacgacgaccggcccagctacggccgcaagaagaat(GAC)5gatgagaggcggtcgcggtacaagaagcg(CGA)5tgatgagaggaagccacggcacaagaagtgcgacgat(GAC)5	203	33	235	TTACGGGCACGGGAGGAA	60.604	18	TCGTCATCGTCGTCGTCATC	59.974	20	276	9	284	TTACGGGCACGGGAGGAA	60.604	18	TCGTCGTCGTCATCACGTTT	60.041	20	270	9	278	TTACGGGCACGGGAGGAAG	61.652	19	TCGTCATCGTCGTCGTCATC	59.974	20	276	9	284
TRINITY_DN136228_c0_g2_i1	Tri	(ACG)7	21	33	53	TTACGGGCACGGGAGGAA	60.604	18	ATCTCACGCAGCATTCCGAA	60.108	20	194	9	202	TTACGGGCACGGGAGGAAG	61.652	19	ATCTCACGCAGCATTCCGAA	60.108	20	194	9	202	TTACGGGCACGGGAGGAA	60.604	18	GCGTAAACAAGGTTCCGTGG	59.764	20	174	9	182
TRINITY_DN136259_c0_g1_i1	Tri	(TCC)5	15	132	146	GCCAGAAGGTCCATCACGAT	59.821	20	CCGGTGGAGGAGGAGGATG	61.137	19	152	53	204	TTAGTCGTCATCGCTAGCCG	59.693	20	CCGGTGGAGGAGGAGGATG	61.137	19	171	34	204	GCCAGAAGGTCCATCACGAT	59.821	20	CCGGTGGAGGAGGAGGAT	59.716	18	152	53	204
TRINITY_DN136276_c0_g1_i1	Tri	(AAG)5	15	42	56	CTTCCTGGTGGCTCAAGGAG	60.036	20	CCCGAGGTCTTGTGCTTCTT	59.965	20	157	12	168	CTTCCTGGTGGCTCAAGGAG	60.036	20	CTTGGCGAATGGATCTCCGA	59.895	20	134	12	145	CTTCCTGGTGGCTCAAGGAG	60.036	20	TCTTGGCGAATGGATCTCCG	59.895	20	135	12	146
TRINITY_DN136280_c0_g1_i1	Tri	(CTG)5	15	273	287	CAGAGCCACCATTCTCAGCA	60.036	20	CCTCCTCTGCCTCCTCTTCT	60.032	20	279	138	416	CAGAGCCACCATTCTCAGCA	60.036	20	TCCTCCTCTGCCTCCTCTTC	60.033	20	280	138	417	TCTCTGATGGACTACCCGCA	60.034	20	CAGTAGCTGGGGCAACAGAA	59.963	20	264	59	322
TRINITY_DN136284_c0_g1_i1	Mono	(T)10	10	153	162	GTTTGTTGACGATGACGGGC	60.11	20	CAAAAGGCCTGTGTGCATCC	60.038	20	159	103	261	CGCAAAGATTCGTGCAGTGT	59.764	20	CAAAAGGCCTGTGTGCATCC	60.038	20	191	71	261	ACGCAAAGATTCGTGCAGTG	59.764	20	CAAAAGGCCTGTGTGCATCC	60.038	20	192	70	261
TRINITY_DN136301_c0_g1_i1	Tri	(CTC)7	21	10	30
TRINITY_DN136302_c0_g1_i1	Tetra	(TATT)5	20	371	390	CACACGTTGACACAGCAACC	60.248	20	GCTAGAGAGTGACAACAGTCA	57.075	21	103	323	425	ACACGTTGACACAGCAACCT	60.392	20	GCTAGAGAGTGACAACAGTCA	57.075	21	102	324	425	ACACACGTTGACACAGCAAC	59.554	20	GCTAGAGAGTGACAACAGTCA	57.075	21	104	322	425
TRINITY_DN136310_c0_g1_i1	Mono	(G)10	10	173	182	AGAAAAGTGGTTGGGTGGCA	60.033	20	TGGAGCTTTCTGTCGACCAC	59.966	20	153	79	231	AGAAAAGTGGTTGGGTGGCA	60.033	20	AGCTTTCTGTCGACCACCTG	59.966	20	150	79	228	AGAAAAGTGGTTGGGTGGCA	60.033	20	ATGACCGTCATGGCATGGAG	60.179	20	168	79	246
TRINITY_DN136344_c0_g1_i1	Mono	(T)11	11	203	213	GGTTCGTCTCTGCGTCTGAA	60.039	20	CAACACTCACGGCCCAAATG	60.039	20	111	163	273	CATGCGGCAATCTTCGATCG	60.111	20	CAACACTCACGGCCCAAATG	60.039	20	240	34	273	GAATGATCGATGCGGCGAAG	59.837	20	CAACACTCACGGCCCAAATG	60.039	20	146	128	273
TRINITY_DN136344_c0_g2_i1	Mono	(T)11	11	176	186	GGTTCGTCTCTGCGTCTGAA	60.039	20	CAACACTCACGGCCCAAATG	60.039	20	111	136	246	TAGAACAATCGATGCGGCGA	59.898	20	CAACACTCACGGCCCAAATG	60.039	20	147	100	246	CATGCGGCAATCTTCGATCG	60.111	20	CAACACTCACGGCCCAAATG	60.039	20	213	34	246
TRINITY_DN136345_c0_g1_i1	Mono	(C)11	11	167	177	GGGTCGCATTTTCATGACGG	59.901	20	GCACGTACATCATCCATTGGAG	59.454	22	118	104	221	GGGTCGCATTTTCATGACGG	59.901	20	GCACGTACATCATCCATTGGA	58.439	21	118	104	221	GGATATGAGTGGTGCCGGTC	60.25	20	GCACGTACATCATCCATTGGAG	59.454	22	175	47	221
TRINITY_DN136367_c0_g1_i1	Tri	(GCA)5	15	349	363
TRINITY_DN136367_c1_g1_i1	Tri	(GCA)6	18	69	86	GAACACTCGCTACAGCCTCA	59.756	20	CTCCAGTGCACCAGATCGAG	60.179	20	194	14	207	CACCAGGAACACTCGCTACA	59.683	20	CTCCAGTGCACCAGATCGAG	60.179	20	200	8	207	CATCAGCGACTCTGGATCCG	60.319	20	CTCCAGTGCACCAGATCGAG	60.179	20	176	32	207
TRINITY_DN136410_c0_g1_i1	Tetra	(CAAT)5	20	62	81	ACCGGTCAACAAACAGTAGTCA	59.831	22	TCAAATCTGATGTGGAAGGTAGGA	59.217	24	166	23	188	ACCGGTCAACAAACAGTAGTCA	59.831	22	CAAATCTGATGTGGAAGGTAGGA	57.897	23	165	23	187	ACCGGTCAACAAACAGTAGTCA	59.831	22	TCAAATCTGATGTGGAAGGTAGG	57.897	23	166	23	188
TRINITY_DN136426_c0_g1_i1	Tri	(AGA)7	21	196	216	ATCAGGCAGCAGCGTACTAC	59.897	20	CGGTGCTTGTTCTCCTCTCT	59.394	20	150	91	240	GCAGCGTACTACTCCAGCTC	60.249	20	CGGTGCTTGTTCTCCTCTCT	59.394	20	142	99	240	GCCAATTTCGATCAGGCAGC	60.249	20	CGGTGCTTGTTCTCCTCTCT	59.394	20	160	81	240
TRINITY_DN136435_c0_g1_i1	Tri	(GGC)5	15	14	28
TRINITY_DN136470_c1_g1_i1	Mono	(T)10	10	113	122	AGGCCTAGAACCAAACAGCC	59.962	20	GTTTGGGGTGAGTTTGTGCC	59.896	20	193	18	210	AGGCCTAGAACCAAACAGCC	59.962	20	CCCTGTTGTTTGGGGTGAGT	60.106	20	200	18	217	GACAAGTGTGGCAACGGAAG	59.692	20	GTTTGGGGTGAGTTTGTGCC	59.896	20	211	0	210
TRINITY_DN136479_c0_g2_i1	Mono	(T)10	10	153	162	TTCGAGGAGCACGAGGACTA	60.036	20	ACTCCCAGAAAGAGCCATGC	60.035	20	256	34	289	TTCGAGGAGCACGAGGACTA	60.036	20	CCAAGCCATTGAACTGCACC	60.038	20	237	34	270	TTCGAGGAGCACGAGGACTA	60.036	20	AGCAGAGTGTCACTTGTGGG	59.893	20	277	34	310
TRINITY_DN136482_c0_g1_i1	Di	(TG)7	14	101	114	GGCAGCTCTAGGAGTTTGCA	60.036	20	CCTCGTTCTTCTCTCCTGGC	59.825	20	142	48	189	GGCAGCTCTAGGAGTTTGCA	60.036	20	GCCCTCGTTCTTCTCTCCTG	59.825	20	144	48	191	TGGCAGCTCTAGGAGTTTGC	60.036	20	CCTCGTTCTTCTCTCCTGGC	59.825	20	143	47	189
TRINITY_DN136527_c0_g1_i1	Di	(GA)8	16	53	68	GTTCAACACCCTCGCCGG	61.048	18	ACCCCTCTCTCTCACACACA	59.811	20	169	30	198	CCGTTCAACACCCTCGCC	61.048	18	ACCCCTCTCTCTCACACACA	59.811	20	171	28	198	CCCGTTCAACACCCTCGC	61.048	18	ACCCCTCTCTCTCACACACA	59.811	20	172	27	198
TRINITY_DN136532_c1_g1_i1	Tri	(CGG)5	15	184	198	CCGGCGAAGGTGCTGATAAA	60.743	20	AAACAGTGACACCACCACGT	60.036	20	236	155	390	CCGGCGAAGGTGCTGATAAA	60.743	20	CAGTGACACCACCACGTACA	59.897	20	233	155	387	CCGGCGAAGGTGCTGATAAA	60.743	20	ACAGTGACACCACCACGTAC	59.896	20	234	155	388
TRINITY_DN136543_c0_g1_i1	Mono	(C)11	11	458	468	GTAGATGCCTCCTGCCTGTG	60.179	20	AGACGCATGGCTTTCTCCTC	60.108	20	192	356	547	GTAGATGCCTCCTGCCTGTG	60.179	20	CAGACGCATGGCTTTCTCCT	60.392	20	193	356	548	GTAGATGCCTCCTGCCTGTG	60.179	20	CGCATGGCTTTCTCCTCGAT	60.532	20	189	356	544
TRINITY_DN136572_c1_g1_i1	Di	(GC)6	12	356	367	GTCGATGTGGTGTTGTGTGC	60.041	20	CTTGCGTAGTCGGGAGAGTC	59.901	20	232	259	490	GTCGATGTGGTGTTGTGTGC	60.041	20	AATCCTCACCTCACCCACCT	60.179	20	253	259	511	TTGTCGGTCACTCGTCGATC	59.833	20	CTTGCGTAGTCGGGAGAGTC	59.901	20	279	212	490
TRINITY_DN136662_c0_g1_i1	Di	(GA)8	16	361	376	CTCCCTTTCGTCCTCACACC	60.037	20	TCTCCCTCTCTCTCCCTCTCT	59.989	21	132	270	401	CTCCCTTTCGTCCTCACACC	60.037	20	TCTCTCCCTCTCTCTCCCTCT	59.989	21	134	270	403	CTCCCTTTCGTCCTCACACC	60.037	20	TCTCTCTCCCTCTCTCTCCCT	59.989	21	136	270	405
TRINITY_DN136676_c0_g1_i1	Tri	(GTT)6	18	335	352	GTGACTCTGTTGGGTCTCGG	60.038	20	AACAGTAGCAGCAGCAGCAA	60.536	20	139	246	384	GGTGACTCTGTTGGGTCTCG	60.038	20	AACAGTAGCAGCAGCAGCAA	60.536	20	140	245	384	GCATCCTCCCTTCTGGTGAC	60.107	20	AACAGTAGCAGCAGCAGCAA	60.536	20	154	231	384
TRINITY_DN136699_c0_g1_i1	Di	(GA)6	12	188	199
TRINITY_DN136699_c0_g2_i1	Di	(GA)6	12	454	465
TRINITY_DN136739_c0_g1_i1	Tri	(GGA)5	15	4	18
TRINITY_DN136774_c0_g1_i2	Tri	(TCT)7	21	48	68	ATCGCAATCTTTCCCCTCCC	59.816	20	CTGGATCAGGTAGCAGCTGG	59.894	20	222	25	246	ATCGCAATCTTTCCCCTCCC	59.816	20	GCTGGATCAGGTAGCAGCTG	60.532	20	223	25	247	ATCGCAATCTTTCCCCTCCC	59.816	20	AGCTGGATCAGGTAGCAGCT	60.69	20	224	25	248
TRINITY_DN13679_c0_g1_i1	Mono	(T)10	10	161	170	TGGACAAATTCGAGCGACCA	59.966	20	GATGCAGAGGCCGGGGAAG	62.764	19	172	36	207	TGGACAAATTCGAGCGACCA	59.966	20	GATGCAGAGGCCGGGGAA	61.797	18	172	36	207	TGGACAAATTCGAGCGACCA	59.966	20	ATGCAGAGGCCGGGGAAG	61.802	18	171	36	206
TRINITY_DN136809_c0_g1_i1	Mono	(A)10	10	617	626	GAGAGGCCGACTTGATCCTG	59.896	20	AGTGCCTTCCTCCCATCTCT	59.956	20	234	458	691	CGACCCGATCAGGTAAAGGG	59.896	20	AGTGCCTTCCTCCCATCTCT	59.956	20	136	556	691	CCGACCCGATCAGGTAAAGG	59.896	20	AGTGCCTTCCTCCCATCTCT	59.956	20	137	555	691
TRINITY_DN136834_c0_g1_i1	Di	(AC)7	14	194	207	CAGGCGACCCACCAGATAAA	59.748	20	TGATTGAACTCTGTTATAATTCCTCGA	58.525	27	129	110	238	CAGGCGACCCACCAGATAAA	59.748	20	GTGATTGAACTCTGTTATAATTCCTCG	58.456	27	130	110	239	CAGGCGACCCACCAGATAAA	59.748	20	TGATTGAACTCTGTTATAATTCCTCG	57.351	26	129	110	238
TRINITY_DN136844_c0_g1_i1	Mono	(G)11	11	196	206	GATGGAGGAGCGATCTAGCG	59.83	20	GACAAAAGGAAGCACCCCCT	60.179	20	151	96	246	GATGGAGGAGCGATCTAGCG	59.83	20	AGGACAAAAGGAAGCACCCC	60.179	20	153	96	248	CGATGGAGGAGCGATCTAGC	59.83	20	GACAAAAGGAAGCACCCCCT	60.179	20	152	95	246
TRINITY_DN136854_c0_g1_i1	Mono	(T)10	10	235	244	TTCAAAGCGGAAAAGCACGG	59.97	20	GCGTCCCTATGGTGCTTGTA	59.823	20	251	76	326	TTCAAAGCGGAAAAGCACGG	59.97	20	TTGTAGCGTCCCTATGGTGC	59.823	20	256	76	331	GAAGGGGGTTAGTCGTGGTG	60.037	20	GCGTCCCTATGGTGCTTGTA	59.823	20	231	96	326
TRINITY_DN136874_c0_g1_i1	Tetra	(CGTC)5	20	235	254
TRINITY_DN136874_c0_g2_i1	Tetra	(CGTC)5	20	229	248
TRINITY_DN136886_c0_g1_i1	Mono	(A)16	16	1	16
TRINITY_DN136887_c0_g1_i1	Di	(AG)8	16	49	64	ACTAAAGCCAAAACAGTAGCAGA	58.285	23	GGCAAAGGAGGAAGACGACA	59.965	20	147	0	146	ACTAAAGCCAAAACAGTAGCAGA	58.285	23	TGGCAAAGGAGGAAGACGAC	59.965	20	148	0	147	ACTAAAGCCAAAACAGTAGCAGA	58.285	23	CTGGCAAAGGAGGAAGACGA	59.678	20	149	0	148
TRINITY_DN136888_c0_g1_i1	Tri	(GAG)5	15	34	48	CGAGGAGTAGTATAGCACGGG	59.195	21	CGCGTGGACTTTTGAAGCAA	59.971	20	148	5	152	CGAGGAGTAGTATAGCACGGG	59.195	21	TTCCCGGACAATAACTGCCC	60.035	20	106	5	110	CGAGGAGTAGTATAGCACGGG	59.195	21	CATGCGCGTGGACTTTTGAA	60.041	20	152	5	156
TRINITY_DN136902_c0_g1_i1	Tri	(CGC)5	15	39	53	ACCCTGCACACCAGCATC	59.965	18	GAAAATTGCGACGATGGCGA	59.904	20	105	10	114	ACCCTGCACACCAGCATC	59.965	18	AAAATTGCGACGATGGCGAC	60.179	20	104	10	113	ACCCTGCACACCAGCATC	59.965	18	AGGGCCTTCAGCTTGACAAA	59.814	20	161	10	170
TRINITY_DN136912_c0_g1_i1	Mono	(C)13	13	1	13
TRINITY_DN136977_c0_g1_i1	Mono	(T)10	10	200	209
TRINITY_DN137044_c0_g1_i1	Tri	(CTC)5	15	256	270
TRINITY_DN137120_c0_g1_i1	Di	(GA)6	12	85	96	GGTTTATAAACTAAGTCAAAACAGAGC	57.391	27	GGCCGCACAGTAGTGGAC	60.434	18	106	31	136	GGTTTATAAACTAAGTCAAAACAGAGC	57.391	27	CAGTGGGCCGCACAGTAG	60.435	18	111	31	141	GGTTTATAAACTAAGTCAAAACAGAGC	57.391	27	GCCGCACAGTAGTGGACT	59.343	18	105	31	135
TRINITY_DN137145_c0_g1_i1	Mono	(A)10	10	206	215	GCGTGTCTCGTCTCCGTTAA	60.11	20	CTGCCCTTTATTGTGTCGCG	59.903	20	214	56	269	GCGTGTCTCGTCTCCGTTAA	60.11	20	GCGCCTATCACTGCCCTTTA	60.179	20	224	56	279	GACCGAGGTTTCCGTAACGA	59.759	20	CTGCCCTTTATTGTGTCGCG	59.903	20	106	164	269
TRINITY_DN137154_c0_g1_i1	Di	(AG)9	18	742	759
TRINITY_DN137193_c0_g1_i1	Mono	(G)12	12	199	210
TRINITY_DN137201_c0_g1_i1	Di	(CT)7	14	48	61	GGTCAAAACCAAGGGGCAAC	59.894	20	CCGCCATCGATGAAACCCTA	59.894	20	236	9	244	GGTCAAAACCAAGGGGCAAC	59.894	20	GAGGGAGAGATGGAGGGGAG	60.179	20	165	9	173	CAAAACCAAGGGGCAACGAC	60.249	20	CCGCCATCGATGAAACCCTA	59.894	20	233	12	244
TRINITY_DN137204_c0_g1_i1	Tri	(GTG)6	18	57	74	GATCCAACAAGGGAGGGTGG	60.034	20	CCCTCCCACACCCCTATGTA	60.031	20	194	3	196	GATCCAACAAGGGAGGGTGG	60.034	20	AGCACCCATAAGCCTATCGC	59.965	20	155	3	157	CAAGGGAGGGTGGAGAGGTA	59.957	20	CCCTCCCACACCCCTATGTA	60.031	20	187	10	196
TRINITY_DN137232_c0_g1_i1	Tri	(GAA)5	15	19	33
TRINITY_DN137254_c0_g1_i1	Tetra	(TGCG)5	20	158	177	TTGTTGATCAGCGTCCGACA	59.967	20	CATTCTCCAGCCCGTCCATT	60.107	20	158	103	260	AGCAAGGTTGTTTGGCTCCT	60.106	20	CATTCTCCAGCCCGTCCATT	60.107	20	183	78	260	TTGTTGATCAGCGTCCGACA	59.967	20	ATTCTCCAGCCCGTCCATTC	59.819	20	157	103	259
TRINITY_DN137261_c0_g1_i1	Tri	(AAT)5	15	1	15
TRINITY_DN137265_c0_g1_i1	Tri	(CGA)6	18	134	151	CCGTCTCCGAGTTTGAACGA	60.04	20	GGCGCTCCATGGATCGATTA	60.037	20	158	72	229	TCCGTCTCCGAGTTTGAACG	60.04	20	GGCGCTCCATGGATCGATTA	60.037	20	159	71	229	CCGTCTCCGAGTTTGAACGA	60.04	20	ACCACCTTCACCTTGAGCAG	59.891	20	186	72	257
TRINITY_DN137297_c0_g2_i1	Tri	(CCA)6	18	157	174	ATCCAGCGAGTTCTTCCGTG	60.109	20	TTCCTCCAACGCCATGGTAC	60.036	20	256	69	324	GATCCAGCGAGTTCTTCCGT	59.826	20	TTCCTCCAACGCCATGGTAC	60.036	20	257	68	324	ATTTACCTTCTCCCCGTGCC	59.745	20	TTCCTCCAACGCCATGGTAC	60.036	20	213	112	324
TRINITY_DN1373_c0_g1_i1	Mono	(G)12	12	427	438
TRINITY_DN137391_c0_g1_i1	Mono	(G)19	19	1	19
TRINITY_DN137517_c0_g2_i1	Mono	(C)18	18	280	297	AGGGAGATCGCCAACAACTG	60.036	20	GTGTTTAGGGAAGGGAGGGG	59.376	20	159	175	333	AGGGAGATCGCCAACAACTG	60.036	20	GGTGTTTAGGGAAGGGAGGG	59.376	20	160	175	334	CAGGGAGATCGCCAACAACT	60.036	20	GTGTTTAGGGAAGGGAGGGG	59.376	20	160	174	333
TRINITY_DN137528_c0_g1_i1	Mono	(T)10	10	457	466	TGTCAACCTCCCCATGTTGG	59.888	20	TGGAATAACCTTTCCTGGCACT	59.621	22	225	269	493	TGTCAACCTCCCCATGTTGG	59.888	20	ACTGGAATAACCTTTCCTGGCA	59.621	22	227	269	495	GACTTGTGTACATGCCGTGC	59.834	20	TGGAATAACCTTTCCTGGCACT	59.621	22	118	376	493
TRINITY_DN137558_c0_g1_i1	Di	(GA)6	12	165	176
TRINITY_DN137573_c0_g2_i1	Tri	(CGG)5	15	174	188
TRINITY_DN137597_c0_g1_i1	Mono	(G)10	10	7	16
TRINITY_DN137608_c0_g1_i1	Mono	(A)11	11	18	28
TRINITY_DN137617_c0_g1_i1	Mono	(T)11	11	119	129	GGCCACTGCAAGGGATACTT	60.034	20	TTTAGCCCTGGGAAACGACC	59.963	20	134	43	176	GGCCACTGCAAGGGATACTT	60.034	20	CCTGGGAAACGACCATGCTA	59.748	20	128	43	170	GTCTATGTTGGGCCACTGCA	60.322	20	TTTAGCCCTGGGAAACGACC	59.963	20	144	33	176
TRINITY_DN137699_c0_g1_i1	Mono	(A)10	10	105	114	GATGTCGAAAAGCAGCCCAC	59.831	20	TCAGGGAGGATGCAGATGGA	60.031	20	111	69	179	GCGATGAGGTGTTCCTGGAT	59.821	20	TCAGGGAGGATGCAGATGGA	60.031	20	128	52	179	GCGATGAGGTGTTCCTGGAT	59.821	20	AGATGGAAGGTGAGCAACGG	60.036	20	115	52	166
TRINITY_DN137724_c0_g1_i1	Compound	(TC)7cgccacaggtgccccattcagcgcctccatgctgaga(TC)7	65	76	140	CCTGTAGCTCGACGGAATCC	59.969	20	GCGAGTGGGGAACGAAACTA	60.038	20	170	23	192	CCTGTAGCTCGACGGAATCC	59.969	20	CTCGGACCGATACCTCTCCT	59.891	20	216	23	238	CCTGTAGCTCGACGGAATCC	59.969	20	ACCTCGGACCGATACCTCTC	60.179	20	218	23	240
TRINITY_DN137774_c0_g1_i1	Mono	(T)10	10	52	61	ACCTCCGAGTACTCCAGATCT	59.152	21	CAGAGGCAAAACTTAGGCGC	59.831	20	197	15	211	TGTACCTCCGAGTACTCCAGA	59.089	21	CAGAGGCAAAACTTAGGCGC	59.831	20	200	12	211	ACCTCCGAGTACTCCAGATCT	59.152	21	AGAGGCAAAACTTAGGCGCA	60.251	20	196	15	210
TRINITY_DN137856_c0_g1_i1	Tri	(TGG)5	15	48	62	GAAGGTAGGAGGGGTGTTGC	60.035	20	TATGTCCCTGTGTTCGCTCG	59.827	20	158	19	176	GAAGGTAGGAGGGGTGTTGC	60.035	20	ATGAGCTCCCCGTCAAATCG	60.179	20	277	19	295	GAAGGTAGGAGGGGTGTTGC	60.035	20	CTCATGAGCTCCCCGTCAAA	59.75	20	280	19	298
TRINITY_DN137858_c0_g2_i1	Di	(CT)6	12	57	68	ATGGCGTAGTGGGAGTGGG	61.367	19	CGCGTGTCCAATTTCTTCCC	59.832	20	147	0	146	ATGGCGTAGTGGGAGTGGG	61.367	19	CCGCGTGTCCAATTTCTTCC	59.832	20	148	0	147	AGCTGGTCTGGACTGGGG	60.609	18	CGCGTGTCCAATTTCTTCCC	59.832	20	115	32	146
TRINITY_DN137860_c0_g1_i1	Di	(GA)7	14	235	248	GCTCGTCGATGAGGAAGAGG	59.97	20	ACGACCTCTCACTCTCTCCC	60.035	20	174	118	291	GGCTCGTCGATGAGGAAGAG	59.97	20	ACGACCTCTCACTCTCTCCC	60.035	20	175	117	291	AAGGGGGAAGATCAGGAGCT	59.955	20	ACGACCTCTCACTCTCTCCC	60.035	20	248	44	291
TRINITY_DN137860_c0_g2_i2	Di	(GA)7	14	336	349	GCTCGTCGATGAGGAAGAGG	59.97	20	ACGACCTCTCACTCTCTCCC	60.035	20	174	219	392	GGCTCGTCGATGAGGAAGAG	59.97	20	ACGACCTCTCACTCTCTCCC	60.035	20	175	218	392	CTACAGGGCGTCCAGTGATG	60.179	20	ACGACCTCTCACTCTCTCCC	60.035	20	198	195	392
TRINITY_DN137876_c0_g1_i1	Tri	(CGG)6	18	206	223	GTTGCGAACACGAACGAACA	59.975	20	TCCTTGGCGAGGTGGTAGTA	59.96	20	214	67	280	TGTTGCGAACACGAACGAAC	59.975	20	TCCTTGGCGAGGTGGTAGTA	59.96	20	215	66	280	GTTGCGAACACGAACGAACA	59.975	20	GGTAGTACTCGTCCTGCAGC	59.899	20	201	67	267
TRINITY_DN137881_c0_g2_i1	Mono	(A)11	11	77	87	ATGAGTACATGCGGGTGGC	60.153	19	CAAGACCCACATCCTCCACC	60.035	20	202	26	227	ATGAGTACATGCGGGTGGC	60.153	19	GAGCTAGCTGTGGCATGTCA	60.108	20	179	26	204	ATGAGTACATGCGGGTGGC	60.153	19	GCTGTGGCATGTCACATGTG	60.109	20	173	26	198
TRINITY_DN137888_c0_g1_i1	Mono	(A)11	11	96	106	GAACCATTAACCAACGCCCG	59.831	20	CTTCCTCGACTCCTGCTTCC	59.825	20	224	11	234	CGAACCATTAACCAACGCCC	59.831	20	CTTCCTCGACTCCTGCTTCC	59.825	20	225	10	234	GAACCATTAACCAACGCCCG	59.831	20	TTCCTCGACTCCTGCTTCCT	60.252	20	223	11	233
TRINITY_DN137908_c0_g1_i1	Di	(CT)8	16	172	187	ATCCAAGCCAATGAGGGAGC	60.106	20	GGGAAGGAGAAGATGTGGGG	59.451	20	148	83	230	GCCACATCCAAGCCAATGAG	59.541	20	GGGAAGGAGAAGATGTGGGG	59.451	20	153	78	230	ATCCAAGCCAATGAGGGAGC	60.106	20	AGGAGAAGATGTGGGGTGGG	60.916	20	144	83	226
TRINITY_DN137937_c0_g1_i1	Tri	(CTC)8	24	315	338	AATGACCCGGCCCTAAACTG	60.034	20	AGGCGCTAGAGAAGAAGGAGA	60.064	21	206	158	363	TGAATGACCCGGCCCTAAAC	60.035	20	AGGCGCTAGAGAAGAAGGAGA	60.064	21	208	156	363	ATGCTGCTTAAGTCGCCACT	60.036	20	AGGCGCTAGAGAAGAAGGAGA	60.064	21	227	137	363
TRINITY_DN138005_c0_g1_i1	Tri	(GAA)6	18	3	20
TRINITY_DN138093_c0_g1_i1	Mono	(G)10	10	8	17
TRINITY_DN138173_c0_g1_i1	Mono	(T)10	10	105	114	CAGTAGGTCGTGCCTCGTG	60.154	19	CTAAGAGCCCGCGTTGTACA	60.109	20	114	71	184	GTGTTGTGCCGTTCGTTGG	60.298	19	AAGCCGCTCATAGTCCATCG	59.967	20	119	39	157	GTGTTGTGCCGTTCGTTGG	60.298	19	TGCCCTTAAGCCGCTCATAG	59.893	20	126	39	164
TRINITY_DN138217_c0_g1_i1	Di	(TA)6	12	1954	1965	TTGGCGGTGGTGTGTATTGA	59.891	20	CTTCGGCAGCTCACTTCTCA	60.038	20	156	1883	2038	TGAATTGGCGGTGGTGTGTA	59.891	20	CTTCGGCAGCTCACTTCTCA	60.038	20	160	1879	2038	GAGCTCAGTTTCCCCATCCC	60.107	20	ACGGTTCAGCACCTCAACAA	60.107	20	280	1737	2016
TRINITY_DN138265_c0_g1_i1	Mono	(G)14	14	321	334
TRINITY_DN138265_c1_g1_i1	Mono	(C)11	11	105	115	ACAAAGGGCATCACCTAGCC	60.034	20	CCTAACCACAATGCCGCAAC	60.109	20	132	80	211	ACAAAGGGCATCACCTAGCC	60.034	20	CTAACCACAATGCCGCAACG	60.454	20	131	80	210	ACAAAGGGCATCACCTAGCC	60.034	20	ACCTAACCACAATGCCGCAA	60.539	20	133	80	212
TRINITY_DN138284_c0_g1_i1	Compound	(GA)7aagagagagc(GA)7	38	206	243
TRINITY_DN138286_c0_g1_i1	Tetra	(TTGA)5	20	358	377	CAGGGATTGGGGCTTCTCTT	59.372	20	ACACACACAGCTCCTTGCAG	60.817	20	246	176	421	CCCCCTCCATCTCCGGTTTA	60.693	20	ACACACACAGCTCCTTGCAG	60.817	20	169	253	421	ATCTTCTTCGTGAGCTCCCC	59.173	20	ACACACACAGCTCCTTGCAG	60.817	20	185	237	421
TRINITY_DN138322_c0_g1_i1	Di	(TG)10	20	12	31
TRINITY_DN138353_c0_g1_i1	Mono	(G)10	10	208	217
TRINITY_DN138358_c0_g1_i1	Mono	(G)10	10	141	150	CTGACCCTAGGTTGACTGGC	59.749	20	TGGATCTTGCAGCAGAGGTG	60.036	20	231	14	244	TGACCCTAGGTTGACTGGCA	60.473	20	TGGATCTTGCAGCAGAGGTG	60.036	20	230	15	244	CTGACCCTAGGTTGACTGGC	59.749	20	CAGTGGCCACAGTCATCAGA	59.677	20	187	14	200
TRINITY_DN138360_c0_g1_i1	Tri	(CCT)5	15	53	67	GACCTCCTCCTCCTCTCCAG	60.106	20	TGGATCTTGTACGTTCTTTTGTCG	59.554	24	102	5	106	GACCTCCTCCTCCTCTCCAG	60.106	20	GGATCTTGTACGTTCTTTTGTCGT	59.553	24	101	5	105	GACCTCCTCCTCCTCTCCAG	60.106	20	CCTGTTTTGGATCTTGTACGTTCT	59.245	24	109	5	113
TRINITY_DN138394_c1_g1_i1	Di	(GC)6	12	36	47	AGTTCTTGACGCTGTGGGTT	59.82	20	GACGGCATCCAATTCATCGC	60.041	20	125	3	127	GAGTTCTTGACGCTGTGGGT	60.25	20	GACGGCATCCAATTCATCGC	60.041	20	126	2	127	GTTCTTGACGCTGTGGGTTG	59.692	20	GACGGCATCCAATTCATCGC	60.041	20	124	4	127
TRINITY_DN138439_c0_g1_i1	Di	(AC)6	12	9	20
TRINITY_DN138479_c0_g1_i1	Mono	(T)11	11	115	125	ATAGGTGATCAGGGGTCCCC	60.104	20	TCGAGTCGGTTGTACGGTTG	60.04	20	155	32	186	ATAGGTGATCAGGGGTCCCC	60.104	20	GGGGATCGAGTCGGTTGTAC	59.898	20	160	32	191	ATAGGTGATCAGGGGTCCCC	60.104	20	CTTGCCTCCTAAGGGCGTAG	59.895	20	210	32	241
TRINITY_DN138500_c0_g1_i1	Di	(TG)6	12	17	28
TRINITY_DN13857_c0_g1_i1	Mono	(G)11	11	226	236
TRINITY_DN138594_c2_g1_i1	Mono	(G)11	11	36	46	TGAGGCTGTGATCGTACTGC	59.827	20	ACGAGCTGCATTGGATGGAA	60.035	20	191	9	199	TGAGGCTGTGATCGTACTGC	59.827	20	GCGCTTGTCACCGTAACTTC	59.837	20	147	9	155	TGAGGCTGTGATCGTACTGC	59.827	20	TGAACTGGATGCCTACGAGC	59.824	20	205	9	213
TRINITY_DN138690_c0_g1_i1	Mono	(G)17	17	329	345
TRINITY_DN138724_c0_g1_i1	Tri	(CGC)5	15	61	75	GGATTAGGGTTCGGCGTTCT	59.823	20	AAGCGACGACCAGGCATATC	60.249	20	162	37	198	GGATTAGGGTTCGGCGTTCT	59.823	20	TGTCAATCTCGGTTACGGCG	60.457	20	135	37	171	GGATTAGGGTTCGGCGTTCT	59.823	20	CGGTACTTGCAGCCTGTAGG	60.46	20	203	37	239
TRINITY_DN138736_c0_g1_i1	Tri	(GCA)5	15	68	82	AGTTGAGTGAGATGCTCCGG	59.466	20	CTGCCTAGCCATCCGATCTG	60.038	20	202	24	225	CCGGAGTTGAGTGAGATGCT	59.466	20	CTGCCTAGCCATCCGATCTG	60.038	20	206	20	225	AGTTGAGTGAGATGCTCCGG	59.466	20	CCCGCGTCTCCTCTAAAGAC	59.899	20	111	24	134
TRINITY_DN13876_c0_g1_i1	Di	(AG)20	40	10	49
TRINITY_DN13877_c0_g2_i1	Di	(CT)6	12	350	361
TRINITY_DN138802_c0_g1_i1	Tri	(GCC)6	18	47	64	CGCGCTTCACTCAGTTTTCC	60.111	20	GCATTTCTCCCCGTCCAGTT	60.323	20	208	7	214	GCGCTTCACTCAGTTTTCCC	59.761	20	GCATTTCTCCCCGTCCAGTT	60.323	20	207	8	214	CGCGCTTCACTCAGTTTTCC	60.111	20	GTTTATCTTGCAGCAGCCGC	60.524	20	191	7	197
TRINITY_DN138802_c0_g3_i1	Tri	(GCC)6	18	47	64	CGCGCTTCACTCAGTTTTCC	60.111	20	CCCCGTCCAGCTTATCTTCC	59.893	20	200	7	206	CGCGCTTCACTCAGTTTTCC	60.111	20	TGATGAAATCCCCGTCCAGC	60.107	20	209	7	215	CGCGCTTCACTCAGTTTTCC	60.111	20	GATGAAATCCCCGTCCAGCT	59.819	20	208	7	214
TRINITY_DN138824_c0_g1_i1	Mono	(G)15	15	785	799
TRINITY_DN13883_c0_g1_i1	Mono	(A)20	20	1	20
TRINITY_DN138833_c0_g2_i1	Tri	(CTT)5	15	29	43	CCATTACCGCGGCCAAGG	61.209	18	CTCTCGTTCCCCTCAGCATC	59.896	20	176	5	180	CCATTACCGCGGCCAAGG	61.209	18	GTCACTCTCGTTCCCCTCAG	59.472	20	180	5	184	CCATTACCGCGGCCAAGG	61.209	18	ACTCTCGTTCCCCTCAGCAT	60.616	20	177	5	181
TRINITY_DN138843_c0_g1_i1	Mono	(G)10	10	95	104	TGGCAATGATAGGTGCGGTT	60.035	20	CTCAAACCCTAGCCCACTCG	60.108	20	207	11	217	TGGCAATGATAGGTGCGGTT	60.035	20	TCAAGGGCCAAAGGAAAGGG	60.179	20	258	11	268	TGGCAATGATAGGTGCGGTT	60.035	20	GCAACTCAAACCCTAGCCCA	60.251	20	211	11	221
TRINITY_DN138843_c0_g2_i1	Mono	(G)10	10	88	97	TCCAGGACTCCCTCAGCTAC	60.033	20	CTCAAACCCTAGCCCACTCG	60.108	20	205	6	210	GTCCAGGACTCCCTCAGCTA	60.033	20	CTCAAACCCTAGCCCACTCG	60.108	20	206	5	210	TAGTCCAGGACTCCCTCAGC	60.033	20	CTCAAACCCTAGCCCACTCG	60.108	20	208	3	210
TRINITY_DN138848_c1_g1_i1	Mono	(A)10	10	26	35
TRINITY_DN138854_c0_g1_i1	Di	(AC)7	14	110	123	ACGTGGTGGATGTCAAAGCA	60.179	20	CTGGCAAGGCAAATGATGGG	59.823	20	108	57	164	GTAGCAGCAGTTCCTAGGCC	60.179	20	CTGGCAAGGCAAATGATGGG	59.823	20	165	0	164	CACGTGGTGGATGTCAAAGC	59.762	20	CTGGCAAGGCAAATGATGGG	59.823	20	109	56	164
TRINITY_DN138881_c0_g1_i1	Tri	(GCG)5	15	28	42	CCATCACTGCGGGGAACTC	60.45	19	GAGTTTGATGCCTCGAACGC	59.905	20	159	6	164	CCATCACTGCGGGGAACTC	60.45	19	CTTACGGTGATGCCTCCTCC	59.895	20	103	6	108	CCATCACTGCGGGGAACTC	60.45	19	ATGCTTACGGTGATGCCTCC	60.179	20	106	6	111
TRINITY_DN13889_c0_g1_i1	Di	(CT)8	16	135	150	ATGACGTGCTCGCATTTGTG	59.833	20	CTCAATCGTGTGGCTGGAGT	60.037	20	157	25	181	TTCATCTTGCCACCCACTCC	59.962	20	TTGGCATGAGTAGTCCGAGC	59.824	20	155	102	256	CCACCCACTCCCATGCTAAG	60.107	20	TTGGCATGAGTAGTCCGAGC	59.824	20	146	111	256
TRINITY_DN13891_c0_g1_i1	Tri	(CAC)5	15	67	81	CCCCTCTCCTCCCCACATC	60.768	19	GTTTTTACCGGTCAACGCGG	60.385	20	131	24	154	CCCCTCTCCTCCCCACATC	60.768	19	GGTTTTTACCGGTCAACGCG	60.385	20	132	24	155	CCCCTCTCCTCCCCACATC	60.768	19	TGGTTTTTACCGGTCAACGC	59.338	20	133	24	156
TRINITY_DN138977_c0_g1_i1	Mono	(G)13	13	228	240
TRINITY_DN138985_c0_g1_i1	Mono	(A)11	11	128	138	GGGATTTCGCATGGGTCTCA	60.107	20	ACGATTTGCCCCCATGCTAA	60.034	20	186	1	186	GGGATTTCGCATGGGTCTCA	60.107	20	AACGATTTGCCCCCATGCTA	60.034	20	187	1	187	AGGGATTTCGCATGGGTCTC	59.819	20	ACGATTTGCCCCCATGCTAA	60.034	20	187	0	186
TRINITY_DN138986_c0_g1_i1	Mono	(A)10	10	106	115	TCCCAATTTTCCCACTGTGTCT	59.823	22	GACATCTTGCAGGGTCAGCT	60.036	20	188	64	251	TCCCAATTTTCCCACTGTGTCT	59.823	22	AGACATCTTGCAGGGTCAGC	60.036	20	189	64	252	TCCCAATTTTCCCACTGTGTCT	59.823	22	ACCACAAAGTCTAGGCCAGC	59.963	20	144	64	207
TRINITY_DN139033_c0_g1_i1	Tri	(AAG)5	15	146	160	TCGCTGAGCAGGAACGAAAG	60.667	20	GCTTGAGCTCCTTCTTCTGC	58.914	20	102	104	205	CTCGCTGAGCAGGAACGAAA	60.667	20	GCTTGAGCTCCTTCTTCTGC	58.914	20	103	103	205	CCAGCGCGAGAAGGATCTG	60.591	19	CTCCTTCTTCTGCTCGAGCC	60.179	20	190	9	198
TRINITY_DN139088_c0_g2_i1	Tetra	(TTAA)5	20	193	212
TRINITY_DN139102_c0_g1_i1	Di	(GA)6	12	80	91	AGTAAGCCGGCCGAAAAGAA	59.964	20	TGTGCCATGTTTGTGCTTCT	58.598	20	176	25	200	ATCAGTAAGCCGGCCGAAAA	60.036	20	TGTGCCATGTTTGTGCTTCT	58.598	20	179	22	200	ATGTCGATCAGTAAGCCGGC	60.249	20	TGTGCCATGTTTGTGCTTCT	58.598	20	185	16	200
TRINITY_DN139102_c0_g1_i1	Mono	(T)10	10	215	224
TRINITY_DN139146_c0_g1_i1	Tri	(CTC)5	15	219	233	TCGTCTCCACCTTCTCCGAT	60.034	20	TCCTATATAGTGCTGCAGCCTC	59.171	22	100	174	273	ATCGTCTCCACCTTCTCCGA	60.034	20	TCCTATATAGTGCTGCAGCCTC	59.171	22	101	173	273	ATCGTCTCCACCTTCTCCGA	60.034	20	CCTATATAGTGCTGCAGCCTCT	59.169	22	100	173	272
TRINITY_DN139185_c0_g1_i1	Mono	(G)12	12	292	303
TRINITY_DN139197_c1_g1_i1	Mono	(A)10	10	55	64	TCATCCAAATGCAGAGCCCG	60.749	20	GGAACTCATCACACTCGCCA	60.037	20	185	16	200	TCATCCAAATGCAGAGCCCG	60.749	20	TCGGAACTCATCACACTCGC	60.109	20	187	16	202	TCATCCAAATGCAGAGCCCG	60.749	20	GTGGATGGTGAGCAAATGGC	59.826	20	156	16	171
TRINITY_DN13926_c0_g1_i1	Mono	(T)11	11	212	222
TRINITY_DN13927_c0_g1_i1	Di	(GA)6	12	210	221
TRINITY_DN139297_c0_g2_i1	Tri	(GTT)6	18	60	77	GCGAGATCTTATGGGTTTCACC	59.127	22	TCCTTCCAAGCTAGCCCAAC	59.672	20	273	0	272	GCGAGATCTTATGGGTTTCACC	59.127	22	CAAGCTAGCCCAACCCCATA	59.449	20	267	0	266	GGGTTTCACCTCTAACCTATCCC	59.864	23	TCCTTCCAAGCTAGCCCAAC	59.672	20	261	12	272
TRINITY_DN139371_c0_g1_i1	Mono	(G)15	15	263	277
TRINITY_DN139376_c0_g1_i1	Tri	(GCT)5	15	458	472	CTTCAGTTGGACGGACGACA	59.968	20	CGTACCACCCAACCAACTTT	58.317	20	184	403	586	ATTCGCCCCACTTGTACCAG	60.035	20	CGTACCACCCAACCAACTTT	58.317	20	263	324	586	TCATTCGCCCCACTTGTACC	60.036	20	CGTACCACCCAACCAACTTT	58.317	20	265	322	586
TRINITY_DN139389_c1_g1_i1	Tri	(GAG)6	18	300	317	GAGAGGAGAGATGCTCGCAC	59.969	20	GGGAATCCGTCGAACCTCG	60.227	19	207	149	355	GTAGCGATCGAGGACTGAGC	60.041	20	GGGAATCCGTCGAACCTCG	60.227	19	238	118	355	CCAACCCAACCCAAGTGACT	60.106	20	GGGAATCCGTCGAACCTCG	60.227	19	132	224	355
TRINITY_DN139456_c0_g1_i1	Tri	(CTC)5	15	212	226
TRINITY_DN139466_c0_g1_i1	Di	(CA)6	12	96	107	AAATTTCGGTCGATCGCCAC	59.275	20	TTTTCGTCGAGGCCAACTCA	59.895	20	107	35	141	AAATTTCGGTCGATCGCCAC	59.275	20	CGTCGAGGCCAACTCATACA	59.827	20	103	35	137	AAATTTCGGTCGATCGCCAC	59.275	20	TTTCGTCGAGGCCAACTCAT	59.68	20	106	35	140
TRINITY_DN139485_c2_g1_i1	Mono	(C)10	10	95	104	AACCTCATGGGCCACACTAC	59.672	20	ATACTTGAACCAAGACGCGC	58.924	20	108	20	127	GAACCTCATGGGCCACACTA	59.382	20	ATACTTGAACCAAGACGCGC	58.924	20	109	19	127	GGTCAACGGAACCTCATGGG	60.677	20	ATACTTGAACCAAGACGCGC	58.924	20	117	11	127
TRINITY_DN139503_c0_g1_i1	Mono	(G)10	10	1	10
TRINITY_DN139528_c0_g2_i1	Complex	(CT)11(CTAT)5*	40	367	406	CTGCATTACAACGGTCCCCT	60.035	20	AGGAGAAGGTGAAGAGATAGAGA	57.274	23	182	258	439	TGCATTACAACGGTCCCCTC	60.036	20	AGGAGAAGGTGAAGAGATAGAGA	57.274	23	181	259	439	TCTGCATTACAACGGTCCCC	60.036	20	AGGAGAAGGTGAAGAGATAGAGA	57.274	23	183	257	439
TRINITY_DN139553_c0_g2_i1	Mono	(A)11	11	104	114	TGCCTCATTTCCCAAACAACA	58.607	21	GCTCAGACTGTCCCAGGTTC	60.037	20	147	25	171	TGCCTCATTTCCCAAACAACA	58.607	21	CACAGCTCAGACTGTCCCAG	60.038	20	151	25	175	TGCCTCATTTCCCAAACAACA	58.607	21	TGTGTGTGGCAGGTAACGTT	60.108	20	246	25	270
TRINITY_DN139631_c0_g1_i1	Mono	(T)10	10	74	83	AAACTTGGGCGGCTTGGTAT	60.252	20	GCAAAGCGTAGAAAACCCGA	59.13	20	254	29	282	AAACTTGGGCGGCTTGGTAT	60.252	20	AGCAAAGCGTAGAAAACCCG	59.128	20	255	29	283	CAAGAAACTTGGGCGGCTTG	60.319	20	GCAAAGCGTAGAAAACCCGA	59.13	20	258	25	282
TRINITY_DN139635_c0_g1_i1	Mono	(T)10	10	75	84	AGCTCAGGATGAACAGTAACTCG	60.119	23	TGAATGCATTTTCGAGTGCTGA	59.187	22	173	19	191	GCTCAGGATGAACAGTAACTCGA	60.119	23	TGAATGCATTTTCGAGTGCTGA	59.187	22	172	20	191	GCTCAGGATGAACAGTAACTCG	58.817	22	TGAATGCATTTTCGAGTGCTGA	59.187	22	172	20	191
TRINITY_DN139639_c0_g1_i1	Mono	(A)10	10	1130	1139	TTTGGGGTTCCTCTCGCTTC	59.964	20	TGCTGCCGCATAATCTCAAT	58.029	20	229	935	1163	TGGTGCGGATGGTTATGGTC	60.107	20	TGCTGCCGCATAATCTCAAT	58.029	20	106	1058	1163	GGGATGGTGCGGATGGTTAT	59.89	20	TGCTGCCGCATAATCTCAAT	58.029	20	110	1054	1163
TRINITY_DN139666_c0_g1_i1	Di	(CG)6	12	377	388	CCTGGATTCTCCACCACCAC	60.035	20	CACAGTTGTCGCGCATGC	60.5	18	261	155	415	CCTGGATTCTCCACCACCAC	60.035	20	GCACAGTTGTCGCGCATG	60.5	18	262	155	416	AAACAAAGCCAAGCCCTCCT	60.106	20	CACAGTTGTCGCGCATGC	60.5	18	220	196	415
TRINITY_DN139688_c0_g1_i1	Tri	(GGC)6	18	34	51	CGGCAGGGCTAATCGAGATT	59.966	20	CTGGACGCAATAAGCAGTGC	59.902	20	107	2	108	CGGCAGGGCTAATCGAGATT	59.966	20	CAGTGATCTCGCTGCACTGA	60.109	20	192	2	193	CGGCAGGGCTAATCGAGATT	59.966	20	TGATCTCGCTGCACTGAACA	59.682	20	189	2	190
TRINITY_DN139688_c0_g2_i1	Mono	(T)10	10	245	254	CGGCAGGGCTAATCGAGATT	59.966	20	AGCTCCCCTCGCTCTTCTC	60.757	19	135	143	277	GGGCTAATCGAGATTCCGGG	60.037	20	AGCTCCCCTCGCTCTTCTC	60.757	19	130	148	277	GCTAATCGAGATTCCGGGCT	59.681	20	AGCTCCCCTCGCTCTTCTC	60.757	19	128	150	277
TRINITY_DN139689_c0_g1_i1	Mono	(A)11	11	249	259	AGAGTAGGTCTTCCGCCTGT	59.96	20	CGAGCTGGAGTTTGTGAGGT	59.966	20	220	77	296	AGAGTAGGTCTTCCGCCTGT	59.96	20	ACGAGCTGGAGTTTGTGAGG	59.966	20	221	77	297	TCTCCCCCTACTTGCTTGGA	59.882	20	CGAGCTGGAGTTTGTGAGGT	59.966	20	266	31	296
TRINITY_DN139703_c0_g2_i1	Mono	(G)10	10	1	10
TRINITY_DN13975_c0_g1_i1	Compound	(CT)7atcaagtttcttggtttctctcacacaaga(AC)7	58	638	695	TGAACCCCTTTCAGATCCGC	60.035	20	TTGTGTGTGTGGTTGTGTGC	59.758	20	238	483	720	CCCCTTTCAGATCCGCCATT	60.107	20	TTGTGTGTGTGGTTGTGTGC	59.758	20	234	487	720	CCCCTTCTTCTTCCTCGAGC	59.823	20	TTGTGTGTGTGGTTGTGTGC	59.758	20	122	599	720
TRINITY_DN139759_c0_g2_i1	Tri	(GAG)6	18	37	54	GCCGAACGTTGTGGTCATTAG	59.872	21	CCGTCTAGGACCCAGCAATC	59.895	20	189	8	196	GCCGAACGTTGTGGTCATTAG	59.872	21	GGACTTGCCCTTCTTCACCA	59.89	20	145	8	152	GCCGAACGTTGTGGTCATTA	58.85	20	CCGTCTAGGACCCAGCAATC	59.895	20	189	8	196
TRINITY_DN139777_c0_g1_i1	Tri	(CAA)10	30	217	246
TRINITY_DN139794_c0_g1_i1	Tri	(CGG)6	18	264	281	GAAGGCGAGGTTGGAGGTC	60.079	19	ATTCCTCATCCGCATCGTCG	60.319	20	209	120	328	GAGAAGGCGAGGTTGGAGG	59.781	19	ATTCCTCATCCGCATCGTCG	60.319	20	211	118	328	GGAGAAGGCGAGGTTGGAG	59.781	19	ATTCCTCATCCGCATCGTCG	60.319	20	212	117	328
TRINITY_DN139811_c0_g1_i1	Di	(GT)7	14	171	184	CGATCCAGCATCTCGTTCGA	59.971	20	ATCAGCAACGCAATCGCATC	59.971	20	146	90	235	CGATCCAGCATCTCGTTCGA	59.971	20	ATCATCAGCAACGCAATCGC	59.971	20	149	90	238	ACCGATCCAGCATCTCGTTC	59.897	20	ATCAGCAACGCAATCGCATC	59.971	20	148	88	235
TRINITY_DN139836_c1_g1_i1	Tri	(GAA)5	15	182	196
TRINITY_DN139837_c0_g1_i1	Mono	(T)10	10	256	265	GACGTGTCGCATCCTCTTGA	60.109	20	TGTGACTTTGGAATAAGATTTCCGT	58.999	25	153	146	298	TAGTCCAGTCCAGTCAGGCA	59.886	20	TGTGACTTTGGAATAAGATTTCCGT	58.999	25	256	43	298	GTCCAGTCCAGTCAGGCAAT	59.674	20	TGTGACTTTGGAATAAGATTTCCGT	58.999	25	254	45	298
TRINITY_DN139853_c0_g1_i2	Di	(GA)7	14	2	15
TRINITY_DN139865_c0_g1_i1	Mono	(A)10	10	3	12
TRINITY_DN139930_c0_g1_i1	Mono	(G)17	17	1	17
TRINITY_DN139992_c0_g1_i1	Di	(GA)7	14	48	61
TRINITY_DN140006_c0_g1_i1	Mono	(A)10	10	13	22
TRINITY_DN140128_c0_g1_i1	Tri	(GAA)5	15	233	247	CTCCCCAGAGCCCTTGAATG	60.107	20	CAAGCAACCATGGTGTTGGG	59.966	20	279	47	325	CTCCCCAGAGCCCTTGAATG	60.107	20	GTGTTGGGGAAGGTGAGAGG	59.963	20	267	47	313	CTCCCCAGAGCCCTTGAATG	60.107	20	GGTGTTGGGGAAGGTGAGAG	59.963	20	268	47	314
TRINITY_DN140149_c0_g1_i1	Compound	(CT)7tctctcagcggcgtggtggcattccgccatgcatggcat(TC)7	67	24	90	GCTCTCATACACAGACACACA	57.696	21	AGTGGAGTACTGCATGTGGC	60.036	20	240	0	239	GCTCTCATACACAGACACACA	57.696	21	CAGCTGTGTGTGGAAAGGGA	60.179	20	149	0	148	GCTCTCATACACAGACACACA	57.696	21	AGTACCATGGCAGCGCTTAG	60.179	20	261	0	260
TRINITY_DN140153_c0_g1_i1	Mono	(T)10	10	399	408	AGATGAGGATGGGGAGGCTT	60.029	20	TGGAATCTGACGGCTCACAA	59.315	20	279	169	447	AGATGAGGATGGGGAGGCTT	60.029	20	TTGGAATCTGACGGCTCACA	59.315	20	280	169	448	AAGATGAGGATGGGGAGGCT	60.029	20	TGGAATCTGACGGCTCACAA	59.315	20	280	168	447
TRINITY_DN140202_c0_g1_i1	Di	(TC)6	12	54	65	GGTCAATGCCCTGTGTGACT	60.251	20	GTCCCTCTGTTCTGCACCC	60.003	19	100	9	108	GGTCAATGCCCTGTGTGACT	60.251	20	CGTCCCTCTGTTCTGCACC	60.375	19	101	9	109	GGTCAATGCCCTGTGTGACT	60.251	20	CCGTCCCTCTGTTCTGCAC	60.375	19	102	9	110
TRINITY_DN140204_c0_g1_i1	Di	(GA)19	38	338	375
TRINITY_DN140204_c1_g1_i1	Di	(CT)9	18	244	261	GCTGGGCTCTTCAATGGAGG	60.751	20	ATTGTAACGCTGCTTACGGC	59.275	20	125	174	298	CTCTTCAATGGAGGCCGCTC	60.813	20	ATTGTAACGCTGCTTACGGC	59.275	20	119	180	298	AAAAATCCGTGTCCCATGGC	59.105	20	ATTGTAACGCTGCTTACGGC	59.275	20	275	24	298
TRINITY_DN140261_c0_g1_i1	Mono	(T)11	11	181	191	ATCCAGGCCAACAGTGTGAG	59.963	20	AGCATCCAGTGTAGCCAAACT	59.648	21	251	34	284	TCATAAGCAGCATCCAGGCC	60.179	20	AGCATCCAGTGTAGCCAAACT	59.648	21	262	23	284	CATCCAGGCCAACAGTGTGA	60.251	20	AGCATCCAGTGTAGCCAAACT	59.648	21	252	33	284
TRINITY_DN140264_c0_g1_i1	Tri	(CAG)5	15	545	559	AAGAGATGGCGCTCTCCCTA	60.106	20	GGCTGGCTCTGACTGGAAAA	60.251	20	139	518	656	AAGAGATGGCGCTCTCCCTA	60.106	20	TGCAACTCCAATAGCGGTGA	59.677	20	116	518	633	CCGACCTTCCCTGGGTTTTT	60.179	20	GGCTGGCTCTGACTGGAAAA	60.251	20	182	475	656
TRINITY_DN140264_c0_g2_i1	Tri	(CAG)5	15	314	328	AAGAGATGGCGCTCTCCCTA	60.106	20	GGCTGGCTCTGACTGGAAAA	60.251	20	139	287	425	AAGAGATGGCGCTCTCCCTA	60.106	20	TGCAACTCCAATAGCGGTGA	59.677	20	116	287	402	CCGACCTTCCCTGGGTTTTT	60.179	20	GGCTGGCTCTGACTGGAAAA	60.251	20	182	244	425
TRINITY_DN140298_c0_g2_i1	Mono	(A)10	10	268	277	GCCACTGGTCGCATAGAAGT	60.108	20	CTTGCAAAGGTCTGGCACAC	59.969	20	165	151	315	GCCACTGGTCGCATAGAAGT	60.108	20	AAAGGTCTGGCACACTGCTT	60.107	20	160	151	310	GCCACTGGTCGCATAGAAGT	60.108	20	TTGCAAAGGTCTGGCACACT	60.396	20	164	151	314
TRINITY_DN140371_c0_g1_i1	Mono	(T)10	10	139	148	CACGAGGAACCCAACTGTGA	59.894	20	TGGGTTGTCCTAACAAGGCC	59.888	20	245	79	323	TCACGAGGAACCCAACTGTG	59.894	20	TGGGTTGTCCTAACAAGGCC	59.888	20	246	78	323	GTCACGAGGAACCCAACTGT	59.894	20	TGGGTTGTCCTAACAAGGCC	59.888	20	247	77	323
TRINITY_DN140381_c0_g1_i1	Mono	(G)11	11	17	27
TRINITY_DN140414_c0_g1_i1	Tri	(CGC)5	15	344	358	GGAGCCACACTTGGTCTGAA	59.891	20	TGAGGTGGGAGATGGGAGAG	60.032	20	203	261	463	GGAGCCACACTTGGTCTGAA	59.891	20	CTGAGGTGGGAGATGGGAGA	60.032	20	204	261	464	AGCCACACTTGGTCTGAACC	60.179	20	TGAGGTGGGAGATGGGAGAG	60.032	20	201	263	463
TRINITY_DN140418_c0_g1_i1	Di	(GA)7	14	394	407	GGCGGGGATTACAGTATCCG	60.038	20	TCACTCGATCCCGATCTGGA	59.817	20	269	287	555	CGGGCGGGGATTACAGTATC	60.038	20	TCACTCGATCCCGATCTGGA	59.817	20	271	285	555	GGCGGGGATTACAGTATCCG	60.038	20	TCATTCCCCCATTGCCCTTG	60.325	20	156	287	442
TRINITY_DN140418_c0_g2_i1	Di	(GA)7	14	434	447	GGCGGGGATTACAGTATCCG	60.038	20	TCACTCGATCCCGATCTGGA	59.817	20	269	327	595	CGGGCGGGGATTACAGTATC	60.038	20	TCACTCGATCCCGATCTGGA	59.817	20	271	325	595	GGCGGGGATTACAGTATCCG	60.038	20	TCATTCCCCCATTGCCCTTG	60.325	20	156	327	482
TRINITY_DN140440_c0_g1_i1	Compound	(CA)10(GA)8	36	141	176
TRINITY_DN140467_c0_g1_i1	Tri	(GAA)7	21	11	31
TRINITY_DN140521_c0_g1_i1	Di	(GA)6	12	143	154	ATTTCACGTGGCTTAGGGCA	59.962	20	CGGCCCGGATCAACTTTACT	60.108	20	231	10	240	ATTTCACGTGGCTTAGGGCA	59.962	20	TCCACGACTGACATGCAACT	59.607	20	189	10	198	ATTTCACGTGGCTTAGGGCA	59.962	20	AGGTATTGTGGATGAGGCGG	59.53	20	248	10	257
TRINITY_DN140530_c1_g1_i1	Tri	(GCG)7	21	191	211
TRINITY_DN140543_c0_g1_i1	Di	(GA)7	14	216	229	GAAGAGGACCAGGGCCTCTA	60.032	20	TGGTGCGGTGTGTTCTACTC	59.967	20	134	123	256	GAAGAGGACCAGGGCCTCTA	60.032	20	CTGGTGCGGTGTGTTCTACT	59.966	20	135	123	257	GCAGGCGAGGACCAACTTTA	60.321	20	TGGTGCGGTGTGTTCTACTC	59.967	20	226	31	256
TRINITY_DN140554_c0_g2_i1	Di	(TG)6	12	32	43
TRINITY_DN140560_c0_g1_i1	Di	(GC)6	12	245	256	GCCCTTGTACGGTTCCGTAA	60.037	20	CACTGCACCACCCTACTGTT	59.891	20	254	70	323	GCCCTTGTACGGTTCCGTAA	60.037	20	CACACTGCACCACCCTACTG	60.604	20	256	70	325	GCCCTTGTACGGTTCCGTAA	60.037	20	TACTGTTACTGTACCCGCCG	59.189	20	241	70	310
TRINITY_DN140584_c0_g1_i1	Di	(AG)6	12	195	206
TRINITY_DN140584_c0_g2_i1	Di	(AG)6	12	180	191	CCCACCGGCATGGCATATAT	60.034	20	AGGTCGTCGATGTCCCTCTC	60.749	20	189	74	262	CGTGCCAAGTCAAAGTCACG	60.042	20	AGGTCGTCGATGTCCCTCTC	60.749	20	121	142	262	ATAAAACGCAAGCCAAGCCG	60.109	20	AGGTCGTCGATGTCCCTCTC	60.749	20	171	92	262
TRINITY_DN140603_c0_g1_i1	Di	(CT)7	14	19	32
TRINITY_DN140648_c0_g1_i1	Tri	(CCA)6	18	268	285	CCTATCCGACACGTCCATGG	59.968	20	CAAGCGTAGTGATGCATGCC	59.971	20	251	222	472	CCTATCCGACACGTCCATGG	59.968	20	CCAAGCGTAGTGATGCATGC	59.971	20	252	222	473	CCTATCCGACACGTCCATGG	59.968	20	GACAAGAGCAGCCAACGTTG	60.041	20	194	222	415
TRINITY_DN140648_c0_g2_i1	Tri	(CCA)6	18	229	246	GAGCCCCCACAATCCTCAAG	60.395	20	TGGTGGTGGCTTGGAAGAAG	60.179	20	271	5	275	CTTGTGTCTTGGCCCAAGGT	60.468	20	GGTAGTCGAGCCAAAGGTCC	60.108	20	245	91	335	CTTGTGTCTTGGCCCAAGGT	60.468	20	TGGCGATGAACTGGTAGTCG	59.827	20	257	91	347
TRINITY_DN140673_c0_g2_i1	Di	(AG)7	14	42	55	ACAACAGAGATAGATCAGGGGA	57.728	22	CAGATCTGTCACCGTCTCCG	59.9	20	178	9	186	ACAACAGAGATAGATCAGGGGA	57.728	22	GTTGACAATTGCAGCCCGAG	60.11	20	203	9	211	ACAACAGAGATAGATCAGGGGA	57.728	22	GAGGCCGTCAGATCTGTCAC	60.179	20	186	9	194
TRINITY_DN14070_c0_g1_i1	Tri	(AGG)5	15	163	177	ACGGAGCTACAGATGCAGAG	59.256	20	CCCTGCTGGCCCATCTCC	62.201	18	225	4	228	ACGGAGCTACAGATGCAGAG	59.256	20	CCCCTGCTGGCCCATCTC	62.201	18	226	4	229	ACGGAGCTACAGATGCAGAG	59.256	20	CTCCCCTGCTGGCCCATC	62.201	18	228	4	231
TRINITY_DN140700_c0_g1_i1	Di	(CA)25	50	332	381
TRINITY_DN140714_c0_g1_i1	Tri	(GGA)7	21	31	51
TRINITY_DN14075_c0_g1_i1	Mono	(T)10	10	181	190	CCAACGAGCCAAGTACCACT	59.965	20	TCACGTCGTTGTGATGATCGA	59.802	21	111	142	252	CCAACGAGCCAAGTACCACT	59.965	20	ACGTCGTTGTGATGATCGAGT	59.801	21	109	142	250	GAGACAGACAGAGAGGCACG	59.83	20	TCACGTCGTTGTGATGATCGA	59.802	21	250	3	252
TRINITY_DN140794_c0_g1_i1	Di	(CG)6	12	197	208
TRINITY_DN140801_c0_g1_i1	Mono	(G)10	10	318	327	AGCCCAGAGACACCAGAGAA	60.179	20	TGCTGCTGCTTGCTATGGT	60.002	19	248	152	399	CAGAGAATGCGGGTCTGAGG	60.179	20	TGCTGCTGCTTGCTATGGT	60.002	19	235	165	399	CCAGAGAATGCGGGTCTGAG	60.179	20	TGCTGCTGCTTGCTATGGT	60.002	19	236	164	399
TRINITY_DN140840_c0_g1_i1	Di	(GT)6	12	117	128	ACGTACTCCTGGAGCCATCT	60.033	20	AAATTGAACCGACGGCTTGC	60.04	20	243	1	243	GTACTCTAATCCAGCCCCGC	59.966	20	AAATTGAACCGACGGCTTGC	60.04	20	217	27	243	CACGTACTCCTGGAGCCATC	59.897	20	AAATTGAACCGACGGCTTGC	60.04	20	244	0	243
TRINITY_DN140855_c0_g1_i2	Di	(AC)21	42	303	344
TRINITY_DN140864_c0_g1_i1	Mono	(G)19	19	1	19
TRINITY_DN140890_c0_g2_i1	Di	(AC)7	14	246	259	AACCAACGGCCTAGCTAACC	60.036	20	GAGGCCAAGGTCTTGTTCGA	59.965	20	190	118	307	AACCAACGGCCTAGCTAACC	60.036	20	AGGCCAAGGTCTTGTTCGAG	59.965	20	189	118	306	AGCTAACCCTCCTAAGCCCA	59.956	20	GAGGCCAAGGTCTTGTTCGA	59.965	20	178	130	307
TRINITY_DN140913_c0_g1_i1	Di	(GA)6	12	409	420	AACGGAATAGGTTGCTGCCA	59.962	20	AACAGCCTTTGACTGCTCCA	59.817	20	253	214	466	AACGGAATAGGTTGCTGCCA	59.962	20	CCTTTGACTGCTCCATCGGA	59.75	20	248	214	461	GCTGCCACATCAATCCTCCT	60.107	20	AACAGCCTTTGACTGCTCCA	59.817	20	240	227	466
TRINITY_DN14092_c0_g1_i1	Mono	(T)10	10	534	543
TRINITY_DN140921_c0_g1_i1	Tri	(GAA)6	18	458	475	CATCGCACTAGGTCTCGGAC	59.97	20	GATCAGATCGGCGGCGAG	60.43	18	107	411	517	CATCGCATCGCACTAGGTCT	59.969	20	GATCAGATCGGCGGCGAG	60.43	18	112	406	517	CGAGGTCGCGGGGTTAATAA	59.897	20	GATCAGATCGGCGGCGAG	60.43	18	169	349	517
TRINITY_DN140946_c0_g1_i1	Mono	(G)11	11	562	572
TRINITY_DN140959_c0_g1_i1	Mono	(G)23	23	1	23
TRINITY_DN141005_c1_g1_i1	Tri	(GCC)5	15	108	122	CCGTTGCTCCTTCTTCGTCT	60.038	20	GCATTTCGGTGATGCCATCC	59.969	20	138	59	196	CTTCGTCTTCTCCCTCGAGC	59.9	20	GCATTTCGGTGATGCCATCC	59.969	20	126	71	196	CCGTTGCTCCTTCTTCGTCT	60.038	20	GACATTGGAGCCCTGCCATA	59.817	20	159	59	217
TRINITY_DN141058_c1_g1_i1	Tri	(CGG)5	15	182	196	AACCAAAAATGAACCGGGCG	59.967	20	CTGCTGTCGCTGCTCCAC	61.117	18	103	128	230	CCAAAAATGAACCGGGCGAT	59.47	20	CTGCTGTCGCTGCTCCAC	61.117	18	101	130	230	ACCAAAAATGAACCGGGCGA	60.824	20	CTGCTGTCGCTGCTCCAC	61.117	18	102	129	230
TRINITY_DN141133_c1_g1_i1	Mono	(A)11	11	94	104	TGAGGCTGCTTCTCATTCAA	57.135	20	AGCTATGCACACGTACCCAC	60.108	20	258	66	323	TGAGGCTGCTTCTCATTCAA	57.135	20	TGCACACGTACCCACAACAT	60.179	20	253	66	318	TGAGGCTGCTTCTCATTCAA	57.135	20	ATGCACACGTACCCACAACA	60.179	20	254	66	319
TRINITY_DN141136_c0_g1_i1	Compound	(AG)7aaagatt(GA)8	37	11	47
TRINITY_DN141136_c1_g1_i1	Compound	(AG)9atagagat(AG)7	40	184	223
TRINITY_DN141140_c1_g1_i1	Tri	(AGG)5	15	61	75	GACGAAGAGACCCGTTCCTC	59.829	20	CTCGGCCTTGTGCTTACAGA	60.037	20	180	20	199	GTCCGAAGACGAAGAGACCC	59.829	20	TCATCAATATCGCCGGGAGC	60.037	20	105	13	117	GTCCGAAGACGAAGAGACCC	59.829	20	CTCGGCCTTGTGCTTACAGA	60.037	20	187	13	199
TRINITY_DN141180_c0_g1_i1	Di	(GC)7	14	94	107	AGCCGACGATGAATGTCGAA	59.827	20	CCGCGCGCCATAAATACAAA	59.972	20	113	67	179	AAGCCGACGATGAATGTCGA	59.827	20	CCGCGCGCCATAAATACAAA	59.972	20	114	66	179	AGCCGACGATGAATGTCGAA	59.827	20	CGAACTTGGCATTGGCACTC	60.11	20	135	67	201
TRINITY_DN141180_c0_g1_i1	Mono	(T)10	10	431	440
TRINITY_DN141212_c0_g1_i1	Mono	(T)10	10	63	72	CCCATCAATGCCACCCGTAA	60.395	20	CAAAAATTGGGACGAGCCGG	60.109	20	185	27	211	TTACCCATCAATGCCACCCG	60.395	20	CAAAAATTGGGACGAGCCGG	60.109	20	188	24	211	CCCATCAATGCCACCCGTAA	60.395	20	CGCCAACTGAAATTCGCGAA	60.11	20	216	27	242
TRINITY_DN14123_c0_g1_i1	Mono	(G)17	17	1	17
TRINITY_DN141236_c1_g1_i1	Mono	(T)10	10	332	341	ACGAGTCCACGAATTGCAGT	59.966	20	TGGCCTAAGTTGTATCCATGGT	59.15	22	184	183	366	CGCCCAGAAGACCTCAAGTT	59.965	20	TGGCCTAAGTTGTATCCATGGT	59.15	22	263	104	366	AGTCCACGAATTGCAGTGGT	59.891	20	TGGCCTAAGTTGTATCCATGGT	59.15	22	181	186	366
TRINITY_DN141250_c0_g1_i1	Di	(TC)6	12	191	202	CAATCGGGTAGGGAATCGGG	59.965	20	AGTGGTGGAAAGGAAACCAGA	59.15	21	122	111	232	CTCCCCTTCTCCTCCTCCTC	60.106	20	AGTGGTGGAAAGGAAACCAGA	59.15	21	201	32	232	CAATCGGGTAGGGAATCGGG	59.965	20	TGGTGGAAAGGAAACCAGAGAG	59.893	22	120	111	230
TRINITY_DN141287_c0_g2_i1	Mono	(C)11	11	43	53	GGCTACTGTTCGGACTCACG	60.456	20	AAGCCAACCCTCAAACAGCT	60.106	20	185	20	204	GGCTACTGTTCGGACTCACG	60.456	20	TTGTGTCATCCAACGCAGGT	60.179	20	130	20	149	GGCTACTGTTCGGACTCACG	60.456	20	GTTGTGTCATCCAACGCAGG	59.762	20	131	20	150
TRINITY_DN141319_c0_g1_i1	Mono	(T)11	11	69	79	ATCTATCATCGGACGGTGCC	59.396	20	GAACAAGCTTGACATGGCCC	59.755	20	235	22	256	ATCTATCATCGGACGGTGCC	59.396	20	CCCAAGCCTGAACAAGCTTG	59.684	20	244	22	265	GGAGGGGAATGGGACTCATC	59.232	20	GAACAAGCTTGACATGGCCC	59.755	20	215	42	256
TRINITY_DN141347_c0_g1_i1	Tri	(GCG)5	15	310	324
TRINITY_DN141389_c0_g1_i1	Hexa	(TGGAGG)5	30	173	202
TRINITY_DN141412_c0_g1_i1	Tri	(CTT)15	45	27	71
TRINITY_DN141437_c0_g1_i1	Mono	(G)18	18	2	19
TRINITY_DN141437_c0_g1_i1	Mono	(T)10	10	521	530	TTGGCAAGGCAAAGCTTTCC	59.893	20	GGAGCAGCGGGAAACAAATG	60.109	20	156	431	586	GCATCAGAGACCACATGCCT	60.107	20	GGAGCAGCGGGAAACAAATG	60.109	20	201	386	586	ATCTTTGGCGCGACTCTACC	60.179	20	GGAGCAGCGGGAAACAAATG	60.109	20	266	321	586
TRINITY_DN141484_c0_g1_i1	Tri	(GCA)5	15	96	110	GATGGATGGGGCGTGAAAGA	60.107	20	GAGGGCCATCACTAATCCCG	59.965	20	182	20	201	GATGGATGGGGCGTGAAAGA	60.107	20	CGAGGGCCATCACTAATCCC	59.965	20	183	20	202	GATGGATGGGGCGTGAAAGA	60.107	20	GCGTAGAGTACAGGTCCTGC	59.899	20	242	20	261
TRINITY_DN141484_c0_g2_i1	Di	(GT)10	20	720	739
TRINITY_DN141484_c0_g2_i1	Tri	(GCA)5	15	96	110	GATGGATGGGGCGTGAAAGA	60.107	20	GAGGGCCATCACTAATCCCG	59.965	20	182	20	201	GATGGATGGGGCGTGAAAGA	60.107	20	CGAGGGCCATCACTAATCCC	59.965	20	183	20	202	GATGGATGGGGCGTGAAAGA	60.107	20	GCGTAGAGTACAGGTCCTGC	59.899	20	242	20	261
TRINITY_DN141490_c0_g1_i1	Mono	(A)10	10	171	180	TGCAAGTACTACGCGTGGTT	59.968	20	AGATGCCCTATGTGTACGCG	59.968	20	213	46	258	CGCGTGGTTCAAGAGTGTTG	60.042	20	AGATGCCCTATGTGTACGCG	59.968	20	202	57	258	TGCAAGTACTACGCGTGGTT	59.968	20	TTTTAAGGGACGGCGTTGGA	59.892	20	189	46	234
TRINITY_DN141509_c0_g2_i1	Compound	(A)10gtactccaacataattaccataag(A)10	44	138	181	GGCTTGATCGTCCTCAACCA	60.036	20	GTTTTCACAAGGCTGAGGCG	60.04	20	217	4	220	TGGGCTTGATCGTCCTCAAC	60.036	20	GTTTTCACAAGGCTGAGGCG	60.04	20	219	2	220	GTGGGCTTGATCGTCCTCAA	60.036	20	GTTTTCACAAGGCTGAGGCG	60.04	20	220	1	220
TRINITY_DN141537_c0_g1_i1	Tri	(ACG)5	15	199	213
TRINITY_DN141559_c0_g1_i1	Di	(CT)8	16	51	66	CGGGGCATCTTCTGACATCA	59.821	20	GCTGTGCAAAGGAATCGCAA	60.039	20	201	16	216	CGGGGCATCTTCTGACATCA	59.821	20	ATGCTGTGCAAAGGAATCGC	59.828	20	203	16	218	CGGGGCATCTTCTGACATCA	59.821	20	CACGAATGCTGTGCAAAGGA	59.407	20	208	16	223
TRINITY_DN141564_c0_g1_i1	Compound	(GAA)5tac(GAG)5	33	515	547	TCAACCAGCTAACCGTGGTC	59.966	20	GAGCCTGAGGAGCTCGTG	59.506	18	133	470	602	CTCAACCAGCTAACCGTGGT	59.965	20	GAGCCTGAGGAGCTCGTG	59.506	18	134	469	602	ACCTCAACCAGCTAACCGTG	59.965	20	GAGCCTGAGGAGCTCGTG	59.506	18	136	467	602
TRINITY_DN141608_c0_g1_i1	Mono	(T)10	10	525	534	GCACAAATCAGCTCACCGTG	60.11	20	ATTTCCTGGACTCGCGAGAC	59.826	20	280	320	599	CGAACGCCCAGTGAATGTTG	60.11	20	ATTTCCTGGACTCGCGAGAC	59.826	20	244	356	599	GCACAAATCAGCTCACCGTG	60.11	20	CGAGACACCGCATAGCTTGA	60.179	20	266	320	585
TRINITY_DN141639_c0_g1_i1	Compound	(CT)7caccccacccaacctgtcgtcatgccctc(CT)6	55	16	70
TRINITY_DN141639_c0_g2_i1	Di	(CT)6	12	93	104	CTGTCGGTCCATCCAACCAA	59.964	20	AGGAGGAGTCGTGGGGATTT	60.253	20	234	18	251	CTGTCGGTCCATCCAACCAA	59.964	20	AGAGAGGAGGAGGAGTCGTG	59.745	20	241	18	258	CTGTCGGTCCATCCAACCAA	59.964	20	CAGAGAGGAGGAGGAGTCGT	59.745	20	242	18	259
TRINITY_DN141649_c0_g1_i1	Tri	(AGG)5	15	92	106	TGCTGATGTCACGGATGTCG	60.458	20	CAACCCATCCCCAACCCTAG	59.741	20	131	3	133	CTGATGTCACGGATGTCGGC	61.148	20	CAACCCATCCCCAACCCTAG	59.741	20	129	5	133	GCTGATGTCACGGATGTCGG	61.148	20	CAACCCATCCCCAACCCTAG	59.741	20	130	4	133
TRINITY_DN141657_c0_g1_i1	Tri	(CGC)6	18	102	119	TCCAATCTACGTTTCCGCCA	59.391	20	GGGGAGATTGATGTGAGCGT	59.821	20	232	68	299	TCCAATCTACGTTTCCGCCA	59.391	20	ACGGGGAGATTGATGTGAGC	59.821	20	234	68	301	TCCAATCTACGTTTCCGCCA	59.391	20	CGCGGTAGTGACACTCAGAG	60.179	20	136	68	203
TRINITY_DN141662_c0_g1_i1	Di	(GA)7	14	210	223
TRINITY_DN141668_c0_g1_i1	Tri	(CGG)5	15	158	172	TCTGACTGGCCGCAGATTTT	59.963	20	GTCAATGCAGGCACCACATC	59.828	20	151	93	243	TCTGACTGGCCGCAGATTTT	59.963	20	CGTCCCTTTCTGCTCCAACA	60.25	20	117	93	209	GACTGGCCGCAGATTTTGAC	59.831	20	GTCAATGCAGGCACCACATC	59.828	20	148	96	243
TRINITY_DN141680_c0_g1_i1	Mono	(G)10	10	19	28
TRINITY_DN14173_c0_g1_i1	Tetra	(GGAG)6	24	34	57	GGGGGACTGGAGAGTTCGA	60.305	19	ACTGAAGAAAGCGGCCTACC	60.036	20	167	12	178	GGGGGACTGGAGAGTTCGA	60.305	19	TGAAGAAAGCGGCCTACCTG	60.036	20	165	12	176	AGGGGGACTGGAGAGTTCG	60.305	19	ACTGAAGAAAGCGGCCTACC	60.036	20	168	11	178
TRINITY_DN141747_c0_g1_i1	Di	(TC)7	14	66	79	GGTCTCCAAAAACCGTTGCC	59.968	20	AGGTTAGGGTTTGAGGGGGT	60.104	20	163	13	175	CTGGACGTTTCGGTCTCCAA	59.967	20	AGGTTAGGGTTTGAGGGGGT	60.104	20	174	2	175	CTGGACGTTTCGGTCTCCAA	59.967	20	AGGGATTGGGTAGGCCTAGG	60.104	20	102	2	103
TRINITY_DN141787_c0_g1_i1	Mono	(G)12	12	572	583
TRINITY_DN14181_c0_g1_i1	Compound	(AAG)5ac(GAA)6	35	562	596	GTAACTAGGCGCGGCTCTAG	60.04	20	TGCCATCAGAATAGGAGGCG	59.606	20	137	496	632	GTAACTAGGCGCGGCTCTAG	60.04	20	GCCATCAGAATAGGAGGCGT	59.605	20	136	496	631	GTAACTAGGCGCGGCTCTAG	60.04	20	AATAGGAGGCGTCTTCTGCC	59.534	20	128	496	623
TRINITY_DN14184_c0_g2_i1	Tri	(GCG)5	15	255	269	CAGGCCTCTCCATGGTCATG	60.179	20	CTGGGAGGAAGAGCATCAGC	60.179	20	221	175	395	CAGGCCTCTCCATGGTCATG	60.179	20	GCTGGGAGGAAGAGCATCAG	60.179	20	222	175	396	CAGGCCTCTCCATGGTCATG	60.179	20	GAGATCCACCGTTGCCGATA	59.612	20	251	175	425
TRINITY_DN141875_c1_g1_i1	Tri	(GAG)6	18	129	146	TTGGAGGATGACGCCGTAAG	59.825	20	GCCTGTATTTACGGTGCCCC	61.099	20	132	47	178	CTTGGAGGATGACGCCGTAA	59.825	20	GCCTGTATTTACGGTGCCCC	61.099	20	133	46	178	TTGGAGGATGACGCCGTAAG	59.825	20	GCGCCTGTATTTACGGTGC	59.649	19	134	47	180
TRINITY_DN141885_c0_g1_i1	Di	(GA)10	20	1	20
TRINITY_DN141888_c0_g1_i1	Mono	(C)10	10	69	78	TATCAGGTCACTGGCAGGGG	60.983	20	ATCCCTCCCCTCCCTTTCTC	60.03	20	161	46	206	TATCAGGTCACTGGCAGGGG	60.983	20	TTTCCTTCCCCTTCAGGTGC	59.888	20	130	46	175	ATATCAGGTCACTGGCAGGG	58.865	20	ATCCCTCCCCTCCCTTTCTC	60.03	20	162	45	206
TRINITY_DN141897_c0_g1_i1	Mono	(G)10	10	111	120	CTTCAGTGATGGGGTGGACC	60.035	20	GCCCAGCAAGAAACGGAAAA	59.612	20	150	84	233	GTCCATGGCGTCTTCAGTGA	60.037	20	GCCCAGCAAGAAACGGAAAA	59.612	20	161	73	233	TCGTCAGATTCATGAGCCGG	59.897	20	GCCCAGCAAGAAACGGAAAA	59.612	20	219	15	233
TRINITY_DN141900_c0_g1_i1	Mono	(G)16	16	1	16
TRINITY_DN141926_c0_g1_i1	Tri	(GAA)5	15	58	72	CCCGTTCCTAGAACACCGAC	60.109	20	CTAGGCCACCAAGCTCTGAG	59.822	20	177	16	192	CCCGTTCCTAGAACACCGAC	60.109	20	TCCATCATGGAAGAGCGCAA	59.747	20	149	16	164	CCCGTTCCTAGAACACCGAC	60.109	20	GCCTCCTATACCCATGCCAG	59.674	20	125	16	140
TRINITY_DN141943_c0_g1_i1	Di	(AG)6	12	303	314
TRINITY_DN141987_c0_g1_i1	Di	(GA)10	20	5	24
TRINITY_DN142059_c0_g1_i1	Mono	(G)11	11	1	11
TRINITY_DN142173_c0_g1_i1	Tri	(ACA)15	45	1	45
TRINITY_DN14218_c0_g1_i1	Tri	(CGG)5	15	175	189	GTACCAGGAAGCCACGGAAG	60.391	20	CTCCGACGACGCCTCCTC	61.879	18	155	57	211	GAGCGGTTGGTACCAGGAAG	60.391	20	CTCCGACGACGCCTCCTC	61.879	18	164	48	211	GAAGAGCGGTTGGTACCAGG	60.391	20	CTCCGACGACGCCTCCTC	61.879	18	167	45	211
TRINITY_DN142182_c0_g2_i1	Mono	(G)11	11	1	11
TRINITY_DN142235_c0_g1_i1	Mono	(T)10	10	290	299
TRINITY_DN14227_c0_g1_i1	Mono	(T)10	10	64	73	TCGTTCCATCTCGCAGACTC	59.548	20	TCCAGGGAATCTTTGCGTCC	60.035	20	131	38	168	CGGATGCGACGACTCTGAAA	60.456	20	TCTTCTCCTAGCGCCTGAGT	60.034	20	121	4	124	CGTTCGTTCCATCTCGCAGA	60.456	20	TCCAGGGAATCTTTGCGTCC	60.035	20	134	35	168
TRINITY_DN142340_c0_g1_i1	Di	(GA)6	12	67	78	CTCGATTTAGAGCGGGGAAC	58.146	20	ATAACACCCCACCACTTCGT	58.938	20	100	44	143	AATCCTCGATTTAGAGCGGG	57.178	20	TAACACCCCACCACTTCGTG	59.893	20	103	40	142	CTCGATTTAGAGCGGGGAAC	58.146	20	ATAACACCCCACCACTTCGTG	60.271	21	100	44	143
TRINITY_DN142344_c0_g1_i1	Tri	(CCT)5	15	133	147	ACTCTAGGACGGGCTGATGT	60.033	20	AGCCTCGTTGATGGTCAAGG	60.036	20	193	1	193	ACTCTAGGACGGGCTGATGT	60.033	20	GCAATCCACTGGCAAGGTTG	60.038	20	172	1	172	ACTCTAGGACGGGCTGATGT	60.033	20	TCGTTGATGGTCAAGGTGCA	59.892	20	189	1	189
TRINITY_DN142349_c0_g1_i1	Mono	(T)10	10	287	296
TRINITY_DN142366_c0_g1_i1	Hexa	(AGGAGA)7	42	289	330
TRINITY_DN142368_c0_g2_i1	Mono	(A)11	11	103	113	CGGAGAAGCATCCGAATCCA	59.895	20	CCGTACTTCCGGCAACTCTT	60.038	20	117	60	176	GATCAAGCTTCGTCGACCCA	60.109	20	CCGTACTTCCGGCAACTCTT	60.038	20	147	30	176	TGATCAAGCTTCGTCGACCC	60.109	20	CCGTACTTCCGGCAACTCTT	60.038	20	148	29	176
TRINITY_DN142380_c0_g1_i1	Mono	(T)11	11	173	183	CCCTTCCATGCATTGCTCCC	61.397	20	CCTGACGGTAGCAAAAGGGT	59.964	20	158	53	210	CCCTTCCATGCATTGCTCCC	61.397	20	ACCCTGACGGTAGCAAAAGG	59.964	20	160	53	212	GCCCTTCCATGCATTGCTC	59.56	19	CCTGACGGTAGCAAAAGGGT	59.964	20	159	52	210
TRINITY_DN142400_c0_g1_i1	Mono	(T)10	10	170	179	AGTGCACGAAGGTGGTACTG	59.966	20	CCCTCGATGCTATATTTTGAGTCA	58.458	24	199	24	222	ACGGCTTCATCGGCTACTTC	60.179	20	CCCTCGATGCTATATTTTGAGTCA	58.458	24	105	118	222	GAACGGCTTCATCGGCTACT	60.179	20	CCCTCGATGCTATATTTTGAGTCA	58.458	24	107	116	222
TRINITY_DN142453_c0_g1_i1	Tri	(TGT)6	18	44	61	TTGTCGTTGGCGCTCTCC	60.357	18	CGGTCGACACTTGTACCACA	59.969	20	159	5	163	TCCTTGTCGTTGGCGCTC	60.357	18	CGGTCGACACTTGTACCACA	59.969	20	162	2	163	CCTTGTCGTTGGCGCTCT	60.358	18	CGGTCGACACTTGTACCACA	59.969	20	161	3	163
TRINITY_DN142469_c0_g1_i1	Mono	(C)10	10	189	198	ACGATCATCCCCATGCCTTC	59.891	20	GACTACCGGCGGAATCAACA	60.109	20	186	163	348	GACGATCATCCCCATGCCTT	59.891	20	GACTACCGGCGGAATCAACA	60.109	20	187	162	348	AATTCGAGCAGACCCGACTC	59.826	20	GACTACCGGCGGAATCAACA	60.109	20	249	100	348
TRINITY_DN142486_c0_g1_i1	Mono	(G)13	13	352	364
TRINITY_DN142503_c0_g1_i1	Compound	(GA)7gggagg(GA)8	36	474	509	CCGACCACTAGAGGGTGAGA	60.034	20	ATTGAGAGACAACCCAGCCG	60.036	20	214	327	540	TCCGACCACTAGAGGGTGAG	60.034	20	ATTGAGAGACAACCCAGCCG	60.036	20	215	326	540	GATATGTGGGTAGAGCGGGC	60.037	20	ATTGAGAGACAACCCAGCCG	60.036	20	178	363	540
TRINITY_DN142514_c0_g2_i1	Di	(GT)6	12	1	12
TRINITY_DN142538_c0_g1_i2	Tri	(TGG)5	15	246	260	TGGATGGATACGTACCCGGT	60.106	20	CTACGTAACCACACGGCAGT	60.039	20	272	145	416	ACGCTCACTTTGACAGCTCA	59.895	20	AATTATGTGCGTGTGCCAGC	59.829	20	257	43	299	TCTGAAACGCGGAAGGTGAA	59.895	20	AATTATGTGCGTGTGCCAGC	59.829	20	215	85	299
TRINITY_DN142563_c0_g1_i1	Di	(GT)6	12	91	102	GCTCAGTCTCTCGGAGATGC	59.969	20	CCTTGCTAGCCTTTTGTTGCT	59.385	21	197	52	248	CGAGGCATCTACGGTGACTT	59.544	20	ACGCGCATAAATTCACCACT	58.551	20	106	20	125	GCTCAGTCTCTCGGAGATGC	59.969	20	CCTTGCTAGCCTTTTGTTGCTT	59.964	22	197	52	248
TRINITY_DN142595_c0_g1_i1	Tri	(GCC)5	15	136	150	AATGCCGACACCGATTCCTG	60.744	20	CGTCCTGGCAGCATTTGTTC	60.11	20	169	54	222	CAATGCCGACACCGATTCCT	60.744	20	CGTCCTGGCAGCATTTGTTC	60.11	20	170	53	222	AATGCCGACACCGATTCCTG	60.744	20	CCTGGCAGCATTTGTTCTCG	59.83	20	166	54	219
TRINITY_DN14260_c1_g1_i1	Tri	(TCA)6	18	252	269	GAGAGCGATTCTGCCTCTCC	59.968	20	CAGCCCTCGCAGGTAGACT	61.055	19	168	127	294	GCAAGGAAGAAAGCAGCACC	60.039	20	CAGCCCTCGCAGGTAGACT	61.055	19	253	42	294	TCGTCGTCCTTCTTCGTTCC	59.761	20	CAGCCCTCGCAGGTAGACT	61.055	19	197	98	294
TRINITY_DN142650_c0_g1_i1	Mono	(C)10	10	114	123	TGACAACTCTCGTCACCGTG	59.97	20	CTGGGGTGGTGAGGAGAAAC	59.963	20	118	31	148	TGACAACTCTCGTCACCGTG	59.97	20	TCCGGAGAGGTTGGAGGAAT	59.957	20	263	31	293	CGTGATCCCTGGACACTTCC	60.108	20	CTGGGGTGGTGAGGAGAAAC	59.963	20	149	0	148
TRINITY_DN14269_c0_g1_i1	Tri	(TTA)6	18	54	71
TRINITY_DN142727_c1_g1_i1	Di	(GA)9	18	288	305	CCTCCTCTCCCCTCCTCAAA	59.957	20	TCTATCCTTTCTTCCCCTCCC	57.938	21	270	60	329	ACAGGAGCAGACACCACCTA	60.179	20	TCTATCCTTTCTTCCCCTCCC	57.938	21	198	132	329	CAGGAGCAGACACCACCTAC	59.752	20	TCTATCCTTTCTTCCCCTCCC	57.938	21	197	133	329
TRINITY_DN142736_c0_g1_i1	Di	(AG)8	16	23	38	CCGGCGGCTTCGAGATAAG	60.662	19	GAAACAACTCACACGCCCAC	59.971	20	141	1	141	CCGGCGGCTTCGAGATAAG	60.662	19	CCCACGCGGACTAATACTCC	59.968	20	126	1	126	CCGGCGGCTTCGAGATAAG	60.662	19	TCGCTCCAGAGACCTGAGAA	59.962	20	158	1	158
TRINITY_DN142774_c0_g1_i1	Mono	(G)12	12	50	61	ACTAAAATTGTGGATCATTGGGGG	59.284	24	TGAAGTTTCCCCTTGGCTCC	59.888	20	257	23	279	ACTAAAATTGTGGATCATTGGGGG	59.284	24	GGAAGAGGTGGCTTGCTCAA	60.251	20	130	23	152	ACTAAAATTGTGGATCATTGGGGG	59.284	24	TTCAGGAAGAGGTGGCTTGC	60.251	20	134	23	156
TRINITY_DN1428_c0_g1_i1	Tri	(CCG)5	15	93	107	GGAAATTTGTGCGAGCTGGG	60.109	20	ACGGCTAGACAGAGGGGATT	60.032	20	230	55	284	GGAAATTTGTGCGAGCTGGG	60.109	20	AACGGCTAGACAGAGGGGAT	60.032	20	231	55	285	GGAAATTTGTGCGAGCTGGG	60.109	20	CACAACGGCTAGACAGAGGG	60.109	20	234	55	288
TRINITY_DN142812_c1_g1_i1	Di	(GA)6	12	55	66	GAGGCAGAGAGCTCCTGC	59.499	18	GAGAGGACGACGACCATGAC	59.901	20	187	0	186	GAGGCAGAGAGCTCCTGC	59.499	18	GAGGAGAGGACGACGACCAT	60.749	20	190	0	189	GAGGCAGAGAGCTCCTGC	59.499	18	GGAGAGGACGACGACCATGA	61.03	20	188	0	187
TRINITY_DN142888_c0_g1_i1	Di	(GC)8	16	183	198	ACTAGCACTGCAGCCCAAAT	59.961	20	GCTCGTTTTGCTTTCCTCGG	60.11	20	105	152	256	GAAGAATCGGGGCCCTACAG	59.893	20	GCTCGTTTTGCTTTCCTCGG	60.11	20	167	90	256	ACTAGCACTGCAGCCCAAAT	59.961	20	TTTTGCTTTCCTCGGGTCGT	60.179	20	100	152	251
TRINITY_DN142933_c0_g1_i1	Mono	(A)11	11	200	210	ACCACCAACGATCAAGGTCG	60.32	20	GTGGTAGTACACAACGATATGATACT	58.354	26	162	95	256	GGCACCCCCACATGACTAAG	60.394	20	GTGGTAGTACACAACGATATGATACT	58.354	26	244	13	256	ACACCACCAACGATCAAGGT	59.528	20	GTGGTAGTACACAACGATATGATACT	58.354	26	164	93	256
TRINITY_DN143012_c0_g1_i1	Mono	(T)10	10	466	475	CTGTTTTTCGCGGTGACCAG	60.041	20	CGCAACAAAAAGTCTCGCCA	59.971	20	166	435	600	GACTGTTTTTCGCGGTGACC	60.042	20	CGCAACAAAAAGTCTCGCCA	59.971	20	168	433	600	GGACTGTTTTTCGCGGTGAC	60.042	20	CGCAACAAAAAGTCTCGCCA	59.971	20	169	432	600
TRINITY_DN143026_c0_g1_i1	Di	(AG)6	12	187	198	AAAGGAGGAAGAGCAGGGGA	60.179	20	GAGCAGTTCTACCGGTGACC	60.109	20	116	151	266	GAAAGGAGGAAGAGCAGGGG	59.746	20	GAGCAGTTCTACCGGTGACC	60.109	20	117	150	266	AGGAAGAGCAGGGGAGGTTA	59.582	20	GAGCAGTTCTACCGGTGACC	60.109	20	111	156	266
TRINITY_DN143026_c0_g1_i2	Di	(AG)6	12	152	163	AAAGGAGGAAGAGCAGGGGA	60.179	20	GAGCAGTTCTACCGGTGACC	60.109	20	116	116	231	TTCCCGACGAGGAACAAGAC	59.684	20	GCCTCCCATGCTTTCTCCTT	60.034	20	159	37	195	GTTCCCGACGAGGAACAAGA	59.684	20	GCCTCCCATGCTTTCTCCTT	60.034	20	160	36	195
TRINITY_DN143054_c0_g1_i1	Di	(TA)7	14	269	282
TRINITY_DN143069_c0_g1_i1	Di	(CG)8	16	56	71	CCCTTCCTTCTCTCCCCTCC	60.693	20	GCGAGCAAACCAGATTCGTC	59.905	20	136	26	161	CCCCTTCCTTCTCTCCCCTC	60.693	20	GCGAGCAAACCAGATTCGTC	59.905	20	137	25	161	CCCTTCCTTCTCTCCCCTCC	60.693	20	CCTAGATCCATCGCGAGCAA	59.685	20	148	26	173
TRINITY_DN143069_c0_g2_i1	Di	(CG)8	16	56	71	CCCTTCCTTCTCTCCCCTCC	60.693	20	GTCAGGCCATGGATTCGTCA	60.108	20	116	26	141	CCCCTTCCTTCTCTCCCCTC	60.693	20	GTCAGGCCATGGATTCGTCA	60.108	20	117	25	141	CCCTTCCTTCTCTCCCCTCC	60.693	20	TCAGGCCATGGATTCGTCAG	59.821	20	115	26	140
TRINITY_DN143076_c0_g1_i1	Mono	(T)10	10	437	446
TRINITY_DN143077_c0_g1_i1	Di	(TA)6	12	251	262	CTTGCTTGGACTGGGGGTAC	60.323	20	GTCTGAATTTTCGACCGGCG	59.905	20	210	111	320	CTTGCTTGGACTGGGGGTAC	60.323	20	CGTTCTTGCGAGTGTGTGTC	59.77	20	227	111	337	CTTGCTTGGACTGGGGGTAC	60.323	20	TCTGAATTTTCGACCGGCGT	60.32	20	209	111	319
TRINITY_DN143077_c0_g1_i2	Di	(TA)6	12	273	284	CTTGCTTGGACTGGGGGTAC	60.323	20	GTCTGAATTTTCGACCGGCG	59.905	20	232	111	342	CTTGCTTGGACTGGGGGTAC	60.323	20	CGTTCTTGCGAGTGTGTGTC	59.77	20	249	111	359	CTTGCTTGGACTGGGGGTAC	60.323	20	TCTGAATTTTCGACCGGCGT	60.32	20	231	111	341
TRINITY_DN143138_c0_g1_i1	Tri	(GTC)5	15	265	279
TRINITY_DN143164_c0_g1_i1	Tri	(CCT)10	30	158	187
TRINITY_DN143211_c0_g1_i1	Mono	(A)10	10	476	485	ACTGCCACAACACCTCGAAA	60.107	20	CCGGTGTTAGGGACTAGGGA	60.033	20	254	317	570	TACAACACGGACTGCCACAA	59.822	20	CCGGTGTTAGGGACTAGGGA	60.033	20	264	307	570	TTACAACACGGACTGCCACA	59.822	20	CCGGTGTTAGGGACTAGGGA	60.033	20	265	306	570
TRINITY_DN143212_c1_g1_i1	Mono	(T)10	10	166	175
TRINITY_DN143230_c0_g1_i1	Tri	(AAG)6	18	168	185	TCCAATGGTGGTAACGGCAA	59.889	20	GGGGAGGAGCCACAGGAG	61.087	18	109	128	236	CAATGGTGGTAACGGCAACC	59.757	20	GGGGAGGAGCCACAGGAG	61.087	18	107	130	236	CCAATGGTGGTAACGGCAAC	59.757	20	GGGGAGGAGCCACAGGAG	61.087	18	108	129	236
TRINITY_DN143232_c1_g1_i1	Tri	(AAG)5	15	66	80	CGAGGACCCAGAGAACGAAG	59.829	20	TGAAGCACAATCGTCGGACA	59.967	20	115	16	130	GAAGGCGTTGTCTACCCTCC	60.108	20	TGCAGGTCCTGAAGCACAAT	59.889	20	108	32	139	CGAGGACCCAGAGAACGAAG	59.829	20	TGCAGGTCCTGAAGCACAAT	59.889	20	124	16	139
TRINITY_DN143248_c0_g1_i1	Mono	(A)11	11	206	216	AGCCCTCCTTGCAATGAGAA	59.299	20	GGCTATGCCTTCTTCGGTTCT	60.134	21	265	10	274	GCCCTCCTTGCAATGAGAAC	59.186	20	GGCTATGCCTTCTTCGGTTCT	60.134	21	264	11	274	AGCCCTCCTTGCAATGAGAA	59.299	20	GGCTATGCCTTCTTCGGTTC	58.7	20	265	10	274
TRINITY_DN143250_c0_g1_i1	Complex	(CAGA)5(AG)10*g(GA)6	50	440	489
TRINITY_DN143252_c0_g1_i1	Mono	(A)10	10	43	52	ATCGCCTTCACACACCTAGC	60.108	20	GCTTCGTGTCACATGTGTGG	59.764	20	139	11	149	ATCGCCTTCACACACCTAGC	60.108	20	GGGAGTGCTTCGTGTCACAT	60.321	20	145	11	155	CCATCGCCTTCACACACCTA	59.751	20	GCTTCGTGTCACATGTGTGG	59.764	20	141	9	149
TRINITY_DN143264_c1_g1_i1	Di	(AG)6	12	87	98	CTGGTGGTCTGCACCTGG	59.967	18	CCTTGACCCACCTGTCATCC	60.035	20	118	50	167	CATGGCTGGTGGTCTGCA	59.965	18	CCTTGACCCACCTGTCATCC	60.035	20	123	45	167	ATGGCTGGTGGTCTGCAC	59.965	18	CCTTGACCCACCTGTCATCC	60.035	20	122	46	167
TRINITY_DN143300_c0_g2_i1	Tri	(GTG)5	15	7	21
TRINITY_DN143354_c0_g1_i1	Mono	(T)13	13	454	466
TRINITY_DN143360_c0_g1_i1	Tri	(GGT)5	15	157	171	GACACTTCCTCGAGCGAGAG	59.902	20	CCACCACTGACACCACCG	60.281	18	139	64	202	GACACTTCCTCGAGCGAGAG	59.902	20	CACCACTGACACCACCGC	60.973	18	138	64	201	GCTTGAACCAACTCCCGAAG	59.125	20	CCACCACTGACACCACCG	60.281	18	166	37	202
TRINITY_DN143372_c0_g1_i1	Di	(CA)6	12	141	152
TRINITY_DN14339_c0_g1_i1	Mono	(G)11	11	76	86	TCCAGTCCTTCAGCTCTCCA	59.885	20	GTTGAGGGCCCAAAAACGAC	59.968	20	157	19	175	TCCAGTCCTTCAGCTCTCCA	59.885	20	AGCGTTGGTTACTGGGATGG	60.035	20	118	19	136	TCCAGTCCTTCAGCTCTCCA	59.885	20	CCAGCGTTGGTTACTGGGAT	60.035	20	120	19	138
TRINITY_DN143391_c1_g1_i1	Di	(TC)6	12	72	83	CCTCCCCTCGTTTCTCTCCT	60.325	20	CTGGATCGAGGTGGGTCAAC	60.108	20	277	39	315	CCTCCCCTCGTTTCTCTCCT	60.325	20	GATCGAGGTGGGTCAACGAG	60.179	20	274	39	312	CCTCCCCTCGTTTCTCTCCT	60.325	20	TCTGGATCGAGGTGGGTCAA	60.252	20	278	39	316
TRINITY_DN143404_c0_g1_i1	Mono	(A)10	10	156	165	TCGGTCAGTACCTTTTGCTCA	59.31	21	TCAAACGAATGTCACCCGGA	59.607	20	178	76	253	CCTTCGGTCAGTACCTTTTGC	59.195	21	TCAAACGAATGTCACCCGGA	59.607	20	181	73	253	TCGGTCAGTACCTTTTGCTCA	59.31	21	GTCAAACGAATGTCACCCGG	59.484	20	179	76	254
TRINITY_DN143416_c0_g1_i1	Mono	(G)12	12	1	12
TRINITY_DN143454_c0_g1_i1	Di	(AG)9	18	2	19
TRINITY_DN143472_c0_g1_i1	Tri	(TGA)5	15	29	43	AGCCTACATCTTGCTTCATTGA	57.774	22	TTCACGTTATGGTGGTCCGG	60.037	20	266	3	268	AGCCTACATCTTGCTTCATTGA	57.774	22	ATATAAGGAGGGGCAGGGCA	60.104	20	155	3	157	AGCCTACATCTTGCTTCATTGA	57.774	22	CAGAAGGCCGGTTCACGTTA	60.32	20	277	3	279
TRINITY_DN143480_c0_g1_i1	Mono	(G)14	14	1	14
TRINITY_DN143490_c0_g1_i1	Di	(AT)8	16	37	52	AGTATAAGGTAACACGCGGC	57.786	20	TCGCCTCGAGTGAGATGAGA	60.108	20	206	14	219	AGTATAAGGTAACACGCGGC	57.786	20	CGCCTCGAGTGAGATGAGAG	59.693	20	205	14	218	AGTATAAGGTAACACGCGGC	57.786	20	GCCTCGAGTGAGATGAGAGG	59.332	20	204	14	217
TRINITY_DN143541_c0_g1_i1	Mono	(A)10	10	138	147	ATGATCGCCATGCAGCAGAT	60.251	20	GGTCAAACCCCTTGGAGACA	59.523	20	127	92	218	ATGATCGCCATGCAGCAGAT	60.251	20	TGGTCAAACCCCTTGGAGAC	59.523	20	128	92	219	AGCGCATTTGGTAGTCTGCA	60.322	20	GGTCAAACCCCTTGGAGACA	59.523	20	219	0	218
TRINITY_DN143614_c0_g1_i1	Tri	(GGC)6	18	35	52	CATCCCCCACATCCAGCAC	60.454	19	GACCGATGGATCCAGGTGAC	59.895	20	164	1	164	CATCCCCCACATCCAGCAC	60.454	19	CCTTCTCGATTACCGGGCAA	59.823	20	129	1	129	CATCCCCCACATCCAGCAC	60.454	19	GGCCACGACCTAGATCCTTC	59.61	20	144	1	144
TRINITY_DN143621_c0_g1_i1	Mono	(C)11	11	86	96	CAACGGATCCGAGCTCCTC	59.933	19	CACAGGAGGTCTGATGTGGG	59.749	20	168	60	227	CAACGGATCCGAGCTCCTC	59.933	19	TAGCTGCACAGGAGGTCTGA	60.252	20	174	60	233	CAACGGATCCGAGCTCCTC	59.933	19	TGCACAGGAGGTCTGATGTG	59.677	20	170	60	229
TRINITY_DN143626_c0_g2_i1	Tri	(TTG)17	51	228	278
TRINITY_DN143673_c0_g2_i1	Tri	(GCC)6	18	381	398
TRINITY_DN143674_c0_g2_i1	Mono	(T)10	10	69	78	AAACAGAGCAGACCGATCGC	60.738	20	ACGGACATAATACGCCGCAT	59.967	20	166	34	199	AAACAGAGCAGACCGATCGC	60.738	20	TAATACGCCGCATCGACGAT	59.761	20	159	34	192	AAACAGAGCAGACCGATCGC	60.738	20	ATAATACGCCGCATCGACGA	59.761	20	160	34	193
TRINITY_DN14376_c0_g1_i1	Mono	(T)10	10	48	57	TCACATTGAGCTTCACACTGT	57.802	21	CGAATACGACGACTGCGAGA	59.974	20	243	6	248	TCACATTGAGCTTCACACTGT	57.802	21	AGAAAACCTCCAATCGCGGT	59.964	20	146	6	151	TCACATTGAGCTTCACACTGT	57.802	21	ACCGTGTTCATCTCGTGTCC	60.039	20	117	6	122
TRINITY_DN143795_c0_g1_i1	Di	(GA)17	34	252	285
TRINITY_DN143801_c0_g1_i1	Di	(GT)6	12	1	12
TRINITY_DN143808_c0_g1_i1	Mono	(A)10	10	26	35
TRINITY_DN143834_c0_g2_i1	Mono	(A)10	10	479	488	TTCTTGCCGTGCACAACAAG	59.9	20	TTTCTTGGGAAGGGCCGTTC	60.539	20	189	344	532	CTTCTTGCCGTGCACAACAA	59.9	20	TTTCTTGGGAAGGGCCGTTC	60.539	20	190	343	532	GCCGTGCACAACAAGAGTTT	59.899	20	TTTCTTGGGAAGGGCCGTTC	60.539	20	184	349	532
TRINITY_DN143835_c0_g1_i1	Tri	(TGC)5	15	8	22
TRINITY_DN143836_c0_g1_i1	Mono	(A)12	12	31	42	GGCAATTCTCAAGTGGTGGT	58.379	20	AGGGAAGAATTTGTGGCGAGT	59.926	21	110	0	109	GGCAATTCTCAAGTGGTGGT	58.379	20	GGAAGGGAAGAATTTGTGGCG	59.798	21	113	0	112	TCTCAAGTGGTGGTATCGGT	58.067	20	AGGGAAGAATTTGTGGCGAGT	59.926	21	104	6	109
TRINITY_DN143850_c0_g2_i1	Tri	(GAA)5	15	239	253	ACGTGGAGGGCATGAAGATG	60.108	20	GGGTACAGCACTGACAGGAG	59.752	20	275	19	293	GACGTGGAGGGCATGAAGAT	59.821	20	GGGTACAGCACTGACAGGAG	59.752	20	276	18	293	GCATGAAGATGGGGATCGGA	59.602	20	GGGTACAGCACTGACAGGAG	59.752	20	266	28	293
TRINITY_DN143908_c0_g2_i1	Compound	(AG)8cttgagatct(AG)6	38	176	213	CAGGGAAACAGGGTGGTGAC	60.537	20	CTCTCTCCCGGTCCTCCTC	60.153	19	218	22	239	CAGGGAAACAGGGTGGTGAC	60.537	20	CTCCTCTCTCCCGGTCCTC	60.153	19	221	22	242	CAGGGAAACAGGGTGGTGAC	60.537	20	CTCCCGGTCCTCCTCCATT	60.383	19	214	22	235
TRINITY_DN143910_c0_g1_i1	Mono	(C)13	13	14	26
TRINITY_DN143927_c0_g1_i1	Di	(GT)6	12	1	12
TRINITY_DN143936_c0_g1_i1	Mono	(C)11	11	185	195	CCGATGGGTGTCTCCTCCTA	60.106	20	AGAAACCAGCGGACGATGAG	60.109	20	195	44	238	CCGATGGGTGTCTCCTCCTA	60.106	20	GAGAAACCAGCGGACGATGA	60.109	20	196	44	239	CCTATTAGCGATGAGGGCGG	60.109	20	AGAAACCAGCGGACGATGAG	60.109	20	179	60	238
TRINITY_DN143965_c0_g2_i1	Tri	(GGA)5	15	52	66	AGCTTGCTTGCATTTACTGACT	58.848	22	TATCTTCGATGGCTCCGCAC	59.968	20	120	4	123	AGCTTGCTTGCATTTACTGACT	58.848	22	GTAGCCCTTCACCATCACCC	60.107	20	241	4	244	AGCTTGCTTGCATTTACTGACT	58.848	22	TGCAGGATCAATGTCGGGAC	60.108	20	176	4	179
TRINITY_DN144015_c0_g1_i1	Tetra	(TTTA)5	20	417	436	TTTGCTTATGCGATGCCGTG	59.901	20	TGCCAGGAATGGAATATTCGCT	60.159	22	101	379	479	GTTTGCTTATGCGATGCCGT	59.901	20	TGCCAGGAATGGAATATTCGCT	60.159	22	102	378	479	GAATGCGATGCGATGCGATT	60.111	20	TGCCAGGAATGGAATATTCGCT	60.159	22	187	293	479
TRINITY_DN144015_c0_g2_i1	Tetra	(TTTA)5	20	406	425	TTTGCTTATGCGATGCCGTG	59.901	20	TGCCAGGAATGGAATATTCGCT	60.159	22	101	368	468	TTTGCTTATGCGATGCCGTG	59.901	20	GCCAGGAATGGAATATTCGCTG	59.773	22	100	368	467	TTTGCTTATGCGATGCCGTG	59.901	20	TGCCAGGAATGGAATATTCGC	58.77	21	101	368	468
TRINITY_DN144083_c1_g2_i1	Di	(CT)6	12	106	117	GCGTACTGGCAGAGGTTGAA	60.32	20	GCAGAAAAACTGGTTTGGTTTGA	58.75	23	179	20	198	GGCAGAGGTTGAAAACGACC	59.408	20	GCAGAAAAACTGGTTTGGTTTGA	58.75	23	172	27	198	GCGTACTGGCAGAGGTTGAA	60.32	20	GCAGAAAAACTGGTTTGGTTTG	57.402	22	179	20	198
TRINITY_DN144089_c0_g1_i1	Di	(CA)18	36	200	235
TRINITY_DN144100_c0_g1_i1	Compound	(TGT)5(GGT)6	33	18	50
TRINITY_DN144105_c0_g1_i1	Mono	(G)21	21	1	21
TRINITY_DN144137_c0_g1_i1	Mono	(C)10	10	322	331	CTCTCGCTTGGTGGTGAGTT	59.966	20	CTAGGGGTAGGCAGGCTACT	59.811	20	171	211	381	ATTCCTCTCGCTTGGTGGTG	60.036	20	CTAGGGGTAGGCAGGCTACT	59.811	20	175	207	381	TACGTTGTGCGGCAAGATCT	60.038	20	CTAGGGGTAGGCAGGCTACT	59.811	20	211	171	381
TRINITY_DN144152_c0_g1_i1	Tri	(GCA)5	15	195	209	TGTTCATCTGGGCTAGCAGC	60.108	20	AAGAAAGAGAGCTCTGCGGG	59.751	20	134	136	269	GCTAGCAGCAACCCATTCCT	60.395	20	AAGAAAGAGAGCTCTGCGGG	59.751	20	123	147	269	ACCCATTCCTTTTCCTCGCT	59.301	20	AAGAAAGAGAGCTCTGCGGG	59.751	20	113	157	269
TRINITY_DN144184_c0_g2_i1	Di	(CT)6	12	69	80	CTCTTCTGCTGACTGGTGGG	60.037	20	CTAGAAGCCCCTCAGTTGCC	60.107	20	221	39	259	CTCTTCTGCTGACTGGTGGG	60.037	20	GATTTCCCCATCCTCACCCG	60.179	20	193	39	231	TTAGTGTCTTTGGGTGGCGG	60.251	20	CTAGAAGCCCCTCAGTTGCC	60.107	20	241	19	259
TRINITY_DN144202_c0_g2_i1	Di	(GA)7	14	167	180	TCCGTGCTTGATGGAACTCC	60.036	20	CCGTCTTCACCAGGTCACTG	60.32	20	160	96	255	CGGATCCGTGCTTGATGGAA	60.462	20	CCGTCTTCACCAGGTCACTG	60.32	20	164	92	255	GGGTCTACGGGAATGGAAGG	59.531	20	CCGTCTTCACCAGGTCACTG	60.32	20	202	54	255
TRINITY_DN144202_c0_g3_i1	Di	(GA)7	14	167	180	TCCGTGCTTGATGGAACTCC	60.036	20	GTTCTTCCTCTGGCCCGATC	60.179	20	117	96	212	TCCGTGCTTGATGGAACTCC	60.036	20	CGACCCCATCTCGTTCTTCC	60.179	20	129	96	224	TCCGTGCTTGATGGAACTCC	60.036	20	CCGACCCCATCTCGTTCTTC	60.179	20	130	96	225
TRINITY_DN144244_c0_g1_i1	Di	(AG)6	12	187	198	CACCAAACCTGTCCCCTCTC	59.963	20	GACACCAGCTTGCTGACATG	59.48	20	125	97	221	TAGCTGCACCAAACCTGTCC	60.251	20	GACACCAGCTTGCTGACATG	59.48	20	131	91	221	AACCTGTCCCCTCTCGCTTA	60.252	20	GACACCAGCTTGCTGACATG	59.48	20	120	102	221
TRINITY_DN14434_c0_g1_i1	Mono	(G)14	14	559	572
TRINITY_DN144375_c0_g1_i1	Di	(AC)9	18	202	219	CCCCAGTTCGCCAACTAACA	60.251	20	GTCTGGCCATTATCTGGGGC	60.538	20	102	156	257	GATGCCCCACACCTCACTTC	60.678	20	CATTATCTGGGGCGTGTCCA	59.82	20	226	25	250	CCCCAGTTCGCCAACTAACA	60.251	20	TGTCTGGCCATTATCTGGGG	59.154	20	103	156	258
TRINITY_DN144375_c0_g2_i1	Di	(AC)9	18	249	266	GCCAACATACAGGGGACGAA	60.036	20	CATTATCTGGGGCGTGTCCA	59.82	20	272	26	297	GGGGACGAAGCGGTCTTTTA	60.037	20	CATTATCTGGGGCGTGTCCA	59.82	20	261	37	297	ACACAGCCAACATACAGGGG	59.962	20	CATTATCTGGGGCGTGTCCA	59.82	20	277	21	297
TRINITY_DN144448_c0_g1_i1	Tri	(AAG)6	18	268	285	CATGATGATGGTCCCGAGGG	59.964	20	CGGAGCTACCAATGACCCC	59.854	19	143	168	310	CCATGATGATGGTCCCGAGG	59.964	20	CGGAGCTACCAATGACCCC	59.854	19	144	167	310	CATGATGATGGTCCCGAGGG	59.964	20	GGAGCTACCAATGACCCCC	59.468	19	142	168	309
TRINITY_DN144463_c0_g2_i1	Tri	(AAG)5	15	279	293	GACCTGAGTGCTCCACCAAA	59.891	20	CCTGGTTTGTCCCGGATGTC	60.677	20	215	181	395	CTCATGACTCCCAACCCTCG	59.823	20	CCTGGTTTGTCCCGGATGTC	60.677	20	246	150	395	ACCTGAGTGCTCCACCAAAC	60.179	20	CCTGGTTTGTCCCGGATGTC	60.677	20	214	182	395
TRINITY_DN144472_c0_g1_i1	Tetra	(ATCT)8	32	584	615
TRINITY_DN144477_c0_g2_i1	Mono	(A)12	12	235	246	AAACACGCCAGGACGAGATT	59.965	20	CCATCTGATTTTGCGGGCAG	59.898	20	148	137	284	AAAACACGCCAGGACGAGAT	59.965	20	CCATCTGATTTTGCGGGCAG	59.898	20	149	136	284	AAACACGCCAGGACGAGATT	59.965	20	AACGGGTCCTCAAGTGGTTC	59.892	20	210	137	346
TRINITY_DN144480_c0_g1_i1	Tri	(CGC)5	15	118	132	ACATCTCAGAAGCTGCGACG	60.458	20	TGCCACAGTTCGGTGATCAA	59.892	20	152	66	217	CGCGGAACATCTCAGAAGCT	60.459	20	TGCCACAGTTCGGTGATCAA	59.892	20	158	60	217	CGCGGAACATCTCAGAAGCT	60.459	20	GCATCAGACGACGACCTCAA	60.109	20	101	60	160
TRINITY_DN144507_c0_g1_i1	Tri	(GGA)5	15	95	109	AAAGGCGGAGAAGAGTGGTG	59.965	20	GCTTCTGAGTTGCTGTCCCT	59.964	20	131	34	164	TCCGAGAGCGAAAATGTGCT	60.037	20	GCTTCTGAGTTGCTGTCCCT	59.964	20	108	57	164	CCAGCAGCGGAAGTGTAGAA	60.037	20	GCTTCTGAGTTGCTGTCCCT	59.964	20	150	15	164
TRINITY_DN144507_c0_g2_i1	Tri	(GGA)5	15	1	15
TRINITY_DN144513_c0_g1_i1	Di	(GA)6	12	410	421	GGAAAACGAACCACAAGCCC	59.968	20	GGTATAAATACCGGCGGCCT	59.677	20	115	330	444	CACGAATGAGTGCAGCCATG	59.902	20	GGTATAAATACCGGCGGCCT	59.677	20	220	225	444	GGCTTGGATCCGGTGAATCT	59.819	20	GGTATAAATACCGGCGGCCT	59.677	20	181	264	444
TRINITY_DN144541_c1_g1_i1	Di	(GA)7	14	164	177	GCCGGATAAAGCTTGCTGTG	59.901	20	CCTCGCCTTGCCTCTCAC	60.125	18	100	101	200	GCCCTCCGTGTACTCATTGT	59.751	20	CTCGCCTTGCCTCTCACC	60.125	18	191	9	199	GCCCTCCGTGTACTCATTGT	59.751	20	CCTCGCCTTGCCTCTCAC	60.125	18	192	9	200
TRINITY_DN144564_c0_g1_i1	Mono	(G)12	12	73	84	AGAGTGTTTCACGTGTGCTCT	59.863	21	TGGTCTTCTTTGCTTTTCTTTTCGT	60.106	25	113	18	130	AGAGTGTTTCACGTGTGCTCT	59.863	21	GCTTTTCTTTTCGTTTCTTTGTCGG	60.276	25	102	18	119	AGAGTGTTTCACGTGTGCTCT	59.863	21	TGCTTTTCTTTTCGTTTCTTTGTCG	59.715	25	103	18	120
TRINITY_DN144623_c0_g2_i1	Mono	(T)10	10	181	190	TGACAACCACTGATCCGTGG	59.965	20	TCGTGCTCAAGCTCTGTTCT	59.324	20	195	107	301	GTGTGGCACCCTCTCAATGA	59.963	20	TCGTGCTCAAGCTCTGTTCT	59.324	20	242	60	301	CTGTGTGGCACCCTCTCAAT	59.963	20	TCGTGCTCAAGCTCTGTTCT	59.324	20	244	58	301
TRINITY_DN144661_c0_g1_i1	Di	(AG)7	14	81	94	CGAACGAGGCAAGGAGAGG	60.154	19	CTATGTTGCCTCCTCTGCCC	60.179	20	135	35	169	CGAACGAGGCAAGGAGAGG	60.154	19	CCTATGTTGCCTCCTCTGCC	60.179	20	136	35	170	GAACGAGGCAAGGAGAGGC	60.449	19	CTATGTTGCCTCCTCTGCCC	60.179	20	134	36	169
TRINITY_DN144728_c0_g1_i1	Mono	(T)10	10	243	252	GGTGATGAAGCTCGCCCATA	59.893	20	CTACCCCACACATCAGCAGG	60.108	20	185	125	309	GGTGATGAAGCTCGCCCATA	59.893	20	CCTACCCCACACATCAGCAG	60.108	20	186	125	310	GGTGATGAAGCTCGCCCATA	59.893	20	CATCTGAGCCGTCACACCAT	60.108	20	270	125	394
TRINITY_DN144772_c0_g1_i1	Tri	(AAT)5	15	344	358	ACCCCTGCCCCTAACCATAT	60.028	20	TGATCAGTACAATAATTTAGTGTCCAA	57.048	27	101	298	398	ACCCCTGCCCCTAACCATAT	60.028	20	TTGATCAGTACAATAATTTAGTGTCCA	57.048	27	102	298	399	TAAGTCACCCCTGCCCCTAA	59.88	20	TGATCAGTACAATAATTTAGTGTCCAA	57.048	27	107	292	398
TRINITY_DN144774_c0_g2_i1	Mono	(A)11	11	50	60	TCAATGAAATGATACGCAAACTTTGT	58.855	26	AGGGTTGTAGCAGCCATCAA	59.302	20	208	14	221	TCAATGAAATGATACGCAAACTTTGT	58.855	26	AAGGGTTGTAGCAGCCATCA	59.302	20	209	14	222	CAATGAAATGATACGCAAACTTTGT	57.663	25	AGGGTTGTAGCAGCCATCAA	59.302	20	207	15	221
TRINITY_DN14482_c0_g1_i1	Di	(CT)8	16	11	26
TRINITY_DN144845_c0_g1_i1	Tri	(CGG)5	15	19	33
TRINITY_DN144855_c2_g1_i1	Compound	(CA)7gacacagacagagacacagagacagagacagaggcagagagacagaggcagagatgcagaggcagagagacg(AC)6	98	58	155	CGTCCTACTGCTGCTCCAAA	60.037	20	CGGTCACTTGATTGTTGCGT	59.414	20	179	20	198	CTGCTGCTCCAAATCGAAGC	59.902	20	CGGTCACTTGATTGTTGCGT	59.414	20	172	27	198	GCTGCTCCAAATCGAAGCAC	60.179	20	CGGTCACTTGATTGTTGCGT	59.414	20	170	29	198
TRINITY_DN144860_c0_g1_i1	Tri	(CTC)6	18	200	217
TRINITY_DN144923_c0_g1_i1	Mono	(T)10	10	121	130	GCATGAAGGGATGCAAGTCAC	59.866	21	AAGCCAAAGGTGCTCCAGAA	59.814	20	194	12	205	GCATGAAGGGATGCAAGTCAC	59.866	21	GCCAAAGGTGCTCCAGAAGA	60.251	20	192	12	203	GCATGAAGGGATGCAAGTCAC	59.866	21	AGCCAAAGGTGCTCCAGAAG	60.251	20	193	12	204
TRINITY_DN145001_c0_g1_i1	Mono	(C)12	12	662	673
TRINITY_DN145014_c0_g1_i1	Mono	(G)12	12	241	252
TRINITY_DN145026_c0_g1_i1	Mono	(G)12	12	3	14
TRINITY_DN14503_c0_g1_i1	Mono	(A)12	12	42	53	TGTACGCCAGGTTGTTTCCA	59.819	20	ACTGATCTTGCCATCCGTCG	60.179	20	147	10	156	GCTGTACGCCAGGTTGTTTC	59.763	20	ACTGATCTTGCCATCCGTCG	60.179	20	149	8	156	TGTACGCCAGGTTGTTTCCA	59.819	20	TGCATATCACCGGTTGTCGT	59.752	20	250	10	259
TRINITY_DN145032_c0_g1_i1	Mono	(G)16	16	1	16
TRINITY_DN145037_c0_g1_i1	Di	(CA)9	18	298	315	GCGGTGAAGCCATCTCTTCT	60.108	20	ATCCCCCTCCATCTCTTGCT	60.029	20	107	268	374	GCGGTGAAGCCATCTCTTCT	60.108	20	TCCGTCTTCTTGCCGGAATC	60.108	20	124	268	391	CTCTGGCTCTGCTCGAAAGT	59.754	20	ATCCCCCTCCATCTCTTGCT	60.029	20	170	205	374
TRINITY_DN145067_c0_g1_i1	Tri	(GGT)5	15	86	100	CGGAGGGTGGCGACGTAG	62.189	18	ATCACGCCACATTGGGTCAT	60.034	20	267	62	328	CGGAGGGTGGCGACGTAG	62.189	18	GACACGTCCCCGATCAACTT	60.038	20	238	62	299	CGGAGGGTGGCGACGTAG	62.189	18	TCACGCCACATTGGGTCATT	60.251	20	266	62	327
TRINITY_DN145086_c0_g1_i1	Tri	(CCG)5	15	400	414
TRINITY_DN145109_c1_g1_i1	Mono	(C)11	11	73	83	AAACGTGATCCGCGAGACTT	60.039	20	AATGCACCTAGGGTTTGGGG	59.959	20	107	5	111	GAACAAACGTGATCCGCGAG	59.907	20	AATGCACCTAGGGTTTGGGG	59.959	20	111	1	111	AAACGTGATCCGCGAGACTT	60.039	20	TGGGTTGTAGGTGGAAGGGA	60.104	20	168	5	172
TRINITY_DN145154_c0_g1_i1	Tri	(CAC)5	15	9	23
TRINITY_DN145162_c0_g1_i1	Di	(GA)8	16	11	26
TRINITY_DN145215_c0_g1_i1	Tetra	(CTCA)5	20	226	245	CGCCTCCAAGTTAAATGCCG	59.901	20	TTCTCGGTGACACAGTGAGC	59.968	20	226	58	283	CGCCGCCTCCAAGTTAAATG	59.901	20	TTCTCGGTGACACAGTGAGC	59.968	20	229	55	283	ATGACAGTACGCACATCCCC	59.822	20	TTCTCGGTGACACAGTGAGC	59.968	20	115	169	283
TRINITY_DN14526_c0_g1_i1	Di	(GT)8	16	530	545	GTGGTGTTTAGTCGGGAGGG	60.037	20	GGATAGGGTCGCATCTTGGG	59.965	20	158	411	568	CATGCATGTCACTGGCCATG	59.898	20	GGATAGGGTCGCATCTTGGG	59.965	20	131	438	568	CATGTCACTGGCCATGCAAC	60.109	20	GGATAGGGTCGCATCTTGGG	59.965	20	127	442	568
TRINITY_DN145266_c0_g1_i1	Di	(GA)7	14	132	145	ATGTGCGCATCGTCGTATCT	59.969	20	TGGGTGGGATTGGTTGACTG	59.888	20	175	34	208	ATCGATCTGTGGCAACGGTT	60.036	20	TGGGTGGGATTGGTTGACTG	59.888	20	115	94	208	ATGTGCGCATCGTCGTATCT	59.969	20	CGGCGAGGTGTGAAGGATAG	60.249	20	252	34	285
TRINITY_DN145344_c0_g2_i1	Compound	(T)10cttttttgagcataataacactgga(T)10acctttggggtgatgagaaacaaaactttgttattaatctttttttttgagggaaaaaactgtgttattaatcgctgttgcta(T)37	165	171	335
TRINITY_DN14537_c0_g2_i2	Mono	(T)10	10	104	113	GCTCTGGCCTCCTTTTCCTT	59.961	20	CATGGTATCACCTCCACGGG	59.893	20	145	2	146	GCTCTGGCCTCCTTTTCCTT	59.961	20	CGGTTCGCAGGTTCGATTTG	60.179	20	220	2	221	TTGTCCTTGGGCTCTAAGGC	59.672	20	CGGTTCGCAGGTTCGATTTG	60.179	20	171	51	221
TRINITY_DN145379_c0_g2_i1	Mono	(G)10	10	301	310
TRINITY_DN145417_c0_g1_i1	Di	(CA)6	12	238	249	ACCAGAACTCCACGCTTACC	59.679	20	CGTGGCTTAGGGGTGTGAAT	60.035	20	220	171	390	AGCTCAAACTCTGGCCTGTC	59.964	20	GCAAGTGTTCGTGTGCTTCA	59.623	20	280	3	282	GCCATTACAACCATCACCGC	59.899	20	GGCAAGTGTTCGTGTGCTTC	60.317	20	261	23	283
TRINITY_DN145424_c0_g1_i1	Di	(GA)6	12	195	206	GAGGATCCCATTGGTCCTCG	59.605	20	ATTCAGCGATTCGTCCACGT	60.109	20	202	62	263	CATTGGTCCTCGGCTGGATC	60.534	20	ATTCAGCGATTCGTCCACGT	60.109	20	194	70	263	GAGGATCCCATTGGTCCTCG	59.605	20	TCCCTTTCTCCTTCCTCCCC	60.253	20	172	62	233
TRINITY_DN145445_c0_g1_i1	Mono	(A)10	10	39	48	CGATCTGCTCGCGAGAAGAA	60.248	20	ACTTCAGCCTGGTGATGCAT	59.669	20	101	16	116	CGATCTGCTCGCGAGAAGAA	60.248	20	TACTTCAGCCTGGTGATGCA	59.017	20	102	16	117	CGATCTGCTCGCGAGAAGAA	60.248	20	TTACTTCAGCCTGGTGATGCA	59.649	21	103	16	118
TRINITY_DN145474_c1_g1_i1	Mono	(G)19	19	1	19
TRINITY_DN145481_c1_g1_i1	Mono	(T)11	11	184	194	ACTGAAGGATGGACCGGAGA	59.959	20	CACCGTCGGATCACATCACT	59.827	20	253	20	272	TTTCAAGATGTTGCGGCGAC	59.763	20	CACCGTCGGATCACATCACT	59.827	20	271	2	272	GTTTCAAGATGTTGCGGCGA	59.763	20	CACCGTCGGATCACATCACT	59.827	20	272	1	272
TRINITY_DN145485_c1_g1_i1	Mono	(A)10	10	132	141	TCATCGAAGCCGGACAAACA	59.966	20	TGCCGAAAAATGCATCCCTT	58.735	20	145	74	218	TCATCGAAGCCGGACAAACA	59.966	20	TTGCCGAAAAATGCATCCCT	58.735	20	146	74	219	ACGACTACAAGCACTGGAGC	60.038	20	TGCCGAAAAATGCATCCCTT	58.735	20	199	20	218
TRINITY_DN145499_c0_g1_i1	Mono	(T)10	10	288	297
TRINITY_DN145546_c0_g1_i1	Mono	(A)10	10	220	229	TTCCTCCCACTTGAACCAGC	59.89	20	CCGCACCCAACTCAAACAAG	59.969	20	274	177	450	AAGAGTACGTTGGGGCACTG	59.965	20	ACAAGTGCCCAATCGAGCTT	60.251	20	243	64	306	TTCCTCCCACTTGAACCAGC	59.89	20	ACAAGTGCCCAATCGAGCTT	60.251	20	130	177	306
TRINITY_DN145546_c0_g1_i2	Mono	(A)10	10	362	371	TTCCTCCCACTTGAACCAGC	59.89	20	CCGCACCCAACTCAAACAAG	59.969	20	274	319	592	TTCCTCCCACTTGAACCAGC	59.89	20	ACAAGTGCCCAATCGAGCTT	60.251	20	130	319	448	TTGAACCAGCCACATTTGCC	59.608	20	CCGCACCCAACTCAAACAAG	59.969	20	264	329	592
TRINITY_DN145564_c0_g2_i1	Compound	(TC)8gttttccaccccagctagggtt(GCC)5	53	35	87	TTAAAAACGCGTGCAGCCTC	60.041	20	CTGACGACGTCCCGTATCTC	59.696	20	229	2	230	ATTAAAAACGCGTGCAGCCT	59.404	20	CTGACGACGTCCCGTATCTC	59.696	20	230	1	230	TTAAAAACGCGTGCAGCCTC	60.041	20	ACGTCCCGTATCTCCCACA	60.001	19	223	2	224
TRINITY_DN145576_c0_g1_i1	Mono	(A)10	10	1	10
TRINITY_DN145647_c1_g1_i1	Tetra	(CCGG)5	20	162	181	TTGACGGTCACGAGTCTTGG	59.968	20	CCTTTCGGGTCGCACGTAG	60.804	19	152	86	237	AAGCACGGTGGCATCATACA	60.036	20	CCTTTCGGGTCGCACGTAG	60.804	19	184	54	237	CTAGAAGCACGCGGAAAAGC	59.905	20	CCTTTCGGGTCGCACGTAG	60.804	19	200	38	237
TRINITY_DN145667_c1_g1_i1	Mono	(A)10	10	45	54	CTGCTGAGTGGTCACTTGGT	59.893	20	ATGCCTCTCGATGTCCTCCT	60.106	20	228	10	237	ACTGCTGAGTGGTCACTTGG	59.893	20	ATGCCTCTCGATGTCCTCCT	60.106	20	229	9	237	CTGCTGAGTGGTCACTTGGT	59.893	20	GGTAGCAGCATGGCTTACCT	59.819	20	182	10	191
TRINITY_DN145695_c0_g1_i1	Di	(TC)6	12	194	205
TRINITY_DN145695_c0_g2_i1	Di	(TC)6	12	238	249
TRINITY_DN145697_c1_g1_i1	Tri	(CCG)5	15	186	200	CTCATCTCCCCACATCGAGC	59.967	20	ACGAGATCTAACCCGTCGGA	60.108	20	165	91	255	CTCATCTCCCCACATCGAGC	59.967	20	AGCGAGGAACGTTCACCAAA	60.179	20	202	91	292	CTCATCTCCCCACATCGAGC	59.967	20	AAGCGAGGAACGTTCACCAA	60.179	20	203	91	293
TRINITY_DN145747_c0_g1_i1	Mono	(C)10	10	515	524	CGGGTCGTCTGTTTGGTCAT	60.32	20	TTCAGAGACATCGAGGGGGT	59.959	20	243	354	596	CGGGTCGTCTGTTTGGTCAT	60.32	20	GCCTTCAGAGACATCGAGGG	59.896	20	246	354	599	CGGGTCGTCTGTTTGGTCAT	60.32	20	GCTGCCTTCAGAGACATCGA	59.826	20	249	354	602
TRINITY_DN145785_c0_g1_i1	Mono	(A)11	11	106	116	CGGCCTCTCGCGTTATACAT	60.039	20	CCTCTCACGCTCGTTGTTCT	60.039	20	256	4	259	CGGCCTCTCGCGTTATACAT	60.039	20	CGGAATGAGAGGAGGTCGTG	59.899	20	167	4	170	CGGCCTCTCGCGTTATACAT	60.039	20	TGAGAGGAGGTCGTGTGAGT	59.889	20	162	4	165
TRINITY_DN14580_c0_g1_i1	Di	(TC)7	14	136	149	CAGCAGAGCAGCACATCTCT	60.108	20	GATCCGAGCATGGACGACTC	60.318	20	119	84	202	GCAGAGCAGCACATCTCTCT	59.824	20	GATCCGAGCATGGACGACTC	60.318	20	117	86	202	AGCAGAGCAGCACATCTCTC	59.824	20	GATCCGAGCATGGACGACTC	60.318	20	118	85	202
TRINITY_DN145859_c0_g1_i1	Tri	(CTT)5	15	190	204
TRINITY_DN145888_c0_g1_i1	Tri	(GCT)5	15	275	289	TGGAGAAAGGGTTTGGTGCA	59.74	20	ATGACCGTGCAGAGTTGGTT	59.891	20	259	146	404	AAGGGTTTGGTGCAGACCTT	59.738	20	ATGACCGTGCAGAGTTGGTT	59.891	20	253	152	404	AAAGGGTTTGGTGCAGACCT	59.738	20	ATGACCGTGCAGAGTTGGTT	59.891	20	254	151	404
TRINITY_DN145920_c0_g1_i1	Di	(TC)8	16	4	19
TRINITY_DN145966_c0_g1_i1	Mono	(T)10	10	222	231
TRINITY_DN145984_c0_g1_i1	Mono	(C)10	10	101	110	TGTGAACGAACCCTGTACCG	59.968	20	GAAAAGGCTGCAGGTGTGTG	59.969	20	236	38	273	TGTGAACGAACCCTGTACCG	59.968	20	TACCTCCGCCAATGTTGCAT	60.035	20	206	38	243	TGTGAACGAACCCTGTACCG	59.968	20	ATACCTCCGCCAATGTTGCA	60.035	20	207	38	244
TRINITY_DN145994_c0_g1_i1	Di	(GT)12	24	383	406	TTTTGTTCAGAGCACGCACG	59.973	20	CGCCCCAGAATGAACTCCTT	60.035	20	254	183	436	TTTTGTTCAGAGCACGCACG	59.973	20	CCTTGAACTCGCCCCAGAAT	60.035	20	263	183	445	TTTTGTTCAGAGCACGCACG	59.973	20	ACTCGCCCCAGAATGAACTC	59.749	20	257	183	439
TRINITY_DN145994_c0_g2_i1	Di	(GT)12	24	421	444	TTTTGTTCAGAGCACGCACG	59.973	20	CGCCCCAGAATGAACTCCTT	60.035	20	254	221	474	TTTTGTTCAGAGCACGCACG	59.973	20	CCTTGAACTCGCCCCAGAAT	60.035	20	263	221	483	TTTTGTTCAGAGCACGCACG	59.973	20	ACTCGCCCCAGAATGAACTC	59.749	20	257	221	477
TRINITY_DN146029_c0_g1_i1	Mono	(T)10	10	211	220	ACGGAATTGCTTTGTGCCAC	59.968	20	ATCTTTGGCGACACTAGGGC	60.108	20	179	115	293	ACGGAATTGCTTTGTGCCAC	59.968	20	TATTTCTCCACCTGCCGTCG	59.825	20	220	115	334	ACGGAATTGCTTTGTGCCAC	59.968	20	CTCACGACTGCGAGACGATT	60.179	20	242	115	356
TRINITY_DN146040_c1_g1_i1	Di	(CT)6	12	197	208
TRINITY_DN146083_c0_g1_i1	Mono	(A)10	10	127	136	GGGTCAGTTCTTTTGCCAGC	59.685	20	CGTCACCCTCTACCATTGCA	59.751	20	183	14	196	GGGTCAGTTCTTTTGCCAGC	59.685	20	TTATGGGCGCTGCTATGCAT	60.251	20	210	14	223	AGCCGCCTCCCTAACTTTTT	59.596	20	CGTCACCCTCTACCATTGCA	59.751	20	153	44	196
TRINITY_DN146093_c0_g1_i1	Di	(GA)6	12	259	270	GGGATGACCGGGAATGGATC	59.963	20	CCCTCTCTCTCTGCTCTCTC	58.027	20	158	136	293	CACCTCGGGGGAAAAGTCAA	59.89	20	CCCTCTCTCTCTGCTCTCTC	58.027	20	197	97	293	ACCTCGGGGGAAAAGTCAAC	59.89	20	CCCTCTCTCTCTGCTCTCTC	58.027	20	196	98	293
TRINITY_DN146120_c0_g1_i1	Di	(GA)6	12	18	29
TRINITY_DN146220_c0_g2_i1	Mono	(C)10	10	47	56	CAACATCAAGCGGCCTCATG	59.9	20	GGTCTTCGCTGGCATCATCT	60.179	20	149	24	172	CAACATCAAGCGGCCTCATG	59.9	20	TCTTCGCTGGCATCATCTGG	60.179	20	147	24	170	CAACATCAAGCGGCCTCATG	59.9	20	CCGTTGCTCCCTTATCACCA	59.748	20	204	24	227
TRINITY_DN14626_c0_g1_i1	Compound	(CT)7gtatgtgtgtgcgtgtgtgc(GT)7	48	295	342
TRINITY_DN146311_c0_g1_i1	Di	(GA)8	16	17	32
TRINITY_DN146320_c0_g1_i1	Mono	(T)10	10	207	216	GTTTGCTGCGGCTATCATGG	59.97	20	TGTAAGTGTAGGACATGTTCGT	57.141	22	164	80	243	CTCTGATTGGCTGGGGTGTT	59.961	20	TGTAAGTGTAGGACATGTTCGT	57.141	22	181	63	243	TTTGCTGCGGCTATCATGGA	60.107	20	TGTAAGTGTAGGACATGTTCGT	57.141	22	163	81	243
TRINITY_DN146341_c0_g1_i1	Di	(GA)7	14	228	241	TTAGCATCCGTGGCTGAGTG	60.108	20	GGATTCTGGGAGTCAAGGGC	60.107	20	198	134	331	TTAGCATCCGTGGCTGAGTG	60.108	20	GGGAGTCAAGGGCTTCACAA	59.89	20	191	134	324	CCGTGGCTGAGTGATCATCA	59.824	20	GGATTCTGGGAGTCAAGGGC	60.107	20	191	141	331
TRINITY_DN146344_c0_g1_i1	Tetra	(ACGA)5	20	281	300
TRINITY_DN14636_c0_g1_i1	Tri	(CGG)5	15	79	93	GAGGACGAGGAGAGGAGGAG	60.179	20	GAGCCCACATACACACGACA	60.038	20	189	14	202	GAGGACGAGGAGAGGAGGAG	60.179	20	AGGATTGCAGCCCATTCACA	59.96	20	163	14	176	GAGGACGAGGAGAGGAGGAG	60.179	20	CAAACGGAAGGATTGCAGCC	60.109	20	171	14	184
TRINITY_DN146384_c0_g2_i1	Mono	(T)10	10	140	149	CCAGCAAGGAACCTTCTCGT	59.965	20	TGTTCCCCGCTCCCAGTATA	60.032	20	141	69	209	ACCAGCAAGGAACCTTCTCG	59.965	20	TGTTCCCCGCTCCCAGTATA	60.032	20	142	68	209	CCAGCAAGGAACCTTCTCGT	59.965	20	TCCCCGGTCGCAAAAAGTAT	59.674	20	214	69	282
TRINITY_DN146402_c0_g1_i1	Mono	(A)10	10	286	295	ACCGAGCCAAATCCGTTGAT	60.035	20	ACTCTCAAGGTTAGGTTTGCGA	59.632	22	115	249	363	GGGGAAAGAATGTCGGTGGT	59.962	20	ACTCTCAAGGTTAGGTTTGCGA	59.632	22	227	137	363	TGGCAAAACGTTATGCCACG	60.04	20	ACTCTCAAGGTTAGGTTTGCGA	59.632	22	174	190	363
TRINITY_DN146408_c0_g2_i1	Di	(TC)6	12	255	266	ACTTGGCGTTCCCCTTGAAA	60.106	20	TCTCTCTCATGGTGGGGGAG	60.032	20	251	64	314	ACTTGGCGTTCCCCTTGAAA	60.106	20	CTCTCTCTCATGGTGGGGGA	60.032	20	252	64	315	ACTTGGCGTTCCCCTTGAAA	60.106	20	TCCCTCTCTCTCATGGTGGG	60.032	20	255	64	318
TRINITY_DN146452_c0_g1_i1	Mono	(G)10	10	166	175	GGGGGTGAGAGTGAGAGTGA	60.252	20	TTACCTCCTCGCTACAGGGG	60.397	20	146	137	282	ACACAGGACGACACACGATG	60.319	20	TTACCTCCTCGCTACAGGGG	60.397	20	276	7	282	CACACAGGACGACACACGAT	60.319	20	TTACCTCCTCGCTACAGGGG	60.397	20	277	6	282
TRINITY_DN146477_c0_g2_i1	Di	(AC)7	14	554	567	ACTGGTCGAAACGCTTGCTA	59.967	20	AAGCTTGCCTGCCCAATGAT	60.617	20	250	357	606	TACTGGTCGAAACGCTTGCT	59.967	20	AAGCTTGCCTGCCCAATGAT	60.617	20	251	356	606	GCCATTACTGGTCGAAACGC	59.904	20	AAGCTTGCCTGCCCAATGAT	60.617	20	256	351	606
TRINITY_DN146494_c0_g1_i1	Tri	(GGC)5	15	98	112	CTGCCGCCAGATCTCTTGAT	59.894	20	ATCCTGACCGTCGGATCTGA	60.107	20	190	62	251	CTGCCGCCAGATCTCTTGAT	59.894	20	TCCTGACCGTCGGATCTGAA	60.323	20	189	62	250	CTGCCGCCAGATCTCTTGAT	59.894	20	CCTGACCGTCGGATCTGAAA	59.469	20	188	62	249
TRINITY_DN146572_c1_g1_i1	Di	(AT)6	12	115	126	GATTCCCTCCACCTCTTGGC	60.107	20	CATCGGAAGGGTTTCGGTGA	60.037	20	178	31	208	CCTCCACCTCTTGGCCTTTT	59.887	20	CATCGGAAGGGTTTCGGTGA	60.037	20	173	36	208	TCCTTCACCTTCGTGCTTCG	60.32	20	CATCGGAAGGGTTTCGGTGA	60.037	20	206	3	208
TRINITY_DN146587_c0_g1_i1	Mono	(A)10	10	279	288	AGGCTTACGTGGCGTTGTAT	59.752	20	TTAGCTGCATGCCATGGTGA	60.034	20	274	43	316	CCGGGCAGAACAATCTCTCA	59.75	20	TTAGCTGCATGCCATGGTGA	60.034	20	157	160	316	AGGGTCATCCTTGGGAGAGG	60.327	20	TTAGCTGCATGCCATGGTGA	60.034	20	226	91	316
TRINITY_DN146711_c0_g1_i1	Compound	(CCT)5ccccgctcccctccgcggtggcgcacttcgacggccgaccagca(CCT)5ccccgctcccctccgcggtggcgcacttcgacggccgaccagca(CCT)5	133	208	340
TRINITY_DN146885_c0_g1_i1	Tri	(TCT)5	15	2	16
TRINITY_DN1469_c0_g1_i1	Mono	(T)17	17	270	286
TRINITY_DN146955_c1_g1_i1	Mono	(C)10	10	183	192	GATCATGTATCGGCCGCTGA	60.038	20	CTCCACGTCGATTGGCTTCT	60.109	20	244	65	308	TCGCTGGATCATGTATCGGC	60.038	20	CTCCACGTCGATTGGCTTCT	60.109	20	250	59	308	GCCTGATAACGCAATCGCTG	60.042	20	CTCCACGTCGATTGGCTTCT	60.109	20	264	45	308
TRINITY_DN147003_c0_g1_i1	Mono	(G)11	11	9	19
TRINITY_DN147005_c0_g1_i1	Di	(TG)10	20	37	56	GCGTTACGTATATACTGCAGGC	59.34	22	ACAAAGAGGCCGAGATAGCG	59.897	20	136	4	139	GCGTTACGTATATACTGCAGGC	59.34	22	CGGCTACAAGAGGTGGTCTC	59.826	20	166	4	169	GCGTTACGTATATACTGCAGGC	59.34	22	AAGAGGCCGAGATAGCGAGA	60.179	20	133	4	136
TRINITY_DN147007_c0_g1_i1	Mono	(T)10	10	197	206
TRINITY_DN147009_c0_g1_i1	Mono	(T)10	10	232	241
TRINITY_DN147012_c0_g1_i1	Mono	(A)10	10	57	66	AGGTAGAAAGTAGAAAAACAGAAAACA	57.543	27	TCTGAAAGGTTTTCTTTGGGGC	59.302	22	130	22	151	AGGTAGAAAGTAGAAAAACAGAAAACA	57.543	27	CTGAAAGGTTTTCTTTGGGGCT	59.3	22	129	22	150	AGGTAGAAAGTAGAAAAACAGAAAACA	57.543	27	TGAAAGGTTTTCTTTGGGGCT	58.242	21	128	22	149
TRINITY_DN14704_c0_g1_i1	Di	(CT)6	12	371	382	CAAGGGGAGAAAGCGAACCC	60.961	20	CGAGAAAATCCCACCTCGCA	60.391	20	280	200	479	CAAGGGGAGAAAGCGAACCC	60.961	20	AAATCCCACCTCGCACAGAA	59.6	20	275	200	474	CAAGGGGAGAAAGCGAACCC	60.961	20	AAAATCCCACCTCGCACAGA	59.6	20	276	200	475
TRINITY_DN147053_c0_g1_i1	Mono	(T)10	10	349	358	TCCTTCTTGGCCGCAATCTT	59.962	20	CTTATGGCCCCTCCGTTGTT	60.034	20	224	292	515	TTCCTTCTTGGCCGCAATCT	59.962	20	CTTATGGCCCCTCCGTTGTT	60.034	20	225	291	515	TCCTTCTTGGCCGCAATCTT	59.962	20	GCTGAGCATTACCGACCCTT	60.108	20	241	292	532
TRINITY_DN147079_c1_g1_i1	Tri	(CCT)5	15	157	171	TGTGAGCTACTGCGCTACTG	59.829	20	ACCTGTCAGCTTGCCTCATC	60.036	20	270	4	273	GTGTGAGCTACTGCGCTACT	59.829	20	ACCTGTCAGCTTGCCTCATC	60.036	20	271	3	273	CACATCACCGAGCTCGTCAA	60.389	20	ACCTGTCAGCTTGCCTCATC	60.036	20	216	58	273
TRINITY_DN147087_c0_g1_i1	Mono	(A)12	12	131	142	CGATGAACCTGCCCAGAAGT	60.036	20	TGGCTCGCTCGTTCGTTATT	60.109	20	129	77	205	GTTCGATGAACCTGCCCAGA	60.036	20	TGGCTCGCTCGTTCGTTATT	60.109	20	132	74	205	TGGCATCCACGTTCGATGAA	60.037	20	TGGCTCGCTCGTTCGTTATT	60.109	20	142	64	205
TRINITY_DN147092_c0_g2_i1	Mono	(T)10	10	141	150	TGAAGACACACCCATTCCGG	59.964	20	TCAGTCGACCCAGAAATGCT	59.023	20	169	57	225	GAAGACACACCCATTCCGGT	59.964	20	TCAGTCGACCCAGAAATGCT	59.023	20	168	58	225	CCCATTCCGGTGTTTCCAGA	59.962	20	TCAGTCGACCCAGAAATGCT	59.023	20	159	67	225
TRINITY_DN147095_c0_g1_i1	Tetra	(AAAC)5	20	27	46	CAAACAAAGAAAGAAGCCCAGC	58.874	22	ACGACGATCCCTCTCCTTCA	60.034	20	239	2	240	CAAACAAAGAAAGAAGCCCAGC	58.874	22	GGCTGGCGTCACCTAAAGTA	59.752	20	106	2	107	CAAACAAAGAAAGAAGCCCAGC	58.874	22	AGACGACGATCCCTCTCCTT	59.744	20	241	2	242
TRINITY_DN147129_c0_g1_i1	Tri	(AGG)5	15	222	236	GGACAAGTCGGTTGAGGAGG	60.037	20	CTACTCGTTGAAGGCCCAGG	60.108	20	109	165	273	GGAGGACCTGAAGAGCTTCG	59.825	20	CTACTCGTTGAAGGCCCAGG	60.108	20	247	27	273	TGTTCGACATCATCCTCGCC	60.179	20	CTACTCGTTGAAGGCCCAGG	60.108	20	194	80	273
TRINITY_DN147135_c0_g2_i1	Di	(GT)6	12	232	243	CAGCCTCAAGGACCTGAAGG	60.036	20	TCCCCTTTTGCCAAGAAGCA	60.106	20	167	117	283	TGCTGGTCTGATGCGCTAAA	60.036	20	TCCCCTTTTGCCAAGAAGCA	60.106	20	129	155	283	TGGTCTGATGCGCTAAACGT	60.038	20	TCCCCTTTTGCCAAGAAGCA	60.106	20	126	158	283
TRINITY_DN147175_c0_g1_i1	Di	(GA)9	18	128	145	GGTGGAGGAATTGCGACAGA	60.036	20	GGCAGCCAAACCCAATCTTG	60.037	20	107	72	178	GGAGGAATTGCGACAGAGCT	60.108	20	GGCAGCCAAACCCAATCTTG	60.037	20	104	75	178	GAGTTCTCTGGCAGCACGAT	60.108	20	GGCAGCCAAACCCAATCTTG	60.037	20	144	35	178
TRINITY_DN147213_c0_g1_i1	Mono	(G)19	19	1	19
TRINITY_DN14724_c0_g1_i1	Mono	(T)10	10	86	95	GCACTTGCCAAAAGGATGCT	59.681	20	AGCCACCTCTGACAAAAGCT	59.524	20	278	55	332	GCACTTGCCAAAAGGATGCT	59.681	20	TCCAAATCTGCCAAAGGGTGT	60.133	21	171	55	225	GCACTTGCCAAAAGGATGCT	59.681	20	CCAAATCTGCCAAAGGGTGT	58.659	20	170	55	224
TRINITY_DN147257_c0_g1_i1	Di	(AT)6	12	95	106	TCCTCCGAGTCACTGAGATCT	59.438	21	TGTCCAGCACCTCCTTTGAA	59.157	20	136	2	137	TCCTCCGAGTCACTGAGATCT	59.438	21	TTGTCCAGCACCTCCTTTGA	59.157	20	137	2	138	CTTCCTCCGAGTCACTGAGA	58.172	20	TGTCCAGCACCTCCTTTGAA	59.157	20	138	0	137
TRINITY_DN147281_c0_g1_i1	Tri	(AGG)5	15	25	39	ATTCCAGCCCCCTCGTCTAG	60.761	20	CGTCTAGTCGTCCTCCTCCT	59.821	20	280	0	279	ATTCCAGCCCCCTCGTCTAG	60.761	20	GGATCAGGTCCTCGTGCTTC	60.179	20	132	0	131	ATTCCAGCCCCCTCGTCTAG	60.761	20	CCTCCTCCTCCTCCTTCGAT	59.813	20	269	0	268
TRINITY_DN147281_c0_g1_i1	Tri	(AGG)5	15	255	269
TRINITY_DN147291_c0_g1_i1	Di	(TG)17	34	262	295
TRINITY_DN1473_c0_g1_i1	Tri	(GCC)5	15	358	372	AATGGGGCCTACACTGTCAC	59.672	20	CCAGATGGGGAAGAGGAGGA	60.031	20	154	242	395	TTCACCAGGTGTAGACGAGC	59.398	20	CCAGATGGGGAAGAGGAGGA	60.031	20	201	195	395	GGGCCTACACTGTCACGTAA	59.395	20	CCAGATGGGGAAGAGGAGGA	60.031	20	150	246	395
TRINITY_DN147304_c0_g1_i1	Mono	(G)17	17	1	17
TRINITY_DN147310_c0_g1_i1	Mono	(A)10	10	51	60
TRINITY_DN147357_c0_g1_i1	Mono	(G)10	10	9	18
TRINITY_DN147398_c0_g1_i1	Mono	(T)10	10	251	260	GAACAAGTGCCTGCTCAACA	58.976	20	TCTGGACGAAAGGACTTTCTTT	57.583	22	242	72	313	AGACAAGAACAAGTGCCTGCT	60.134	21	TCTGGACGAAAGGACTTTCTTT	57.583	22	248	66	313	GAACAAGTGCCTGCTCAACA	58.976	20	ATCTGGACGAAAGGACTTTCTT	57.374	22	243	72	314
TRINITY_DN14741_c0_g2_i1	Tri	(TCC)10	30	32	61	GGAGCTGTAGGGGTCGGAT	60.458	19	ACTACACACCGCCTCGAATG	60.109	20	280	0	279	GAGCTGTAGGGGTCGGATG	59.257	19	ACTACACACCGCCTCGAATG	60.109	20	279	1	279	GAGCTGTAGGGGTCGGATG	59.257	19	CACTACACACCGCCTCGAAT	60.109	20	280	1	280
TRINITY_DN147427_c0_g2_i1	Mono	(T)10	10	431	440	GCGTTTGCTATGTGCGATGT	59.903	20	GTTGTGCCTCCGTCAAGAGA	59.966	20	168	351	518	TCAATTTCCAGCCCCCGATC	60.107	20	GTTGTGCCTCCGTCAAGAGA	59.966	20	268	251	518	AAGGGTCAAAGCGAGCATGA	59.963	20	CCTGCTCGACCGCTTCTAAA	60.109	20	265	200	464
TRINITY_DN147435_c0_g1_i1	Mono	(C)11	11	207	217	GCGACCTATGACGCGCTATA	59.833	20	GATGTACGACGACCCCTGAC	59.9	20	169	87	255	CGTCTCTCACCACGTCGATT	59.832	20	GATGTACGACGACCCCTGAC	59.9	20	248	8	255	GCGCTATATGGAGACTCCGG	59.829	20	GATGTACGACGACCCCTGAC	59.9	20	157	99	255
TRINITY_DN147463_c0_g1_i1	Tri	(AGA)5	15	137	151	GCTCGGGTGGAGGAAAGAAG	60.392	20	ACTGCCTTATCTTTGCGCCT	60.035	20	137	51	187	GCTCGGGTGGAGGAAAGAAG	60.392	20	CACTGCCTTATCTTTGCGCC	59.901	20	138	51	188	GCTCGGGTGGAGGAAAGAAG	60.392	20	ATCTTTGCGCCTCTTGTTGC	59.758	20	129	51	179
TRINITY_DN147472_c0_g1_i1	Tri	(TCT)6	18	314	331	CAGACGAACAGGGGGTGAAA	59.892	20	CTTCACCCCGACGTACGTAG	59.902	20	199	189	387	CAGACGAACAGGGGGTGAAA	59.892	20	TCACCCCGACGTACGTAGTA	59.752	20	197	189	385	ATGAACAGACGAACAGGGGG	59.675	20	CTTCACCCCGACGTACGTAG	59.902	20	204	184	387
TRINITY_DN14748_c0_g1_i1	Di	(GA)6	12	1	12
TRINITY_DN147495_c0_g1_i1	Di	(AC)6	12	1	12
TRINITY_DN147516_c0_g1_i1	Mono	(G)10	10	83	92	TTGGAGGAGAGAGGGTAGCC	60.032	20	GCTTCCCCTTTCCTGTCCTC	60.035	20	210	22	231	TTGGAGGAGAGAGGGTAGCC	60.032	20	TACGTGTGCTTCCCCTTTCC	59.964	20	217	22	238	GAGGAGAGAGGGTAGCCACA	60.033	20	GCTTCCCCTTTCCTGTCCTC	60.035	20	207	25	231
TRINITY_DN147518_c0_g1_i1	Tri	(GTT)7	21	1	21
TRINITY_DN147526_c0_g1_i1	Mono	(A)10	10	181	190	TCCATGCCAACCAACATCCT	59.591	20	GTACTGCTCGGGAATCGGAG	59.969	20	221	53	273	GCCAGGGTTTCGGTCAAGAA	60.536	20	GTACTGCTCGGGAATCGGAG	59.969	20	257	17	273	TCCATGCCAACCAACATCCT	59.591	20	CGGCTTTGACCGCGTTATTT	59.833	20	188	53	240
TRINITY_DN14758_c0_g2_i1	Tri	(AGA)11	33	1	33
TRINITY_DN147658_c0_g1_i1	Di	(GA)7	14	230	243	TCTGTTGTTGCGTCTGAGCT	59.895	20	CTTGTAACGCTTCCGCTTAGC	59.939	21	255	38	292	AGATGCAGCTTCAGAGGCAG	60.108	20	CTTGTAACGCTTCCGCTTAGC	59.939	21	161	132	292	GCCACAACAGATGCAGCTTC	60.109	20	CTTGTAACGCTTCCGCTTAGC	59.939	21	169	124	292
TRINITY_DN147696_c0_g1_i1	Tri	(CTT)10	30	213	242
TRINITY_DN147781_c0_g1_i1	Mono	(G)10	10	1	10
TRINITY_DN147800_c0_g1_i1	Compound	(CT)6cgctctcgccgc(CT)7	38	319	356	GGAGCAACCTCGACAGCAA	60.302	19	TCGAAGGCACAAGAGACGAG	59.759	20	261	188	448	GGAGCAACCTCGACAGCAA	60.302	19	GAAGGCACAAGAGACGAGCA	60.32	20	259	188	446	GAGCAACCTCGACAGCAACC	61.569	20	TCGAAGGCACAAGAGACGAG	59.759	20	260	189	448
TRINITY_DN147800_c0_g1_i1	Tri	(CCT)6	18	121	138	CCCTCCTCCTCCTCCACATT	60.327	20	GAGCGAGAGAGAGAGAGCGA	60.53	20	260	75	334	CCCTCCTCCTCCTCCACATT	60.327	20	AGCGAGAGAGAGAGAGCGAG	60.531	20	259	75	333	CCCTCCTCCTCCTCCACATT	60.327	20	AGAGCGAGAGAGAGAGAGCG	60.531	20	261	75	335
TRINITY_DN147807_c1_g1_i1	Mono	(G)13	13	86	98	GCCTACCAGGTCCATTGCTT	60.034	20	TTGTTCTCCCAAGACCAGGC	59.89	20	179	5	183	AACGCCTACCAGGTCCATTG	60.035	20	TTGTTCTCCCAAGACCAGGC	59.89	20	182	2	183	TTGTTCGCATGGAGGAAGCT	59.963	20	TTGTTCTCCCAAGACCAGGC	59.89	20	142	42	183
TRINITY_DN147843_c0_g1_i1	Di	(TG)7	14	232	245
TRINITY_DN147849_c0_g1_i1	Tri	(AGG)5	15	26	40
TRINITY_DN147855_c0_g1_i1	Mono	(A)10	10	255	264	GAGACGAGAGCTGGATTCCG	59.97	20	TTGGATGCTTGGTTCGTTGC	59.686	20	192	118	309	CGAGACGAGAGCTGGATTCC	59.97	20	TTGGATGCTTGGTTCGTTGC	59.686	20	193	117	309	AAACCACGAGACGAGAGCTG	60.039	20	TTGGATGCTTGGTTCGTTGC	59.686	20	199	111	309
TRINITY_DN147868_c0_g2_i1	Compound	(CT)10(CA)10	40	37	76	TGACCTCTCAGTCTCACACTCT	59.893	22	GGAGAGTACCTGCAGCAGTG	60.108	20	174	9	182	TGACCTCTCAGTCTCACACTCT	59.893	22	AGGAGAGTACCTGCAGCAGT	60.252	20	175	9	183	CCTCTCAGTCTCACACTCTTGC	60.353	22	GGAGAGTACCTGCAGCAGTG	60.108	20	171	12	182
TRINITY_DN147880_c0_g1_i1	Mono	(T)10	10	95	104	CGGTTCAGTTATGACTTAAGTGTGT	59.305	25	GCAAATTGGGTTTCGGTCGT	59.687	20	102	39	140	ACGGTTCAGTTATGACTTAAGTGTG	59.305	25	GCAAATTGGGTTTCGGTCGT	59.687	20	103	38	140	ACGGTTCAGTTATGACTTAAGTGT	58.149	24	GCAAATTGGGTTTCGGTCGT	59.687	20	103	38	140
TRINITY_DN147893_c0_g1_i1	Di	(AT)6	12	9	20
TRINITY_DN147893_c0_g1_i1	Tri	(CCG)5	15	284	298	CCCCATCTCTCTCCCACTGA	60.032	20	TATAGGGGGCACGACTTGGA	60.032	20	155	207	361	GAACCCCCATCTCTCTCCCA	60.327	20	TATAGGGGGCACGACTTGGA	60.032	20	159	203	361	CCCCATCTCTCTCCCACTGA	60.032	20	GGCGGAATAATCGAGGTGGA	59.608	20	183	207	389
TRINITY_DN147941_c0_g1_i1	Di	(CA)7	14	177	190
TRINITY_DN147941_c0_g2_i1	Di	(CA)7	14	205	218
TRINITY_DN147963_c0_g2_i1	Mono	(G)10	10	236	245
TRINITY_DN147966_c0_g1_i1	Tri	(CGC)5	15	47	61	CACGCGACAGATCCCCAG	60.203	18	ATGCCAGAGAGGATGAGGGT	60.03	20	121	24	144	CACGCGACAGATCCCCAG	60.203	18	CAGAGAGGATGAGGGTGGGA	60.032	20	117	24	140	CACGCGACAGATCCCCAG	60.203	18	GGATTGTTTTGGCCAGCGAG	60.109	20	278	24	301
TRINITY_DN1480_c0_g2_i1	Di	(AG)8	16	51	66	GCGTCACCAGAATCAAGTTCC	59.535	21	CTAGGCCGGTCAGGAAAGTC	59.824	20	210	9	218	GCGTCACCAGAATCAAGTTCC	59.535	21	GACTAGGCCGGTCAGGAAAG	59.824	20	212	9	220	GCGTCACCAGAATCAAGTTCC	59.535	21	CCGGTCAGGAAAGTCAGCAA	60.25	20	205	9	213
TRINITY_DN148002_c0_g1_i1	Mono	(T)11	11	191	201	ATCCAGCCGAGGGTTCAAAG	60.035	20	AGCACCATTGTACATGCCCT	59.667	20	217	25	241	CTGAAATCCAGCCGAGGGTT	60.035	20	AGCACCATTGTACATGCCCT	59.667	20	222	20	241	GAAATCCAGCCGAGGGTTCA	60.035	20	AGCACCATTGTACATGCCCT	59.667	20	220	22	241
TRINITY_DN148074_c0_g1_i1	Tri	(GAG)5	15	90	104	CCACGCTGGATACCAAACCA	60.322	20	GAACCACGTCGTCCACTCAT	60.039	20	124	34	157	CACCCACGCTGGATACCAAA	60.322	20	GAACCACGTCGTCCACTCAT	60.039	20	127	31	157	ACGCTGGATACCAAACCACC	60.322	20	GAACCACGTCGTCCACTCAT	60.039	20	122	36	157
TRINITY_DN148098_c0_g2_i1	Tri	(GCG)6	18	441	458	CCTTGAATCGAAGGGCGGTA	59.823	20	TCCATTCCCAATCCAACCAGT	59.284	21	264	222	485	ATCCTTGAATCGAAGGGCGG	60.179	20	TCCATTCCCAATCCAACCAGT	59.284	21	266	220	485	ACTACTAGCATCCCCTCCCC	59.809	20	TCCATTCCCAATCCAACCAGT	59.284	21	215	271	485
TRINITY_DN148106_c0_g1_i1	Mono	(A)13	13	307	319	CATGTTCATGGATGCGAGCG	60.042	20	AGTTTGTCAAAAGCCACCGC	59.898	20	221	269	489	CATGTTCATGGATGCGAGCG	60.042	20	GTTTGTCAAAAGCCACCGCA	60.179	20	220	269	488	CATGTTCATGGATGCGAGCG	60.042	20	TCAAAAGCCACCACATCCCA	59.813	20	265	269	533
TRINITY_DN148109_c0_g2_i1	Mono	(G)11	11	3	13
TRINITY_DN148137_c0_g1_i1	Tri	(CTC)5	15	141	155	CATGCCAGTGGTTCTTGACG	59.481	20	GGTGTCGTTGCAAGCACATC	60.386	20	273	40	312	ATGCCAGTGGTTCTTGACGG	60.606	20	GGTGTCGTTGCAAGCACATC	60.386	20	272	41	312	CATGCCAGTGGTTCTTGACG	59.481	20	GTTGCAAGCACATCGCCTAA	59.479	20	267	40	306
TRINITY_DN148167_c0_g1_i1	Tri	(ATC)6	18	9	26
TRINITY_DN148192_c0_g1_i1	Mono	(G)11	11	41	51	TTGGTGAGCAGGAGTGTACG	59.683	20	CCTTTTCTGTGCTAGCAGCC	59.193	20	183	4	186	TTGGTGAGCAGGAGTGTACG	59.683	20	CCCTTTTCTGTGCTAGCAGC	59.193	20	184	4	187	CATGTTGGTGAGCAGGAGTG	58.837	20	AGGTATGTCATGTTGGCGCA	60.036	20	100	0	99
TRINITY_DN148210_c0_g1_i1	Mono	(A)10	10	4	13
TRINITY_DN148227_c0_g1_i1	Di	(AC)12	24	11	34
TRINITY_DN14833_c0_g1_i1	Mono	(G)10	10	68	77	TTAACACCTCGCTGCACCAA	60.179	20	GCTAGGCTCACGTTGATGGT	60.108	20	174	2	175	TTTAACACCTCGCTGCACCA	60.179	20	GCTAGGCTCACGTTGATGGT	60.108	20	175	1	175	GTTTAACACCTCGCTGCACC	59.763	20	GCTAGGCTCACGTTGATGGT	60.108	20	176	0	175
TRINITY_DN148367_c0_g2_i1	Di	(GA)9	18	3	20
TRINITY_DN148390_c0_g1_i1	Tri	(GGC)5	15	165	179	GGGGGTCGATGGTGATGGTA	61.052	20	CGGCTCTGGACCGGAGTC	61.828	18	130	76	205	GGGGTCGATGGTGATGGTAT	58.943	20	CGGCTCTGGACCGGAGTC	61.828	18	129	77	205	GTGGGGGTCGATGGTGATG	60.153	19	CGGCTCTGGACCGGAGTC	61.828	18	132	74	205
TRINITY_DN148407_c0_g1_i1	Mono	(C)15	15	1	15
TRINITY_DN148419_c0_g1_i1	Tri	(CAC)5	15	225	239
TRINITY_DN148445_c0_g1_i1	Tri	(CTC)5	15	366	380	GATGGACTCGAGGATGGCTG	59.967	20	GCTGGCCTTCCTCCTGATTT	60.034	20	182	222	403	CTTCGCCCCTGTCTGTTCTT	59.965	20	GCTGGCCTTCCTCCTGATTT	60.034	20	244	160	403	AAGCTCCAACACCTCCTTCG	59.965	20	GCTGGCCTTCCTCCTGATTT	60.034	20	259	145	403
TRINITY_DN148450_c0_g1_i1	Mono	(G)10	10	125	134	CCAGTGCGTGGTTTGTTGAG	59.971	20	ACTTCAGGAACGGCGGTAAG	60.038	20	194	29	222	CCAGTGCGTGGTTTGTTGAG	59.971	20	GACTTCAGGAACGGCGGTAA	60.038	20	195	29	223	CCAGTGCGTGGTTTGTTGAG	59.971	20	AAGCCCTTGCCCTCTCTTTC	59.961	20	177	29	205
TRINITY_DN148460_c0_g1_i1	Di	(TA)6	12	13	24
TRINITY_DN148463_c0_g1_i1	Mono	(G)10	10	14	23
TRINITY_DN148556_c0_g1_i1	Compound	(G)10agcgcattgacgatgagagacttcaaatttgtttgatttcgcatcaatacagtggag(A)10	77	81	157	TCCAGCCAAGAACCACATGT	59.522	20	TAGGGAGGTGGAGGAACGAG	60.033	20	161	27	187	TCCAGCCAAGAACCACATGT	59.522	20	GATTTGGCTGTGAGGGCTCT	60.035	20	194	27	220	ACTTCCAGCCAAGAACCACA	59.449	20	TAGGGAGGTGGAGGAACGAG	60.033	20	164	24	187
TRINITY_DN148561_c0_g1_i1	Tri	(GCC)5	15	42	56	CTGCTGCCGCCGTAGATT	60.203	18	TCGCTAAAATGAACAAACGAACGA	60.026	24	174	20	193	CTGCTGCCGCCGTAGATT	60.203	18	CGCTAAAATGAACAAACGAACGA	58.795	23	173	20	192	CTGCTGCCGCCGTAGATT	60.203	18	TCGCTAAAATGAACAAACGAACG	58.795	23	174	20	193
TRINITY_DN148613_c0_g1_i1	Mono	(G)15	15	245	259
TRINITY_DN148644_c0_g1_i1	Mono	(C)10	10	42	51	CTTTTCCCTTGGGCCGGAG	60.679	19	TCAAAACGCCGAATTTCGCC	60.386	20	108	12	119	CTTTTCCCTTGGGCCGGAG	60.679	19	GAGAGTTGTCGGCCGGATTA	59.541	20	214	12	225	CTTTTCCCTTGGGCCGGAG	60.679	19	ATATACTCGGCGAGTCTGCG	59.482	20	195	12	206
TRINITY_DN148691_c0_g1_i1	Mono	(T)14	14	66	79	TCCGAAAAATGATCGCGGGT	60.392	20	AGCTGCTACACTGGATCACA	58.73	20	153	10	162	CCGAAAAATGATCGCGGGTT	59.55	20	AGCTGCTACACTGGATCACA	58.73	20	152	11	162	TTCCGAAAAATGATCGCGGG	59.27	20	AGCTGCTACACTGGATCACA	58.73	20	154	9	162
TRINITY_DN148737_c0_g1_i1	Compound	(GT)10gg(GC)11	44	15	58
TRINITY_DN148744_c0_g1_i1	Mono	(T)10	10	454	463	TGTGGAAGTCGTGGCAAAGA	59.821	20	GGAGGCAGACTTTCGCAAATG	60.136	21	158	377	534	TGTGGAAGTCGTGGCAAAGA	59.821	20	GGAGGCAGACTTTCGCAAAT	58.831	20	158	377	534	TGTGGAAGTCGTGGCAAAGA	59.821	20	GAGGCAGACTTTCGCAAATGT	59.463	21	157	377	533
TRINITY_DN148744_c0_g2_i1	Mono	(T)10	10	108	117	TGGTGGAGGTCATCGCAAAA	59.89	20	GGAGGCAGACTTTCGCAAATG	60.136	21	161	28	188	TTGGTGGAGGTCATCGCAAA	59.89	20	GGAGGCAGACTTTCGCAAATG	60.136	21	162	27	188	TGGTGGAGGTCATCGCAAAA	59.89	20	GGAGGCAGACTTTCGCAAAT	58.831	20	161	28	188
TRINITY_DN14877_c1_g1_i1	Mono	(G)12	12	1	12
TRINITY_DN148788_c0_g1_i1	Tri	(CGG)5	15	78	92	AAGCTGACGAATCACCGGAG	60.109	20	GGATTAGGTGACGTGGCACT	59.751	20	180	31	210	AAGCTGACGAATCACCGGAG	60.109	20	AGGATTAGGTGACGTGGCAC	59.751	20	181	31	211	AGAAGCTGACGAATCACCGG	60.109	20	GGATTAGGTGACGTGGCACT	59.751	20	182	29	210
TRINITY_DN14883_c0_g2_i1	Tri	(GAA)10	30	218	247
TRINITY_DN148868_c0_g1_i1	Compound	(GT)7(GA)9	32	4	35
TRINITY_DN148908_c0_g1_i1	Mono	(A)11	11	150	160	GCATCGCAAGTTCTACTCCG	59.076	20	CAGTGCTGACGACACTGGAT	60.038	20	225	68	292	GCATCGCAAGTTCTACTCCG	59.076	20	CCACGATGACCGGATTCACA	60.108	20	169	68	236	GCATCGCAAGTTCTACTCCG	59.076	20	GACGACACTGGATCCTCCAC	59.826	20	218	68	285
TRINITY_DN148938_c0_g1_i1	Mono	(A)10	10	361	370	CGCCGTGGACTAAGCTGAAA	60.669	20	GCGATCATTCTTCGTGCTGT	58.998	20	279	119	397	CGCCGTGGACTAAGCTGAAA	60.669	20	AGCGATCATTCTTCGTGCTG	58.715	20	280	119	398	CGCCGTGGACTAAGCTGAAA	60.669	20	GCGATCATTCTTCGTGCTGTT	59.605	21	279	119	397
TRINITY_DN148945_c0_g2_i1	Mono	(T)10	10	213	222	GCGTCAAACTGGATGCGTG	60.154	19	GCACAGGCTTGAATACTTGTGT	59.446	22	249	17	265	CGTCAAACTGGATGCGTGTAG	59.61	21	GCACAGGCTTGAATACTTGTGT	59.446	22	248	18	265	CGTCAAACTGGATGCGTGTA	58.576	20	GCACAGGCTTGAATACTTGTGT	59.446	22	248	18	265
TRINITY_DN148988_c1_g1_i1	Mono	(G)11	11	123	133	AGTCAAGCCCGAGGATTTGG	60.035	20	CTCGTCAATGGCGATCCTGA	59.897	20	247	0	246	AGGGTGGACTGAGATGACGA	59.96	20	CTCGTCAATGGCGATCCTGA	59.897	20	204	43	246	AGTCAAGCCCGAGGATTTGG	60.035	20	AGATCTTGCTGAGTTCCGCC	60.108	20	168	0	167
TRINITY_DN148991_c0_g1_i1	Di	(GA)18	36	346	381
TRINITY_DN149009_c0_g2_i1	Di	(AG)11	22	251	272	CCAGTTGGCCTGCTTTGTTC	59.967	20	CCGCCATTGCACCCCATG	61.841	18	127	168	294	CCTGCCTGTCTGTCTGTCTG	60.038	20	CCGCCATTGCACCCCATG	61.841	18	272	23	294	CTGCTTTGTTCAGCTGCCTG	60.039	20	CCGCCATTGCACCCCATG	61.841	18	118	177	294
[truncated: 92,153 more rows]
