# Supplementary material for: RNA-Seq Analysis of Developing Grains of Wheat to Intrigue Into the Complex Molecular Mechanism of the Heat Stress Response
Source: Front Plant Sci. 2022 Jun 2;13:904392. doi: 10.3389/fpls.2022.904392 (PMC9201344; doi:10.3389/fpls.2022.904392)
Supplement: Supplementary file 7 [file Table_7.XLSX]

## Sheet: Variants against de novo
Supplementary file 7. In-silico identified Single Nucleotide Polymorphism and InDels
#CHROM	POS	ID	REF	ALT	QUAL	FILTER	INFO	FORMAT	wheat terminal heat stress
TRINITY_DN104826_c1_g1_i1	304	.	C	T	128	PASS	DP=10;VDB=0.000106562;SGB=-0.933479;MQSB=1;MQ0F=0;AC=4;AN=4;DP4=0,0,6,1;MQ=32	GT:PL	1/1:89,15,0
TRINITY_DN502005_c9_g3_i2	193	.	A	G	105	PASS	DP=10;VDB=0.000109634;SGB=-0.933479;RPB=1;MQB=1;MQSB=0.916667;BQB=1;MQ0F=0;ICB=0.3;HOB=0.125;AC=3;AN=4;DP4=1,0,1,6;MQ=34	GT:PL	1/1:50,6,0
TRINITY_DN501873_c3_g2_i3	17	.	A	G	191	PASS	DP=10;VDB=0.000125088;SGB=-1.03866;MQ0F=0.2;AC=4;AN=4;DP4=0,0,9,0;MQ=35	GT:PL	1/1:150,18,0
TRINITY_DN515758_c1_g2_i7	721	.	C	T	224	PASS	DP=10;VDB=0.000133511;SGB=-0.88904;MQSB=1;MQ0F=0;AC=4;AN=4;DP4=0,0,1,7;MQ=46	GT:PL	1/1:70,6,0
TRINITY_DN506334_c0_g2_i6	77	.	A	G	193	PASS	DP=10;VDB=0.000139842;SGB=-0.88904;MQ0F=0;AC=4;AN=4;DP4=0,0,8,0;MQ=59	GT:PL	1/1:162,18,0
TRINITY_DN486813_c9_g1_i2	253	.	T	C	111	PASS	DP=10;VDB=0.000146455;SGB=-0.592404;RPB=0;MQB=0.5;BQB=0.9375;MQ0F=0;ICB=0.3;HOB=0.125;AC=3;AN=4;DP4=0,2,0,8;MQ=31	GT:PL	0/1:34,0,25
TRINITY_DN508535_c1_g4_i1	96	.	T	C	147	PASS	DP=10;VDB=0.000156924;SGB=3.16415;MQ0F=0;AC=2;AN=2;DP4=0,0,8,0;MQ=51	GT:PL	1/1:171,24,0
TRINITY_DN390918_c1_g1_i1	14	.	T	A	167	PASS	DP=10;VDB=0.000171976;SGB=-1.05859;MQ0F=0.1;AC=4;AN=4;DP4=0,0,8,0;MQ=31	GT:PL	1/1:108,9,0
TRINITY_DN521489_c2_g3_i1	506	.	C	G	127	PASS	DP=10;VDB=0.000186402;SGB=-0.680382;RPB=1;MQB=1;MQSB=1;BQB=1;MQ0F=0.2;AC=4;AN=4;DP4=1,0,0,7;MQ=35	GT:PL	1/1:131,12,0
TRINITY_DN523351_c2_g10_i1	16	.	T	C	150	PASS	DP=10;VDB=0.000186402;SGB=-0.933479;MQ0F=0;AC=4;AN=4;DP4=0,0,7,0;MQ=46	GT:PL	1/1:67,6,0
TRINITY_DN507280_c0_g1_i2	275	.	G	C	286	PASS	DP=10;VDB=0.00018837;SGB=-1.11282;MQSB=1;MQ0F=0;AC=4;AN=4;DP4=0,0,2,6;MQ=60	GT:PL	1/1:155,12,0
TRINITY_DN476514_c0_g1_i2	240	.	C	G	115	PASS	DP=10;VDB=0.00018837;SGB=3.16415;RPB=1;MQB=1;MQSB=1;BQB=1;MQ0F=0;ICB=0.5;HOB=0.5;AC=2;AN=4;DP4=1,0,0,8;MQ=38	GT:PL	0/0:0,3,60
TRINITY_DN494023_c2_g3_i1	130	.	A	G	129	PASS	DP=10;VDB=0.000206216;SGB=-1.05859;RPB=1;MQB=1;MQSB=1;BQB=1;MQ0F=0.1;ICB=0.3;HOB=0.125;AC=3;AN=4;DP4=1,0,0,8;MQ=34	GT:PL	1/1:96,15,0
TRINITY_DN883172_c0_g1_i1	24	.	G	T	144	PASS	DP=10;VDB=0.000219603;SGB=2.55596;MQ0F=0;AC=2;AN=2;DP4=0,0,7,0;MQ=37	GT:PL	1/1:168,21,0
TRINITY_DN474841_c2_g1_i2	330	.	G	A	190	PASS	DP=10;VDB=0.000227753;SGB=-1.13755;RPB=1;MQB=1;BQB=1;MQ0F=0;ICB=0.3;HOB=0.125;AC=3;AN=4;DP4=0,1,0,9;MQ=41	GT:PL	1/1:115,12,0
TRINITY_DN224075_c0_g1_i1	18	.	T	C	128	PASS	DP=10;VDB=0.000235966;SGB=-1.05859;MQSB=1;MQ0F=0;AC=4;AN=4;DP4=0,0,7,1;MQ=32	GT:PL	1/1:86,15,0
TRINITY_DN480361_c1_g2_i2	240	.	A	T	219	PASS	DP=10;VDB=0.000238202;SGB=-0.680382;MQSB=1.01283;MQ0F=0;AC=4;AN=4;DP4=0,0,3,4;MQ=52	GT:PL	1/1:60,3,0
TRINITY_DN489487_c4_g14_i1	316	.	A	G	210	PASS	DP=10;VDB=0.000272437;SGB=-1.00117;MQ0F=0;AC=4;AN=4;DP4=0,0,0,10;MQ=35	GT:PL	1/1:92,9,0
TRINITY_DN505936_c0_g1_i2	411	.	T	C	263	PASS	DP=10;VDB=0.000321644;SGB=-1.11282;MQSB=0.833333;MQ0F=0;AC=4;AN=4;DP4=0,0,2,6;MQ=57	GT:PL	1/1:174,12,0
TRINITY_DN501318_c15_g10_i1	391	.	A	C	112	PASS	DP=10;VDB=0.000350984;SGB=-0.592404;MQSB=1;MQ0F=0.3;AC=4;AN=4;DP4=0,0,2,6;MQ=30	GT:PL	1/1:4,4,4
TRINITY_DN454054_c0_g2_i1	208	.	T	C	190	PASS	DP=10;VDB=0.000350984;SGB=-0.592404;MQSB=1;MQ0F=0;AC=4;AN=4;DP4=0,0,1,7;MQ=50	GT:PL	1/1:177,21,0
TRINITY_DN463196_c1_g1_i6	190	.	C	G	217	PASS	DP=10;VDB=0.000350984;SGB=-0.88904;MQSB=0.248092;MQ0F=0;AC=4;AN=4;DP4=0,0,4,4;MQ=50	GT:PL	1/1:60,6,0
TRINITY_DN488854_c2_g2_i5	115	.	G	A	148	PASS	DP=10;VDB=0.000355303;SGB=-0.680382;RPB=1;MQB=1;MQSB=1;BQB=1;MQ0F=0.1;ICB=0.3;HOB=0.125;AC=3;AN=4;DP4=1,0,6,1;MQ=52	GT:PL	0/1:143,0,39
TRINITY_DN517760_c4_g2_i1	178	.	G	T	185	PASS	DP=10;VDB=0.000357935;SGB=-1.13755;MQSB=1;MQ0F=0.3;AC=4;AN=4;DP4=0,0,1,8;MQ=30	GT:PL	1/1:118,12,0
TRINITY_DN468126_c0_g1_i5	240	.	A	G	251	PASS	DP=10;VDB=0.000364759;SGB=-1.05588;RPB=1;MQB=1;MQSB=0.750668;BQB=1;MQ0F=0.1;AC=4;AN=4;DP4=1,0,2,5;MQ=52	GT:PL	1/1:145,8,0
TRINITY_DN482897_c1_g2_i4	553	.	A	G	144	PASS	DP=10;VDB=0.000366569;SGB=-0.88904;MQSB=1;MQ0F=0.2;AC=4;AN=4;DP4=0,0,1,7;MQ=47	GT:PL	1/1:117,18,0
TRINITY_DN467525_c7_g5_i1	268	.	A	G	140	PASS	DP=10;VDB=0.000384375;SGB=-0.680382;MQSB=0.607698;MQ0F=0;AC=4;AN=4;DP4=0,0,3,4;MQ=31	GT:PL	1/1:40,3,0
TRINITY_DN488672_c3_g9_i1	242	.	G	T	271	PASS	DP=10;VDB=0.000384375;SGB=-0.933479;MQSB=1.01283;MQ0F=0;AC=4;AN=4;DP4=0,0,3,4;MQ=60	GT:PL	1/1:70,6,0
TRINITY_DN511319_c3_g7_i1	201	.	G	A	215	PASS	DP=10;VDB=0.000437782;SGB=-0.933479;MQSB=0.810265;MQ0F=0;AC=4;AN=4;DP4=0,0,3,4;MQ=41	GT:PL	1/1:174,15,0
TRINITY_DN427443_c0_g3_i1	165	.	C	A	253	PASS	DP=10;VDB=0.000444986;SGB=-1.11282;MQ0F=0;AC=4;AN=4;DP4=0,0,8,0;MQ=60	GT:PL	1/1:120,12,0
TRINITY_DN499716_c2_g2_i1	199	.	A	G	52	PASS	DP=10;VDB=0.000449256;SGB=-4.09964;RPB=0.824834;MQB=0.274945;BQB=0.366593;MQ0F=0;ICB=0.5;HOB=0.5;AC=2;AN=4;DP4=0,3,0,7;MQ=32	GT:PL	0/1:27,0,31
TRINITY_DN497444_c1_g5_i1	13	.	T	C	138	PASS	DP=10;VDB=0.00046101;SGB=-0.933479;MQ0F=0.3;AC=4;AN=4;DP4=0,0,7,0;MQ=34	GT:PL	1/1:67,6,0
TRINITY_DN489327_c9_g3_i1	288	.	T	C	223	PASS	DP=10;VDB=0.000464403;SGB=-0.592404;MQSB=0.900802;MQ0F=0.1;AC=4;AN=4;DP4=0,0,3,5;MQ=44	GT:PL	1/1:19,3,0
TRINITY_DN489028_c12_g1_i1	239	.	G	A	239	PASS	DP=10;VDB=0.000498;SGB=-0.933479;MQSB=0.6;MQ0F=0;AC=4;AN=4;DP4=0,0,2,5;MQ=48	GT:PL	1/1:90,6,0
TRINITY_DN509884_c4_g8_i1	209	.	C	T	207	PASS	DP=10;VDB=0.000537721;SGB=-1.05588;RPB=1;MQB=1;MQSB=0.833333;BQB=1;MQ0F=0;ICB=0.3;HOB=0.125;AC=3;AN=4;DP4=1,0,1,6;MQ=59	GT:PL	0/1:87,0,48
TRINITY_DN413724_c0_g1_i1	27	.	A	T	222	PASS	DP=10;VDB=0.000551601;SGB=-1.05588;MQ0F=0;AC=4;AN=4;DP4=0,0,7,0;MQ=58	GT:PL	1/1:138,12,0
TRINITY_DN451838_c0_g2_i1	4	.	A	T	116	PASS	DP=10;VDB=0.000595752;SGB=-0.956117;MQSB=1;MQ0F=0;AC=4;AN=4;DP4=0,0,2,4;MQ=60	GT:PL	1/1:46,6,0
TRINITY_DN187828_c0_g1_i2	244	.	A	G	105	PASS	DP=10;VDB=0.000632903;SGB=1.97062;RPB=1;MQB=1;MQSB=0.8;BQB=1;MQ0F=0;ICB=0.3;HOB=0.125;AC=3;AN=4;DP4=1,0,1,5;MQ=30	GT:PL	0/1:0,3,9
TRINITY_DN499676_c2_g2_i2	498	.	C	G	269	PASS	DP=10;VDB=0.000636268;SGB=-1.13755;MQSB=0.571429;MQ0F=0;AC=4;AN=4;DP4=0,0,2,7;MQ=55	GT:PL	1/1:183,15,0
TRINITY_DN500597_c2_g1_i4	1475	.	G	T	168	PASS	DP=10;VDB=0.00064207;SGB=-0.933479;RPB=1;MQB=1;MQSB=0.5;BQB=1;MQ0F=0;ICB=0.3;HOB=0.125;AC=3;AN=4;DP4=1,0,1,6;MQ=53	GT:PL	1/1:151,15,0
TRINITY_DN500541_c2_g4_i9	232	.	G	A	157	PASS	DP=10;VDB=0.000691879;SGB=-0.377142;MQ0F=0;AC=4;AN=4;DP4=0,0,0,10;MQ=35	GT:PL	1/1:40,3,0
TRINITY_DN516140_c5_g1_i9	1194	.	C	G	248	PASS	DP=10;VDB=0.000751702;SGB=-1.11282;RPB=1;MQB=1;MQSB=1;BQB=1;MQ0F=0;AC=4;AN=4;DP4=0,1,1,7;MQ=38	GT:PL	1/1:159,12,0
TRINITY_DN278908_c1_g1_i2	198	.	A	G	102	PASS	DP=10;VDB=0.000764841;SGB=2.55596;RPB=0;MQB=0.642857;BQB=0.714286;MQ0F=0;ICB=0.5;HOB=0.5;AC=2;AN=4;DP4=0,2,0,7;MQ=30	GT:PL	0/0:0,3,22
TRINITY_DN522155_c2_g3_i2	43	.	T	A	262	PASS	DP=10;VDB=0.000803696;SGB=-0.933479;MQSB=0.5;MQ0F=0;AC=4;AN=4;DP4=0,0,5,2;MQ=48	GT:PL	1/1:198,15,0
TRINITY_DN503423_c4_g3_i1	274	.	T	A	201	PASS	DP=10;VDB=0.000803917;SGB=-0.956117;MQSB=1;MQ0F=0;AC=4;AN=4;DP4=0,0,4,2;MQ=60	GT:PL	1/1:160,12,0
TRINITY_DN497014_c0_g1_i4	1273	.	C	A	238	PASS	DP=10;VDB=0.000815903;SGB=-1.05859;MQSB=0.833333;MQ0F=0;AC=4;AN=4;DP4=0,0,2,6;MQ=59	GT:PL	1/1:205,15,0
TRINITY_DN520362_c7_g4_i3	179	.	A	G	151	PASS	DP=10;VDB=0.000849862;SGB=-0.592404;MQSB=1;MQ0F=0;AC=4;AN=4;DP4=0,0,1,7;MQ=33	GT:PL	1/1:17,3,0
TRINITY_DN348782_c0_g1_i1	221	.	C	G	74	PASS	DP=10;VDB=0.000852857;SGB=-0.751815;RPB=1;MQB=1;BQB=1;MQ0F=0.1;ICB=0.3;HOB=0.125;AC=3;AN=4;DP4=0,1,0,6;MQ=38	GT:PL	1/1:37,3,0
TRINITY_DN512767_c0_g2_i2	676	.	T	G	232	PASS	DP=10;VDB=0.000931423;SGB=-0.680382;MQSB=0.8;MQ0F=0;AC=4;AN=4;DP4=0,0,2,5;MQ=57	GT:PL	1/1:219,18,0
TRINITY_DN521464_c2_g1_i4	1252	.	A	G	206	PASS	DP=10;VDB=0.000936502;SGB=-1.03866;MQSB=1;MQ0F=0;AC=4;AN=4;DP4=0,0,1,8;MQ=37	GT:PL	1/1:81,9,0
TRINITY_DN492194_c2_g2_i1	225	.	A	G	135	PASS	DP=10;VDB=0.000959055;SGB=-0.751815;RPB=1;MQB=1;MQSB=1;BQB=1;MQ0F=0;AC=4;AN=4;DP4=0,1,1,5;MQ=41	GT:PL	1/1:51,3,0
TRINITY_DN517248_c3_g1_i8	498	.	A	C	262	PASS	DP=10;VDB=0.000977979;SGB=-1.05588;MQSB=1.01283;MQ0F=0;AC=4;AN=4;DP4=0,0,3,4;MQ=60	GT:PL	1/1:192,12,0
TRINITY_DN495456_c1_g1_i1	1432	.	C	T	152	PASS	DP=10;VDB=0.00097798;SGB=-0.680382;RPB=0;MQB=1;MQSB=1;BQB=0.714286;MQ0F=0;ICB=0.5;HOB=0.5;AC=2;AN=4;DP4=0,2,1,6;MQ=60	GT:PL	0/1:54,0,34
TRINITY_DN486914_c13_g1_i1	32	.	T	C	94	PASS	DP=10;VDB=0.000999104;SGB=-0.592404;RPB=1;MQB=1;BQB=1;MQ0F=0;ICB=0.3;HOB=0.125;AC=3;AN=4;DP4=1,0,8,0;MQ=32	GT:PL	1/1:9,3,0
TRINITY_DN500304_c7_g7_i1	236	.	A	G	191	PASS	DP=10;VDB=0.00100041;SGB=-1.13755;RPB=1;MQB=1;BQB=1;MQ0F=0;ICB=0.3;HOB=0.125;AC=3;AN=4;DP4=0,1,0,9;MQ=55	GT:PL	1/1:122,12,0
TRINITY_DN466474_c6_g2_i1	25	.	A	C	72	PASS	DP=10;VDB=0.00101659;SGB=-0.751815;RPB=1;MQB=1;BQB=1;MQ0F=0.1;ICB=0.3;HOB=0.125;AC=3;AN=4;DP4=1,0,6,0;MQ=31	GT:PL	1/1:5,3,0
TRINITY_DN516864_c0_g2_i1	765	.	G	A	274	PASS	DP=10;VDB=0.00107756;SGB=-0.933479;MQSB=0.6;MQ0F=0;AC=4;AN=4;DP4=0,0,5,2;MQ=58	GT:PL	1/1:110,6,0
TRINITY_DN512262_c0_g4_i5	1449	.	T	C	211	PASS	DP=10;VDB=0.00107756;SGB=-1.05588;MQSB=0.202566;MQ0F=0;AC=4;AN=4;DP4=0,0,3,4;MQ=40	GT:PL	1/1:144,12,0
TRINITY_DN522328_c2_g4_i1	522	.	C	A	226	PASS	DP=10;VDB=0.00114127;SGB=-0.751815;MQSB=0.125;MQ0F=0;AC=4;AN=4;DP4=0,0,4,2;MQ=48	GT:PL	1/1:190,15,0
TRINITY_DN478137_c16_g7_i1	7	.	T	C	86	PASS	DP=10;VDB=0.00114127;SGB=-1.02307;RPB=1;MQB=1;BQB=1;MQ0F=0;ICB=0.3;HOB=0.125;AC=3;AN=4;DP4=1,0,6,0;MQ=31	GT:PL	1/1:40,9,0
TRINITY_DN517965_c1_g2_i1	56	.	T	C	167	PASS	DP=10;VDB=0.00117455;SGB=1.97062;MQ0F=0;AC=2;AN=2;DP4=0,0,6,0;MQ=51	GT:PL	1/1:191,18,0
TRINITY_DN391376_c0_g2_i1	44	.	C	G	200	PASS	DP=10;VDB=0.00120872;SGB=-0.751815;MQ0F=0;AC=4;AN=4;DP4=0,0,6,0;MQ=60	GT:PL	1/1:33,3,0
TRINITY_DN520106_c1_g1_i5	2034	.	G	T	172	PASS	DP=10;VDB=0.00120872;SGB=-0.956117;RPB=1;MQB=1;MQSB=0.607698;BQB=1;MQ0F=0;ICB=0.3;HOB=0.125;AC=3;AN=4;DP4=1,0,2,4;MQ=44	GT:PL	1/1:86,6,0
TRINITY_DN482117_c1_g1_i1	332	.	C	T	276	PASS	DP=10;VDB=0.00120872;SGB=-1.02307;MQSB=1;MQ0F=0;AC=4;AN=4;DP4=0,0,4,2;MQ=60	GT:PL	1/1:150,9,0
TRINITY_DN509305_c2_g1_i13	1122	.	G	A	273	PASS	DP=10;VDB=0.00121939;SGB=-1.05859;MQSB=1;MQ0F=0;AC=4;AN=4;DP4=0,0,2,6;MQ=60	GT:PL	1/1:130,9,0
TRINITY_DN512558_c3_g2_i3	154	.	G	A	105	PASS	DP=10;VDB=0.00124446;SGB=-1.05588;RPB=1;MQB=1;MQSB=0.750668;BQB=1;MQ0F=0;ICB=0.3;HOB=0.125;AC=3;AN=4;DP4=1,0,2,5;MQ=32	GT:PL	1/1:86,9,0
TRINITY_DN523166_c6_g2_i2	303	.	T	C	183	PASS	DP=10;VDB=0.00130514;SGB=-0.933479;MQSB=1;MQ0F=0;AC=4;AN=4;DP4=0,0,6,1;MQ=47	GT:PL	1/1:97,6,0
TRINITY_DN357657_c2_g2_i2	233	.	A	G	133	PASS	DP=10;VDB=0.0013547;SGB=-0.956117;RPB=0.666667;MQB=0.916667;MQSB=0.166667;BQB=0.166667;MQ0F=0.2;ICB=0.3;HOB=0.125;AC=3;AN=4;DP4=0,2,2,4;MQ=38	GT:PL	1/1:70,6,0
TRINITY_DN490808_c1_g1_i11	34	.	T	C	12.2283	PASS	DP=10;VDB=0.0013547;SGB=-3.79454;RPB=0.0559863;MQB=0.0559863;MQSB=0.0559863;BQB=0.783809;MQ0F=0;ICB=0.3;HOB=0.125;AC=3;AN=4;DP4=4,0,0,6;MQ=32	GT:PL	1/1:39,6,0
TRINITY_DN517169_c3_g2_i16	168	.	C	T	168	PASS	DP=10;VDB=0.00136852;SGB=-0.933479;MQSB=1;MQ0F=0.1;AC=4;AN=4;DP4=0,0,6,1;MQ=50	GT:PL	1/1:137,15,0
TRINITY_DN487282_c28_g3_i1	10	.	C	T	82	PASS	DP=10;VDB=0.00143357;SGB=-0.751815;MQ0F=0.2;AC=4;AN=4;DP4=0,0,6,0;MQ=31	GT:PL	1/1:4,3,0
TRINITY_DN511149_c0_g1_i1	1721	.	C	T	114	PASS	DP=10;VDB=0.00143357;SGB=-0.751815;RPB=0.809011;MQB=0.924584;MQSB=1;BQB=0.809011;MQ0F=0;ICB=0.5;HOB=0.5;AC=2;AN=4;DP4=2,1,6,0;MQ=50	GT:PL	0/1:120,0,19
TRINITY_DN489615_c9_g2_i1	127	.	A	G	71	PASS	DP=10;VDB=0.00143357;SGB=-0.751815;RPB=1;MQB=1;MQSB=1;BQB=1;MQ0F=0;ICB=0.3;HOB=0.125;AC=3;AN=4;DP4=0,1,6,0;MQ=30	GT:PL	1/1:21,3,0
TRINITY_DN501641_c1_g1_i7	1260	.	C	T	143	PASS	DP=10;VDB=0.0014347;SGB=-1.05588;RPB=0.571429;MQB=0.857143;MQSB=1;BQB=0.785714;MQ0F=0;ICB=0.5;HOB=0.5;AC=2;AN=4;DP4=0,2,1,6;MQ=56	GT:PL	0/1:103,0,22
TRINITY_DN523641_c0_g1_i1	581	.	G	A	206	PASS	DP=10;VDB=0.00150379;SGB=-0.933479;MQ0F=0;AC=4;AN=4;DP4=0,0,7,0;MQ=51	GT:PL	1/1:153,15,0
TRINITY_DN476800_c3_g2_i1	211	.	G	C	75	PASS	DP=10;VDB=0.00151662;SGB=-0.751815;RPB=0;MQB=0.916667;MQSB=0;BQB=0.25;MQ0F=0;ICB=0.3;HOB=0.125;AC=3;AN=4;DP4=1,1,1,5;MQ=37	GT:PL	0/1:28,0,70
TRINITY_DN515111_c0_g1_i5	1335	.	A	G	133	PASS	DP=10;VDB=0.00151662;SGB=-0.956117;RPB=0;MQB=0;MQSB=0;BQB=0;MQ0F=0.4;AC=4;AN=4;DP4=2,0,0,6;MQ=42	GT:PL	1/1:40,3,0
TRINITY_DN521722_c2_g4_i3	2992	.	G	A	125	PASS	DP=10;VDB=0.00169601;SGB=-1.02307;RPB=0;MQB=0.666667;BQB=0.583333;MQ0F=0.4;ICB=0.3;HOB=0.125;AC=3;AN=4;DP4=2,0,6,0;MQ=30	GT:PL	0/1:85,0,29
TRINITY_DN152358_c0_g1_i1	92	.	G	A	151	PASS	DP=10;VDB=0.00181155;SGB=-0.680382;RPB=0.714286;MQB=0.571429;MQSB=1;BQB=0.285714;MQ0F=0;ICB=0.5;HOB=0.5;AC=2;AN=4;DP4=2,0,6,1;MQ=41	GT:PL	0/1:152,0,16
TRINITY_DN520338_c4_g2_i1	7	.	G	A	97	PASS	DP=10;VDB=0.00187095;SGB=-0.802589;RPB=1;MQB=1;BQB=1;MQ0F=0.2;AC=4;AN=4;DP4=1,0,5,0;MQ=35	GT:PL	1/1:23,3,0
TRINITY_DN517297_c0_g2_i1	686	.	A	C	96	PASS	DP=10;VDB=0.0020015;SGB=-0.956117;RPB=0;MQB=1;MQSB=0.900802;BQB=0.5;MQ0F=0;ICB=0.3;HOB=0.125;AC=3;AN=4;DP4=2,0,1,5;MQ=60	GT:PL	1/1:93,12,0
TRINITY_DN501613_c0_g3_i20	446	.	T	G	228	PASS	DP=10;VDB=0.0020015;SGB=-1.02307;MQSB=1;MQ0F=0.1;AC=4;AN=4;DP4=0,0,5,1;MQ=50	GT:PL	1/1:151,9,0
TRINITY_DN497930_c0_g1_i6	928	.	G	A	138	PASS	DP=10;VDB=0.0020015;SGB=-1.02307;RPB=0;MQB=0;MQSB=0;BQB=0.416667;MQ0F=0.3;AC=4;AN=4;DP4=0,2,6,0;MQ=45	GT:PL	1/1:98,3,0
TRINITY_DN521975_c0_g1_i1	1200	.	C	T	192	PASS	DP=10;VDB=0.00203193;SGB=-1.05588;MQ0F=0;AC=4;AN=4;DP4=0,0,0,7;MQ=58	GT:PL	1/1:122,12,0
TRINITY_DN498862_c0_g2_i9	609	.	A	C	135	PASS	DP=10;VDB=0.00215942;SGB=-0.802589;MQ0F=0;AC=4;AN=4;DP4=0,0,5,0;MQ=60	GT:PL	1/1:116,12,0
TRINITY_DN517894_c0_g2_i2	57	.	C	T	137	PASS	DP=10;VDB=0.00215942;SGB=1.41704;RPB=1;MQB=1;BQB=1;MQ0F=0;AC=2;AN=2;DP4=1,0,5,0;MQ=53	GT:PL	1/1:164,0,3
TRINITY_DN476230_c1_g1_i3	150	.	A	T	73	PASS	DP=10;VDB=0.00217227;SGB=-0.751815;RPB=1;MQB=1;MQSB=1;BQB=1;MQ0F=0.1;ICB=0.3;HOB=0.125;AC=3;AN=4;DP4=0,1,1,5;MQ=30	GT:PL	0/1:24,0,54
TRINITY_DN423867_c1_g1_i1	211	.	G	C	146	PASS	DP=10;VDB=0.00217227;SGB=-0.956117;MQSB=1;MQ0F=0;AC=4;AN=4;DP4=0,0,4,2;MQ=35	GT:PL	1/1:38,6,0
TRINITY_DN487123_c13_g7_i1	175	.	A	G,C	74	PASS	DP=10;VDB=0.00217556;SGB=2.55596;RPB=1;MQB=1;MQSB=0;BQB=1;MQ0F=0;ICB=1;HOB=0;AC=1,1;AN=4;DP4=1,0,1,6;MQ=31	GT:PL	0/0:0,3,60,3,60,60
TRINITY_DN500230_c2_g2_i1	67	.	A	G	209	PASS	DP=10;VDB=0.00223758;SGB=-0.802589;MQ0F=0;AC=4;AN=4;DP4=0,0,5,0;MQ=60	GT:PL	1/1:173,12,0
TRINITY_DN548525_c0_g1_i1	258	.	G	A	216	PASS	DP=10;VDB=0.00231828;SGB=-0.802589;MQ0F=0;AC=4;AN=4;DP4=0,0,5,0;MQ=59	GT:PL	1/1:180,12,0
TRINITY_DN502519_c2_g2_i21	5	.	G	T	134	PASS	DP=10;VDB=0.00231828;SGB=-0.802589;MQSB=1;MQ0F=0;AC=4;AN=4;DP4=0,0,3,2;MQ=60	GT:PL	1/1:121,12,0
TRINITY_DN912876_c0_g1_i2	289	.	A	G	85	PASS	DP=10;VDB=0.00231828;SGB=-0.950356;RPB=0;MQB=0.2;MQSB=0.607698;BQB=0.6;MQ0F=0;ICB=0.3;HOB=0.125;AC=3;AN=4;DP4=0,2,4,1;MQ=37	GT:PL	1/1:48,6,0
TRINITY_DN512569_c0_g3_i8	185	.	T	C	168	PASS	DP=10;VDB=0.00231828;SGB=1.41704;RPB=1;MQB=1;MQSB=0.574341;BQB=1;MQ0F=0;ICB=1;HOB=0.5;AC=1;AN=2;DP4=1,0,2,3;MQ=58	GT:PL	0/1:200,0,42
TRINITY_DN492362_c12_g4_i1	101	.	T	C	72	PASS	DP=10;VDB=0.00231828;SGB=-3.4825;RPB=0.406082;MQB=0.89338;MQSB=0.785714;BQB=0.406082;MQ0F=0.1;ICB=0.3;HOB=0.125;AC=3;AN=4;DP4=2,2,5,0;MQ=30	GT:PL	1/1:49,6,0
TRINITY_DN214710_c0_g1_i1	201	.	G	C	132	PASS	DP=10;VDB=0.00238139;SGB=-0.933479;MQSB=0.6;MQ0F=0.1;AC=4;AN=4;DP4=0,0,2,5;MQ=30	GT:PL	1/1:61,6,0
TRINITY_DN518788_c2_g7_i6	77	.	A	G	164	PASS	DP=10;VDB=0.00243088;SGB=-1.05859;MQ0F=0.2;AC=4;AN=4;DP4=0,0,8,0;MQ=35	GT:PL	1/1:65,9,0
TRINITY_DN314334_c0_g1_i3	284	.	A	C	207	PASS	DP=10;VDB=0.00243088;SGB=-1.05859;MQSB=0.450401;MQ0F=0;AC=4;AN=4;DP4=0,0,3,5;MQ=44	GT:PL	1/1:160,15,0
TRINITY_DN437908_c0_g2_i1	333	.	G	A	123	PASS	DP=10;VDB=0.00248765;SGB=-0.802589;MQSB=1;MQ0F=0;AC=4;AN=4;DP4=0,0,4,1;MQ=35	GT:PL	1/1:116,12,0
TRINITY_DN509548_c6_g1_i5	439	.	C	T	174	PASS	DP=10;VDB=0.002554;SGB=-0.751815;RPB=0;MQB=0;MQSB=0.333333;BQB=0.5;MQ0F=0.2;AC=4;AN=4;DP4=0,2,2,4;MQ=31	GT:PL	1/1:166,10,0
TRINITY_DN767287_c0_g1_i1	277	.	C	T	108	PASS	DP=10;VDB=0.00257647;SGB=-0.802589;MQ0F=0.2;AC=4;AN=4;DP4=0,0,5,0;MQ=30	GT:PL	1/1:4,3,0
TRINITY_DN520922_c6_g8_i4	16	.	G	A	148	PASS	DP=10;VDB=0.00262321;SGB=-0.751815;MQ0F=0;AC=4;AN=4;DP4=0,0,6,0;MQ=50	GT:PL	1/1:37,3,0
TRINITY_DN283656_c0_g1_i1	266	.	G	A	158	PASS	DP=10;VDB=0.00262321;SGB=-0.956117;RPB=1;MQB=1;MQSB=1.01283;BQB=1;MQ0F=0.3;AC=4;AN=4;DP4=0,1,3,3;MQ=32	GT:PL	1/1:59,6,0
TRINITY_DN502072_c2_g1_i22	292	.	C	T	231	PASS	DP=10;VDB=0.00266339;SGB=2.55596;MQSB=1.01283;MQ0F=0;AC=2;AN=2;DP4=0,0,3,4;MQ=60	GT:PL	1/1:255,21,0
TRINITY_DN479277_c2_g8_i3	218	.	A	G	138	PASS	DP=10;VDB=0.00266814;SGB=-0.802589;RPB=1;MQB=1;MQSB=0.861511;BQB=1;MQ0F=0;ICB=0.3;HOB=0.125;AC=3;AN=4;DP4=0,1,3,2;MQ=36	GT:PL	1/1:162,12,0
TRINITY_DN429822_c0_g2_i4	101	.	C	T	144	PASS	DP=10;VDB=0.00272329;SGB=-0.933479;MQSB=1;MQ0F=0.1;AC=4;AN=4;DP4=0,0,6,1;MQ=31	GT:PL	1/1:58,6,0
TRINITY_DN510909_c3_g2_i7	163	.	G	A	175	PASS	DP=10;VDB=0.00272329;SGB=-1.05588;RPB=1;MQB=1;BQB=1;MQ0F=0;ICB=0.3;HOB=0.125;AC=3;AN=4;DP4=1,0,7,0;MQ=52	GT:PL	0/1:107,0,22
TRINITY_DN510146_c0_g2_i1	497	.	T	G	144	PASS	DP=10;VDB=0.00276675;SGB=-0.751815;RPB=0.346719;MQB=0.924584;MQSB=1;BQB=0.577865;MQ0F=0;ICB=0.3;HOB=0.125;AC=3;AN=4;DP4=0,3,1,5;MQ=60	GT:PL	1/1:60,3,0
TRINITY_DN511326_c3_g5_i2	106	.	G	A	142	PASS	DP=10;VDB=0.00276675;SGB=-0.956117;RPB=1;MQB=1;BQB=1;MQ0F=0;ICB=0.3;HOB=0.125;AC=3;AN=4;DP4=1,0,6,0;MQ=40	GT:PL	1/1:72,6,0
TRINITY_DN523949_c2_g2_i1	37	.	A	C	68	PASS	DP=10;VDB=0.00276675;SGB=-1.02307;RPB=0.25;MQB=0.833333;MQSB=1;BQB=0.5;MQ0F=0.2;ICB=0.5;HOB=0.5;AC=2;AN=4;DP4=2,0,5,1;MQ=31	GT:PL	0/1:64,0,28
TRINITY_DN286053_c0_g1_i2	32	.	T	C	122	PASS	DP=10;VDB=0.00278268;SGB=-0.490673;MQ0F=0;AC=4;AN=4;DP4=0,0,9,0;MQ=30	GT:PL	1/1:21,3,0
TRINITY_DN506570_c3_g4_i1	238	.	C	G	155	PASS	DP=10;VDB=0.00278439;SGB=-0.933479;RPB=1;MQB=1;MQSB=1;BQB=1;MQ0F=0.2;ICB=0.3;HOB=0.125;AC=3;AN=4;DP4=1,0,1,6;MQ=37	GT:PL	0/1:64,0,51
TRINITY_DN516903_c11_g5_i3	357	.	G	A	232	PASS	DP=10;VDB=0.00278439;SGB=-1.05588;MQSB=0.810265;MQ0F=0;AC=4;AN=4;DP4=0,0,3,4;MQ=58	GT:PL	1/1:145,9,0
TRINITY_DN481857_c0_g2_i2	274	.	A	C	175	PASS	DP=10;VDB=0.00306499;SGB=-0.802589;MQ0F=0;AC=4;AN=4;DP4=0,0,5,0;MQ=51	GT:PL	1/1:184,12,0
TRINITY_DN511682_c0_g1_i1	481	.	G	C	149	PASS	DP=10;VDB=0.003065;SGB=-0.802589;RPB=0;MQB=0.8;MQSB=1;BQB=0.8;MQ0F=0;ICB=0.3;HOB=0.125;AC=3;AN=4;DP4=2,0,4,1;MQ=58	GT:PL	1/1:152,12,0
TRINITY_DN482360_c2_g1_i1	47	.	T	C	177	PASS	DP=10;VDB=0.00307527;SGB=-0.956117;MQ0F=0;AC=4;AN=4;DP4=0,0,6,0;MQ=40	GT:PL	1/1:90,6,0
TRINITY_DN822156_c0_g1_i1	75	.	A	G	143	PASS	DP=10;VDB=0.00328272;SGB=-0.950356;MQSB=1;MQ0F=0;AC=4;AN=4;DP4=0,0,4,1;MQ=35	GT:PL	1/1:60,6,0
TRINITY_DN513718_c3_g4_i2	311	.	A	G	122	PASS	DP=10;VDB=0.00341444;SGB=-0.956117;RPB=1;MQB=1;MQSB=0.810265;BQB=1;MQ0F=0;AC=4;AN=4;DP4=1,0,3,3;MQ=30	GT:PL	1/1:75,6,0
TRINITY_DN518764_c4_g1_i11	14	.	C	T	105	PASS	DP=10;VDB=0.00350431;SGB=-0.956117;RPB=0.666667;MQB=1;BQB=0.833333;MQ0F=0;ICB=0.3;HOB=0.125;AC=3;AN=4;DP4=2,0,6,0;MQ=34	GT:PL	0/1:52,0,43
TRINITY_DN495853_c2_g2_i4	87	.	T	C	115	PASS	DP=10;VDB=0.00351425;SGB=-0.802589;MQ0F=0;AC=4;AN=4;DP4=0,0,5,0;MQ=32	GT:PL	1/1:37,3,0
TRINITY_DN234878_c0_g1_i1	357	.	G	A	226	PASS	DP=10;VDB=0.00351425;SGB=-0.950356;MQ0F=0;AC=4;AN=4;DP4=0,0,5,0;MQ=57	GT:PL	1/1:144,9,0
TRINITY_DN485865_c0_g1_i4	475	.	A	G	263	PASS	DP=10;VDB=0.00359631;SGB=-0.956117;MQSB=1;MQ0F=0;AC=4;AN=4;DP4=0,0,4,2;MQ=60	GT:PL	1/1:110,6,0
TRINITY_DN480066_c1_g5_i1	67	.	C	T	48.887	PASS	DP=10;VDB=0.00363543;SGB=-0.950356;MQ0F=0;AC=4;AN=4;DP4=0,0,5,0;MQ=36	GT:PL	1/1:25,6,0
TRINITY_DN222603_c0_g1_i1	9	.	A	G	132	PASS	DP=10;VDB=0.00363543;SGB=-0.950356;MQSB=1;MQ0F=0;AC=4;AN=4;DP4=0,0,4,1;MQ=34	GT:PL	1/1:93,9,0
TRINITY_DN345238_c0_g1_i1	180	.	T	G	239	PASS	DP=10;VDB=0.00369932;SGB=-0.933479;MQSB=1;MQ0F=0;AC=4;AN=4;DP4=0,0,2,5;MQ=60	GT:PL	1/1:166,15,0
TRINITY_DN337862_c1_g1_i1	39	.	T	C	58	PASS	DP=10;VDB=0.00376034;SGB=-0.802589;RPB=0.6;MQB=0.3;BQB=0.9;MQ0F=0.1;ICB=0.3;HOB=0.125;AC=3;AN=4;DP4=2,0,5,0;MQ=31	GT:PL	1/1:4,3,0
TRINITY_DN314759_c0_g1_i5	35	.	G	A	142	PASS	DP=10;VDB=0.00376034;SGB=-0.88904;MQ0F=0;AC=4;AN=4;DP4=0,0,8,0;MQ=30	GT:PL	1/1:62,6,0
TRINITY_DN488018_c0_g1_i1	158	.	A	G	121	PASS	DP=10;VDB=0.00376034;SGB=-0.950356;RPB=1;MQB=1;MQSB=0;BQB=1;MQ0F=0;ICB=0.3;HOB=0.125;AC=3;AN=4;DP4=1,0,3,2;MQ=41	GT:PL	1/1:52,6,0
TRINITY_DN511828_c4_g1_i3	2191	.	T	C	17.6792	PASS	DP=10;VDB=0.00376034;SGB=-3.47587;RPB=0.750668;MQB=0.150134;MQSB=1;BQB=0.750668;MQ0F=0;ICB=0.5;HOB=0.5;AC=2;AN=4;DP4=2,1,5,0;MQ=33	GT:PL	0/1:6,0,54
TRINITY_DN519125_c0_g1_i7	968	.	T	A	240	PASS	DP=10;VDB=0.0037798;SGB=-0.933479;MQSB=0.810265;MQ0F=0;AC=4;AN=4;DP4=0,0,3,4;MQ=54	GT:PL	1/1:164,15,0
TRINITY_DN509863_c8_g2_i5	593	.	G	A	124	PASS	DP=10;VDB=0.00378685;SGB=-0.751815;RPB=0.924584;MQB=0.115573;MQSB=1;BQB=0.809011;MQ0F=0;ICB=0.3;HOB=0.125;AC=3;AN=4;DP4=1,2,0,6;MQ=46	GT:PL	1/1:130,15,0
TRINITY_DN505801_c0_g2_i11	2109	.	A	G	249	PASS	DP=10;VDB=0.00382775;SGB=-1.05859;MQSB=1;MQ0F=0;AC=4;AN=4;DP4=0,0,2,6;MQ=60	GT:PL	1/1:143,9,0
TRINITY_DN515001_c2_g3_i1	118	.	T	C	176	PASS	DP=10;VDB=0.00398637;SGB=-1.02307;RPB=1;MQB=1;MQSB=1;BQB=1;MQ0F=0.1;AC=4;AN=4;DP4=0,1,6,0;MQ=35	GT:PL	1/1:95,9,0
TRINITY_DN462287_c0_g6_i1	47	.	A	G	80	PASS	DP=10;VDB=0.00402178;SGB=-0.802589;RPB=1;MQB=1;BQB=1;MQ0F=0.2;ICB=0.3;HOB=0.125;AC=3;AN=4;DP4=1,0,5,0;MQ=43	GT:PL	1/1:31,3,0
TRINITY_DN448013_c0_g1_i2	542	.	T	C	202	PASS	DP=10;VDB=0.0041585;SGB=-0.802589;MQ0F=0;AC=4;AN=4;DP4=0,0,5,0;MQ=60	GT:PL	1/1:166,12,0
TRINITY_DN156836_c0_g2_i1	36	.	A	G	62	PASS	DP=10;VDB=0.0041585;SGB=-0.802589;RPB=1;MQB=1;MQSB=1;BQB=1;MQ0F=0;ICB=0.3;HOB=0.125;AC=3;AN=4;DP4=0,1,5,0;MQ=33	GT:PL	0/1:91,0,45
TRINITY_DN177690_c0_g1_i1	197	.	G	C	142	PASS	DP=10;VDB=0.0041585;SGB=-0.950356;RPB=1;MQB=1;MQSB=0.861511;BQB=1;MQ0F=0.1;AC=4;AN=4;DP4=1,0,2,3;MQ=32	GT:PL	1/1:121,9,0
TRINITY_DN519139_c1_g2_i5	1699	.	T	C	237	PASS	DP=10;VDB=0.00419527;SGB=-0.751815;MQSB=0.75;MQ0F=0;AC=4;AN=4;DP4=0,0,4,2;MQ=58	GT:PL	1/1:209,15,0
TRINITY_DN468643_c0_g2_i1	121	.	C	T	235	PASS	DP=10;VDB=0.00419527;SGB=-0.751815;RPB=1;MQB=1;MQSB=0.202566;BQB=1;MQ0F=0.1;AC=4;AN=4;DP4=0,1,3,3;MQ=44	GT:PL	1/1:204,15,0
TRINITY_DN499417_c1_g1_i4	1144	.	T	C	248	PASS	DP=10;VDB=0.004262;SGB=-1.03866;MQSB=1;MQ0F=0;AC=4;AN=4;DP4=0,0,1,8;MQ=40	GT:PL	1/1:174,18,0
TRINITY_DN486520_c0_g3_i1	195	.	G	A	125	PASS	DP=10;VDB=0.00429936;SGB=-0.802589;MQ0F=0;AC=4;AN=4;DP4=0,0,5,0;MQ=36	GT:PL	1/1:121,12,0
TRINITY_DN473769_c0_g1_i2	293	.	A	C	187	PASS	DP=10;VDB=0.00429936;SGB=-0.802589;RPB=0;MQB=1;MQSB=1.01283;BQB=0.2;MQ0F=0;ICB=0.5;HOB=0.5;AC=2;AN=4;DP4=1,1,3,2;MQ=60	GT:PL	0/1:168,0,22
TRINITY_DN500656_c7_g5_i1	89	.	A	G	158	PASS	DP=10;VDB=0.00429936;SGB=-0.950356;RPB=1;MQB=1;MQSB=1;BQB=1;MQ0F=0;AC=4;AN=4;DP4=1,0,4,1;MQ=41	GT:PL	1/1:87,6,0
TRINITY_DN507608_c1_g3_i20	308	.	T	G	146	PASS	DP=10;VDB=0.00429937;SGB=-3.47587;RPB=0.150134;MQB=0.750668;MQSB=1;BQB=0.150134;MQ0F=0;ICB=0.3;HOB=0.125;AC=3;AN=4;DP4=2,1,5,0;MQ=56	GT:PL	1/1:155,12,0
TRINITY_DN504002_c2_g2_i5	43	.	T	C	229	PASS	DP=10;VDB=0.00433074;SGB=-0.88904;MQ0F=0;AC=4;AN=4;DP4=0,0,8,0;MQ=55	GT:PL	1/1:173,18,0
TRINITY_DN495111_c0_g1_i5	415	.	A	C	150	PASS	DP=10;VDB=0.00433074;SGB=-1.11282;RPB=1;MQB=1;MQSB=1;BQB=1;MQ0F=0.4;AC=4;AN=4;DP4=1,0,7,1;MQ=30	GT:PL	1/1:90,8,0
TRINITY_DN520223_c9_g1_i2	169	.	G	A	188	PASS	DP=10;VDB=0.00438845;SGB=-0.680382;RPB=1;MQB=1;MQSB=0.833333;BQB=1;MQ0F=0;AC=4;AN=4;DP4=0,1,2,5;MQ=40	GT:PL	1/1:40,3,0
TRINITY_DN499563_c0_g1_i1	1156	.	A	G	285	PASS	DP=10;VDB=0.00440723;SGB=-1.05859;MQSB=0.833333;MQ0F=0;AC=4;AN=4;DP4=0,0,2,6;MQ=59	GT:PL	1/1:130,9,0
TRINITY_DN390899_c0_g1_i2	22	.	A	G	62	PASS	DP=10;VDB=0.0044139;SGB=-0.751815;RPB=1;MQB=1;BQB=1;MQ0F=0.1;ICB=0.3;HOB=0.125;AC=3;AN=4;DP4=1,0,6,0;MQ=30	GT:PL	1/1:10,3,0
TRINITY_DN520130_c4_g1_i1	80	.	C	T	31.9088	PASS	DP=10;VDB=0.00444448;SGB=-0.802589;RPB=0;MQB=0;BQB=0.3;MQ0F=0;ICB=0.3;HOB=0.125;AC=3;AN=4;DP4=2,0,5,0;MQ=30	GT:PL	1/1:62,12,0
TRINITY_DN496935_c3_g2_i1	222	.	T	G	60	PASS	DP=10;VDB=0.00444448;SGB=-0.802589;RPB=1;MQB=0;MQSB=0.810265;BQB=0.8;MQ0F=0.1;ICB=0.5;HOB=0.5;AC=2;AN=4;DP4=0,2,3,2;MQ=33	GT:PL	0/1:74,0,25
TRINITY_DN517759_c1_g1_i1	164	.	G	A	194	PASS	DP=10;VDB=0.00452699;SGB=-0.956117;RPB=1;MQB=1;BQB=1;MQ0F=0;ICB=0.3;HOB=0.125;AC=3;AN=4;DP4=1,0,6,0;MQ=52	GT:PL	1/1:109,6,0
TRINITY_DN495351_c7_g2_i2	103	.	G	A	112	PASS	DP=10;VDB=0.00459396;SGB=-0.802589;RPB=1;MQB=1;BQB=1;MQ0F=0;ICB=0.3;HOB=0.125;AC=3;AN=4;DP4=1,0,5,0;MQ=40	GT:PL	1/1:60,3,0
TRINITY_DN457419_c2_g1_i3	117	.	G	T	194	PASS	DP=10;VDB=0.00459396;SGB=-0.950356;RPB=1;MQB=1;MQSB=0.75;BQB=1;MQ0F=0.2;AC=4;AN=4;DP4=1,0,3,2;MQ=50	GT:PL	1/1:145,5,0
TRINITY_DN494697_c0_g1_i8	1035	.	C	G	151	PASS	DP=10;VDB=0.00464265;SGB=-0.751815;RPB=0;MQB=1;MQSB=1;BQB=0.833333;MQ0F=0;ICB=0.3;HOB=0.125;AC=3;AN=4;DP4=0,2,1,5;MQ=60	GT:PL	1/1:37,3,0
TRINITY_DN511817_c5_g7_i1	220	.	C	T	110	PASS	DP=10;VDB=0.00467508;SGB=2.55596;RPB=1;MQB=1;MQSB=0.166667;BQB=1;MQ0F=0.1;ICB=0.3;HOB=0.125;AC=3;AN=4;DP4=1,0,1,6;MQ=30	GT:PL	0/1:0,3,60
TRINITY_DN505441_c1_g3_i3	5252	.	T	G	206	PASS	DP=10;VDB=0.00477428;SGB=-1.05588;MQ0F=0;AC=4;AN=4;DP4=0,0,7,0;MQ=42	GT:PL	1/1:150,12,0
TRINITY_DN517545_c7_g1_i4	181	.	C	T	189	PASS	DP=10;VDB=0.00477837;SGB=-1.13755;MQSB=0.428571;MQ0F=0.1;AC=4;AN=4;DP4=0,0,2,7;MQ=32	GT:PL	1/1:135,12,0
TRINITY_DN521330_c3_g6_i2	296	.	T	A	172	PASS	DP=10;VDB=0.00488192;SGB=-1.02307;RPB=1;MQB=1;MQSB=0.810265;BQB=1;MQ0F=0;ICB=0.3;HOB=0.125;AC=3;AN=4;DP4=0,1,4,2;MQ=45	GT:PL	1/1:150,9,0
TRINITY_DN11740_c0_g1_i1	41	.	G	A	235	PASS	DP=10;VDB=0.00488998;SGB=-1.13854;MQ0F=0;AC=4;AN=4;DP4=0,0,10,0;MQ=39	GT:PL	1/1:149,18,0
TRINITY_DN514183_c4_g1_i5	183	.	G	A	156	PASS	DP=10;VDB=0.00489201;SGB=-0.88904;MQ0F=0.4;AC=4;AN=4;DP4=0,0,8,0;MQ=30	GT:PL	1/1:42,6,0
TRINITY_DN517880_c0_g1_i2	10	.	T	C	164	PASS	DP=10;VDB=0.00490644;SGB=-0.950356;MQ0F=0;AC=4;AN=4;DP4=0,0,5,0;MQ=60	GT:PL	1/1:70,6,0
TRINITY_DN449424_c0_g1_i2	239	.	T	C	114	PASS	DP=10;VDB=0.00490645;SGB=-0.950356;RPB=0.9;MQB=0.9;MQSB=1.01283;BQB=0.8;MQ0F=0;ICB=0.3;HOB=0.125;AC=3;AN=4;DP4=0,2,3,2;MQ=43	GT:PL	1/1:57,9,0
TRINITY_DN486520_c0_g3_i1	140	.	C	T	100	PASS	DP=10;VDB=0.00506968;SGB=-0.802589;RPB=0;MQB=0.2;MQSB=1;BQB=0.9;MQ0F=0;ICB=0.3;HOB=0.125;AC=3;AN=4;DP4=1,1,5,0;MQ=40	GT:PL	0/1:105,0,79
TRINITY_DN491542_c0_g7_i2	103	.	T	C	172	PASS	DP=10;VDB=0.00506968;SGB=1.41704;RPB=1;MQB=1;MQSB=0.861511;BQB=1;MQ0F=0.1;ICB=0.3;HOB=0.125;AC=3;AN=4;DP4=1,0,2,3;MQ=40	GT:PL	1/1:201,15,0
TRINITY_DN454919_c0_g1_i1	452	.	C	T	141	PASS	DP=10;VDB=0.00513213;SGB=-0.751815;RPB=1;MQB=1;MQSB=0.9;BQB=1;MQ0F=0;AC=4;AN=4;DP4=1,0,4,2;MQ=41	GT:PL	1/1:35,1,0
TRINITY_DN523937_c7_g3_i3	340	.	T	G	130	PASS	DP=10;VDB=0.00513213;SGB=-0.956117;RPB=1;MQB=1;MQSB=1.01283;BQB=1;MQ0F=0.2;ICB=0.3;HOB=0.125;AC=3;AN=4;DP4=1,0,2,4;MQ=39	GT:PL	1/1:24,6,0
TRINITY_DN384492_c0_g1_i6	154	.	C	A	186	PASS	DP=10;VDB=0.00513213;SGB=-1.02307;MQSB=0.875;MQ0F=0;AC=4;AN=4;DP4=0,0,4,2;MQ=42	GT:PL	1/1:108,9,0
TRINITY_DN517777_c0_g1_i3	242	.	C	T	220	PASS	DP=10;VDB=0.00523773;SGB=-0.802589;MQ0F=0;AC=4;AN=4;DP4=0,0,5,0;MQ=60	GT:PL	1/1:60,3,0
TRINITY_DN521700_c1_g1_i1	1154	.	T	C	152	PASS	DP=10;VDB=0.00523773;SGB=-0.802589;MQSB=0.666667;MQ0F=0;AC=4;AN=4;DP4=0,0,3,2;MQ=57	GT:PL	1/1:116,12,0
TRINITY_DN493751_c2_g2_i3	16	.	C	A	158	PASS	DP=10;VDB=0.00523773;SGB=-0.950356;MQ0F=0;AC=4;AN=4;DP4=0,0,5,0;MQ=52	GT:PL	1/1:90,6,0
TRINITY_DN520868_c0_g5_i2	403	.	A	G	156	PASS	DP=10;VDB=0.00539368;SGB=-0.751815;MQSB=0.5;MQ0F=0;AC=4;AN=4;DP4=0,0,4,2;MQ=36	GT:PL	1/1:166,15,0
TRINITY_DN430138_c0_g1_i1	414	.	G	A	77	PASS	DP=10;VDB=0.00539368;SGB=-3.78882;RPB=0.727822;MQB=0.0559863;BQB=0.783809;MQ0F=0;ICB=0.5;HOB=0.5;AC=2;AN=4;DP4=0,4,0,6;MQ=46	GT:PL	0/1:15,0,64
TRINITY_DN237508_c0_g1_i1	18	.	G	C	105	PASS	DP=10;VDB=0.00541072;SGB=-0.950356;MQ0F=0.1;AC=4;AN=4;DP4=0,0,5,0;MQ=32	GT:PL	1/1:29,6,0
TRINITY_DN510871_c2_g2_i3	20	.	T	C	184	PASS	DP=10;VDB=0.00552884;SGB=-0.956117;RPB=1;MQB=1;BQB=1;MQ0F=0;ICB=0.3;HOB=0.125;AC=3;AN=4;DP4=1,0,6,0;MQ=49	GT:PL	0/1:101,0,31
TRINITY_DN540684_c0_g1_i1	42	.	G	T	79	PASS	DP=10;VDB=0.00558876;SGB=-0.950356;RPB=1;MQB=1;BQB=1;MQ0F=0;ICB=0.3;HOB=0.125;AC=3;AN=4;DP4=1,0,5,0;MQ=32	GT:PL	1/1:79,9,0
TRINITY_DN183728_c0_g1_i1	400	.	T	C	164	PASS	DP=10;VDB=0.00558877;SGB=-0.950356;RPB=1;MQB=1;MQSB=1;BQB=1;MQ0F=0;ICB=0.3;HOB=0.125;AC=3;AN=4;DP4=0,1,4,1;MQ=60	GT:PL	1/1:110,6,0
TRINITY_DN521633_c2_g3_i7	429	.	T	C	161	PASS	DP=10;VDB=0.00563779;SGB=-0.933479;MQSB=1;MQ0F=0;AC=4;AN=4;DP4=0,0,1,6;MQ=41	GT:PL	1/1:115,15,0
TRINITY_DN512747_c1_g4_i8	411	.	A	G	163	PASS	DP=10;VDB=0.00566702;SGB=-0.751815;MQ0F=0;AC=4;AN=4;DP4=0,0,6,0;MQ=57	GT:PL	1/1:147,15,0
TRINITY_DN458882_c10_g10_i1	189	.	T	C	76	PASS	DP=10;VDB=0.005772;SGB=-3.4825;RPB=0.150134;MQB=0.900802;MQSB=0.333333;BQB=0.600535;MQ0F=0.2;ICB=0.3;HOB=0.125;AC=3;AN=4;DP4=1,2,1,4;MQ=30	GT:PL	1/1:45,3,0
TRINITY_DN561816_c0_g1_i1	423	.	T	G	125	PASS	DP=10;VDB=0.0058656;SGB=-0.826713;RPB=1;MQB=1;BQB=1;MQ0F=0;ICB=0.3;HOB=0.125;AC=3;AN=4;DP4=1,0,4,0;MQ=51	GT:PL	0/1:129,0,48
TRINITY_DN902585_c0_g1_i1	193	.	T	C	172	PASS	DP=10;VDB=0.0058656;SGB=-0.826713;RPB=1;MQB=1;BQB=1;MQ0F=0;ICB=0.3;HOB=0.125;AC=3;AN=4;DP4=1,0,4,0;MQ=60	GT:PL	1/1:151,9,0
TRINITY_DN521009_c1_g3_i7	400	.	A	G	25.9108	PASS	DP=10;VDB=0.0058656;SGB=-0.907205;MQ0F=0;AC=4;AN=4;DP4=0,0,0,4;MQ=60	GT:PL	1/1:25,6,0
TRINITY_DN518345_c0_g10_i1	222	.	A	T	160	PASS	DP=10;VDB=0.0058656;SGB=0.908071;MQ0F=0;AC=2;AN=2;DP4=0,0,4,0;MQ=60	GT:PL	1/1:184,12,0
TRINITY_DN204857_c0_g1_i1	182	.	A	G	153	PASS	DP=10;VDB=0.0058656;SGB=0.908071;RPB=1;MQB=1;BQB=1;MQ0F=0;AC=2;AN=2;DP4=1,0,4,0;MQ=49	GT:PL	1/1:177,6,0
TRINITY_DN459770_c0_g1_i1	410	.	C	T	139	PASS	DP=10;VDB=0.0058656;SGB=0.908071;RPB=1;MQB=1;BQB=1;MQ0F=0;ICB=1;HOB=0.5;AC=1;AN=2;DP4=1,0,4,0;MQ=60	GT:PL	0/1:171,0,45
TRINITY_DN508868_c3_g1_i10	456	.	C	G	76	PASS	DP=10;VDB=0.0058656;SGB=1.27626;RPB=0.810265;MQB=1.01283;BQB=0.405132;MQ0F=0;ICB=0.3;HOB=0.125;AC=1;AN=4;DP4=3,0,4,0;MQ=60	GT:PL	0/1:109,0,45
TRINITY_DN520872_c2_g1_i14	138	.	G	C	143	PASS	DP=10;VDB=0.0058656;SGB=-3.15886;RPB=0;MQB=0.75;MQSB=1;BQB=0.875;MQ0F=0;ICB=0.3;HOB=0.125;AC=3;AN=4;DP4=2,0,3,1;MQ=57	GT:PL	0/1:129,0,79
TRINITY_DN505533_c8_g2_i1	223	.	A	G	70	PASS	DP=10;VDB=0.0058656;SGB=-3.1648;RPB=0.405132;MQB=0.607698;BQB=0.405132;MQ0F=0;ICB=0.5;HOB=0.5;AC=2;AN=4;DP4=0,3,0,4;MQ=38	GT:PL	0/1:48,0,28
TRINITY_DN519541_c0_g1_i1	540	.	G	T	83	PASS	DP=10;VDB=0.0058656;SGB=-3.1648;RPB=0.810265;MQB=0.202566;MQSB=0.810265;BQB=0.810265;MQ0F=0;ICB=0.5;HOB=0.5;AC=2;AN=4;DP4=1,2,3,1;MQ=45	GT:PL	0/1:54,0,51
TRINITY_DN470331_c0_g2_i1	27	.	T	C	187	PASS	DP=10;VDB=0.00587426;SGB=-0.933479;MQ0F=0;AC=4;AN=4;DP4=0,0,7,0;MQ=60	GT:PL	1/1:147,15,0
TRINITY_DN454692_c0_g1_i2	264	.	C	T	232	PASS	DP=10;VDB=0.00595258;SGB=-0.751815;MQSB=0.861511;MQ0F=0;AC=4;AN=4;DP4=0,0,3,3;MQ=60	GT:PL	1/1:60,3,0
TRINITY_DN506549_c1_g2_i2	2651	.	C	T	61	PASS	DP=10;VDB=0.00595258;SGB=-0.956117;RPB=0.924584;MQB=0.115573;BQB=0.809011;MQ0F=0;ICB=0.5;HOB=0.5;AC=2;AN=4;DP4=3,0,6,0;MQ=30	GT:PL	0/1:29,0,55
TRINITY_DN107691_c0_g1_i1	176	.	C	A	72	PASS	DP=10;VDB=0.00595258;SGB=-0.956117;RPB=1;MQB=1;MQSB=0.202566;BQB=1;MQ0F=0;ICB=0.3;HOB=0.125;AC=3;AN=4;DP4=0,1,3,3;MQ=35	GT:PL	1/1:53,28,25
TRINITY_DN480647_c5_g6_i2	30	.	C	A	206	PASS	DP=10;VDB=0.00595258;SGB=-1.02307;MQ0F=0;AC=4;AN=4;DP4=0,0,6,0;MQ=60	GT:PL	1/1:115,9,0
TRINITY_DN522258_c4_g9_i4	15	.	A	G	180	PASS	DP=10;VDB=0.00635408;SGB=-0.950356;MQ0F=0;AC=4;AN=4;DP4=0,0,5,0;MQ=60	GT:PL	1/1:134,9,0
TRINITY_DN744341_c0_g1_i1	92	.	T	C	126	PASS	DP=10;VDB=0.00635409;SGB=-0.950356;MQ0F=0.4;AC=4;AN=4;DP4=0,0,5,0;MQ=31	GT:PL	1/1:43,6,0
TRINITY_DN509456_c2_g4_i1	176	.	T	G	180	PASS	DP=10;VDB=0.00635409;SGB=-0.950356;RPB=1;MQB=1;MQSB=0.861511;BQB=1;MQ0F=0;ICB=0.3;HOB=0.125;AC=3;AN=4;DP4=1,0,2,3;MQ=59	GT:PL	1/1:107,6,0
TRINITY_DN506454_c6_g5_i5	58	.	C	T	166	PASS	DP=10;VDB=0.00635409;SGB=1.41704;MQSB=1;MQ0F=0;AC=2;AN=2;DP4=0,0,4,1;MQ=46	GT:PL	1/1:190,15,0
TRINITY_DN504973_c1_g2_i4	1257	.	T	G	190	PASS	DP=10;VDB=0.00642479;SGB=-0.88904;RPB=1;MQB=1;MQSB=1;BQB=1;MQ0F=0.1;AC=4;AN=4;DP4=0,1,8,0;MQ=39	GT:PL	1/1:144,12,0
TRINITY_DN507848_c5_g1_i1	132	.	A	T	45.968	PASS	DP=10;VDB=0.00655935;SGB=-0.950356;RPB=0;MQB=0;MQSB=0.6;BQB=0.8;MQ0F=0;ICB=0.3;HOB=0.125;AC=3;AN=4;DP4=1,1,1,4;MQ=30	GT:PL	1/1:61,6,0
TRINITY_DN400363_c0_g2_i1	28	.	A	T	167	PASS	DP=10;VDB=0.00656224;SGB=-0.956117;MQ0F=0;AC=4;AN=4;DP4=0,0,6,0;MQ=60	GT:PL	1/1:73,6,0
TRINITY_DN490235_c0_g6_i4	155	.	T	C	53	PASS	DP=10;VDB=0.00656224;SGB=-1.02307;RPB=0.833333;MQB=0;MQSB=0.583333;BQB=0.833333;MQ0F=0;ICB=0.3;HOB=0.125;AC=3;AN=4;DP4=1,1,1,5;MQ=31	GT:PL	1/1:29,6,0
TRINITY_DN497088_c11_g4_i2	48	.	G	C	148	PASS	DP=10;VDB=0.00663729;SGB=-0.933479;MQ0F=0;AC=4;AN=4;DP4=0,0,7,0;MQ=30	GT:PL	1/1:57,6,0
TRINITY_DN466757_c1_g3_i3	6	.	G	C	47.9127	PASS	DP=10;VDB=0.00671048;SGB=-0.826713;MQ0F=0;AC=4;AN=4;DP4=0,0,4,0;MQ=30	GT:PL	1/1:37,3,0
TRINITY_DN520192_c2_g1_i1	151	.	C	G	70	PASS	DP=10;VDB=0.00671048;SGB=-0.907205;RPB=1;MQB=1;BQB=1;MQ0F=0;ICB=0.3;HOB=0.125;AC=3;AN=4;DP4=1,0,4,0;MQ=36	GT:PL	0/1:63,0,51
TRINITY_DN485499_c1_g11_i1	23	.	T	C	138	PASS	DP=10;VDB=0.00671048;SGB=0.908071;RPB=1;MQB=1;BQB=1;MQ0F=0;ICB=1;HOB=0.5;AC=1;AN=2;DP4=1,0,4,0;MQ=56	GT:PL	0/1:171,0,22
TRINITY_DN469882_c0_g1_i3	8	.	T	A	5.30436	PASS	DP=10;VDB=0.00671048;SGB=-3.15886;RPB=0.202566;MQB=0.810265;BQB=0.202566;MQ0F=0;ICB=0.3;HOB=0.125;AC=3;AN=4;DP4=3,0,4,0;MQ=51	GT:PL	1/1:15,3,0
TRINITY_DN519622_c1_g1_i8	2946	.	C	T	86	PASS	DP=10;VDB=0.00671048;SGB=-3.15886;RPB=0.607698;MQB=0.202566;MQSB=0.8;BQB=1.01283;MQ0F=0;ICB=0.3;HOB=0.125;AC=3;AN=4;DP4=0,3,2,2;MQ=47	GT:PL	1/1:120,9,0
TRINITY_DN443601_c1_g1_i3	89	.	G	A	28.7739	PASS	DP=10;VDB=0.00671048;SGB=-3.15886;RPB=0.62023;MQB=0.124046;MQSB=0;BQB=0.62023;MQ0F=0;ICB=0.3;HOB=0.125;AC=3;AN=4;DP4=4,0,2,2;MQ=35	GT:PL	1/1:21,3,0
TRINITY_DN494283_c0_g2_i1	1248	.	A	G	127	PASS	DP=10;VDB=0.00671048;SGB=-3.1648;RPB=0.810265;MQB=1.01283;MQSB=1;BQB=0.810265;MQ0F=0;ICB=0.5;HOB=0.5;AC=2;AN=4;DP4=2,1,4,0;MQ=60	GT:PL	0/1:101,0,51
TRINITY_DN413389_c0_g1_i1	24	.	C	G	141	PASS	DP=10;VDB=0.00672303;SGB=-0.956117;MQ0F=0;AC=4;AN=4;DP4=0,0,6,0;MQ=43	GT:PL	1/1:113,12,0
TRINITY_DN785495_c0_g1_i1	471	.	G	T,A	143	PASS	DP=10;VDB=0.00677045;SGB=-0.802589;MQ0F=0;AC=3,1;AN=4;DP4=0,0,5,0;MQ=48	GT:PL	1/1:49,3,0,49,3,49
TRINITY_DN510077_c13_g4_i3	189	.	A	G	70	PASS	DP=10;VDB=0.00677045;SGB=-3.47587;RPB=0.900802;MQB=0.750668;MQSB=1;BQB=0.900802;MQ0F=0;ICB=0.3;HOB=0.125;AC=3;AN=4;DP4=1,2,0,5;MQ=33	GT:PL	1/1:28,3,0
TRINITY_DN522997_c1_g1_i5	649	.	T	C	143	PASS	DP=10;VDB=0.00688729;SGB=-0.956117;MQSB=0.5;MQ0F=0.1;AC=4;AN=4;DP4=0,0,2,4;MQ=34	GT:PL	1/1:97,12,0
TRINITY_DN6314_c0_g1_i1	198	.	A	T,C	155	PASS	DP=10;VDB=0.00688729;SGB=-0.956117;MQSB=0.75;MQ0F=0;AC=2,2;AN=4;DP4=0,0,4,2;MQ=41	GT:PL	1/2:70,16,13,57,0,54
TRINITY_DN251363_c0_g1_i1	3	.	T	C	113	PASS	DP=10;VDB=0.00701511;SGB=-0.826713;MQ0F=0;AC=4;AN=4;DP4=0,0,4,0;MQ=60	GT:PL	1/1:110,9,0
TRINITY_DN502685_c0_g1_i1	1072	.	C	A	39.4558	PASS	DP=10;VDB=0.00701511;SGB=-0.826713;RPB=1;MQB=1;MQSB=1;BQB=1;MQ0F=0;ICB=0.3;HOB=0.125;AC=3;AN=4;DP4=0,1,2,2;MQ=60	GT:PL	1/1:53,9,0
TRINITY_DN495304_c0_g3_i1	61	.	G	A	177	PASS	DP=10;VDB=0.00701511;SGB=-0.907205;RPB=1;MQB=1;BQB=1;MQ0F=0;ICB=0.3;HOB=0.125;AC=3;AN=4;DP4=1,0,4,0;MQ=60	GT:PL	1/1:110,6,0
TRINITY_DN228043_c0_g2_i1	381	.	A	T	29.5991	PASS	DP=10;VDB=0.00701511;SGB=1.27626;RPB=0.124046;MQB=0.992367;MQSB=1;BQB=0.124046;MQ0F=0;ICB=0.3;HOB=0.125;AC=1;AN=4;DP4=2,2,4,0;MQ=60	GT:PL	0/1:63,0,45
TRINITY_DN511024_c2_g6_i2	80	.	G	T	130	PASS	DP=10;VDB=0.00701511;SGB=1.27626;RPB=0;MQB=0.25;BQB=0.625;MQ0F=0.2;ICB=0.5;HOB=0.5;AC=2;AN=4;DP4=2,0,4,0;MQ=41	GT:PL	1/1:167,12,0
TRINITY_DN445995_c0_g2_i1	264	.	A	G	136	PASS	DP=10;VDB=0.00701511;SGB=1.27626;RPB=0;MQB=1;MQSB=1;BQB=0;MQ0F=0;ICB=0.3;HOB=0.125;AC=1;AN=4;DP4=0,2,4,0;MQ=60	GT:PL	0/0:0,3,40
TRINITY_DN507354_c1_g3_i2	1535	.	A	T	49.9751	PASS	DP=10;VDB=0.00701511;SGB=-3.1648;RPB=0.202566;MQB=0.810265;BQB=0.607698;MQ0F=0;ICB=0.3;HOB=0.125;AC=3;AN=4;DP4=3,0,4,0;MQ=58	GT:PL	1/1:55,6,0
TRINITY_DN449372_c0_g1_i2	189	.	A	G	183	PASS	DP=10;VDB=0.00705068;SGB=-0.933479;MQSB=0.810265;MQ0F=0.2;AC=4;AN=4;DP4=0,0,3,4;MQ=45	GT:PL	1/1:54,6,0
TRINITY_DN503904_c2_g5_i2	26	.	T	A	134	PASS	DP=10;VDB=0.00733875;SGB=-0.680382;MQ0F=0.1;AC=4;AN=4;DP4=0,0,7,0;MQ=30	GT:PL	1/1:37,3,0
TRINITY_DN496969_c8_g1_i1	1201	.	C	A	218	PASS	DP=10;VDB=0.00740154;SGB=-0.956117;MQSB=1;MQ0F=0;AC=4;AN=4;DP4=0,0,4,2;MQ=60	GT:PL	1/1:73,6,0
TRINITY_DN450743_c2_g3_i3	198	.	A	G	36.8894	PASS	DP=10;VDB=0.00744023;SGB=-3.4825;RPB=0.428556;MQB=0.761877;MQSB=0.5;BQB=0.238087;MQ0F=0.1;ICB=0.5;HOB=0.5;AC=2;AN=4;DP4=2,3,0,5;MQ=31	GT:PL	0/1:19,0,31
TRINITY_DN486070_c2_g9_i6	49	.	A	G	140	PASS	DP=10;VDB=0.00746206;SGB=-0.592404;MQ0F=0.1;AC=4;AN=4;DP4=0,0,8,0;MQ=34	GT:PL	1/1:25,3,0
TRINITY_DN464765_c3_g1_i3	72	.	G	T	96	PASS	DP=10;VDB=0.00758032;SGB=-0.751815;RPB=0.916667;MQB=1;BQB=0.833333;MQ0F=0;ICB=0.3;HOB=0.125;AC=3;AN=4;DP4=2,0,6,0;MQ=30	GT:PL	1/1:37,3,0
TRINITY_DN486236_c3_g3_i1	1172	.	A	T	146	PASS	DP=10;VDB=0.00758032;SGB=-0.751815;RPB=0;MQB=0.5;BQB=0.666667;MQ0F=0;ICB=0.3;HOB=0.125;AC=3;AN=4;DP4=2,0,6,0;MQ=57	GT:PL	1/1:60,3,0
TRINITY_DN516144_c1_g1_i17	2216	.	G	A	128	PASS	DP=10;VDB=0.00758032;SGB=-0.751815;RPB=1;MQB=1;MQSB=0.2;BQB=1;MQ0F=0;ICB=0.3;HOB=0.125;AC=3;AN=4;DP4=0,1,5,1;MQ=38	GT:PL	1/1:155,15,0
TRINITY_DN455179_c4_g1_i1	31	.	G	T	127	PASS	DP=10;VDB=0.00758032;SGB=-0.751815;RPB=1;MQB=1;MQSB=1;BQB=1;MQ0F=0.1;AC=4;AN=4;DP4=0,1,6,0;MQ=30	GT:PL	1/1:60,3,0
TRINITY_DN506118_c1_g2_i4	25	.	T	C	113	PASS	DP=10;VDB=0.00758032;SGB=-1.02307;MQ0F=0.2;AC=4;AN=4;DP4=0,0,6,0;MQ=38	GT:PL	1/1:42,9,0
TRINITY_DN475353_c0_g4_i5	1260	.	C	T	153	PASS	DP=10;VDB=0.00763715;SGB=-1.05588;RPB=1;MQB=1;MQSB=0.333333;BQB=1;MQ0F=0.1;AC=4;AN=4;DP4=0,1,6,1;MQ=30	GT:PL	1/1:90,12,0
TRINITY_DN478629_c8_g4_i1	12	.	A	G	98	PASS	DP=10;VDB=0.00766117;SGB=-0.907205;MQ0F=0;AC=4;AN=4;DP4=0,0,4,0;MQ=33	GT:PL	1/1:64,6,0
TRINITY_DN516078_c2_g6_i1	90	.	C	G	107	PASS	DP=10;VDB=0.00766117;SGB=-0.907205;RPB=1;MQB=1;MQSB=1;BQB=1;MQ0F=0;ICB=0.3;HOB=0.125;AC=3;AN=4;DP4=1,0,3,1;MQ=48	GT:PL	1/1:84,6,0
TRINITY_DN515011_c0_g1_i1	75	.	A	G	149	PASS	DP=10;VDB=0.00766117;SGB=0.908071;RPB=1;MQB=1;BQB=1;MQ0F=0;ICB=0.3;HOB=0.125;AC=3;AN=4;DP4=1,0,4,0;MQ=54	GT:PL	1/1:184,12,0
TRINITY_DN472812_c0_g2_i1	93	.	G	A	11.3467	PASS	DP=10;VDB=0.00766117;SGB=1.27626;RPB=1;MQB=0;MQSB=1;BQB=0;MQ0F=0.2;ICB=1;HOB=0.5;AC=1;AN=2;DP4=1,1,4,0;MQ=30	GT:PL	0/1:41,0,42
TRINITY_DN364446_c0_g1_i1	64	.	A	G	145	PASS	DP=10;VDB=0.00766117;SGB=-3.15886;RPB=0;MQB=1;BQB=0.625;MQ0F=0;ICB=0.3;HOB=0.125;AC=3;AN=4;DP4=2,0,4,0;MQ=60	GT:PL	1/1:151,9,0
TRINITY_DN522074_c3_g1_i14	2238	.	G	T	96	PASS	DP=10;VDB=0.00766117;SGB=-3.1648;RPB=0.202566;MQB=1.01283;BQB=0.202566;MQ0F=0;ICB=0.3;HOB=0.125;AC=3;AN=4;DP4=3,0,4,0;MQ=60	GT:PL	0/1:59,0,137
TRINITY_DN495086_c6_g8_i1	205	.	C	T	97	PASS	DP=10;VDB=0.00767611;SGB=-0.950356;RPB=0.3;MQB=0.9;MQSB=1.01283;BQB=0.8;MQ0F=0;ICB=0.3;HOB=0.125;AC=3;AN=4;DP4=0,2,3,2;MQ=32	GT:PL	1/1:84,6,0
TRINITY_DN476473_c0_g1_i2	43	.	A	T	98	PASS	DP=10;VDB=0.00776289;SGB=-1.02307;RPB=1;MQB=1;BQB=1;MQ0F=0;ICB=0.3;HOB=0.125;AC=3;AN=4;DP4=1,0,6,0;MQ=32	GT:PL	1/1:57,9,0
TRINITY_DN269888_c0_g1_i2	39	.	C	G,A	127	PASS	DP=10;VDB=0.00779031;SGB=-1.05588;MQSB=0.6;MQ0F=0;AC=2,2;AN=4;DP4=0,0,5,2;MQ=44	GT:PL	1/2:105,57,51,53,0,50
TRINITY_DN516874_c4_g1_i1	557	.	G	A	181	PASS	DP=10;VDB=0.00791854;SGB=-0.950356;RPB=0.2;MQB=1;MQSB=1.01283;BQB=0.4;MQ0F=0;ICB=0.5;HOB=0.5;AC=2;AN=4;DP4=0,2,3,2;MQ=60	GT:PL	0/1:101,0,28
TRINITY_DN331949_c5_g1_i1	9	.	A	G	82	PASS	DP=10;VDB=0.00791855;SGB=-0.802589;MQ0F=0.1;AC=4;AN=4;DP4=0,0,5,0;MQ=35	GT:PL	1/1:19,3,0
TRINITY_DN508721_c0_g4_i2	73	.	T	C	31.732	PASS	DP=10;VDB=0.00791855;SGB=-0.802589;RPB=0.7;MQB=0;BQB=1;MQ0F=0.3;ICB=0.3;HOB=0.125;AC=3;AN=4;DP4=2,0,5,0;MQ=30	GT:PL	1/1:4,3,0
TRINITY_DN518373_c1_g1_i8	445	.	C	T	249	PASS	DP=10;VDB=0.00794617;SGB=-1.05588;MQSB=1.01283;MQ0F=0;AC=4;AN=4;DP4=0,0,3,4;MQ=60	GT:PL	1/1:178,12,0
TRINITY_DN485536_c1_g2_i3	511	.	G	T	166	PASS	DP=10;VDB=0.00794932;SGB=-0.751815;MQ0F=0;AC=4;AN=4;DP4=0,0,6,0;MQ=41	GT:PL	1/1:163,15,0
TRINITY_DN490825_c7_g2_i1	98	.	T	C	209	PASS	DP=10;VDB=0.00794932;SGB=-0.956117;RPB=1;MQB=1;MQSB=1.01283;BQB=1;MQ0F=0;ICB=0.3;HOB=0.125;AC=3;AN=4;DP4=1,0,2,4;MQ=60	GT:PL	1/1:155,12,0
TRINITY_DN468200_c11_g4_i2	38	.	G	T	73	PASS	DP=10;VDB=0.00800342;SGB=-0.826713;RPB=1;MQB=1;BQB=1;MQ0F=0;ICB=0.3;HOB=0.125;AC=3;AN=4;DP4=1,0,4,0;MQ=33	GT:PL	0/1:66,0,21
TRINITY_DN465137_c0_g3_i1	74	.	C	T	113	PASS	DP=10;VDB=0.00809987;SGB=-1.05859;RPB=1;MQB=1;BQB=1;MQ0F=0;ICB=0.3;HOB=0.125;AC=3;AN=4;DP4=1,0,8,0;MQ=30	GT:PL	1/1:76,9,0
TRINITY_DN510851_c10_g2_i3	222	.	A	G	31.7662	PASS	DP=10;VDB=0.00816769;SGB=1.94933;RPB=0.600535;MQB=0.600535;BQB=0.750668;MQ0F=0.1;ICB=0.3;HOB=0.125;AC=1;AN=4;DP4=0,3,0,5;MQ=31	GT:PL	0/0:0,3,37
TRINITY_DN508478_c0_g1_i7	866	.	C	T	216	PASS	DP=10;VDB=0.0081677;SGB=-0.802589;MQ0F=0;AC=4;AN=4;DP4=0,0,5,0;MQ=58	GT:PL	1/1:60,3,0
TRINITY_DN271410_c0_g1_i1	328	.	C	G	106	PASS	DP=10;VDB=0.0081677;SGB=1.41704;MQ0F=0;AC=2;AN=2;DP4=0,0,5,0;MQ=33	GT:PL	1/1:130,12,0
TRINITY_DN496940_c0_g1_i1	1244	.	G	C	220	PASS	DP=10;VDB=0.00826614;SGB=-0.933479;MQ0F=0;AC=4;AN=4;DP4=0,0,7,0;MQ=50	GT:PL	1/1:173,15,0
TRINITY_DN163398_c0_g1_i1	9	.	G	A	107	PASS	DP=10;VDB=0.00835905;SGB=-0.826713;MQ0F=0;AC=4;AN=4;DP4=0,0,4,0;MQ=41	GT:PL	1/1:47,3,0
TRINITY_DN238655_c1_g1_i1	13	.	C	T	98	PASS	DP=10;VDB=0.00835905;SGB=-0.826713;MQSB=1;MQ0F=0;AC=4;AN=4;DP4=0,0,3,1;MQ=31	GT:PL	1/1:51,3,0
TRINITY_DN522667_c7_g1_i5	218	.	A	G	160	PASS	DP=10;VDB=0.00835905;SGB=-0.826713;RPB=1;MQB=1;BQB=1;MQ0F=0;ICB=0.3;HOB=0.125;AC=3;AN=4;DP4=1,0,4,0;MQ=56	GT:PL	0/1:54,0,54
TRINITY_DN428136_c0_g1_i2	41	.	C	T	109	PASS	DP=10;VDB=0.00835905;SGB=-0.907205;MQ0F=0.4;AC=4;AN=4;DP4=0,0,4,0;MQ=37	GT:PL	1/1:42,6,0
TRINITY_DN450682_c1_g1_i1	188	.	T	C	176	PASS	DP=10;VDB=0.00835905;SGB=-0.907205;RPB=1;MQB=1;BQB=1;MQ0F=0;ICB=0.3;HOB=0.125;AC=3;AN=4;DP4=1,0,4,0;MQ=54	GT:PL	1/1:110,6,0
TRINITY_DN490528_c0_g1_i2	1712	.	A	T	117	PASS	DP=10;VDB=0.00835905;SGB=-3.15886;RPB=0.607698;MQB=1.01283;MQSB=1.01283;BQB=0.810265;MQ0F=0;ICB=0.5;HOB=0.5;AC=2;AN=4;DP4=2,1,1,3;MQ=60	GT:PL	0/1:116,0,96
TRINITY_DN521553_c3_g1_i1	51	.	A	G	92	PASS	DP=10;VDB=0.00835905;SGB=-3.15886;RPB=1;MQB=0;BQB=1;MQ0F=0;ICB=0.3;HOB=0.125;AC=3;AN=4;DP4=2,0,4,0;MQ=50	GT:PL	1/1:40,3,0
TRINITY_DN502469_c0_g1_i5	636	.	C	T	161	PASS	DP=10;VDB=0.00842371;SGB=-0.802589;MQ0F=0;AC=4;AN=4;DP4=0,0,5,0;MQ=45	GT:PL	1/1:139,12,0
TRINITY_DN505499_c2_g2_i5	271	.	C	T	133	PASS	DP=10;VDB=0.00842371;SGB=-0.802589;RPB=0;MQB=0.5;MQSB=0.8;BQB=0.9;MQ0F=0;ICB=0.3;HOB=0.125;AC=3;AN=4;DP4=1,1,4,1;MQ=59	GT:PL	1/1:60,3,0
TRINITY_DN501650_c5_g3_i12	19	.	G	A	130	PASS	DP=10;VDB=0.00842371;SGB=-0.950356;MQ0F=0;AC=4;AN=4;DP4=0,0,5,0;MQ=41	GT:PL	1/1:62,6,0
TRINITY_DN477656_c0_g1_i10	52	.	C	T	220	PASS	DP=10;VDB=0.00842371;SGB=-0.950356;MQ0F=0;AC=4;AN=4;DP4=0,0,5,0;MQ=60	GT:PL	1/1:134,9,0
TRINITY_DN500188_c5_g1_i1	201	.	C	T	10.7447	PASS	DP=10;VDB=0.00842371;SGB=-3.47587;RPB=0.900802;MQB=0.150134;MQSB=0.666667;BQB=0.150134;MQ0F=0;ICB=0.5;HOB=0.5;AC=2;AN=4;DP4=1,2,1,4;MQ=34	GT:PL	0/1:18,0,34
TRINITY_DN507474_c0_g1_i1	66	.	A	G	253	PASS	DP=10;VDB=0.00843033;SGB=-1.05588;MQ0F=0;AC=4;AN=4;DP4=0,0,7,0;MQ=60	GT:PL	1/1:120,9,0
TRINITY_DN478348_c7_g2_i1	183	.	A	G	131	PASS	DP=10;VDB=0.00853244;SGB=-0.751815;MQSB=0.75;MQ0F=0.1;AC=4;AN=4;DP4=0,0,2,4;MQ=35	GT:PL	1/1:25,3,0
TRINITY_DN486813_c9_g1_i3	353	.	A	C	153	PASS	DP=10;VDB=0.00859737;SGB=-0.680382;MQSB=0.607698;MQ0F=0.1;AC=4;AN=4;DP4=0,0,3,4;MQ=33	GT:PL	1/1:16,3,0
TRINITY_DN511996_c4_g3_i1	59	.	A	C	163	PASS	DP=10;VDB=0.00868673;SGB=-0.802589;MQ0F=0;AC=4;AN=4;DP4=0,0,5,0;MQ=55	GT:PL	1/1:150,12,0
TRINITY_DN506127_c0_g1_i6	423	.	C	A	135	PASS	DP=10;VDB=0.00868673;SGB=-0.950356;MQ0F=0;AC=4;AN=4;DP4=0,0,5,0;MQ=37	GT:PL	1/1:130,9,0
TRINITY_DN498810_c0_g1_i10	225	.	C	G	159	PASS	DP=10;VDB=0.00868673;SGB=-0.950356;RPB=0.8;MQB=1;MQSB=1.01283;BQB=1;MQ0F=0;ICB=0.3;HOB=0.125;AC=3;AN=4;DP4=1,1,2,3;MQ=60	GT:PL	1/1:110,6,0
TRINITY_DN505552_c0_g2_i4	418	.	A	T	156	PASS	DP=10;VDB=0.00868673;SGB=-0.950356;RPB=0;MQB=0;MQSB=1;BQB=0.9;MQ0F=0.3;AC=4;AN=4;DP4=1,1,5,0;MQ=42	GT:PL	1/1:65,3,0
TRINITY_DN519714_c1_g2_i1	363	.	G	A	146	PASS	DP=10;VDB=0.00872848;SGB=-3.15886;RPB=0;MQB=1;MQSB=1;BQB=0.75;MQ0F=0;ICB=0.5;HOB=0.5;AC=2;AN=4;DP4=0,2,4,0;MQ=60	GT:PL	0/1:54,0,34
TRINITY_DN520461_c1_g1_i2	358	.	G	A	199	PASS	DP=10;VDB=0.00873499;SGB=-0.956117;MQSB=0.5;MQ0F=0;AC=4;AN=4;DP4=0,0,4,2;MQ=51	GT:PL	1/1:164,12,0
TRINITY_DN493687_c0_g1_i3	55	.	T	C	162	PASS	DP=10;VDB=0.00876731;SGB=-1.05588;MQ0F=0;AC=4;AN=4;DP4=0,0,7,0;MQ=47	GT:PL	1/1:100,9,0
TRINITY_DN490586_c0_g5_i1	14	.	T	C	94	PASS	DP=10;VDB=0.00911214;SGB=-0.826713;MQ0F=0;AC=4;AN=4;DP4=0,0,4,0;MQ=38	GT:PL	1/1:81,9,0
TRINITY_DN484712_c2_g1_i6	129	.	C	A	74	PASS	DP=10;VDB=0.00911214;SGB=-0.907205;MQSB=0.25;MQ0F=0;AC=4;AN=4;DP4=0,0,2,2;MQ=35	GT:PL	1/1:40,6,0
TRINITY_DN724406_c0_g1_i1	59	.	A	C	140	PASS	DP=10;VDB=0.00911214;SGB=-0.907205;RPB=1;MQB=1;BQB=1;MQ0F=0;ICB=0.3;HOB=0.125;AC=3;AN=4;DP4=1,0,4,0;MQ=60	GT:PL	0/1:101,0,51
TRINITY_DN458522_c1_g2_i1	95	.	A	G	78	PASS	DP=10;VDB=0.00911214;SGB=0.908071;RPB=1;MQB=1;BQB=1;MQ0F=0.2;ICB=0.3;HOB=0.125;AC=3;AN=4;DP4=1,0,4,0;MQ=34	GT:PL	1/1:113,12,0
TRINITY_DN510924_c0_g4_i1	649	.	G	A	67	PASS	DP=10;VDB=0.00911214;SGB=-3.15886;RPB=0.406082;MQB=0.974597;BQB=0.243649;MQ0F=0;ICB=0.5;HOB=0.5;AC=2;AN=4;DP4=5,0,4,0;MQ=60	GT:PL	0/1:82,0,48
TRINITY_DN512369_c0_g1_i8	234	.	C	T	176	PASS	DP=10;VDB=0.00911214;SGB=-3.15886;RPB=0;MQB=0;BQB=0;MQ0F=0.2;AC=4;AN=4;DP4=2,0,4,0;MQ=40	GT:PL	1/1:145,5,0
TRINITY_DN497858_c3_g1_i3	2475	.	T	C	141	PASS	DP=10;VDB=0.00911214;SGB=-3.15886;RPB=1;MQB=1;MQSB=1;BQB=1;MQ0F=0;ICB=0.5;HOB=0.5;AC=2;AN=4;DP4=1,1,3,1;MQ=60	GT:PL	0/1:54,0,54
TRINITY_DN497345_c1_g3_i4	1609	.	T	C	166	PASS	DP=10;VDB=0.00915276;SGB=-0.751815;RPB=0.333333;MQB=1;MQSB=0.900802;BQB=0.833333;MQ0F=0;ICB=0.3;HOB=0.125;AC=3;AN=4;DP4=0,2,3,3;MQ=60	GT:PL	0/1:163,0,47
TRINITY_DN472717_c2_g3_i5	24	.	A	C	109	PASS	DP=10;VDB=0.00915276;SGB=-0.956117;RPB=1;MQB=1;BQB=1;MQ0F=0.2;ICB=0.3;HOB=0.125;AC=3;AN=4;DP4=1,0,6,0;MQ=35	GT:PL	0/1:27,0,43
TRINITY_DN493584_c10_g10_i1	83	.	A	G	122	PASS	DP=10;VDB=0.00915276;SGB=-1.02307;RPB=1;MQB=1;BQB=1;MQ0F=0.2;ICB=0.3;HOB=0.125;AC=3;AN=4;DP4=1,0,6,0;MQ=30	GT:PL	1/1:91,9,0
TRINITY_DN490095_c4_g8_i11	398	.	A	C	200	PASS	DP=10;VDB=0.00923447;SGB=-0.802589;RPB=0;MQB=0.8;MQSB=0.5;BQB=0;MQ0F=0;ICB=0.3;HOB=0.125;AC=3;AN=4;DP4=2,0,3,2;MQ=59	GT:PL	1/1:183,12,0
TRINITY_DN593001_c0_g1_i1	47	.	C	A	147	PASS	DP=10;VDB=0.00923447;SGB=-0.950356;MQ0F=0;AC=4;AN=4;DP4=0,0,5,0;MQ=41	GT:PL	1/1:137,9,0
TRINITY_DN496952_c10_g7_i1	71	.	T	C	198	PASS	DP=10;VDB=0.00936814;SGB=-0.956117;MQ0F=0;AC=4;AN=4;DP4=0,0,6,0;MQ=46	GT:PL	1/1:93,6,0
TRINITY_DN446060_c3_g2_i6	61	.	A	G	86	PASS	DP=10;VDB=0.00951951;SGB=-0.802589;RPB=1;MQB=1;MQSB=1;BQB=1;MQ0F=0;ICB=0.3;HOB=0.125;AC=3;AN=4;DP4=1,0,4,1;MQ=32	GT:PL	0/1:54,0,54
TRINITY_DN217648_c1_g1_i1	40	.	T	C	42.2033	PASS	DP=10;VDB=0.00951951;SGB=-0.950356;RPB=1;MQB=1;MQSB=1;BQB=1;MQ0F=0.1;ICB=0.3;HOB=0.125;AC=3;AN=4;DP4=1,0,4,1;MQ=33	GT:PL	1/1:15,6,0
TRINITY_DN517714_c21_g8_i2	43	.	C	T	130	PASS	DP=10;VDB=0.00967404;SGB=-0.88904;RPB=1;MQB=1;BQB=1;MQ0F=0;AC=4;AN=4;DP4=1,0,8,0;MQ=30	GT:PL	1/1:44,6,0
TRINITY_DN890590_c1_g1_i1	43	.	T	C	84	PASS	DP=10;VDB=0.00981221;SGB=-0.950356;RPB=1;MQB=1;BQB=1;MQ0F=0;ICB=0.3;HOB=0.125;AC=3;AN=4;DP4=1,0,5,0;MQ=34	GT:PL	1/1:23,6,0
TRINITY_DN522279_c0_g1_i6	171	.	T	C	147	PASS	DP=10;VDB=0.00992398;SGB=-0.826713;RPB=1;MQB=1;BQB=1;MQ0F=0.2;AC=4;AN=4;DP4=1,0,4,0;MQ=39	GT:PL	1/1:52,1,0
TRINITY_DN260811_c0_g1_i1	148	.	T	C	168	PASS	DP=10;VDB=0.00992398;SGB=-0.826713;RPB=1;MQB=1;MQSB=1;BQB=1;MQ0F=0;ICB=0.3;HOB=0.125;AC=3;AN=4;DP4=0,1,4,0;MQ=58	GT:PL	1/1:145,9,0
TRINITY_DN414726_c0_g1_i3	28	.	A	G	152	PASS	DP=10;VDB=0.00992398;SGB=-0.907205;MQ0F=0;AC=4;AN=4;DP4=0,0,4,0;MQ=49	GT:PL	1/1:110,6,0
TRINITY_DN507437_c5_g3_i1	179	.	C	A	177	PASS	DP=10;VDB=0.00992398;SGB=-0.907205;RPB=1;MQB=1;BQB=1;MQ0F=0;ICB=0.3;HOB=0.125;AC=3;AN=4;DP4=1,0,4,0;MQ=60	GT:PL	0/1:101,0,51
TRINITY_DN507673_c1_g1_i2	2942	.	G	A	80	PASS	DP=10;VDB=0.00992398;SGB=-3.15886;RPB=0.124046;MQB=0.992367;MQSB=1;BQB=0.868321;MQ0F=0;ICB=0.3;HOB=0.125;AC=3;AN=4;DP4=2,2,0,4;MQ=60	GT:PL	0/1:22,0,160
TRINITY_DN519964_c0_g1_i1	103	.	C	T	79	PASS	DP=10;VDB=0.00992398;SGB=-3.15886;RPB=0.124046;MQB=0.992367;MQSB=1;BQB=0.868321;MQ0F=0;ICB=0.3;HOB=0.125;AC=3;AN=4;DP4=3,1,4,0;MQ=60	GT:PL	1/1:37,3,0
TRINITY_DN480624_c3_g2_i1	8	.	T	C	65	PASS	DP=10;VDB=0.00992398;SGB=-3.15886;RPB=0.125;MQB=0.25;BQB=0;MQ0F=0.1;ICB=0.3;HOB=0.125;AC=3;AN=4;DP4=2,0,4,0;MQ=30	GT:PL	1/1:92,9,0
TRINITY_DN506579_c0_g3_i8	1189	.	C	T	47.5763	PASS	DP=10;VDB=0.00992398;SGB=-3.15886;RPB=0.279932;MQB=1.00775;BQB=1.00775;MQ0F=0;ICB=0.5;HOB=0.5;AC=2;AN=4;DP4=0,6,0,4;MQ=36	GT:PL	0/1:25,0,87
TRINITY_DN482091_c4_g2_i2	82	.	G	T	13.0847	PASS	DP=10;VDB=0.00992398;SGB=-3.1648;RPB=0.202566;MQB=0.202566;MQSB=1;BQB=0.607698;MQ0F=0.4;ICB=0.3;HOB=0.125;AC=3;AN=4;DP4=2,1,4,0;MQ=32	GT:PL	1/1:47,6,0
TRINITY_DN523637_c2_g3_i1	502	.	T	C	246	PASS	DP=10;VDB=0.0100415;SGB=-0.933479;MQSB=1.01283;MQ0F=0;AC=4;AN=4;DP4=0,0,3,4;MQ=60	GT:PL	1/1:200,15,0
TRINITY_DN521528_c4_g4_i1	353	.	T	C	135	PASS	DP=10;VDB=0.0101127;SGB=-0.802589;MQSB=1;MQ0F=0;AC=4;AN=4;DP4=0,0,3,2;MQ=60	GT:PL	1/1:34,3,0
TRINITY_DN700509_c0_g1_i1	269	.	C	T	158	PASS	DP=10;VDB=0.0101127;SGB=-0.802589;MQSB=1;MQ0F=0;AC=4;AN=4;DP4=0,0,4,1;MQ=40	GT:PL	1/1:138,12,0
TRINITY_DN512681_c11_g6_i1	24	.	T	C	125	PASS	DP=10;VDB=0.0101473;SGB=-0.592404;MQ0F=0;AC=4;AN=4;DP4=0,0,8,0;MQ=38	GT:PL	1/1:13,3,0
TRINITY_DN520113_c3_g1_i11	1082	.	T	G	278	PASS	DP=10;VDB=0.0102361;SGB=-1.05588;MQSB=1.01283;MQ0F=0;AC=4;AN=4;DP4=0,0,3,4;MQ=60	GT:PL	1/1:147,9,0
TRINITY_DN490825_c7_g2_i1	25	.	T	G	151	PASS	DP=10;VDB=0.0103531;SGB=-0.826713;MQ0F=0;AC=4;AN=4;DP4=0,0,4,0;MQ=60	GT:PL	1/1:115,9,0
TRINITY_DN309731_c0_g1_i1	181	.	T	C	103	PASS	DP=10;VDB=0.0103531;SGB=-0.826713;MQSB=1;MQ0F=0;AC=4;AN=4;DP4=0,0,3,1;MQ=33	GT:PL	1/1:33,3,0
TRINITY_DN340007_c0_g1_i1	48	.	G	C	152	PASS	DP=10;VDB=0.0104213;SGB=-0.802589;RPB=1;MQB=1;BQB=1;MQ0F=0;ICB=0.3;HOB=0.125;AC=3;AN=4;DP4=1,0,5,0;MQ=60	GT:PL	1/1:55,3,0
TRINITY_DN450743_c2_g1_i1	234	.	T	A	67	PASS	DP=10;VDB=0.0106353;SGB=3.31571;RPB=0.733186;MQB=0.183296;BQB=0.458241;MQ0F=0.1;ICB=0.3;HOB=0.125;AC=1;AN=4;DP4=0,3,0,7;MQ=40	GT:PL	0/0:0,3,40
TRINITY_DN521444_c3_g2_i2	104	.	T	A	50	PASS	DP=10;VDB=0.010738;SGB=-0.950356;RPB=0;MQB=0;MQSB=0.810265;BQB=1;MQ0F=0.3;ICB=0.3;HOB=0.125;AC=3;AN=4;DP4=1,1,3,2;MQ=31	GT:PL	1/1:53,9,0
TRINITY_DN501102_c0_g1_i14	164	.	G	A	140	PASS	DP=10;VDB=0.010738;SGB=1.41704;RPB=1;MQB=1;BQB=1;MQ0F=0;ICB=1;HOB=0.5;AC=1;AN=2;DP4=1,0,5,0;MQ=60	GT:PL	0/1:172,0,42
TRINITY_DN509193_c5_g3_i17	2629	.	T	C	216	PASS	DP=10;VDB=0.0107558;SGB=1.97062;MQSB=1;MQ0F=0;AC=2;AN=2;DP4=0,0,5,1;MQ=60	GT:PL	1/1:240,18,0
TRINITY_DN402261_c2_g1_i2	232	.	T	C	45.0767	PASS	DP=10;VDB=0.0107983;SGB=-0.826713;RPB=1;MQB=1;MQSB=1;BQB=1;MQ0F=0.3;ICB=0.3;HOB=0.125;AC=3;AN=4;DP4=1,0,0,4;MQ=33	GT:PL	1/1:25,3,0
TRINITY_DN508418_c1_g1_i1	60	.	C	T	149	PASS	DP=10;VDB=0.0107983;SGB=0.908071;RPB=1;MQB=1;BQB=1;MQ0F=0;ICB=0.3;HOB=0.125;AC=3;AN=4;DP4=1,0,4,0;MQ=60	GT:PL	1/1:184,12,0
TRINITY_DN518128_c2_g6_i3	860	.	G	C	149	PASS	DP=10;VDB=0.0107983;SGB=0.908071;RPB=1;MQB=1;MQSB=1;BQB=1;MQ0F=0;ICB=0.3;HOB=0.125;AC=3;AN=4;DP4=0,1,4,0;MQ=57	GT:PL	1/1:184,12,0
TRINITY_DN523841_c6_g2_i1	48	.	A	G	78	PASS	DP=10;VDB=0.0107983;SGB=-3.1648;RPB=0.25;MQB=0.5;MQSB=0.875;BQB=0.875;MQ0F=0;ICB=0.3;HOB=0.125;AC=3;AN=4;DP4=2,0,2,2;MQ=46	GT:PL	1/1:34,3,0
TRINITY_DN504939_c0_g1_i1	787	.	C	A	143	PASS	DP=10;VDB=0.0107983;SGB=-3.1648;RPB=0.405132;MQB=1.01283;MQSB=1;BQB=0.607698;MQ0F=0;ICB=0.5;HOB=0.5;AC=2;AN=4;DP4=2,1,4,0;MQ=60	GT:PL	0/1:76,0,62
TRINITY_DN494027_c2_g1_i3	439	.	G	A	137	PASS	DP=10;VDB=0.010981;SGB=3.16415;MQ0F=0.1;AC=2;AN=2;DP4=0,0,8,0;MQ=39	GT:PL	1/1:161,24,0
TRINITY_DN192246_c0_g1_i2	69	.	A	G	108	PASS	DP=10;VDB=0.0110037;SGB=-1.02307;RPB=1;MQB=1;BQB=1;MQ0F=0;ICB=0.3;HOB=0.125;AC=3;AN=4;DP4=1,0,6,0;MQ=59	GT:PL	1/1:92,9,0
TRINITY_DN375323_c0_g2_i1	316	.	A	G	266	PASS	DP=10;VDB=0.0110479;SGB=-1.05588;MQSB=0.202566;MQ0F=0;AC=4;AN=4;DP4=0,0,3,4;MQ=45	GT:PL	1/1:159,12,0
TRINITY_DN516195_c0_g2_i16	1898	.	A	T	231	PASS	DP=10;VDB=0.0110479;SGB=2.55596;MQSB=0.810265;MQ0F=0;AC=2;AN=2;DP4=0,0,3,4;MQ=59	GT:PL	1/1:255,21,0
TRINITY_DN358683_c0_g1_i1	24	.	A	C	155	PASS	DP=10;VDB=0.011063;SGB=-0.950356;MQ0F=0;AC=4;AN=4;DP4=0,0,5,0;MQ=60	GT:PL	1/1:90,6,0
TRINITY_DN516234_c1_g1_i4	179	.	T	C	230	PASS	DP=10;VDB=0.011063;SGB=-0.950356;MQSB=1;MQ0F=0;AC=4;AN=4;DP4=0,0,4,1;MQ=58	GT:PL	1/1:109,6,0
TRINITY_DN482233_c1_g1_i2	343	.	A	C	102	PASS	DP=10;VDB=0.011063;SGB=-0.950356;RPB=1;MQB=1;BQB=1;MQ0F=0;ICB=0.3;HOB=0.125;AC=3;AN=4;DP4=1,0,5,0;MQ=37	GT:PL	1/1:73,6,0
TRINITY_DN483127_c9_g5_i2	124	.	A	G	139	PASS	DP=10;VDB=0.0112566;SGB=-0.956117;MQSB=1;MQ0F=0.2;AC=4;AN=4;DP4=0,0,2,4;MQ=32	GT:PL	1/1:66,6,0
TRINITY_DN522693_c3_g3_i8	351	.	G	T	163	PASS	DP=10;VDB=0.0112566;SGB=-1.02307;RPB=1;MQB=1;MQSB=0.5;BQB=1;MQ0F=0.2;AC=4;AN=4;DP4=0,1,5,1;MQ=36	GT:PL	1/1:84,5,0
TRINITY_DN510207_c5_g1_i8	56	.	G	T	165	PASS	DP=10;VDB=0.01126;SGB=-0.826713;RPB=1;MQB=1;BQB=1;MQ0F=0;ICB=0.3;HOB=0.125;AC=3;AN=4;DP4=1,0,4,0;MQ=60	GT:PL	0/1:140,0,25
TRINITY_DN610263_c0_g1_i1	333	.	C	T	102	PASS	DP=10;VDB=0.01126;SGB=1.27626;RPB=0.62023;MQB=0.372138;MQSB=0.5;BQB=0.868321;MQ0F=0;ICB=0.3;HOB=0.125;AC=1;AN=4;DP4=1,3,1,3;MQ=49	GT:PL	0/0:0,3,60
TRINITY_DN393563_c1_g1_i1	124	.	T	C	145	PASS	DP=10;VDB=0.01126;SGB=-3.15886;RPB=0;MQB=0.5;MQSB=1;BQB=0.75;MQ0F=0;ICB=0.3;HOB=0.125;AC=3;AN=4;DP4=1,1,4,0;MQ=50	GT:PL	1/1:55,1,0
TRINITY_DN499716_c2_g3_i10	274	.	T	C	66	PASS	DP=10;VDB=0.01126;SGB=-3.15886;RPB=1;MQB=0.5;MQSB=0.861511;BQB=0.375;MQ0F=0;ICB=0.3;HOB=0.125;AC=3;AN=4;DP4=0,2,3,1;MQ=33	GT:PL	1/1:57,3,0
TRINITY_DN221388_c0_g1_i2	160	.	A	G	174	PASS	DP=10;VDB=0.0113966;SGB=-0.802589;MQ0F=0;AC=4;AN=4;DP4=0,0,5,0;MQ=47	GT:PL	1/1:49,3,0
TRINITY_DN510771_c0_g1_i1	183	.	G	T	169	PASS	DP=10;VDB=0.0113966;SGB=-0.802589;MQSB=0.333333;MQ0F=0.1;AC=4;AN=4;DP4=0,0,2,3;MQ=53	GT:PL	1/1:153,12,0
TRINITY_DN228808_c0_g2_i1	155	.	T	G,A	194	PASS	DP=10;VDB=0.0113966;SGB=-0.950356;MQSB=1;MQ0F=0;AC=3,1;AN=4;DP4=0,0,4,1;MQ=57	GT:PL	1/2:100,46,43,57,0,54
TRINITY_DN481102_c4_g1_i2	260	.	T	C	113	PASS	DP=10;VDB=0.0114744;SGB=-0.933479;MQ0F=0;AC=4;AN=4;DP4=0,0,0,7;MQ=30	GT:PL	1/1:42,6,0
TRINITY_DN518525_c3_g3_i1	29	.	C	T	198	PASS	DP=10;VDB=0.0114744;SGB=-0.933479;MQ0F=0;AC=4;AN=4;DP4=0,0,7,0;MQ=48	GT:PL	1/1:166,15,0
TRINITY_DN510573_c3_g1_i1	287	.	T	C	189	PASS	DP=10;VDB=0.0114744;SGB=-1.05588;RPB=1;MQB=1;MQSB=0.666667;BQB=1;MQ0F=0.3;AC=4;AN=4;DP4=0,1,6,1;MQ=45	GT:PL	1/1:115,12,0
TRINITY_DN505346_c5_g1_i6	1047	.	C	G	227	PASS	DP=10;VDB=0.0115144;SGB=-0.751815;MQSB=1;MQ0F=0;AC=4;AN=4;DP4=0,0,4,2;MQ=60	GT:PL	1/1:40,3,0
TRINITY_DN515329_c2_g11_i1	39	.	G	A	207	PASS	DP=10;VDB=0.0116397;SGB=-1.13755;MQ0F=0.1;AC=4;AN=4;DP4=0,0,9,0;MQ=40	GT:PL	1/1:133,15,0
TRINITY_DN438064_c0_g1_i1	640	.	C	A	114	PASS	DP=10;VDB=0.0117389;SGB=-0.826713;RPB=1;MQB=1;BQB=1;MQ0F=0;ICB=0.3;HOB=0.125;AC=3;AN=4;DP4=1,0,4,0;MQ=49	GT:PL	0/1:98,0,50
TRINITY_DN862679_c0_g1_i1	70	.	G	A	72	PASS	DP=10;VDB=0.0117389;SGB=-0.826713;RPB=1;MQB=1;MQSB=1;BQB=1;MQ0F=0;ICB=0.3;HOB=0.125;AC=3;AN=4;DP4=1,0,3,1;MQ=37	GT:PL	1/1:60,3,0
TRINITY_DN217465_c0_g1_i1	29	.	A	C	186	PASS	DP=10;VDB=0.0117389;SGB=0.908071;MQSB=1;MQ0F=0;AC=2;AN=2;DP4=0,0,3,1;MQ=60	GT:PL	1/1:210,12,0
TRINITY_DN511370_c4_g1_i1	208	.	T	C	237	PASS	DP=10;VDB=0.0117389;SGB=-0.950356;MQ0F=0;AC=4;AN=4;DP4=0,0,5,0;MQ=60	GT:PL	1/1:110,6,0
TRINITY_DN145668_c0_g1_i1	187	.	T	C	81	PASS	DP=10;VDB=0.0117389;SGB=1.27626;RPB=0.875;MQB=0.25;MQSB=0;BQB=0.5;MQ0F=0;ICB=0.5;HOB=0.5;AC=2;AN=4;DP4=2,0,2,2;MQ=32	GT:PL	0/0:0,3,39
TRINITY_DN514530_c1_g3_i5	472	.	A	G	47.5802	PASS	DP=10;VDB=0.0117389;SGB=-3.15886;RPB=0;MQB=0.5;MQSB=0.5;BQB=0;MQ0F=0;ICB=0.3;HOB=0.125;AC=3;AN=4;DP4=0,2,4,0;MQ=40	GT:PL	1/1:52,3,0
TRINITY_DN473224_c0_g2_i1	667	.	T	C	62	PASS	DP=10;VDB=0.0117389;SGB=-3.15886;RPB=1;MQB=0;MQSB=1;BQB=0;MQ0F=0;ICB=0.5;HOB=0.5;AC=2;AN=4;DP4=1,1,4,0;MQ=41	GT:PL	0/1:74,0,25
TRINITY_DN490413_c5_g5_i1	145	.	A	G	95	PASS	DP=10;VDB=0.0117389;SGB=-3.1648;RPB=0;MQB=0.5;MQSB=0.574341;BQB=0.5;MQ0F=0;ICB=0.5;HOB=0.5;AC=2;AN=4;DP4=1,1,2,2;MQ=46	GT:PL	0/1:101,0,51
TRINITY_DN521349_c2_g2_i1	181	.	T	C	110	PASS	DP=10;VDB=0.0117389;SGB=-3.4825;RPB=0.450401;MQB=0.150134;MQSB=1;BQB=0.450401;MQ0F=0;ICB=0.5;HOB=0.5;AC=2;AN=4;DP4=1,2,0,5;MQ=47	GT:PL	0/1:59,0,88
TRINITY_DN521380_c1_g1_i2	1503	.	C	A	263	PASS	DP=10;VDB=0.0117774;SGB=-0.956117;MQSB=1;MQ0F=0;AC=4;AN=4;DP4=0,0,4,2;MQ=60	GT:PL	1/1:110,6,0
TRINITY_DN446779_c6_g3_i9	55	.	A	G	110	PASS	DP=10;VDB=0.0120456;SGB=-0.751815;MQ0F=0.4;AC=4;AN=4;DP4=0,0,6,0;MQ=31	GT:PL	1/1:4,3,0
TRINITY_DN411995_c2_g3_i2	125	.	C	A	219	PASS	DP=10;VDB=0.0120456;SGB=-0.956117;MQ0F=0;AC=4;AN=4;DP4=0,0,6,0;MQ=60	GT:PL	1/1:150,12,0
TRINITY_DN512494_c1_g5_i4	246	.	T	G	200	PASS	DP=10;VDB=0.0120456;SGB=-1.02307;RPB=1;MQB=1;MQSB=0.8;BQB=1;MQ0F=0;AC=4;AN=4;DP4=0,1,2,4;MQ=54	GT:PL	1/1:92,9,0
TRINITY_DN516656_c7_g13_i1	24	.	A	G	77	PASS	DP=10;VDB=0.01209;SGB=-0.950356;RPB=1;MQB=1;BQB=1;MQ0F=0.1;ICB=0.3;HOB=0.125;AC=3;AN=4;DP4=1,0,5,0;MQ=36	GT:PL	1/1:45,9,0
TRINITY_DN499412_c6_g4_i1	101	.	T	C	18.8462	PASS	DP=10;VDB=0.0122353;SGB=-3.15886;RPB=0.810265;MQB=0.202566;MQSB=1;BQB=0.810265;MQ0F=0.1;ICB=0.3;HOB=0.125;AC=3;AN=4;DP4=2,1,4,0;MQ=32	GT:PL	0/1:36,0,92
TRINITY_DN270433_c1_g3_i1	43	.	T	G	96	PASS	DP=10;VDB=0.0123704;SGB=-0.680382;RPB=1;MQB=1;BQB=1;MQ0F=0;ICB=0.3;HOB=0.125;AC=3;AN=4;DP4=1,0,7,0;MQ=32	GT:PL	0/1:3,0,31
TRINITY_DN500816_c0_g3_i3	1027	.	C	T	52	PASS	DP=10;VDB=0.0124503;SGB=-0.802589;RPB=0.4;MQB=0;BQB=0;MQ0F=0;ICB=0.3;HOB=0.125;AC=3;AN=4;DP4=2,0,5,0;MQ=34	GT:PL	1/1:87,12,0
TRINITY_DN489428_c4_g2_i1	92	.	G	A	62	PASS	DP=10;VDB=0.0124503;SGB=-0.802589;RPB=1;MQB=1;MQSB=1;BQB=1;MQ0F=0;ICB=0.3;HOB=0.125;AC=3;AN=4;DP4=1,0,4,1;MQ=30	GT:PL	1/1:13,3,0
TRINITY_DN453003_c0_g1_i4	697	.	G	C	149	PASS	DP=10;VDB=0.0124503;SGB=-0.950356;RPB=1;MQB=1;BQB=0.8;MQ0F=0;ICB=0.5;HOB=0.5;AC=2;AN=4;DP4=2,0,5,0;MQ=60	GT:PL	0/1:59,0,51
TRINITY_DN463287_c0_g1_i1	216	.	G	C	105	PASS	DP=10;VDB=0.0124503;SGB=-3.4825;RPB=0.89338;MQB=0.89338;MQSB=1;BQB=0.487298;MQ0F=0;ICB=0.3;HOB=0.125;AC=3;AN=4;DP4=1,3,0,5;MQ=57	GT:PL	0/1:71,0,136
TRINITY_DN492807_c6_g10_i4	198	.	C	G	140	PASS	DP=10;VDB=0.012598;SGB=-0.751815;RPB=1;MQB=1;MQSB=0;BQB=1;MQ0F=0;ICB=0.3;HOB=0.125;AC=3;AN=4;DP4=1,0,1,5;MQ=42	GT:PL	0/1:25,0,54
TRINITY_DN432148_c0_g1_i2	18	.	G	A	107	PASS	DP=10;VDB=0.0127498;SGB=-0.907205;MQ0F=0;AC=4;AN=4;DP4=0,0,4,0;MQ=55	GT:PL	1/1:67,6,0
TRINITY_DN472987_c1_g4_i1	135	.	T	C	10.5205	PASS	DP=10;VDB=0.0127498;SGB=-0.907205;RPB=1;MQB=1;MQSB=0.666667;BQB=1;MQ0F=0.2;ICB=0.3;HOB=0.125;AC=3;AN=4;DP4=1,0,2,2;MQ=36	GT:PL	1/1:43,6,0
TRINITY_DN490593_c6_g8_i1	147	.	T	C	84	PASS	DP=10;VDB=0.0127498;SGB=1.27626;RPB=0;MQB=0.5;MQSB=0.5;BQB=0.5;MQ0F=0;ICB=0.3;HOB=0.125;AC=1;AN=4;DP4=2,0,2,2;MQ=34	GT:PL	0/0:0,3,7
TRINITY_DN476393_c2_g1_i2	296	.	A	G	22.7864	PASS	DP=10;VDB=0.0127498;SGB=-3.15886;RPB=0.202566;MQB=0.405132;MQSB=0.7;BQB=0.405132;MQ0F=0;ICB=0.3;HOB=0.125;AC=3;AN=4;DP4=1,2,1,3;MQ=32	GT:PL	1/1:15,3,0
TRINITY_DN514386_c5_g6_i2	155	.	A	G	88	PASS	DP=10;VDB=0.0127498;SGB=-3.15886;RPB=0.202566;MQB=0.405132;MQSB=1;BQB=0.810265;MQ0F=0;ICB=0.5;HOB=0.5;AC=2;AN=4;DP4=2,1,4,0;MQ=53	GT:PL	0/1:87,0,81
TRINITY_DN183252_c0_g1_i1	9	.	A	G	21.6418	PASS	DP=10;VDB=0.0127498;SGB=-3.15886;RPB=0.375;MQB=0.25;MQSB=1;BQB=0.5;MQ0F=0;ICB=0.5;HOB=0.5;AC=2;AN=4;DP4=2,0,3,1;MQ=45	GT:PL	0/1:1,0,27
TRINITY_DN479801_c4_g1_i5	13	.	A	G	23.0392	PASS	DP=10;VDB=0.0127498;SGB=-3.15886;RPB=0.405132;MQB=1.01283;BQB=0.202566;MQ0F=0;ICB=0.5;HOB=0.5;AC=2;AN=4;DP4=3,0,4,0;MQ=31	GT:PL	0/1:28,0,21
TRINITY_DN490324_c0_g1_i6	148	.	G	A	139	PASS	DP=10;VDB=0.0127498;SGB=-3.1648;RPB=0;MQB=0.75;MQSB=1;BQB=0.5;MQ0F=0;ICB=0.3;HOB=0.125;AC=3;AN=4;DP4=2,0,3,1;MQ=57	GT:PL	1/1:110,6,0
TRINITY_DN503369_c2_g2_i5	312	.	T	A	78	PASS	DP=10;VDB=0.0128197;SGB=-0.950356;RPB=0.3;MQB=0;MQSB=1;BQB=0.8;MQ0F=0.1;ICB=0.3;HOB=0.125;AC=3;AN=4;DP4=0,2,1,4;MQ=38	GT:PL	1/1:25,6,0
TRINITY_DN336083_c0_g1_i1	383	.	T	G	134	PASS	DP=10;VDB=0.0128197;SGB=-3.47587;RPB=0.900802;MQB=0.900802;MQSB=1;BQB=0.900802;MQ0F=0;ICB=0.5;HOB=0.5;AC=2;AN=4;DP4=1,2,1,4;MQ=60	GT:PL	0/1:136,0,45
TRINITY_DN502061_c6_g2_i1	188	.	A	G	88	PASS	DP=10;VDB=0.0128197;SGB=-3.47587;RPB=0.952347;MQB=0.523791;BQB=0.857112;MQ0F=0;ICB=0.3;HOB=0.125;AC=3;AN=4;DP4=0,5,0,5;MQ=30	GT:PL	1/1:37,3,0
TRINITY_DN507788_c8_g2_i1	163	.	T	C	119	PASS	DP=10;VDB=0.0128408;SGB=-0.680382;RPB=0.142857;MQB=0.571429;MQSB=1;BQB=0.357143;MQ0F=0.2;ICB=0.3;HOB=0.125;AC=3;AN=4;DP4=1,1,0,7;MQ=31	GT:PL	1/1:32,1,0
TRINITY_DN935915_c0_g1_i1	273	.	T	C	169	PASS	DP=10;VDB=0.0128822;SGB=-0.956117;RPB=1;MQB=1;MQSB=0.405132;BQB=1;MQ0F=0;AC=4;AN=4;DP4=0,1,3,3;MQ=39	GT:PL	1/1:73,6,0
TRINITY_DN480646_c2_g1_i1	192	.	C	T	162	PASS	DP=10;VDB=0.0128822;SGB=-0.956117;RPB=1;MQB=1;MQSB=0.6;BQB=1;MQ0F=0;ICB=0.3;HOB=0.125;AC=3;AN=4;DP4=0,1,2,4;MQ=52	GT:PL	1/1:91,6,0
TRINITY_DN491825_c3_g3_i1	184	.	A	T	167	PASS	DP=10;VDB=0.0131987;SGB=-0.950356;MQ0F=0;AC=4;AN=4;DP4=0,0,5,0;MQ=42	GT:PL	1/1:72,6,0
TRINITY_DN289714_c0_g1_i1	169	.	C	G	180	PASS	DP=10;VDB=0.0131987;SGB=-0.950356;RPB=0;MQB=0;MQSB=0.607698;BQB=1;MQ0F=0.2;AC=4;AN=4;DP4=2,0,2,3;MQ=42	GT:PL	1/1:95,9,0
TRINITY_DN306573_c0_g1_i2	271	.	G	A	208	PASS	DP=10;VDB=0.0131987;SGB=-0.950356;RPB=1;MQB=1;MQSB=1;BQB=1;MQ0F=0;ICB=0.3;HOB=0.125;AC=3;AN=4;DP4=1,0,4,1;MQ=60	GT:PL	1/1:151,9,0
TRINITY_DN518756_c0_g3_i4	241	.	G	A	49.4972	PASS	DP=10;VDB=0.0132829;SGB=1.27626;RPB=0.202566;MQB=1.01283;MQSB=1.01283;BQB=0.202566;MQ0F=0;ICB=0.5;HOB=0.5;AC=2;AN=4;DP4=3,0,0,4;MQ=45	GT:PL	0/0:0,9,118
TRINITY_DN472662_c0_g1_i2	147	.	A	C	111	PASS	DP=10;VDB=0.0132829;SGB=1.27626;RPB=1;MQB=1;MQSB=1;BQB=0.25;MQ0F=0;ICB=0.3;HOB=0.125;AC=1;AN=4;DP4=2,0,3,1;MQ=60	GT:PL	0/1:143,0,45
TRINITY_DN523802_c1_g1_i1	239	.	A	G	166	PASS	DP=10;VDB=0.0135873;SGB=-0.802589;RPB=1;MQB=1;MQSB=0.5;BQB=1;MQ0F=0;ICB=0.3;HOB=0.125;AC=3;AN=4;DP4=1,0,3,2;MQ=55	GT:PL	1/1:60,3,0
TRINITY_DN514627_c0_g1_i4	1244	.	T	A	139	PASS	DP=10;VDB=0.0135873;SGB=-0.950356;RPB=0.2;MQB=1;MQSB=0.607698;BQB=0.6;MQ0F=0;ICB=0.3;HOB=0.125;AC=3;AN=4;DP4=2,0,2,3;MQ=52	GT:PL	1/1:116,9,0
TRINITY_DN523031_c6_g3_i1	173	.	T	C	84	PASS	DP=10;VDB=0.0135873;SGB=-3.47587;RPB=0.649731;MQB=0.406082;BQB=0.0812164;MQ0F=0;ICB=0.3;HOB=0.125;AC=3;AN=4;DP4=0,4,0,5;MQ=37	GT:PL	1/1:40,3,0
TRINITY_DN495023_c0_g2_i15	1913	.	A	C	171	PASS	DP=10;VDB=0.0137686;SGB=-0.956117;MQSB=0.5;MQ0F=0;AC=4;AN=4;DP4=0,0,4,2;MQ=44	GT:PL	1/1:125,12,0
TRINITY_DN496586_c9_g5_i4	38	.	A	G	76	PASS	DP=10;VDB=0.0138351;SGB=-0.826713;MQSB=1;MQ0F=0.2;AC=4;AN=4;DP4=0,0,3,1;MQ=31	GT:PL	1/1:4,4,4
TRINITY_DN698485_c0_g2_i1	335	.	C	A	166	PASS	DP=10;VDB=0.0138351;SGB=-0.826713;RPB=1;MQB=1;BQB=1;MQ0F=0;ICB=0.3;HOB=0.125;AC=3;AN=4;DP4=1,0,4,0;MQ=60	GT:PL	1/1:60,3,0
TRINITY_DN478075_c3_g4_i1	198	.	A	C	67	PASS	DP=10;VDB=0.0138351;SGB=-0.907205;RPB=1;MQB=1;MQSB=0.666667;BQB=1;MQ0F=0;ICB=0.3;HOB=0.125;AC=3;AN=4;DP4=1,0,2,2;MQ=35	GT:PL	1/1:89,6,0
TRINITY_DN491196_c8_g2_i1	14	.	G	A	63	PASS	DP=10;VDB=0.0138351;SGB=0.908071;RPB=1;MQB=1;BQB=1;MQ0F=0.1;ICB=0.3;HOB=0.125;AC=3;AN=4;DP4=1,0,4,0;MQ=30	GT:PL	0/1:0,3,31
TRINITY_DN514420_c1_g3_i1	696	.	C	G	79	PASS	DP=10;VDB=0.0138351;SGB=1.27626;RPB=0;MQB=0.75;MQSB=1;BQB=0.875;MQ0F=0;ICB=0.5;HOB=0.5;AC=2;AN=4;DP4=1,1,4,0;MQ=56	GT:PL	1/1:116,12,0
TRINITY_DN513216_c0_g1_i3	1686	.	T	C	56	PASS	DP=10;VDB=0.0138351;SGB=-3.15886;RPB=0.62023;MQB=0.62023;MQSB=1;BQB=0.248092;MQ0F=0.2;ICB=0.3;HOB=0.125;AC=1;AN=4;DP4=0,4,1,3;MQ=38	GT:PL	0/0:0,3,53
TRINITY_DN462497_c0_g7_i1	206	.	G	A	148	PASS	DP=10;VDB=0.0138351;SGB=-3.15886;RPB=0.75;MQB=1;MQSB=1;BQB=0.625;MQ0F=0;ICB=0.3;HOB=0.125;AC=3;AN=4;DP4=2,0,3,1;MQ=60	GT:PL	0/1:31,0,82
TRINITY_DN482971_c6_g3_i1	188	.	T	C	105	PASS	DP=10;VDB=0.0138351;SGB=-3.15886;RPB=0.875;MQB=0.75;MQSB=0.5;BQB=0.75;MQ0F=0.1;ICB=0.3;HOB=0.125;AC=3;AN=4;DP4=2,0,2,2;MQ=50	GT:PL	1/1:40,3,0
TRINITY_DN516784_c0_g1_i3	2369	.	A	G	51	PASS	DP=10;VDB=0.0138351;SGB=-3.15886;RPB=0;MQB=0;MQSB=1;BQB=0.25;MQ0F=0;ICB=0.3;HOB=0.125;AC=3;AN=4;DP4=2,0,3,1;MQ=40	GT:PL	1/1:49,3,0
TRINITY_DN501733_c0_g1_i10	4341	.	A	G	122	PASS	DP=10;VDB=0.0138351;SGB=-3.15886;RPB=0;MQB=1;BQB=0.875;MQ0F=0;ICB=0.5;HOB=0.5;AC=2;AN=4;DP4=2,0,4,0;MQ=60	GT:PL	0/1:54,0,54
TRINITY_DN248168_c0_g1_i1	168	.	C	G	154	PASS	DP=10;VDB=0.0138351;SGB=-3.15886;RPB=0;MQB=1;MQSB=1;BQB=0.75;MQ0F=0;ICB=0.5;HOB=0.5;AC=2;AN=4;DP4=2,0,3,1;MQ=59	GT:PL	0/1:135,0,48
TRINITY_DN522711_c7_g2_i1	161	.	A	C	123	PASS	DP=10;VDB=0.0138351;SGB=-3.1648;RPB=0.607698;MQB=1.01283;MQSB=1.01283;BQB=0.810265;MQ0F=0;ICB=0.3;HOB=0.125;AC=3;AN=4;DP4=2,1,1,3;MQ=60	GT:PL	1/1:97,6,0
TRINITY_DN521780_c2_g1_i2	74	.	A	G	130	PASS	DP=10;VDB=0.0138351;SGB=-3.1648;RPB=0;MQB=0.75;MQSB=1;BQB=0.875;MQ0F=0;ICB=0.3;HOB=0.125;AC=3;AN=4;DP4=2,0,3,1;MQ=58	GT:PL	1/1:100,6,0
TRINITY_DN496748_c7_g1_i1	52	.	A	T	195	PASS	DP=10;VDB=0.0139857;SGB=-0.802589;MQ0F=0;AC=4;AN=4;DP4=0,0,5,0;MQ=52	GT:PL	1/1:60,3,0
TRINITY_DN405956_c0_g1_i1	502	.	G	A	76	PASS	DP=10;VDB=0.0139857;SGB=-3.47587;RPB=0.89338;MQB=0.89338;MQSB=1;BQB=0.89338;MQ0F=0;ICB=0.5;HOB=0.5;AC=2;AN=4;DP4=1,3,0,5;MQ=50	GT:PL	0/1:12,0,110
TRINITY_DN453408_c1_g2_i1	189	.	A	G	116	PASS	DP=10;VDB=0.0140756;SGB=-0.751815;RPB=1;MQB=1;MQSB=0.8;BQB=1;MQ0F=0.1;ICB=0.3;HOB=0.125;AC=3;AN=4;DP4=0,1,2,4;MQ=33	GT:PL	0/1:25,0,54
TRINITY_DN507184_c0_g1_i3	1015	.	C	T	242	PASS	DP=10;VDB=0.0140848;SGB=-0.680382;MQSB=1;MQ0F=0;AC=4;AN=4;DP4=0,0,6,1;MQ=58	GT:PL	1/1:229,18,0
TRINITY_DN492840_c0_g1_i3	830	.	G	A	211	PASS	DP=10;VDB=0.0143457;SGB=-1.05588;RPB=0.142857;MQB=1;MQSB=0.974597;BQB=0.785714;MQ0F=0;ICB=0.3;HOB=0.125;AC=3;AN=4;DP4=1,1,4,3;MQ=60	GT:PL	1/1:152,12,0
TRINITY_DN419012_c0_g1_i1	203	.	T	G	161	PASS	DP=10;VDB=0.0143457;SGB=-1.05588;RPB=1;MQB=1;MQSB=0;BQB=1;MQ0F=0.4;AC=4;AN=4;DP4=1,0,1,6;MQ=36	GT:PL	1/1:88,9,0
TRINITY_DN513631_c0_g1_i18	783	.	A	G	146	PASS	DP=10;VDB=0.0143884;SGB=-0.751815;RPB=0.115573;MQB=0.115573;MQSB=0.577865;BQB=0.115573;MQ0F=0;ICB=0.5;HOB=0.5;AC=2;AN=4;DP4=2,1,1,5;MQ=50	GT:PL	0/1:31,0,31
TRINITY_DN505548_c6_g2_i14	976	.	A	G	188	PASS	DP=10;VDB=0.0143884;SGB=-0.751815;RPB=1;MQB=1;MQSB=1;BQB=1;MQ0F=0;ICB=0.3;HOB=0.125;AC=3;AN=4;DP4=0,1,6,0;MQ=56	GT:PL	1/1:191,15,0
TRINITY_DN468082_c0_g1_i4	409	.	T	G	228	PASS	DP=10;VDB=0.0143884;SGB=-0.956117;MQSB=0.75;MQ0F=0;AC=4;AN=4;DP4=0,0,4,2;MQ=53	GT:PL	1/1:75,6,0
TRINITY_DN508848_c3_g3_i6	106	.	T	C	59	PASS	DP=10;VDB=0.0143941;SGB=-3.4825;RPB=0.750668;MQB=0.450401;BQB=0.600535;MQ0F=0;ICB=0.3;HOB=0.125;AC=3;AN=4;DP4=3,0,5,0;MQ=31	GT:PL	1/1:62,6,0
TRINITY_DN473826_c4_g2_i1	76	.	A	G	76	PASS	DP=10;VDB=0.014407;SGB=-0.826713;RPB=1;MQB=1;BQB=1;MQ0F=0;ICB=0.3;HOB=0.125;AC=3;AN=4;DP4=1,0,4,0;MQ=30	GT:PL	1/1:99,9,0
TRINITY_DN504476_c9_g1_i1	10	.	C	T	65	PASS	DP=10;VDB=0.014407;SGB=-0.826713;RPB=1;MQB=1;BQB=1;MQ0F=0;ICB=0.3;HOB=0.125;AC=3;AN=4;DP4=1,0,4,0;MQ=41	GT:PL	0/1:9,0,31
TRINITY_DN523923_c25_g7_i1	140	.	C	G,A	20.5995	PASS	DP=10;VDB=0.014407;SGB=-0.907205;RPB=1;MQB=1;MQSB=1;BQB=1;MQ0F=0;ICB=0.36;HOB=0.625;AC=2,1;AN=4;DP4=0,1,4,0;MQ=33	GT:PL	1/2:71,37,34,37,0,34
TRINITY_DN308034_c0_g1_i1	247	.	C	G	213	PASS	DP=10;VDB=0.0148128;SGB=-0.950356;MQSB=1;MQ0F=0;AC=4;AN=4;DP4=0,0,4,1;MQ=52	GT:PL	1/1:137,9,0
TRINITY_DN516351_c2_g3_i7	517	.	G	C	156	PASS	DP=10;VDB=0.0148128;SGB=-0.950356;RPB=1;MQB=1;MQSB=0.75;BQB=1;MQ0F=0.2;AC=4;AN=4;DP4=1,0,3,2;MQ=39	GT:PL	1/1:82,3,0
TRINITY_DN399205_c0_g1_i1	153	.	G	T	213	PASS	DP=10;VDB=0.0148128;SGB=-0.950356;RPB=1;MQB=1;MQSB=1;BQB=1;MQ0F=0;ICB=0.3;HOB=0.125;AC=3;AN=4;DP4=0,1,2,3;MQ=60	GT:PL	1/1:110,6,0
TRINITY_DN511529_c0_g2_i4	340	.	A	C	257	PASS	DP=10;VDB=0.01488;SGB=-1.05588;MQSB=1.01283;MQ0F=0;AC=4;AN=4;DP4=0,0,3,4;MQ=60	GT:PL	1/1:118,9,0
TRINITY_DN467557_c0_g1_i2	50	.	T	C	125	PASS	DP=10;VDB=0.0149992;SGB=-0.907205;RPB=1;MQB=1;BQB=1;MQ0F=0;ICB=0.3;HOB=0.125;AC=3;AN=4;DP4=1,0,4,0;MQ=48	GT:PL	1/1:94,6,0
TRINITY_DN517031_c2_g3_i3	81	.	T	A	139	PASS	DP=10;VDB=0.0149992;SGB=0.908071;RPB=1;MQB=1;BQB=1;MQ0F=0;ICB=1;HOB=0.5;AC=1;AN=2;DP4=1,0,4,0;MQ=60	GT:PL	0/1:171,0,45
TRINITY_DN421836_c0_g2_i1	252	.	A	G	29.2945	PASS	DP=10;VDB=0.0149992;SGB=1.27626;RPB=0.125;MQB=0;MQSB=0;BQB=0;MQ0F=0.2;ICB=0.5;HOB=0.5;AC=2;AN=4;DP4=2,0,0,4;MQ=30	GT:PL	0/0:0,6,95
TRINITY_DN509485_c5_g1_i1	28	.	T	C	57	PASS	DP=10;VDB=0.0149992;SGB=1.27626;RPB=1;MQB=0.625;BQB=0.875;MQ0F=0.1;ICB=0.3;HOB=0.125;AC=1;AN=4;DP4=2,0,4,0;MQ=32	GT:PL	0/0:0,3,60
TRINITY_DN512817_c11_g3_i1	168	.	A	G	81	PASS	DP=10;VDB=0.0149992;SGB=1.27626;RPB=1;MQB=0.875;MQSB=0.861511;BQB=0.625;MQ0F=0;ICB=0.3;HOB=0.125;AC=1;AN=4;DP4=0,2,3,1;MQ=37	GT:PL	0/0:0,3,13
TRINITY_DN521400_c3_g1_i3	643	.	C	T	114	PASS	DP=10;VDB=0.0149992;SGB=-3.15886;RPB=0.810265;MQB=0.810265;MQSB=1;BQB=0.810265;MQ0F=0;ICB=0.3;HOB=0.125;AC=3;AN=4;DP4=3,0,3,1;MQ=56	GT:PL	1/1:60,3,0
TRINITY_DN490478_c4_g8_i1	136	.	T	G	55	PASS	DP=10;VDB=0.0149992;SGB=-3.1648;RPB=0.124046;MQB=0.124046;MQSB=0.916667;BQB=0.248092;MQ0F=0;ICB=0.3;HOB=0.125;AC=3;AN=4;DP4=3,1,3,1;MQ=46	GT:PL	1/1:67,6,0
TRINITY_DN237503_c0_g1_i1	137	.	G	C	84	PASS	DP=10;VDB=0.0149992;SGB=-3.1648;RPB=0.375;MQB=0.5;MQSB=0.5;BQB=0.5;MQ0F=0;ICB=0.5;HOB=0.5;AC=2;AN=4;DP4=1,1,3,1;MQ=47	GT:PL	0/1:43,0,51
TRINITY_DN510683_c6_g17_i1	181	.	C	G	34.754	PASS	DP=10;VDB=0.0149992;SGB=-3.1648;RPB=0.810265;MQB=0.405132;MQSB=1;BQB=0.810265;MQ0F=0;ICB=0.5;HOB=0.5;AC=2;AN=4;DP4=0,3,1,3;MQ=36	GT:PL	0/1:35,0,51
TRINITY_DN403286_c1_g2_i2	125	.	C	G	253	PASS	DP=10;VDB=0.015032;SGB=-0.751815;MQSB=0.861511;MQ0F=0;AC=4;AN=4;DP4=0,0,3,3;MQ=60	GT:PL	1/1:55,3,0
TRINITY_DN237996_c0_g1_i1	157	.	A	C	140	PASS	DP=10;VDB=0.015032;SGB=-0.751815;RPB=0;MQB=0.166667;MQSB=0.450401;BQB=0.0833333;MQ0F=0;ICB=0.5;HOB=0.5;AC=2;AN=4;DP4=1,1,2,4;MQ=43	GT:PL	0/1:141,0,15
TRINITY_DN456110_c0_g1_i1	594	.	G	C	167	PASS	DP=10;VDB=0.015032;SGB=-0.751815;RPB=1;MQB=1;BQB=1;MQ0F=0.2;AC=4;AN=4;DP4=1,0,6,0;MQ=48	GT:PL	1/1:55,1,0
TRINITY_DN509681_c11_g8_i2	131	.	T	C	150	PASS	DP=10;VDB=0.015032;SGB=-1.02307;MQSB=1;MQ0F=0;AC=4;AN=4;DP4=0,0,5,1;MQ=30	GT:PL	1/1:99,9,0
TRINITY_DN500469_c0_g1_i19	1674	.	T	C	100	PASS	DP=10;VDB=0.0152419;SGB=-0.802589;MQ0F=0.4;AC=4;AN=4;DP4=0,0,5,0;MQ=36	GT:PL	1/1:120,12,0
TRINITY_DN463567_c1_g3_i1	109	.	A	C	247	PASS	DP=10;VDB=0.0152419;SGB=-0.950356;MQSB=1;MQ0F=0;AC=4;AN=4;DP4=0,0,4,1;MQ=60	GT:PL	1/1:120,6,0
TRINITY_DN522198_c15_g3_i1	48	.	G	T	99	PASS	DP=10;VDB=0.0152419;SGB=-3.47587;RPB=0.900802;MQB=0.750668;BQB=0.750668;MQ0F=0;ICB=0.3;HOB=0.125;AC=3;AN=4;DP4=3,0,5,0;MQ=41	GT:PL	1/1:40,3,0
TRINITY_DN514606_c1_g4_i1	195	.	C	T	222	PASS	DP=10;VDB=0.0154313;SGB=-0.933479;MQ0F=0;AC=4;AN=4;DP4=0,0,7,0;MQ=60	GT:PL	1/1:173,15,0
TRINITY_DN115446_c1_g1_i1	76	.	C	T	81	PASS	DP=10;VDB=0.0156122;SGB=-0.826713;RPB=1;MQB=1;BQB=1;MQ0F=0;ICB=0.3;HOB=0.125;AC=3;AN=4;DP4=1,0,4,0;MQ=42	GT:PL	0/1:77,0,48
TRINITY_DN520078_c2_g1_i1	1880	.	A	G	79	PASS	DP=10;VDB=0.0156122;SGB=-3.15886;RPB=0.0812164;MQB=0.0812164;MQSB=0.243649;BQB=0.649731;MQ0F=0;ICB=0.5;HOB=0.5;AC=2;AN=4;DP4=1,4,3,1;MQ=49	GT:PL	0/1:25,0,89
TRINITY_DN508280_c0_g2_i10	357	.	A	G	97	PASS	DP=10;VDB=0.0156122;SGB=-3.15886;RPB=0.124046;MQB=0.868321;MQSB=0.900802;BQB=0.62023;MQ0F=0;ICB=0.5;HOB=0.5;AC=2;AN=4;DP4=4,0,1,3;MQ=53	GT:PL	0/1:95,0,77
TRINITY_DN466320_c1_g1_i1	109	.	A	G	153	PASS	DP=10;VDB=0.0156122;SGB=-3.1648;RPB=0;MQB=1;BQB=0.375;MQ0F=0;ICB=0.3;HOB=0.125;AC=3;AN=4;DP4=2,0,4,0;MQ=60	GT:PL	1/1:110,6,0
TRINITY_DN518819_c0_g1_i1	180	.	G	C	213	PASS	DP=10;VDB=0.0156816;SGB=-0.802589;MQ0F=0;AC=4;AN=4;DP4=0,0,5,0;MQ=60	GT:PL	1/1:60,3,0
TRINITY_DN749880_c0_g1_i1	35	.	G	C	100	PASS	DP=10;VDB=0.0156816;SGB=-0.802589;RPB=1;MQB=1;BQB=1;MQ0F=0;ICB=0.3;HOB=0.125;AC=3;AN=4;DP4=1,0,5,0;MQ=41	GT:PL	0/1:34,0,54
TRINITY_DN135525_c0_g1_i1	109	.	G	C	90	PASS	DP=10;VDB=0.0157002;SGB=-0.751815;RPB=1;MQB=1;MQSB=0.2;BQB=1;MQ0F=0;ICB=0.3;HOB=0.125;AC=3;AN=4;DP4=0,1,5,1;MQ=39	GT:PL	1/1:6,3,0
TRINITY_DN40932_c0_g1_i1	198	.	G	A	258	PASS	DP=10;VDB=0.0157002;SGB=-0.956117;MQSB=1;MQ0F=0;AC=4;AN=4;DP4=0,0,4,2;MQ=60	GT:PL	1/1:93,6,0
TRINITY_DN510682_c0_g1_i5	682	.	G	C	211	PASS	DP=10;VDB=0.0157002;SGB=-1.02307;RPB=1;MQB=1;MQSB=1;BQB=1;MQ0F=0;ICB=0.3;HOB=0.125;AC=3;AN=4;DP4=1,0,4,2;MQ=60	GT:PL	1/1:134,9,0
TRINITY_DN501078_c0_g2_i4	320	.	G	C	184	PASS	DP=10;VDB=0.0158634;SGB=-0.88904;MQ0F=0;AC=4;AN=4;DP4=0,0,0,8;MQ=43	GT:PL	1/1:64,6,0
TRINITY_DN474185_c0_g1_i1	46	.	A	G	164	PASS	DP=10;VDB=0.016;SGB=-1.05588;MQ0F=0;AC=4;AN=4;DP4=0,0,7,0;MQ=43	GT:PL	1/1:88,9,0
TRINITY_DN348681_c0_g1_i1	38	.	A	G	128	PASS	DP=10;VDB=0.0161322;SGB=-0.950356;RPB=1;MQB=1;MQSB=1;BQB=1;MQ0F=0.1;ICB=0.3;HOB=0.125;AC=3;AN=4;DP4=1,0,4,1;MQ=50	GT:PL	1/1:127,9,0
TRINITY_DN508199_c6_g2_i1	22	.	A	G	72	PASS	DP=10;VDB=0.0162466;SGB=-0.826713;MQ0F=0.1;AC=4;AN=4;DP4=0,0,4,0;MQ=30	GT:PL	1/1:92,9,0
TRINITY_DN6330_c0_g1_i1	10	.	A	G	100	PASS	DP=10;VDB=0.0162466;SGB=-0.826713;MQ0F=0;AC=4;AN=4;DP4=0,0,4,0;MQ=36	GT:PL	1/1:106,9,0
TRINITY_DN204312_c0_g2_i1	64	.	C	T	100	PASS	DP=10;VDB=0.0162466;SGB=-0.826713;RPB=1;MQB=1;BQB=1;MQ0F=0.2;AC=4;AN=4;DP4=1,0,4,0;MQ=30	GT:PL	1/1:115,5,0
TRINITY_DN418867_c0_g1_i1	95	.	G	A	120	PASS	DP=10;VDB=0.0162466;SGB=-0.826713;RPB=1;MQB=1;BQB=1;MQ0F=0;ICB=0.3;HOB=0.125;AC=3;AN=4;DP4=1,0,4,0;MQ=49	GT:PL	1/1:47,3,0
TRINITY_DN510535_c3_g2_i2	19	.	A	C	96	PASS	DP=10;VDB=0.0162466;SGB=0.908071;MQ0F=0;AC=2;AN=2;DP4=0,0,4,0;MQ=60	GT:PL	1/1:120,12,0
TRINITY_DN502423_c2_g2_i1	232	.	T	C	127	PASS	DP=10;VDB=0.0162466;SGB=0.908071;RPB=1;MQB=1;MQSB=1;BQB=1;MQ0F=0;ICB=1;HOB=0.5;AC=1;AN=2;DP4=0,1,4,0;MQ=55	GT:PL	0/1:159,0,45
TRINITY_DN514762_c2_g3_i6	43	.	A	G	44.8498	PASS	DP=10;VDB=0.0162466;SGB=1.27626;RPB=0.202566;MQB=0.202566;BQB=0.405132;MQ0F=0.1;ICB=0.3;HOB=0.125;AC=1;AN=4;DP4=3,0,4,0;MQ=45	GT:PL	0/0:0,6,110
TRINITY_DN104593_c1_g1_i1	77	.	T	C	56	PASS	DP=10;VDB=0.0162466;SGB=1.27626;RPB=0.607698;MQB=0.810265;MQSB=1;BQB=0.810265;MQ0F=0;ICB=0.3;HOB=0.125;AC=1;AN=4;DP4=3,0,3,1;MQ=40	GT:PL	0/0:0,3,4
TRINITY_DN518424_c0_g3_i5	624	.	A	G	24.4884	PASS	DP=10;VDB=0.0162466;SGB=1.27626;RPB=0.810265;MQB=0.202566;MQSB=0.4;BQB=0.810265;MQ0F=0.2;ICB=0.3;HOB=0.125;AC=1;AN=4;DP4=3,0,2,2;MQ=36	GT:PL	0/0:0,3,48
TRINITY_DN508228_c2_g1_i14	536	.	A	G	125	PASS	DP=10;VDB=0.0162466;SGB=1.27626;RPB=0;MQB=1;MQSB=1;BQB=0.5;MQ0F=0;ICB=0.3;HOB=0.125;AC=1;AN=4;DP4=2,0,3,1;MQ=60	GT:PL	0/1:157,0,45
TRINITY_DN502519_c2_g4_i2	126	.	C	A	145	PASS	DP=10;VDB=0.0162466;SGB=-3.15886;RPB=0.202566;MQB=0.810265;MQSB=0.810265;BQB=0.810265;MQ0F=0;ICB=0.3;HOB=0.125;AC=3;AN=4;DP4=1,2,3,1;MQ=58	GT:PL	0/1:48,0,100
TRINITY_DN497934_c3_g3_i1	53	.	C	T	112	PASS	DP=10;VDB=0.0162466;SGB=-3.15886;RPB=0.405132;MQB=0.405132;BQB=0.810265;MQ0F=0;ICB=0.3;HOB=0.125;AC=3;AN=4;DP4=3,0,4,0;MQ=59	GT:PL	1/1:52,3,0
TRINITY_DN402979_c0_g1_i1	266	.	A	C	107	PASS	DP=10;VDB=0.0162466;SGB=-3.15886;RPB=0.405132;MQB=1.01283;MQSB=1.01283;BQB=0.810265;MQ0F=0;ICB=0.5;HOB=0.5;AC=2;AN=4;DP4=2,1,1,3;MQ=60	GT:PL	0/1:51,0,101
TRINITY_DN817549_c0_g1_i1	182	.	T	C	62	PASS	DP=10;VDB=0.0162466;SGB=-3.15886;RPB=0.75;MQB=0.25;MQSB=0.25;BQB=0;MQ0F=0;ICB=0.3;HOB=0.125;AC=3;AN=4;DP4=0,2,4,0;MQ=39	GT:PL	1/1:60,3,0
TRINITY_DN399174_c0_g1_i1	30	.	T	C	17.1798	PASS	DP=10;VDB=0.0162466;SGB=-3.15886;RPB=0.875;MQB=0.25;MQSB=1;BQB=0.875;MQ0F=0;ICB=0.5;HOB=0.5;AC=2;AN=4;DP4=2,0,3,1;MQ=35	GT:PL	0/1:34,0,34
TRINITY_DN490996_c0_g1_i2	421	.	A	G	96	PASS	DP=10;VDB=0.0162466;SGB=-3.1648;RPB=0.62023;MQB=0.868321;MQSB=1;BQB=0.124046;MQ0F=0;ICB=0.3;HOB=0.125;AC=3;AN=4;DP4=3,1,4,0;MQ=42	GT:PL	1/1:73,6,0
TRINITY_DN505338_c0_g2_i6	1230	.	A	C	144	PASS	DP=10;VDB=0.0162466;SGB=-3.1648;RPB=0;MQB=0.5;MQSB=0.5;BQB=0.875;MQ0F=0;ICB=0.5;HOB=0.5;AC=2;AN=4;DP4=1,1,3,1;MQ=56	GT:PL	0/1:101,0,51
TRINITY_DN522635_c1_g1_i5	46	.	C	T	163	PASS	DP=10;VDB=0.0162911;SGB=-1.05588;MQ0F=0.2;AC=4;AN=4;DP4=0,0,7,0;MQ=34	GT:PL	1/1:74,9,0
TRINITY_DN493174_c3_g8_i1	37	.	T	C	92	PASS	DP=10;VDB=0.0165867;SGB=-0.680382;RPB=1;MQB=1;BQB=1;MQ0F=0.2;ICB=0.3;HOB=0.125;AC=3;AN=4;DP4=1,0,7,0;MQ=33	GT:PL	1/1:40,3,0
TRINITY_DN502860_c5_g9_i1	57	.	A	G	82	PASS	DP=10;VDB=0.0165867;SGB=-0.933479;RPB=1;MQB=1;MQSB=0;BQB=1;MQ0F=0;AC=4;AN=4;DP4=1,0,5,2;MQ=31	GT:PL	1/1:7,6,0
TRINITY_DN516751_c7_g9_i1	89	.	T	C	58	PASS	DP=10;VDB=0.0165938;SGB=-0.802589;RPB=0;MQB=0;MQSB=1;BQB=0.4;MQ0F=0.1;ICB=0.3;HOB=0.125;AC=3;AN=4;DP4=1,1,5,0;MQ=39	GT:PL	1/1:37,3,0
TRINITY_DN693504_c0_g1_i1	61	.	A	G	185	PASS	DP=10;VDB=0.0165938;SGB=-0.950356;RPB=1;MQB=1;BQB=1;MQ0F=0;ICB=0.3;HOB=0.125;AC=3;AN=4;DP4=1,0,5,0;MQ=60	GT:PL	0/1:101,0,51
TRINITY_DN498647_c2_g2_i2	396	.	G	A	274	PASS	DP=10;VDB=0.0167081;SGB=-1.13755;MQSB=0.642857;MQ0F=0;AC=4;AN=4;DP4=0,0,2,7;MQ=56	GT:PL	1/1:123,12,0
TRINITY_DN498261_c11_g2_i3	227	.	A	G	78	PASS	DP=10;VDB=0.0167502;SGB=-0.751815;RPB=1;MQB=1;MQSB=0.9;BQB=1;MQ0F=0;ICB=0.3;HOB=0.125;AC=3;AN=4;DP4=1,0,1,5;MQ=30	GT:PL	1/1:13,3,0
TRINITY_DN75923_c0_g1_i1	69	.	A	G	122	PASS	DP=10;VDB=0.0169029;SGB=-0.826713;RPB=1;MQB=1;BQB=1;MQ0F=0;ICB=0.3;HOB=0.125;AC=3;AN=4;DP4=1,0,4,0;MQ=49	GT:PL	1/1:60,3,0
TRINITY_DN515863_c12_g3_i1	132	.	G	A	58	PASS	DP=10;VDB=0.0170667;SGB=-0.802589;RPB=0;MQB=0.5;MQSB=1;BQB=0.6;MQ0F=0.2;ICB=0.3;HOB=0.125;AC=3;AN=4;DP4=1,1,5,0;MQ=30	GT:PL	1/1:4,4,4
TRINITY_DN295231_c0_g1_i1	75	.	A	C	237	PASS	DP=10;VDB=0.0170667;SGB=-0.950356;MQ0F=0;AC=4;AN=4;DP4=0,0,5,0;MQ=60	GT:PL	1/1:151,9,0
TRINITY_DN509542_c8_g1_i4	25	.	T	C	86	PASS	DP=10;VDB=0.0170667;SGB=-0.950356;RPB=1;MQB=1;BQB=1;MQ0F=0.1;ICB=0.3;HOB=0.125;AC=3;AN=4;DP4=1,0,5,0;MQ=33	GT:PL	1/1:58,6,0
TRINITY_DN511917_c8_g11_i1	66	.	T	A	46.7406	PASS	DP=10;VDB=0.0171133;SGB=1.97062;RPB=0.115573;MQB=0.462292;MQSB=1;BQB=0.924584;MQ0F=0;ICB=0.3;HOB=0.125;AC=1;AN=4;DP4=2,1,6,0;MQ=32	GT:PL	0/0:0,6,66
TRINITY_DN496577_c3_g11_i2	298	.	T	C	201	PASS	DP=10;VDB=0.0171916;SGB=-0.680382;RPB=1;MQB=1;MQSB=0.300267;BQB=1;MQ0F=0.1;AC=4;AN=4;DP4=1,0,2,5;MQ=46	GT:PL	1/1:192,12,0
TRINITY_DN520773_c3_g15_i1	59	.	T	C	187	PASS	DP=10;VDB=0.0175511;SGB=-0.802589;MQ0F=0;AC=4;AN=4;DP4=0,0,5,0;MQ=50	GT:PL	1/1:49,3,0
TRINITY_DN386978_c0_g1_i1	233	.	T	C	171	PASS	DP=10;VDB=0.0175511;SGB=-0.802589;RPB=1;MQB=1;MQSB=0.625;BQB=1;MQ0F=0;ICB=0.3;HOB=0.125;AC=3;AN=4;DP4=0,1,4,1;MQ=51	GT:PL	1/1:170,12,0
TRINITY_DN483213_c0_g1_i1	30	.	C	G	173	PASS	DP=10;VDB=0.0175511;SGB=-0.950356;MQ0F=0;AC=4;AN=4;DP4=0,0,5,0;MQ=48	GT:PL	1/1:90,6,0
TRINITY_DN522692_c5_g5_i1	507	.	G	C	131	PASS	DP=10;VDB=0.0175511;SGB=-0.950356;RPB=0;MQB=0.2;MQSB=1;BQB=0.2;MQ0F=0;ICB=0.3;HOB=0.125;AC=3;AN=4;DP4=2,0,4,1;MQ=43	GT:PL	1/1:120,9,0
TRINITY_DN497124_c0_g1_i4	113	.	T	C	148	PASS	DP=10;VDB=0.0175511;SGB=-0.950356;RPB=1;MQB=1;MQSB=1;BQB=1;MQ0F=0.1;AC=4;AN=4;DP4=0,1,5,0;MQ=34	GT:PL	1/1:77,3,0
TRINITY_DN449982_c1_g1_i5	263	.	C	T	64	PASS	DP=10;VDB=0.0175817;SGB=-0.826713;RPB=1;MQB=1;BQB=1;MQ0F=0.2;ICB=0.3;HOB=0.125;AC=3;AN=4;DP4=1,0,4,0;MQ=34	GT:PL	0/1:0,1,55
TRINITY_DN517543_c8_g2_i1	104	.	G	T	121	PASS	DP=10;VDB=0.0175817;SGB=-0.826713;RPB=1;MQB=1;MQSB=1;BQB=1;MQ0F=0;ICB=0.3;HOB=0.125;AC=3;AN=4;DP4=1,0,3,1;MQ=47	GT:PL	1/1:60,3,0
TRINITY_DN30466_c0_g1_i1	47	.	A	G	160	PASS	DP=10;VDB=0.0175817;SGB=-0.907205;MQ0F=0;AC=4;AN=4;DP4=0,0,4,0;MQ=49	GT:PL	1/1:99,6,0
TRINITY_DN432279_c3_g1_i1	206	.	A	C	71	PASS	DP=10;VDB=0.0175817;SGB=-0.907205;RPB=1;MQB=1;BQB=1;MQ0F=0;ICB=0.3;HOB=0.125;AC=3;AN=4;DP4=1,0,4,0;MQ=30	GT:PL	1/1:77,6,0
TRINITY_DN252452_c0_g1_i1	127	.	G	A	51	PASS	DP=10;VDB=0.0175817;SGB=0.908071;RPB=1;MQB=1;BQB=1;MQ0F=0;ICB=1;HOB=0.5;AC=1;AN=2;DP4=1,0,4,0;MQ=34	GT:PL	0/1:81,0,45
TRINITY_DN512119_c2_g1_i3	107	.	A	G	85	PASS	DP=10;VDB=0.0175817;SGB=-3.15886;RPB=0.202566;MQB=0.405132;MQSB=0.810265;BQB=0.810265;MQ0F=0;ICB=0.3;HOB=0.125;AC=3;AN=4;DP4=1,2,3,1;MQ=48	GT:PL	1/1:60,3,0
TRINITY_DN468086_c0_g1_i2	187	.	G	A	67	PASS	DP=10;VDB=0.0175817;SGB=-3.15886;RPB=0.5;MQB=0.625;MQSB=0.625;BQB=0.25;MQ0F=0.1;ICB=0.5;HOB=0.5;AC=2;AN=4;DP4=2,0,0,4;MQ=37	GT:PL	0/1:54,0,33
TRINITY_DN480364_c2_g4_i1	44	.	C	T	45.5614	PASS	DP=10;VDB=0.0175817;SGB=-3.15886;RPB=0.75;MQB=0;BQB=1;MQ0F=0.2;ICB=0.3;HOB=0.125;AC=3;AN=4;DP4=2,0,4,0;MQ=36	GT:PL	1/1:4,3,0
TRINITY_DN522123_c3_g5_i3	633	.	A	G	96	PASS	DP=10;VDB=0.0175817;SGB=-3.15886;RPB=0;MQB=0.5;BQB=0;MQ0F=0;ICB=0.3;HOB=0.125;AC=3;AN=4;DP4=2,0,4,0;MQ=48	GT:PL	1/1:102,9,0
TRINITY_DN523624_c7_g6_i7	618	.	A	C,G	94	PASS	DP=10;VDB=0.0175817;SGB=-3.15886;RPB=0;MQB=1;MQSB=1;BQB=0;MQ0F=0;ICB=0.3;HOB=0.125;AC=2,1;AN=4;DP4=1,1,4,0;MQ=60	GT:PL	1/1:60,3,0,60,3,60
TRINITY_DN499611_c1_g6_i4	226	.	G	A	110	PASS	DP=10;VDB=0.0175817;SGB=-3.15886;RPB=1;MQB=1;MQSB=1;BQB=0.25;MQ0F=0;ICB=0.5;HOB=0.5;AC=2;AN=4;DP4=1,1,3,1;MQ=60	GT:PL	0/1:34,0,54
TRINITY_DN521605_c9_g10_i1	121	.	T	G	32.8413	PASS	DP=10;VDB=0.0175817;SGB=-3.1648;RPB=0.202566;MQB=0.405132;BQB=0.202566;MQ0F=0;ICB=0.3;HOB=0.125;AC=3;AN=4;DP4=3,0,4,0;MQ=41	GT:PL	1/1:23,6,0
TRINITY_DN518038_c0_g2_i3	1910	.	G	T	110	PASS	DP=10;VDB=0.0175817;SGB=-3.1648;RPB=0.810265;MQB=1.01283;MQSB=1.01283;BQB=0.810265;MQ0F=0;ICB=0.3;HOB=0.125;AC=3;AN=4;DP4=1,2,3,1;MQ=60	GT:PL	1/1:110,6,0
TRINITY_DN516903_c11_g6_i1	77	.	C	T	129	PASS	DP=10;VDB=0.0178153;SGB=-0.680382;MQ0F=0;AC=4;AN=4;DP4=0,0,7,0;MQ=34	GT:PL	1/1:33,3,0
TRINITY_DN474421_c8_g1_i1	47	.	A	G	33.5307	PASS	DP=10;VDB=0.0178597;SGB=-0.751815;RPB=0;MQB=0.333333;BQB=0.5;MQ0F=0;ICB=0.3;HOB=0.125;AC=3;AN=4;DP4=2,0,6,0;MQ=34	GT:PL	1/1:14,3,0
TRINITY_DN469399_c4_g1_i1	54	.	T	C	103	PASS	DP=10;VDB=0.0178597;SGB=-0.751815;RPB=1;MQB=1;BQB=1;MQ0F=0;ICB=0.3;HOB=0.125;AC=3;AN=4;DP4=1,0,6,0;MQ=30	GT:PL	1/1:58,3,0
TRINITY_DN489903_c18_g10_i1	196	.	A	C	126	PASS	DP=10;VDB=0.0180471;SGB=-0.950356;RPB=0;MQB=1;MQSB=1.01283;BQB=0.2;MQ0F=0;ICB=0.3;HOB=0.125;AC=3;AN=4;DP4=2,0,1,4;MQ=60	GT:PL	1/1:80,6,0
TRINITY_DN497110_c8_g7_i8	47	.	C	T	81	PASS	DP=10;VDB=0.0180471;SGB=-0.950356;RPB=1;MQB=1;MQSB=1;BQB=1;MQ0F=0;ICB=0.3;HOB=0.125;AC=3;AN=4;DP4=0,1,5,0;MQ=30	GT:PL	0/1:41,0,40
TRINITY_DN504666_c1_g1_i17	1213	.	G	A	195	PASS	DP=10;VDB=0.0181823;SGB=-1.03866;MQSB=1;MQ0F=0;AC=4;AN=4;DP4=0,0,1,8;MQ=38	GT:PL	1/1:131,18,0
TRINITY_DN512293_c0_g3_i1	244	.	T	C	59	PASS	DP=10;VDB=0.0182837;SGB=-3.15886;RPB=0.124046;MQB=0.248092;MQSB=0.450401;BQB=0.372138;MQ0F=0;ICB=0.5;HOB=0.5;AC=2;AN=4;DP4=3,1,0,4;MQ=52	GT:PL	0/1:31,0,54
TRINITY_DN522322_c2_g3_i1	312	.	C	T	18.5249	PASS	DP=10;VDB=0.0182837;SGB=-3.15886;RPB=0.875;MQB=0.5;MQSB=1;BQB=0.625;MQ0F=0.4;ICB=0.3;HOB=0.125;AC=1;AN=4;DP4=1,1,3,1;MQ=34	GT:PL	0/0:0,3,34
TRINITY_DN491802_c2_g5_i1	103	.	G	A	94	PASS	DP=10;VDB=0.0182837;SGB=-3.15886;RPB=0;MQB=0.5;MQSB=0.28717;BQB=0;MQ0F=0;ICB=0.3;HOB=0.125;AC=3;AN=4;DP4=0,2,3,1;MQ=38	GT:PL	0/1:121,0,45
TRINITY_DN469372_c0_g1_i1	23	.	A	G	102	PASS	DP=10;VDB=0.0182837;SGB=-3.1648;RPB=1.01283;MQB=1.01283;BQB=0.607698;MQ0F=0;ICB=0.5;HOB=0.5;AC=2;AN=4;DP4=3,0,4,0;MQ=57	GT:PL	0/1:84,0,51
TRINITY_DN451699_c0_g4_i1	155	.	A	T	106	PASS	DP=10;VDB=0.018391;SGB=-0.592404;RPB=1;MQB=1;BQB=1;MQ0F=0.2;AC=4;AN=4;DP4=0,1,0,8;MQ=30	GT:PL	1/1:46,3,0
TRINITY_DN510393_c2_g1_i1	660	.	T	A	225	PASS	DP=10;VDB=0.0184582;SGB=-0.680382;MQSB=1;MQ0F=0;AC=4;AN=4;DP4=0,0,6,1;MQ=60	GT:PL	1/1:40,3,0
TRINITY_DN452507_c1_g1_i2	150	.	G	A	177	PASS	DP=10;VDB=0.018555;SGB=-0.950356;MQ0F=0.2;AC=4;AN=4;DP4=0,0,5,0;MQ=43	GT:PL	1/1:111,9,0
TRINITY_DN506948_c4_g5_i4	150	.	A	G	193	PASS	DP=10;VDB=0.018555;SGB=-0.950356;RPB=1;MQB=1;BQB=1;MQ0F=0;ICB=0.3;HOB=0.125;AC=3;AN=4;DP4=1,0,5,0;MQ=59	GT:PL	1/1:132,9,0
TRINITY_DN487322_c0_g2_i2	509	.	G	A	235	PASS	DP=10;VDB=0.0186337;SGB=-1.02307;MQ0F=0;AC=4;AN=4;DP4=0,0,6,0;MQ=59	GT:PL	1/1:147,9,0
TRINITY_DN469836_c0_g1_i8	277	.	A	G	243	PASS	DP=10;VDB=0.0186337;SGB=-1.02307;MQSB=1;MQ0F=0;AC=4;AN=4;DP4=0,0,4,2;MQ=60	GT:PL	1/1:137,9,0
TRINITY_DN505871_c1_g1_i2	162	.	G	A	232	PASS	DP=10;VDB=0.0188473;SGB=-0.490673;MQSB=0.5;MQ0F=0;AC=4;AN=4;DP4=0,0,2,7;MQ=58	GT:PL	1/1:196,24,0
TRINITY_DN385926_c0_g1_i1	23	.	T	C	68	PASS	DP=10;VDB=0.0190094;SGB=-0.826713;MQ0F=0;AC=4;AN=4;DP4=0,0,4,0;MQ=30	GT:PL	1/1:12,3,0
TRINITY_DN334310_c0_g1_i2	56	.	T	C	60	PASS	DP=10;VDB=0.0190094;SGB=-0.826713;RPB=1;MQB=1;MQSB=1;BQB=1;MQ0F=0.2;ICB=0.3;HOB=0.125;AC=3;AN=4;DP4=1,0,3,1;MQ=31	GT:PL	1/1:62,9,0
TRINITY_DN478591_c0_g2_i1	89	.	A	G	68	PASS	DP=10;VDB=0.0190094;SGB=0.908071;RPB=1;MQB=1;MQSB=1;BQB=1;MQ0F=0.2;ICB=1;HOB=0.5;AC=1;AN=2;DP4=1,0,3,1;MQ=35	GT:PL	0/1:98,0,45
TRINITY_DN475805_c2_g2_i1	102	.	A	G	43.4694	PASS	DP=10;VDB=0.0190094;SGB=1.27626;RPB=0.124046;MQB=0.868321;BQB=0.868321;MQ0F=0;ICB=0.3;HOB=0.125;AC=1;AN=4;DP4=4,0,4,0;MQ=41	GT:PL	0/0:0,3,27
TRINITY_DN500658_c2_g2_i5	1258	.	G	A	139	PASS	DP=10;VDB=0.0190094;SGB=-3.15886;RPB=0.810265;MQB=1.01283;MQSB=1;BQB=0.607698;MQ0F=0;ICB=0.5;HOB=0.5;AC=2;AN=4;DP4=0,3,2,2;MQ=60	GT:PL	0/1:54,0,54
TRINITY_DN517774_c1_g1_i1	1242	.	C	A	38.7025	PASS	DP=10;VDB=0.0190094;SGB=-3.1648;RPB=0.62023;MQB=0.124046;MQSB=0.992367;BQB=0.62023;MQ0F=0;ICB=0.5;HOB=0.5;AC=2;AN=4;DP4=2,2,2,2;MQ=42	GT:PL	0/1:36,0,79
TRINITY_DN364697_c0_g1_i1	37	.	G	A	124	PASS	DP=10;VDB=0.0190313;SGB=-0.751815;MQSB=0.25;MQ0F=0.2;AC=4;AN=4;DP4=0,0,4,2;MQ=34	GT:PL	1/1:6,3,0
TRINITY_DN199306_c1_g1_i1	156	.	T	C	94	PASS	DP=10;VDB=0.0190313;SGB=-0.751815;RPB=0.462292;MQB=0.346719;MQSB=0.809011;BQB=0.809011;MQ0F=0;ICB=0.3;HOB=0.125;AC=3;AN=4;DP4=1,2,2,4;MQ=38	GT:PL	1/1:27,3,0
TRINITY_DN502956_c5_g6_i4	207	.	C	G	273	PASS	DP=10;VDB=0.0190313;SGB=-0.956117;MQSB=1;MQ0F=0;AC=4;AN=4;DP4=0,0,4,2;MQ=60	GT:PL	1/1:177,12,0
TRINITY_DN522622_c1_g4_i1	85	.	T	C	58	PASS	DP=10;VDB=0.0190751;SGB=-0.950356;RPB=1;MQB=1;MQSB=0.875;BQB=1;MQ0F=0.3;ICB=0.3;HOB=0.125;AC=3;AN=4;DP4=0,1,4,1;MQ=30	GT:PL	1/1:8,6,0
TRINITY_DN489295_c1_g1_i3	193	.	C	T	205	PASS	DP=10;VDB=0.0194361;SGB=-0.751815;MQSB=1;MQ0F=0;AC=4;AN=4;DP4=0,0,5,1;MQ=54	GT:PL	1/1:189,15,0
TRINITY_DN491181_c3_g8_i1	98	.	A	T	45.5677	PASS	DP=10;VDB=0.0196075;SGB=-0.802589;RPB=1;MQB=1;MQSB=0.28717;BQB=1;MQ0F=0.1;ICB=0.3;HOB=0.125;AC=3;AN=4;DP4=0,1,3,2;MQ=30	GT:PL	1/1:7,3,0
TRINITY_DN395589_c1_g1_i1	238	.	T	G	117	PASS	DP=10;VDB=0.0196075;SGB=-0.802589;RPB=1;MQB=1;MQSB=0.861511;BQB=1;MQ0F=0;ICB=0.3;HOB=0.125;AC=3;AN=4;DP4=1,0,2,3;MQ=45	GT:PL	1/1:60,3,0
TRINITY_DN446835_c1_g3_i5	197	.	C	A	145	PASS	DP=10;VDB=0.0196075;SGB=-0.950356;MQ0F=0;AC=4;AN=4;DP4=0,0,5,0;MQ=37	GT:PL	1/1:70,9,0
TRINITY_DN496333_c6_g1_i1	22	.	C	T	136	PASS	DP=10;VDB=0.0197595;SGB=-0.826713;MQ0F=0;AC=4;AN=4;DP4=0,0,4,0;MQ=60	GT:PL	1/1:60,3,0
TRINITY_DN514420_c1_g3_i6	155	.	A	T	101	PASS	DP=10;VDB=0.0197595;SGB=1.27626;RPB=0.124046;MQB=0.992367;MQSB=1;BQB=0.868321;MQ0F=0;ICB=0.3;HOB=0.125;AC=1;AN=4;DP4=3,1,3,1;MQ=60	GT:PL	0/0:0,9,118
TRINITY_DN513527_c2_g2_i1	200	.	T	C	111	PASS	DP=10;VDB=0.0197595;SGB=-3.15886;RPB=0.202566;MQB=0.810265;MQSB=0.607698;BQB=1.01283;MQ0F=0;ICB=0.5;HOB=0.5;AC=2;AN=4;DP4=1,2,2,2;MQ=49	GT:PL	0/1:90,0,85
TRINITY_DN439275_c0_g1_i1	137	.	T	C	228	PASS	DP=10;VDB=0.0198035;SGB=-1.05588;MQ0F=0;AC=4;AN=4;DP4=0,0,7,0;MQ=56	GT:PL	1/1:160,12,0
TRINITY_DN515465_c6_g2_i6	675	.	G	A	60	PASS	DP=10;VDB=0.02;SGB=0.00473136;RPB=0.1;MQB=1;MQSB=1;BQB=0.2;MQ0F=0;ICB=1;HOB=0.5;AC=1;AN=2;DP4=3,2,2,0;MQ=60	GT:PL	0/1:90,0,166
TRINITY_DN456343_c0_g2_i1	235	.	T	A	31.6583	PASS	DP=10;VDB=0.02;SGB=0.00473136;RPB=0.125;MQB=0;MQSB=0.861511;BQB=0.875;MQ0F=0;ICB=0.3;HOB=0.125;AC=1;AN=4;DP4=2,2,1,1;MQ=53	GT:PL	0/0:0,9,138
TRINITY_DN517282_c0_g1_i4	2954	.	A	G	66	PASS	DP=10;VDB=0.02;SGB=0.00473136;RPB=0.166667;MQB=1;BQB=1;MQ0F=0;ICB=1;HOB=0.5;AC=1;AN=2;DP4=3,0,2,0;MQ=60	GT:PL	0/1:96,0,137
TRINITY_DN493213_c6_g1_i3	212	.	C	A	30.044	PASS	DP=10;VDB=0.02;SGB=0.00473136;RPB=0.2;MQB=0.2;MQSB=0.607698;BQB=0.6;MQ0F=0.1;ICB=0.5;HOB=0.5;AC=2;AN=4;DP4=1,4,2,0;MQ=40	GT:PL	1/1:67,6,0
TRINITY_DN521460_c1_g1_i3	2263	.	C	G	19.317	PASS	DP=10;VDB=0.02;SGB=0.00473136;RPB=0.2;MQB=0.8;MQSB=0.810265;BQB=0.4;MQ0F=0;ICB=0.3;HOB=0.125;AC=1;AN=4;DP4=3,2,0,2;MQ=57	GT:PL	0/0:0,6,100
TRINITY_DN479862_c14_g3_i1	176	.	G	T	44.3972	PASS	DP=10;VDB=0.02;SGB=0.00473136;RPB=0.2;MQB=0.8;MQSB=1;BQB=0.4;MQ0F=0;ICB=0.3;HOB=0.125;AC=1;AN=4;DP4=3,2,2,0;MQ=45	GT:PL	0/1:78,0,27
TRINITY_DN598683_c0_g1_i1	473	.	G	A	40.983	PASS	DP=10;VDB=0.02;SGB=0.00473136;RPB=0.2;MQB=1;BQB=0.4;MQ0F=0;ICB=0.3;HOB=0.125;AC=1;AN=4;DP4=0,5,0,2;MQ=60	GT:PL	0/1:74,0,118
TRINITY_DN518321_c0_g4_i1	280	.	A	G	22.5733	PASS	DP=10;VDB=0.02;SGB=0.00473136;RPB=0.2;MQB=1;BQB=0.6;MQ0F=0;ICB=0.3;HOB=0.125;AC=1;AN=4;DP4=5,0,2,0;MQ=60	GT:PL	0/0:0,9,134
TRINITY_DN469288_c1_g1_i1	722	.	G	A	67	PASS	DP=10;VDB=0.02;SGB=0.00473136;RPB=0.2;MQB=1;MQSB=1.01283;BQB=0.2;MQ0F=0;ICB=0.3;HOB=0.125;AC=1;AN=4;DP4=2,3,2,0;MQ=60	GT:PL	0/1:101,0,31
TRINITY_DN505768_c0_g1_i8	3526	.	C	T	22.3794	PASS	DP=10;VDB=0.02;SGB=0.00473136;RPB=0.2;MQB=1;MQSB=1;BQB=0.2;MQ0F=0;ICB=0.3;HOB=0.125;AC=1;AN=4;DP4=5,0,0,2;MQ=60	GT:PL	0/1:56,0,98
TRINITY_DN498546_c0_g1_i1	730	.	T	A	19.2632	PASS	DP=10;VDB=0.02;SGB=0.00473136;RPB=0.25;MQB=0.125;MQSB=0.0916482;BQB=0.6875;MQ0F=0.3;ICB=0.3;HOB=0.125;AC=1;AN=4;DP4=1,7,2,0;MQ=35	GT:PL	0/0:0,18,124
TRINITY_DN523842_c9_g9_i2	55	.	T	G	19.2669	PASS	DP=10;VDB=0.02;SGB=0.00473136;RPB=0.25;MQB=0.5;BQB=0.5;MQ0F=0;ICB=0.3;HOB=0.125;AC=1;AN=4;DP4=4,0,2,0;MQ=42	GT:PL	0/1:52,0,79
TRINITY_DN496590_c2_g2_i1	77	.	A	G	46.496	PASS	DP=10;VDB=0.02;SGB=0.00473136;RPB=0.25;MQB=0.5;MQSB=1;BQB=0.75;MQ0F=0;ICB=0.3;HOB=0.125;AC=1;AN=4;DP4=3,1,2,0;MQ=51	GT:PL	0/1:79,0,85
TRINITY_DN487634_c2_g1_i3	84	.	G	A	73	PASS	DP=10;VDB=0.02;SGB=0.00473136;RPB=0.25;MQB=0.75;BQB=0.5;MQ0F=0;ICB=0.5;HOB=0.5;AC=2;AN=4;DP4=4,0,2,0;MQ=58	GT:PL	1/1:110,6,0
TRINITY_DN423057_c0_g1_i1	109	.	C	T	23.3455	PASS	DP=10;VDB=0.02;SGB=0.00473136;RPB=0.25;MQB=0.75;MQSB=0.75;BQB=0.875;MQ0F=0;ICB=0.3;HOB=0.125;AC=1;AN=4;DP4=2,2,2,0;MQ=42	GT:PL	0/0:0,3,60
TRINITY_DN483717_c0_g1_i1	243	.	G	A	42.3282	PASS	DP=10;VDB=0.02;SGB=0.00473136;RPB=0.25;MQB=1;BQB=0.625;MQ0F=0;ICB=1;HOB=0.5;AC=1;AN=2;DP4=4,0,2,0;MQ=60	GT:PL	0/1:73,0,158
TRINITY_DN488058_c0_g1_i2	487	.	A	G	30.653	PASS	DP=10;VDB=0.02;SGB=0.00473136;RPB=0.25;MQB=1;BQB=0;MQ0F=0;ICB=0.3;HOB=0.125;AC=1;AN=4;DP4=4,0,2,0;MQ=60	GT:PL	0/0:0,9,151
TRINITY_DN462005_c0_g3_i2	353	.	T	G	73	PASS	DP=10;VDB=0.02;SGB=0.00473136;RPB=0.25;MQB=1;MQSB=1;BQB=0.5;MQ0F=0;ICB=0.5;HOB=0.5;AC=2;AN=4;DP4=2,2,2,0;MQ=60	GT:PL	0/0:0,12,161
TRINITY_DN519944_c3_g2_i1	267	.	T	C	69	PASS	DP=10;VDB=0.02;SGB=0.00473136;RPB=0.25;MQB=1;MQSB=1;BQB=1;MQ0F=0;ICB=0.3;HOB=0.125;AC=1;AN=4;DP4=1,1,2,0;MQ=60	GT:PL	0/1:101,0,51
TRINITY_DN249987_c0_g1_i1	164	.	T	A	6.28528	PASS	DP=10;VDB=0.02;SGB=0.00473136;RPB=0.285714;MQB=0.571429;MQSB=0.924584;BQB=0.357143;MQ0F=0;ICB=0.3;HOB=0.125;AC=1;AN=4;DP4=3,4,0,2;MQ=45	GT:PL	0/0:0,6,95
TRINITY_DN519562_c4_g6_i1	200	.	T	G	8.42947	PASS	DP=10;VDB=0.02;SGB=0.00473136;RPB=0.285714;MQB=0;MQSB=1;BQB=0.571429;MQ0F=0.1;ICB=0.3;HOB=0.125;AC=1;AN=4;DP4=1,6,0,2;MQ=35	GT:PL	0/0:0,3,50
TRINITY_DN516442_c3_g4_i23	423	.	A	G	52	PASS	DP=10;VDB=0.02;SGB=0.00473136;RPB=0.3;MQB=0.6;MQSB=0.8;BQB=1;MQ0F=0;ICB=0.3;HOB=0.125;AC=1;AN=4;DP4=4,1,1,1;MQ=55	GT:PL	0/0:0,9,137
TRINITY_DN508932_c7_g3_i1	133	.	G	A	22.0666	PASS	DP=10;VDB=0.02;SGB=0.00473136;RPB=0.3;MQB=1;MQSB=0.607698;BQB=0.1;MQ0F=0;ICB=0.5;HOB=0.5;AC=2;AN=4;DP4=4,1,0,2;MQ=40	GT:PL	1/1:59,6,0
TRINITY_DN512603_c2_g1_i1	979	.	C	T	77	PASS	DP=10;VDB=0.02;SGB=0.00473136;RPB=0.3;MQB=1;MQSB=1;BQB=0.2;MQ0F=0;ICB=0.3;HOB=0.125;AC=1;AN=4;DP4=4,1,1,1;MQ=60	GT:PL	0/1:111,0,51
TRINITY_DN511426_c1_g1_i11	196	.	C	T	60	PASS	DP=10;VDB=0.02;SGB=0.00473136;RPB=0.333333;MQB=0.166667;MQSB=1;BQB=0;MQ0F=0;ICB=0.3;HOB=0.125;AC=1;AN=4;DP4=5,1,2,0;MQ=46	GT:PL	0/0:0,6,38
TRINITY_DN457434_c1_g3_i1	125	.	T	G	30.7523	PASS	DP=10;VDB=0.02;SGB=0.00473136;RPB=0.333333;MQB=0.333333;BQB=0;MQ0F=0.2;ICB=0.5;HOB=0.5;AC=2;AN=4;DP4=3,0,2,0;MQ=43	GT:PL	0/0:0,9,96
TRINITY_DN502287_c6_g1_i5	359	.	G	A	19.6853	PASS	DP=10;VDB=0.02;SGB=0.00473136;RPB=0.333333;MQB=0.333333;MQSB=0.150134;BQB=0.833333;MQ0F=0.3;ICB=0.3;HOB=0.125;AC=1;AN=4;DP4=3,3,0,2;MQ=32	GT:PL	0/0:0,9,67
TRINITY_DN624089_c0_g1_i1	72	.	A	G	75	PASS	DP=10;VDB=0.02;SGB=0.00473136;RPB=0.333333;MQB=0.333333;MQSB=1;BQB=1;MQ0F=0;ICB=0.3;HOB=0.125;AC=1;AN=4;DP4=3,0,1,1;MQ=50	GT:PL	0/1:107,0,76
TRINITY_DN402778_c0_g1_i1	38	.	G	T	17.9566	PASS	DP=10;VDB=0.02;SGB=0.00473136;RPB=0.333333;MQB=0.666667;BQB=0.916667;MQ0F=0;ICB=0.3;HOB=0.125;AC=1;AN=4;DP4=6,0,2,0;MQ=46	GT:PL	0/0:0,3,60
TRINITY_DN274075_c0_g1_i1	215	.	T	C	59	PASS	DP=10;VDB=0.02;SGB=0.00473136;RPB=0.333333;MQB=0.666667;BQB=1;MQ0F=0;ICB=0.3;HOB=0.125;AC=1;AN=4;DP4=3,0,2,0;MQ=47	GT:PL	0/1:92,0,51
TRINITY_DN807233_c0_g1_i1	295	.	A	G	70	PASS	DP=10;VDB=0.02;SGB=0.00473136;RPB=0.333333;MQB=0.666667;BQB=1;MQ0F=0;ICB=0.5;HOB=0.5;AC=2;AN=4;DP4=3,0,2,0;MQ=47	GT:PL	1/1:106,6,0
TRINITY_DN317459_c0_g1_i1	181	.	C	T	74	PASS	DP=10;VDB=0.02;SGB=0.00473136;RPB=0.333333;MQB=0.666667;BQB=1;MQ0F=0;ICB=0.5;HOB=0.5;AC=2;AN=4;DP4=3,0,2,0;MQ=56	GT:PL	0/0:0,9,139
TRINITY_DN522183_c2_g1_i2	385	.	C	T	38.8351	PASS	DP=10;VDB=0.02;SGB=0.00473136;RPB=0.333333;MQB=0.666667;MQSB=0.666667;BQB=1;MQ0F=0;ICB=0.3;HOB=0.125;AC=1;AN=4;DP4=1,5,1,1;MQ=53	GT:PL	0/0:0,3,60
TRINITY_DN476228_c4_g10_i1	149	.	G	A	21.2472	PASS	DP=10;VDB=0.02;SGB=0.00473136;RPB=0.333333;MQB=0.666667;MQSB=0.900802;BQB=0.833333;MQ0F=0;ICB=0.3;HOB=0.125;AC=1;AN=4;DP4=2,4,1,1;MQ=40	GT:PL	0/0:0,6,60
TRINITY_DN522801_c1_g2_i3	1110	.	C	T	16.3771	PASS	DP=10;VDB=0.02;SGB=0.00473136;RPB=0.333333;MQB=0.666667;MQSB=0.992367;BQB=1;MQ0F=0.1;ICB=0.3;HOB=0.125;AC=1;AN=4;DP4=4,2,0,2;MQ=50	GT:PL	0/0:0,6,55
TRINITY_DN504762_c1_g4_i6	584	.	T	C	30.0913	PASS	DP=10;VDB=0.02;SGB=0.00473136;RPB=0.333333;MQB=0.833333;MQSB=0.833333;BQB=0.833333;MQ0F=0;ICB=0.3;HOB=0.125;AC=1;AN=4;DP4=2,4,0,2;MQ=57	GT:PL	0/0:0,15,198
TRINITY_DN485589_c3_g1_i1	489	.	G	A	19.2365	PASS	DP=10;VDB=0.02;SGB=0.00473136;RPB=0.333333;MQB=0.833333;MQSB=0.900802;BQB=0.166667;MQ0F=0.1;ICB=0.3;HOB=0.125;AC=1;AN=4;DP4=3,3,2,0;MQ=52	GT:PL	0/0:0,9,101
TRINITY_DN499467_c16_g4_i1	195	.	G	A	20.216	PASS	DP=10;VDB=0.02;SGB=0.00473136;RPB=0.333333;MQB=0.833333;MQSB=0;BQB=0.666667;MQ0F=0.1;ICB=0.3;HOB=0.125;AC=1;AN=4;DP4=2,4,0,2;MQ=31	GT:PL	0/0:0,3,60
TRINITY_DN521659_c0_g1_i4	95	.	T	C	9.75523	PASS	DP=10;VDB=0.02;SGB=0.00473136;RPB=0.333333;MQB=0;MQSB=0.450401;BQB=0.75;MQ0F=0;ICB=0.3;HOB=0.125;AC=1;AN=4;DP4=3,3,0,2;MQ=49	GT:PL	0/0:0,12,151
TRINITY_DN510140_c0_g1_i1	2506	.	G	T	19.0593	PASS	DP=10;VDB=0.02;SGB=0.00473136;RPB=0.333333;MQB=1;BQB=0.333333;MQ0F=0;ICB=0.3;HOB=0.125;AC=1;AN=4;DP4=6,0,2,0;MQ=60	GT:PL	0/1:53,0,123
TRINITY_DN272271_c0_g1_i1	41	.	A	G	31.0928	PASS	DP=10;VDB=0.02;SGB=0.00473136;RPB=0.333333;MQB=1;BQB=0.666667;MQ0F=0;ICB=0.3;HOB=0.125;AC=1;AN=4;DP4=6,0,2,0;MQ=38	GT:PL	0/1:66,2,0
TRINITY_DN523170_c2_g1_i5	1117	.	A	C	32.9111	PASS	DP=10;VDB=0.02;SGB=0.00473136;RPB=0.333333;MQB=1;BQB=0.666667;MQ0F=0;ICB=0.5;HOB=0.5;AC=2;AN=4;DP4=6,0,2,0;MQ=60	GT:PL	0/0:0,18,188
TRINITY_DN511462_c1_g4_i4	6	.	A	G	13.5465	PASS	DP=10;VDB=0.02;SGB=0.00473136;RPB=0.333333;MQB=1;BQB=0.666667;MQ0F=0;ICB=1;HOB=0.5;AC=1;AN=2;DP4=6,0,2,0;MQ=60	GT:PL	0/1:45,0,167
TRINITY_DN500690_c0_g1_i6	484	.	A	G	66	PASS	DP=10;VDB=0.02;SGB=0.00473136;RPB=0.333333;MQB=1;BQB=1;MQ0F=0;ICB=0.3;HOB=0.125;AC=1;AN=4;DP4=3,0,2,0;MQ=60	GT:PL	0/1:98,0,98
TRINITY_DN318358_c0_g2_i2	71	.	C	T	68	PASS	DP=10;VDB=0.02;SGB=0.00473136;RPB=0.333333;MQB=1;BQB=1;MQ0F=0;ICB=0.3;HOB=0.125;AC=1;AN=4;DP4=3,0,2,0;MQ=60	GT:PL	0/1:101,0,51
TRINITY_DN518591_c2_g2_i2	64	.	T	C	66	PASS	DP=10;VDB=0.02;SGB=0.00473136;RPB=0.333333;MQB=1;BQB=1;MQ0F=0;ICB=1;HOB=0.5;AC=1;AN=2;DP4=3,0,2,0;MQ=60	GT:PL	0/1:96,0,137
TRINITY_DN517330_c10_g11_i1	118	.	T	C	32.4587	PASS	DP=10;VDB=0.02;SGB=0.00473136;RPB=0.333333;MQB=1;MQSB=0.600535;BQB=0.833333;MQ0F=0.2;ICB=0.3;HOB=0.125;AC=1;AN=4;DP4=3,3,0,2;MQ=37	GT:PL	0/1:68,3,0
TRINITY_DN520501_c2_g3_i4	3684	.	T	C	8.95868	PASS	DP=10;VDB=0.02;SGB=0.00473136;RPB=0.333333;MQB=1;MQSB=0.900802;BQB=0.0833333;MQ0F=0;ICB=0.3;HOB=0.125;AC=1;AN=4;DP4=3,3,0,2;MQ=60	GT:PL	0/0:0,15,188
TRINITY_DN489130_c3_g1_i1	519	.	G	A	13.9229	PASS	DP=10;VDB=0.02;SGB=0.00473136;RPB=0.333333;MQB=1;MQSB=0.900802;BQB=0.5;MQ0F=0;ICB=0.3;HOB=0.125;AC=1;AN=4;DP4=5,1,0,2;MQ=60	GT:PL	0/0:0,3,37
TRINITY_DN521883_c3_g1_i1	3905	.	A	G	16.4657	PASS	DP=10;VDB=0.02;SGB=0.00473136;RPB=0.333333;MQB=1;MQSB=0.900802;BQB=0.5;MQ0F=0;ICB=1;HOB=0.5;AC=1;AN=2;DP4=3,3,2,0;MQ=60	GT:PL	0/1:48,0,213
TRINITY_DN501720_c0_g1_i1	237	.	G	A	28.1201	PASS	DP=10;VDB=0.02;SGB=0.00473136;RPB=0.333333;MQB=1;MQSB=0.900802;BQB=0.916667;MQ0F=0;ICB=0.3;HOB=0.125;AC=1;AN=4;DP4=3,3,2,0;MQ=60	GT:PL	0/0:0,15,198
TRINITY_DN497414_c2_g1_i1	258	.	G	A	73	PASS	DP=10;VDB=0.02;SGB=0.00473136;RPB=0.333333;MQB=1;MQSB=0.900802;BQB=0;MQ0F=0;ICB=0.5;HOB=0.5;AC=2;AN=4;DP4=3,3,2,0;MQ=60	GT:PL	1/1:110,6,0
TRINITY_DN478078_c2_g1_i1	210	.	C	T	10.0975	PASS	DP=10;VDB=0.02;SGB=0.00473136;RPB=0.333333;MQB=1;MQSB=0.992367;BQB=0.416667;MQ0F=0;ICB=0.3;HOB=0.125;AC=1;AN=4;DP4=4,2,0,2;MQ=60	GT:PL	0/0:0,3,37
TRINITY_DN509003_c0_g1_i5	2080	.	C	A	16.0595	PASS	DP=10;VDB=0.02;SGB=0.00473136;RPB=0.333333;MQB=1;MQSB=1;BQB=0.333333;MQ0F=0;ICB=0.3;HOB=0.125;AC=1;AN=4;DP4=5,1,2,0;MQ=60	GT:PL	0/1:50,0,133
TRINITY_DN478849_c16_g3_i2	99	.	G	A	11.3728	PASS	DP=10;VDB=0.02;SGB=0.00473136;RPB=0.333333;MQB=1;MQSB=1;BQB=0.5;MQ0F=0.3;ICB=0.3;HOB=0.125;AC=1;AN=4;DP4=2,4,0,2;MQ=30	GT:PL	0/0:0,3,37
TRINITY_DN464019_c0_g1_i2	548	.	C	G	57	PASS	DP=10;VDB=0.02;SGB=0.00473136;RPB=0.333333;MQB=1;MQSB=1;BQB=0.583333;MQ0F=0;ICB=0.3;HOB=0.125;AC=1;AN=4;DP4=1,5,1,1;MQ=60	GT:PL	0/1:91,0,51
TRINITY_DN504224_c0_g1_i5	1656	.	T	C	48.5713	PASS	DP=10;VDB=0.02;SGB=0.00473136;RPB=0.333333;MQB=1;MQSB=1;BQB=0.833333;MQ0F=0;ICB=0.3;HOB=0.125;AC=1;AN=4;DP4=0,6,1,1;MQ=60	GT:PL	0/0:0,9,115
TRINITY_DN492314_c0_g1_i2	154	.	T	C	67	PASS	DP=10;VDB=0.02;SGB=0.00473136;RPB=0.333333;MQB=1;MQSB=1;BQB=0;MQ0F=0;ICB=0.3;HOB=0.125;AC=1;AN=4;DP4=4,2,2,0;MQ=60	GT:PL	0/1:101,0,31
TRINITY_DN56916_c0_g1_i1	93	.	C	T	28.554	PASS	DP=10;VDB=0.02;SGB=0.00473136;RPB=0.333333;MQB=1;MQSB=1;BQB=1;MQ0F=0;ICB=0.3;HOB=0.125;AC=1;AN=4;DP4=5,1,1,1;MQ=39	GT:PL	0/0:0,9,107
TRINITY_DN502377_c0_g1_i1	138	.	A	G	13.6172	PASS	DP=10;VDB=0.02;SGB=0.00473136;RPB=0.333333;MQB=1;MQSB=1;BQB=1;MQ0F=0;ICB=1;HOB=0.5;AC=1;AN=2;DP4=5,1,2,0;MQ=60	GT:PL	0/1:45,0,183
TRINITY_DN490991_c1_g2_i2	148	.	G	A	67	PASS	DP=10;VDB=0.02;SGB=0.00473136;RPB=0.375;MQB=0.25;MQSB=1;BQB=0.5;MQ0F=0;ICB=0.3;HOB=0.125;AC=1;AN=4;DP4=3,1,2,0;MQ=47	GT:PL	0/1:101,0,28
TRINITY_DN19672_c0_g1_i1	137	.	G	A	73	PASS	DP=10;VDB=0.02;SGB=0.00473136;RPB=0.375;MQB=0.75;MQSB=1;BQB=0.5;MQ0F=0;ICB=0.5;HOB=0.5;AC=2;AN=4;DP4=3,1,2,0;MQ=50	GT:PL	1/1:110,6,0
TRINITY_DN489684_c7_g3_i5	169	.	G	A	44.762	PASS	DP=10;VDB=0.02;SGB=0.00473136;RPB=0.375;MQB=0.75;MQSB=1;BQB=0.75;MQ0F=0.2;ICB=0.3;HOB=0.125;AC=1;AN=4;DP4=2,2,2,0;MQ=40	GT:PL	0/0:0,3,60
TRINITY_DN510561_c4_g5_i1	355	.	T	A	8.95223	PASS	DP=10;VDB=0.02;SGB=0.00473136;RPB=0.375;MQB=0;BQB=0.75;MQ0F=0;ICB=1;HOB=0.5;AC=1;AN=2;DP4=4,0,2,0;MQ=51	GT:PL	0/1:40,0,158
TRINITY_DN416246_c1_g1_i1	223	.	C	G	23.7777	PASS	DP=10;VDB=0.02;SGB=0.00473136;RPB=0.375;MQB=0;MQSB=1;BQB=0.625;MQ0F=0;ICB=0.3;HOB=0.125;AC=1;AN=4;DP4=3,1,2,0;MQ=52	GT:PL	0/0:0,6,110
TRINITY_DN514356_c2_g1_i15	1022	.	G	A	36.2905	PASS	DP=10;VDB=0.02;SGB=0.00473136;RPB=0.375;MQB=1;BQB=0;MQ0F=0;ICB=0.5;HOB=0.5;AC=2;AN=4;DP4=4,0,2,0;MQ=60	GT:PL	0/0:0,12,184
TRINITY_DN429899_c0_g1_i1	174	.	A	T	19.4742	PASS	DP=10;VDB=0.02;SGB=0.00473136;RPB=0.4;MQB=0.2;MQSB=0.405132;BQB=0.2;MQ0F=0;ICB=0.3;HOB=0.125;AC=1;AN=4;DP4=3,2,0,2;MQ=51	GT:PL	0/0:0,6,110
TRINITY_DN280600_c0_g1_i1	150	.	G	A	25.5376	PASS	DP=10;VDB=0.02;SGB=0.00473136;RPB=0.4;MQB=0.2;MQSB=0.810265;BQB=0.6;MQ0F=0;ICB=0.3;HOB=0.125;AC=1;AN=4;DP4=3,2,0,2;MQ=50	GT:PL	0/0:0,6,89
TRINITY_DN423773_c1_g1_i1	77	.	A	G	73	PASS	DP=10;VDB=0.02;SGB=0.00473136;RPB=0.4;MQB=0.2;MQSB=1;BQB=0;MQ0F=0;ICB=0.5;HOB=0.5;AC=2;AN=4;DP4=4,1,2,0;MQ=39	GT:PL	1/1:110,6,0
TRINITY_DN519748_c1_g2_i1	21	.	G	C	16.7971	PASS	DP=10;VDB=0.02;SGB=0.00473136;RPB=0.4;MQB=0.4;BQB=1;MQ0F=0;ICB=0.3;HOB=0.125;AC=1;AN=4;DP4=5,0,2,0;MQ=49	GT:PL	0/0:0,3,37
TRINITY_DN397870_c2_g1_i1	62	.	C	T	4.40911	PASS	DP=10;VDB=0.02;SGB=0.00473136;RPB=0.4;MQB=0.4;MQSB=0.2;BQB=0.2;MQ0F=0.1;ICB=0.3;HOB=0.125;AC=1;AN=4;DP4=3,2,2,0;MQ=38	GT:PL	0/1:36,0,28
TRINITY_DN484996_c5_g5_i3	248	.	C	T	69	PASS	DP=10;VDB=0.02;SGB=0.00473136;RPB=0.4;MQB=0.4;MQSB=0.202566;BQB=0.2;MQ0F=0;ICB=0.5;HOB=0.5;AC=2;AN=4;DP4=2,3,2,0;MQ=54	GT:PL	1/1:106,6,0
TRINITY_DN517136_c0_g2_i2	1445	.	G	A	25.961	PASS	DP=10;VDB=0.02;SGB=0.00473136;RPB=0.4;MQB=0.4;MQSB=0.4;BQB=0.8;MQ0F=0.2;ICB=0.3;HOB=0.125;AC=1;AN=4;DP4=5,0,0,2;MQ=30	GT:PL	0/0:0,6,57
TRINITY_DN494375_c1_g4_i1	124	.	G	T	3.77464	PASS	DP=10;VDB=0.02;SGB=0.00473136;RPB=0.4;MQB=0.4;MQSB=0.4;BQB=0.8;MQ0F=0;ICB=0.3;HOB=0.125;AC=1;AN=4;DP4=5,0,0,2;MQ=39	GT:PL	0/0:0,6,110
TRINITY_DN521299_c2_g1_i10	300	.	A	T	45.4905	PASS	DP=10;VDB=0.02;SGB=0.00473136;RPB=0.4;MQB=0.4;MQSB=0.7;BQB=0.2;MQ0F=0.1;ICB=0.3;HOB=0.125;AC=1;AN=4;DP4=3,2,2,0;MQ=49	GT:PL	0/0:0,3,60
TRINITY_DN484566_c2_g4_i7	304	.	T	C	24.5666	PASS	DP=10;VDB=0.02;SGB=0.00473136;RPB=0.4;MQB=0.4;MQSB=0.810265;BQB=0.2;MQ0F=0.1;ICB=0.3;HOB=0.125;AC=1;AN=4;DP4=1,4,2,0;MQ=48	GT:PL	0/0:0,3,37
TRINITY_DN499901_c8_g5_i1	170	.	C	T	61	PASS	DP=10;VDB=0.02;SGB=0.00473136;RPB=0.4;MQB=0.4;MQSB=0.810265;BQB=0.2;MQ0F=0.1;ICB=0.3;HOB=0.125;AC=1;AN=4;DP4=2,3,2,0;MQ=37	GT:PL	0/0:0,3,60
TRINITY_DN874686_c1_g1_i1	182	.	G	A	7.7668	PASS	DP=10;VDB=0.02;SGB=0.00473136;RPB=0.4;MQB=0.4;MQSB=0.810265;BQB=0;MQ0F=0;ICB=0.3;HOB=0.125;AC=1;AN=4;DP4=3,2,0,2;MQ=52	GT:PL	0/0:0,6,70
TRINITY_DN523516_c1_g9_i1	229	.	C	T	37.3359	PASS	DP=10;VDB=0.02;SGB=0.00473136;RPB=0.4;MQB=0.4;MQSB=0.810265;BQB=1;MQ0F=0;ICB=0.3;HOB=0.125;AC=1;AN=4;DP4=2,3,1,1;MQ=38	GT:PL	0/0:0,3,33
TRINITY_DN523762_c3_g5_i3	150	.	G	A	14.829	PASS	DP=10;VDB=0.02;SGB=0.00473136;RPB=0.4;MQB=0.4;MQSB=1.01283;BQB=0.2;MQ0F=0;ICB=0.3;HOB=0.125;AC=1;AN=4;DP4=1,4,2,0;MQ=36	GT:PL	0/0:0,6,64
TRINITY_DN262424_c0_g1_i1	78	.	C	T	28.2529	PASS	DP=10;VDB=0.02;SGB=0.00473136;RPB=0.4;MQB=0.4;MQSB=1;BQB=0.4;MQ0F=0.2;ICB=0.3;HOB=0.125;AC=1;AN=4;DP4=4,1,2,0;MQ=42	GT:PL	0/0:0,12,129
TRINITY_DN466057_c4_g1_i1	108	.	C	T	9.67777	PASS	DP=10;VDB=0.02;SGB=0.00473136;RPB=0.4;MQB=0.5;BQB=0.8;MQ0F=0;ICB=0.3;HOB=0.125;AC=1;AN=4;DP4=5,0,2,0;MQ=57	GT:PL	0/0:0,6,87
TRINITY_DN445294_c0_g2_i1	212	.	G	T	24.0143	PASS	DP=10;VDB=0.02;SGB=0.00473136;RPB=0.4;MQB=0.5;MQSB=0.405132;BQB=0.8;MQ0F=0;ICB=0.3;HOB=0.125;AC=1;AN=4;DP4=2,3,1,1;MQ=44	GT:PL	0/0:0,3,49
TRINITY_DN508843_c7_g2_i2	316	.	T	C	52	PASS	DP=10;VDB=0.02;SGB=0.00473136;RPB=0.4;MQB=0.5;MQSB=1;BQB=0.6;MQ0F=0;ICB=0.3;HOB=0.125;AC=1;AN=4;DP4=5,0,1,1;MQ=57	GT:PL	0/0:0,6,110
TRINITY_DN448680_c1_g4_i1	84	.	G	A	73	PASS	DP=10;VDB=0.02;SGB=0.00473136;RPB=0.4;MQB=0.8;BQB=0.2;MQ0F=0;ICB=0.5;HOB=0.5;AC=2;AN=4;DP4=5,0,2,0;MQ=57	GT:PL	1/1:110,6,0
TRINITY_DN514617_c8_g1_i1	86	.	G	T	19.6509	PASS	DP=10;VDB=0.02;SGB=0.00473136;RPB=0.4;MQB=0.8;BQB=0.4;MQ0F=0;ICB=0.3;HOB=0.125;AC=1;AN=4;DP4=5,0,2,0;MQ=49	GT:PL	0/0:0,3,60
TRINITY_DN496273_c1_g1_i3	373	.	G	A	28.4314	PASS	DP=10;VDB=0.02;SGB=0.00473136;RPB=0.4;MQB=0.8;BQB=0.8;MQ0F=0.1;ICB=0.3;HOB=0.125;AC=1;AN=4;DP4=5,0,2,0;MQ=51	GT:PL	0/0:0,9,91
TRINITY_DN510457_c0_g1_i1	349	.	G	C	30.4503	PASS	DP=10;VDB=0.02;SGB=0.00473136;RPB=0.4;MQB=0.8;MQSB=0.8;BQB=0.8;MQ0F=0;ICB=0.3;HOB=0.125;AC=1;AN=4;DP4=2,3,0,2;MQ=57	GT:PL	0/1:64,0,51
TRINITY_DN390020_c1_g1_i1	71	.	T	A	7.82305	PASS	DP=10;VDB=0.02;SGB=0.00473136;RPB=0.4;MQB=0.8;MQSB=0.8;BQB=0.8;MQ0F=0;ICB=0.5;HOB=0.5;AC=2;AN=4;DP4=3,2,2,0;MQ=35	GT:PL	1/1:44,6,0
TRINITY_DN475888_c3_g3_i1	200	.	G	T	30.9059	PASS	DP=10;VDB=0.02;SGB=0.00473136;RPB=0.4;MQB=0.8;MQSB=0.810265;BQB=0.2;MQ0F=0;ICB=0.3;HOB=0.125;AC=1;AN=4;DP4=1,4,2,0;MQ=46	GT:PL	0/0:0,3,33
TRINITY_DN489843_c1_g7_i2	139	.	G	A	13.1561	PASS	DP=10;VDB=0.02;SGB=0.00473136;RPB=0.4;MQB=0.8;MQSB=0.810265;BQB=0.2;MQ0F=0;ICB=0.3;HOB=0.125;AC=1;AN=4;DP4=3,2,0,2;MQ=33	GT:PL	0/0:0,6,65
TRINITY_DN507106_c3_g4_i1	242	.	C	T	7.66988	PASS	DP=10;VDB=0.02;SGB=0.00473136;RPB=0.4;MQB=0.8;MQSB=0.810265;BQB=0.2;MQ0F=0;ICB=0.3;HOB=0.125;AC=1;AN=4;DP4=3,2,1,1;MQ=54	GT:PL	0/0:0,3,60
TRINITY_DN501474_c1_g1_i4	1763	.	G	C	25.5823	PASS	DP=10;VDB=0.02;SGB=0.00473136;RPB=0.4;MQB=0.8;MQSB=0.810265;BQB=0.7;MQ0F=0;ICB=0.3;HOB=0.125;AC=1;AN=4;DP4=2,3,2,0;MQ=53	GT:PL	0/0:0,9,128
TRINITY_DN506857_c10_g3_i1	169	.	T	C	19.8818	PASS	DP=10;VDB=0.02;SGB=0.00473136;RPB=0.4;MQB=0.8;MQSB=0.810265;BQB=0.8;MQ0F=0.1;ICB=0.3;HOB=0.125;AC=1;AN=4;DP4=3,2,0,2;MQ=31	GT:PL	0/1:53,0,75
TRINITY_DN500397_c0_g2_i6	604	.	G	A	13.0407	PASS	DP=10;VDB=0.02;SGB=0.00473136;RPB=0.4;MQB=0.8;MQSB=0.810265;BQB=0;MQ0F=0.1;ICB=0.3;HOB=0.125;AC=1;AN=4;DP4=3,2,0,2;MQ=35	GT:PL	0/0:0,6,80
TRINITY_DN409355_c0_g2_i1	192	.	A	G	14.6226	PASS	DP=10;VDB=0.02;SGB=0.00473136;RPB=0.4;MQB=0.8;MQSB=0.810265;BQB=0;MQ0F=0;ICB=0.3;HOB=0.125;AC=1;AN=4;DP4=4,1,0,2;MQ=57	GT:PL	0/1:48,0,51
TRINITY_DN146233_c0_g1_i1	75	.	A	T	23.0872	PASS	DP=10;VDB=0.02;SGB=0.00473136;RPB=0.4;MQB=0.8;MQSB=0.9;BQB=0.2;MQ0F=0.1;ICB=0.3;HOB=0.125;AC=1;AN=4;DP4=3,2,2,0;MQ=40	GT:PL	0/0:0,3,33
TRINITY_DN510154_c9_g1_i1	119	.	C	T	39.0915	PASS	DP=10;VDB=0.02;SGB=0.00473136;RPB=0.4;MQB=0.9;MQSB=0.202566;BQB=0.8;MQ0F=0.2;ICB=0.3;HOB=0.125;AC=1;AN=4;DP4=3,2,1,1;MQ=43	GT:PL	0/0:0,12,110
TRINITY_DN498204_c0_g1_i2	582	.	C	A	25.2833	PASS	DP=10;VDB=0.02;SGB=0.00473136;RPB=0.4;MQB=0;MQSB=0.202566;BQB=0.6;MQ0F=0;ICB=0.3;HOB=0.125;AC=1;AN=4;DP4=3,2,0,2;MQ=51	GT:PL	0/0:0,12,185
TRINITY_DN434738_c0_g5_i1	169	.	T	C	14.4318	PASS	DP=10;VDB=0.02;SGB=0.00473136;RPB=0.4;MQB=0;MQSB=0.6;BQB=0.3;MQ0F=0;ICB=0.3;HOB=0.125;AC=1;AN=4;DP4=3,2,2,0;MQ=52	GT:PL	0/1:48,0,107
TRINITY_DN503511_c4_g1_i2	1105	.	G	A	15.5643	PASS	DP=10;VDB=0.02;SGB=0.00473136;RPB=0.4;MQB=0;MQSB=0.6;BQB=0.8;MQ0F=0;ICB=0.3;HOB=0.125;AC=1;AN=4;DP4=3,2,2,0;MQ=52	GT:PL	0/0:0,9,147
TRINITY_DN500542_c3_g3_i8	605	.	G	A	25.3928	PASS	DP=10;VDB=0.02;SGB=0.00473136;RPB=0.4;MQB=0;MQSB=0.607698;BQB=0.8;MQ0F=0;ICB=0.3;HOB=0.125;AC=1;AN=4;DP4=3,2,0,2;MQ=56	GT:PL	0/1:59,0,129
TRINITY_DN517220_c3_g1_i4	239	.	T	C	30.4503	PASS	DP=10;VDB=0.02;SGB=0.00473136;RPB=0.4;MQB=0;MQSB=0;BQB=0.4;MQ0F=0;ICB=0.3;HOB=0.125;AC=1;AN=4;DP4=5,0,0,2;MQ=54	GT:PL	0/0:0,12,159
TRINITY_DN500241_c1_g1_i6	3625	.	C	T	32.5987	PASS	DP=10;VDB=0.02;SGB=0.00473136;RPB=0.4;MQB=0;MQSB=1;BQB=0.4;MQ0F=0;ICB=0.3;HOB=0.125;AC=1;AN=4;DP4=4,1,2,0;MQ=55	GT:PL	0/0:0,9,92
TRINITY_DN515272_c0_g1_i1	1218	.	A	G	25.5421	PASS	DP=10;VDB=0.02;SGB=0.00473136;RPB=0.4;MQB=1;BQB=0.2;MQ0F=0;ICB=0.3;HOB=0.125;AC=1;AN=4;DP4=5,0,2,0;MQ=60	GT:PL	0/1:59,0,82
TRINITY_DN492178_c0_g1_i1	154	.	A	C	30.2737	PASS	DP=10;VDB=0.02;SGB=0.00473136;RPB=0.4;MQB=1;BQB=0.6;MQ0F=0;ICB=0.3;HOB=0.125;AC=1;AN=4;DP4=5,0,2,0;MQ=60	GT:PL	0/0:0,12,171
TRINITY_DN493930_c4_g3_i1	64	.	A	G	25.3561	PASS	DP=10;VDB=0.02;SGB=0.00473136;RPB=0.4;MQB=1;BQB=0.6;MQ0F=0;ICB=0.3;HOB=0.125;AC=1;AN=4;DP4=5,0,2,0;MQ=60	GT:PL	0/1:59,0,121
TRINITY_DN522243_c4_g4_i8	221	.	C	T	17.2029	PASS	DP=10;VDB=0.02;SGB=0.00473136;RPB=0.4;MQB=1;MQSB=0.607698;BQB=0.6;MQ0F=0;ICB=0.3;HOB=0.125;AC=1;AN=4;DP4=3,2,0,2;MQ=40	GT:PL	0/0:0,3,60
TRINITY_DN498816_c6_g1_i1	195	.	G	A	12.6234	PASS	DP=10;VDB=0.02;SGB=0.00473136;RPB=0.4;MQB=1;MQSB=0;BQB=0.7;MQ0F=0.1;ICB=0.3;HOB=0.125;AC=1;AN=4;DP4=3,2,2,0;MQ=31	GT:PL	0/0:0,3,4
TRINITY_DN501691_c1_g1_i3	1537	.	T	C	63	PASS	DP=10;VDB=0.02;SGB=0.00473136;RPB=0.4;MQB=1;MQSB=1.01283;BQB=0.2;MQ0F=0;ICB=0.3;HOB=0.125;AC=1;AN=4;DP4=1,4,2,0;MQ=60	GT:PL	0/1:96,0,113
TRINITY_DN514274_c1_g1_i3	1320	.	G	A	75	PASS	DP=10;VDB=0.02;SGB=0.00473136;RPB=0.4;MQB=1;MQSB=1.01283;BQB=0.2;MQ0F=0;ICB=0.3;HOB=0.125;AC=1;AN=4;DP4=2,3,1,1;MQ=60	GT:PL	0/0:0,9,133
TRINITY_DN444333_c0_g1_i1	310	.	C	T	65	PASS	DP=10;VDB=0.02;SGB=0.00473136;RPB=0.4;MQB=1;MQSB=1.01283;BQB=0.2;MQ0F=0;ICB=0.3;HOB=0.125;AC=1;AN=4;DP4=2,3,2,0;MQ=60	GT:PL	0/0:0,9,127
TRINITY_DN474665_c0_g1_i3	380	.	T	C	63	PASS	DP=10;VDB=0.02;SGB=0.00473136;RPB=0.4;MQB=1;MQSB=1.01283;BQB=0.2;MQ0F=0;ICB=0.3;HOB=0.125;AC=1;AN=4;DP4=2,3,2,0;MQ=60	GT:PL	0/1:96,0,118
TRINITY_DN492644_c0_g1_i3	869	.	T	C	25.4745	PASS	DP=10;VDB=0.02;SGB=0.00473136;RPB=0.4;MQB=1;MQSB=1.01283;BQB=0.2;MQ0F=0;ICB=0.3;HOB=0.125;AC=1;AN=4;DP4=3,2,0,2;MQ=60	GT:PL	0/0:0,12,183
TRINITY_DN450885_c1_g1_i1	1641	.	G	A	48.1112	PASS	DP=10;VDB=0.02;SGB=0.00473136;RPB=0.4;MQB=1;MQSB=1.01283;BQB=0.4;MQ0F=0;ICB=0.3;HOB=0.125;AC=1;AN=4;DP4=1,4,2,0;MQ=60	GT:PL	0/0:0,3,37
TRINITY_DN500618_c5_g4_i1	518	.	G	C	44.785	PASS	DP=10;VDB=0.02;SGB=0.00473136;RPB=0.4;MQB=1;MQSB=1.01283;BQB=0.4;MQ0F=0;ICB=0.3;HOB=0.125;AC=1;AN=4;DP4=2,3,2,0;MQ=60	GT:PL	0/1:78,0,113
TRINITY_DN502859_c1_g3_i8	1001	.	T	C	40.2306	PASS	DP=10;VDB=0.02;SGB=0.00473136;RPB=0.4;MQB=1;MQSB=1.01283;BQB=0.5;MQ0F=0;ICB=0.3;HOB=0.125;AC=1;AN=4;DP4=2,3,2,0;MQ=60	GT:PL	0/0:0,3,60
TRINITY_DN70287_c0_g3_i1	245	.	C	T	19.6692	PASS	DP=10;VDB=0.02;SGB=0.00473136;RPB=0.4;MQB=1;MQSB=1.01283;BQB=0.5;MQ0F=0;ICB=0.3;HOB=0.125;AC=1;AN=4;DP4=3,2,0,2;MQ=60	GT:PL	0/0:0,6,110
TRINITY_DN515134_c2_g5_i5	2800	.	T	C	33.0418	PASS	DP=10;VDB=0.02;SGB=0.00473136;RPB=0.4;MQB=1;MQSB=1.01283;BQB=0.5;MQ0F=0;ICB=0.5;HOB=0.5;AC=2;AN=4;DP4=3,2,0,2;MQ=60	GT:PL	1/1:70,6,0
TRINITY_DN523886_c5_g1_i1	181	.	T	C	38.0404	PASS	DP=10;VDB=0.02;SGB=0.00473136;RPB=0.4;MQB=1;MQSB=1.01283;BQB=0.8;MQ0F=0;ICB=0.5;HOB=0.5;AC=2;AN=4;DP4=3,2,1,1;MQ=60	GT:PL	0/0:0,15,199
TRINITY_DN519603_c1_g2_i1	4270	.	G	T	14.9965	PASS	DP=10;VDB=0.02;SGB=0.00473136;RPB=0.4;MQB=1;MQSB=1.01283;BQB=0;MQ0F=0;ICB=0.3;HOB=0.125;AC=1;AN=4;DP4=4,1,0,2;MQ=60	GT:PL	0/1:49,0,172
TRINITY_DN497662_c2_g1_i4	1798	.	G	C	19.5354	PASS	DP=10;VDB=0.02;SGB=0.00473136;RPB=0.4;MQB=1;MQSB=1;BQB=0.1;MQ0F=0;ICB=0.3;HOB=0.125;AC=1;AN=4;DP4=5,0,0,2;MQ=60	GT:PL	0/1:53,0,79
TRINITY_DN460960_c0_g2_i1	397	.	T	G	64	PASS	DP=10;VDB=0.02;SGB=0.00473136;RPB=0.4;MQB=1;MQSB=1;BQB=0.2;MQ0F=0;ICB=0.3;HOB=0.125;AC=1;AN=4;DP4=3,2,2,0;MQ=59	GT:PL	0/0:0,9,122
TRINITY_DN298730_c0_g3_i1	362	.	T	C	60	PASS	DP=10;VDB=0.02;SGB=0.00473136;RPB=0.4;MQB=1;MQSB=1;BQB=0.2;MQ0F=0;ICB=0.3;HOB=0.125;AC=1;AN=4;DP4=3,2,2,0;MQ=60	GT:PL	0/0:0,3,60
TRINITY_DN496306_c1_g1_i2	1411	.	A	C	63	PASS	DP=10;VDB=0.02;SGB=0.00473136;RPB=0.4;MQB=1;MQSB=1;BQB=0.2;MQ0F=0;ICB=0.3;HOB=0.125;AC=1;AN=4;DP4=3,2,2,0;MQ=60	GT:PL	0/1:96,0,96
TRINITY_DN494568_c2_g3_i1	1011	.	C	T	67	PASS	DP=10;VDB=0.02;SGB=0.00473136;RPB=0.4;MQB=1;MQSB=1;BQB=0.2;MQ0F=0;ICB=0.3;HOB=0.125;AC=1;AN=4;DP4=3,2,2,0;MQ=60	GT:PL	0/0:0,12,154
TRINITY_DN467930_c1_g5_i1	236	.	A	G	63	PASS	DP=10;VDB=0.02;SGB=0.00473136;RPB=0.4;MQB=1;MQSB=1;BQB=0.2;MQ0F=0;ICB=0.3;HOB=0.125;AC=1;AN=4;DP4=3,2,2,0;MQ=60	GT:PL	0/1:96,0,110
TRINITY_DN473633_c1_g1_i2	113	.	A	G	60	PASS	DP=10;VDB=0.02;SGB=0.00473136;RPB=0.4;MQB=1;MQSB=1;BQB=0.2;MQ0F=0;ICB=0.3;HOB=0.125;AC=1;AN=4;DP4=3,2,2,0;MQ=60	GT:PL	0/1:93,0,125
TRINITY_DN521371_c0_g2_i1	797	.	G	T	67	PASS	DP=10;VDB=0.02;SGB=0.00473136;RPB=0.4;MQB=1;MQSB=1;BQB=0.2;MQ0F=0;ICB=0.3;HOB=0.125;AC=1;AN=4;DP4=4,1,2,0;MQ=60	GT:PL	0/1:101,0,28
TRINITY_DN515251_c1_g1_i1	113	.	A	G	67	PASS	DP=10;VDB=0.02;SGB=0.00473136;RPB=0.4;MQB=1;MQSB=1;BQB=0.2;MQ0F=0;ICB=0.3;HOB=0.125;AC=1;AN=4;DP4=4,1,2,0;MQ=60	GT:PL	0/1:101,0,51
TRINITY_DN476978_c0_g1_i1	698	.	G	A	63	PASS	DP=10;VDB=0.02;SGB=0.00473136;RPB=0.4;MQB=1;MQSB=1;BQB=0.2;MQ0F=0;ICB=0.3;HOB=0.125;AC=1;AN=4;DP4=4,1,2,0;MQ=60	GT:PL	0/0:0,6,87
TRINITY_DN477610_c1_g1_i2	300	.	A	G	22.3794	PASS	DP=10;VDB=0.02;SGB=0.00473136;RPB=0.4;MQB=1;MQSB=1;BQB=0.2;MQ0F=0;ICB=0.3;HOB=0.125;AC=1;AN=4;DP4=5,0,0,2;MQ=60	GT:PL	0/1:56,0,98
TRINITY_DN509293_c1_g4_i1	664	.	A	G	25.2833	PASS	DP=10;VDB=0.02;SGB=0.00473136;RPB=0.4;MQB=1;MQSB=1;BQB=0.4;MQ0F=0;ICB=0.3;HOB=0.125;AC=1;AN=4;DP4=4,1,2,0;MQ=60	GT:PL	0/0:0,12,171
TRINITY_DN484062_c1_g2_i1	891	.	G	A	32.6138	PASS	DP=10;VDB=0.02;SGB=0.00473136;RPB=0.4;MQB=1;MQSB=1;BQB=0.4;MQ0F=0;ICB=0.3;HOB=0.125;AC=1;AN=4;DP4=4,1,2,0;MQ=60	GT:PL	0/0:0,6,70
TRINITY_DN503892_c0_g4_i4	945	.	G	A	28.4314	PASS	DP=10;VDB=0.02;SGB=0.00473136;RPB=0.4;MQB=1;MQSB=1;BQB=0.4;MQ0F=0;ICB=0.3;HOB=0.125;AC=1;AN=4;DP4=5,0,0,2;MQ=60	GT:PL	0/1:62,0,98
TRINITY_DN714227_c0_g1_i1	125	.	C	T	27.4768	PASS	DP=10;VDB=0.02;SGB=0.00473136;RPB=0.4;MQB=1;MQSB=1;BQB=0.4;MQ0F=0;ICB=0.3;HOB=0.125;AC=1;AN=4;DP4=5,0,1,1;MQ=60	GT:PL	0/0:0,12,152
TRINITY_DN512588_c1_g2_i3	453	.	T	C	3.9195	PASS	DP=10;VDB=0.02;SGB=0.00473136;RPB=0.4;MQB=1;MQSB=1;BQB=0.8;MQ0F=0;ICB=0.3;HOB=0.125;AC=1;AN=4;DP4=5,0,1,1;MQ=60	GT:PL	0/0:0,3,60
TRINITY_DN522977_c2_g2_i5	940	.	C	T	19.6067	PASS	DP=10;VDB=0.02;SGB=0.00473136;RPB=0.4;MQB=1;MQSB=1;BQB=0.9;MQ0F=0;ICB=0.3;HOB=0.125;AC=1;AN=4;DP4=2,3,0,2;MQ=60	GT:PL	0/0:0,3,60
TRINITY_DN269241_c1_g1_i1	234	.	A	T	20.3011	PASS	DP=10;VDB=0.02;SGB=0.00473136;RPB=0.416667;MQB=0.416667;MQSB=0.333333;BQB=0.833333;MQ0F=0;ICB=0.3;HOB=0.125;AC=1;AN=4;DP4=2,4,0,2;MQ=31	GT:PL	0/0:0,3,33
TRINITY_DN520899_c0_g1_i2	3631	.	C	T	22.4114	PASS	DP=10;VDB=0.02;SGB=0.00473136;RPB=0.416667;MQB=0;MQSB=0.248092;BQB=0.666667;MQ0F=0;ICB=0.3;HOB=0.125;AC=1;AN=4;DP4=4,2,0,2;MQ=51	GT:PL	0/1:56,0,78
TRINITY_DN515417_c0_g2_i5	325	.	G	A	5.27617	PASS	DP=10;VDB=0.02;SGB=0.00473136;RPB=0.428571;MQB=0.714286;MQSB=0.649731;BQB=0;MQ0F=0.1;ICB=0.3;HOB=0.125;AC=1;AN=4;DP4=5,2,0,2;MQ=51	GT:PL	0/0:0,6,74
TRINITY_DN480799_c6_g1_i4	193	.	T	C	29.8463	PASS	DP=10;VDB=0.02;SGB=0.00473136;RPB=0.428571;MQB=0.714286;MQSB=1;BQB=0.571429;MQ0F=0;ICB=0.5;HOB=0.5;AC=2;AN=4;DP4=6,1,2,0;MQ=33	GT:PL	1/1:67,6,0
TRINITY_DN521151_c1_g3_i1	25	.	G	A	11.2878	PASS	DP=10;VDB=0.02;SGB=0.00473136;RPB=0.428571;MQB=0.857143;BQB=0.714286;MQ0F=0;ICB=0.3;HOB=0.125;AC=1;AN=4;DP4=7,0,2,0;MQ=57	GT:PL	0/1:45,0,121
TRINITY_DN462213_c0_g1_i2	391	.	G	A	22.2491	PASS	DP=10;VDB=0.02;SGB=0.00473136;RPB=0.428571;MQB=1;BQB=0.785714;MQ0F=0;ICB=0.3;HOB=0.125;AC=1;AN=4;DP4=7,0,2,0;MQ=60	GT:PL	0/0:0,12,105
TRINITY_DN517307_c2_g8_i6	71	.	G	A	4.32552	PASS	DP=10;VDB=0.02;SGB=0.00473136;RPB=0.5;MQB=0.25;BQB=0.25;MQ0F=0;ICB=0.3;HOB=0.125;AC=1;AN=4;DP4=4,0,2,0;MQ=43	GT:PL	0/0:0,3,60
TRINITY_DN502110_c2_g1_i6	813	.	T	C	8.30192	PASS	DP=10;VDB=0.02;SGB=0.00473136;RPB=0.5;MQB=0.25;BQB=0.5;MQ0F=0;ICB=0.3;HOB=0.125;AC=1;AN=4;DP4=4,0,2,0;MQ=42	GT:PL	0/1:41,0,51
TRINITY_DN146871_c0_g2_i1	93	.	A	C	12.0804	PASS	DP=10;VDB=0.02;SGB=0.00473136;RPB=0.5;MQB=0.25;BQB=0;MQ0F=0.1;ICB=1;HOB=0.5;AC=1;AN=2;DP4=4,0,2,0;MQ=36	GT:PL	0/1:42,0,74
TRINITY_DN503269_c1_g2_i11	2818	.	C	T	28.8314	PASS	DP=10;VDB=0.02;SGB=0.00473136;RPB=0.5;MQB=0.25;BQB=0;MQ0F=0;ICB=0.3;HOB=0.125;AC=1;AN=4;DP4=4,0,2,0;MQ=54	GT:PL	0/1:62,0,81
TRINITY_DN437226_c0_g2_i1	307	.	C	A	14.7253	PASS	DP=10;VDB=0.02;SGB=0.00473136;RPB=0.5;MQB=0.25;MQSB=0.25;BQB=0;MQ0F=0;ICB=0.3;HOB=0.125;AC=1;AN=4;DP4=4,0,0,2;MQ=47	GT:PL	0/1:48,0,86
TRINITY_DN364081_c0_g1_i1	218	.	G	A	3.14484	PASS	DP=10;VDB=0.02;SGB=0.00473136;RPB=0.5;MQB=0.25;MQSB=0.28717;BQB=0.5;MQ0F=0;ICB=0.3;HOB=0.125;AC=1;AN=4;DP4=1,3,2,0;MQ=44	GT:PL	0/0:0,3,60
TRINITY_DN438408_c0_g1_i1	266	.	C	A	64	PASS	DP=10;VDB=0.02;SGB=0.00473136;RPB=0.5;MQB=0.25;MQSB=0.875;BQB=0.5;MQ0F=0.4;ICB=0.3;HOB=0.125;AC=1;AN=4;DP4=2,2,2,0;MQ=34	GT:PL	0/0:0,3,37
TRINITY_DN470532_c0_g1_i1	85	.	C	T	65	PASS	DP=10;VDB=0.02;SGB=0.00473136;RPB=0.5;MQB=0.25;MQSB=1;BQB=0.25;MQ0F=0;ICB=0.3;HOB=0.125;AC=1;AN=4;DP4=3,1,2,0;MQ=50	GT:PL	0/0:0,6,66
TRINITY_DN504722_c4_g1_i2	160	.	G	A	65	PASS	DP=10;VDB=0.02;SGB=0.00473136;RPB=0.5;MQB=0.25;MQSB=1;BQB=0.5;MQ0F=0.1;ICB=0.3;HOB=0.125;AC=1;AN=4;DP4=3,1,2,0;MQ=46	GT:PL	0/1:98,0,81
TRINITY_DN523679_c4_g4_i1	121	.	C	T	64	PASS	DP=10;VDB=0.02;SGB=0.00473136;RPB=0.5;MQB=0.25;MQSB=1;BQB=0.5;MQ0F=0.3;ICB=0.3;HOB=0.125;AC=1;AN=4;DP4=3,1,2,0;MQ=37	GT:PL	0/1:96,0,29
TRINITY_DN497409_c8_g2_i1	142	.	C	G	68	PASS	DP=10;VDB=0.02;SGB=0.00473136;RPB=0.5;MQB=0.25;MQSB=1;BQB=0.5;MQ0F=0;ICB=0.3;HOB=0.125;AC=1;AN=4;DP4=3,1,2,0;MQ=43	GT:PL	0/1:101,0,51
TRINITY_DN288822_c0_g4_i1	57	.	G	A	37.7708	PASS	DP=10;VDB=0.02;SGB=0.00473136;RPB=0.5;MQB=0.375;MQSB=1;BQB=0.5;MQ0F=0.1;ICB=0.3;HOB=0.125;AC=1;AN=4;DP4=3,1,2,0;MQ=30	GT:PL	0/0:0,3,48
TRINITY_DN37441_c0_g1_i1	58	.	C	T	64	PASS	DP=10;VDB=0.02;SGB=0.00473136;RPB=0.5;MQB=0.5;BQB=0.25;MQ0F=0;ICB=0.3;HOB=0.125;AC=1;AN=4;DP4=4,0,2,0;MQ=45	GT:PL	0/0:0,3,60
TRINITY_DN446236_c0_g1_i5	194	.	C	A	47.1827	PASS	DP=10;VDB=0.02;SGB=0.00473136;RPB=0.5;MQB=0.5;BQB=0.5;MQ0F=0.1;ICB=0.3;HOB=0.125;AC=1;AN=4;DP4=4,0,2,0;MQ=34	GT:PL	0/0:0,9,79
TRINITY_DN484784_c5_g6_i2	45	.	C	T	20.4738	PASS	DP=10;VDB=0.02;SGB=0.00473136;RPB=0.5;MQB=0.5;BQB=0.5;MQ0F=0;ICB=0.3;HOB=0.125;AC=1;AN=4;DP4=4,0,2,0;MQ=39	GT:PL	0/0:0,3,10
TRINITY_DN508109_c2_g7_i8	93	.	G	A	69	PASS	DP=10;VDB=0.02;SGB=0.00473136;RPB=0.5;MQB=0.5;BQB=0.5;MQ0F=0;ICB=0.3;HOB=0.125;AC=1;AN=4;DP4=4,0,2,0;MQ=47	GT:PL	0/1:104,3,0
TRINITY_DN759981_c0_g1_i1	106	.	A	T	48.4165	PASS	DP=10;VDB=0.02;SGB=0.00473136;RPB=0.5;MQB=0.5;BQB=0.625;MQ0F=0;ICB=0.3;HOB=0.125;AC=1;AN=4;DP4=4,0,2,0;MQ=45	GT:PL	0/0:0,9,86
TRINITY_DN491802_c3_g2_i1	138	.	T	C	58	PASS	DP=10;VDB=0.02;SGB=0.00473136;RPB=0.5;MQB=0.5;MQSB=0.25;BQB=0.25;MQ0F=0;ICB=0.3;HOB=0.125;AC=1;AN=4;DP4=2,2,2,0;MQ=52	GT:PL	0/0:0,3,33
TRINITY_DN500707_c3_g6_i1	154	.	G	A	16.4545	PASS	DP=10;VDB=0.02;SGB=0.00473136;RPB=0.5;MQB=0.5;MQSB=0.25;BQB=0.5;MQ0F=0;ICB=0.3;HOB=0.125;AC=1;AN=4;DP4=2,2,2,0;MQ=43	GT:PL	0/0:0,9,127
TRINITY_DN459227_c0_g5_i2	224	.	T	C	40.6267	PASS	DP=10;VDB=0.02;SGB=0.00473136;RPB=0.5;MQB=0.5;MQSB=0.25;BQB=0.5;MQ0F=0;ICB=0.3;HOB=0.125;AC=1;AN=4;DP4=2,2,2,0;MQ=49	GT:PL	0/1:74,0,51
TRINITY_DN521152_c1_g5_i1	584	.	C	A	41.4531	PASS	DP=10;VDB=0.02;SGB=0.00473136;RPB=0.5;MQB=0.5;MQSB=0.28717;BQB=0.25;MQ0F=0.2;ICB=0.3;HOB=0.125;AC=1;AN=4;DP4=1,3,2,0;MQ=46	GT:PL	0/0:0,3,4
TRINITY_DN522969_c9_g1_i1	83	.	G	A	5.47484	PASS	DP=10;VDB=0.02;SGB=0.00473136;RPB=0.5;MQB=0.5;MQSB=0.28717;BQB=0;MQ0F=0;ICB=0.3;HOB=0.125;AC=1;AN=4;DP4=3,1,0,2;MQ=42	GT:PL	0/0:0,6,110
TRINITY_DN514027_c5_g14_i1	302	.	C	T	5.16375	PASS	DP=10;VDB=0.02;SGB=0.00473136;RPB=0.5;MQB=0.5;MQSB=0.375;BQB=0.75;MQ0F=0.2;ICB=0.3;HOB=0.125;AC=1;AN=4;DP4=2,2,0,2;MQ=37	GT:PL	0/0:0,9,101
TRINITY_DN287209_c1_g1_i1	82	.	C	A	14.5181	PASS	DP=10;VDB=0.02;SGB=0.00473136;RPB=0.5;MQB=0.5;MQSB=0.5;BQB=0.25;MQ0F=0;ICB=0.3;HOB=0.125;AC=1;AN=4;DP4=4,0,0,2;MQ=54	GT:PL	0/0:0,3,60
TRINITY_DN200393_c0_g1_i1	195	.	G	T	65	PASS	DP=10;VDB=0.02;SGB=0.00473136;RPB=0.5;MQB=0.5;MQSB=0.5;BQB=0.5;MQ0F=0;ICB=0.3;HOB=0.125;AC=1;AN=4;DP4=2,2,2,0;MQ=47	GT:PL	0/1:98,0,29
TRINITY_DN479753_c1_g1_i4	1217	.	C	T	63	PASS	DP=10;VDB=0.02;SGB=0.00473136;RPB=0.5;MQB=0.5;MQSB=0.5;BQB=0.5;MQ0F=0;ICB=1;HOB=0.5;AC=1;AN=2;DP4=0,4,2,0;MQ=50	GT:PL	0/1:93,0,126
TRINITY_DN515617_c4_g1_i1	228	.	C	T	52	PASS	DP=10;VDB=0.02;SGB=0.00473136;RPB=0.5;MQB=0.5;MQSB=0.5;BQB=0.875;MQ0F=0;ICB=0.3;HOB=0.125;AC=1;AN=4;DP4=3,1,1,1;MQ=56	GT:PL	0/0:0,6,93
TRINITY_DN456757_c4_g4_i8	114	.	T	C	13.9034	PASS	DP=10;VDB=0.02;SGB=0.00473136;RPB=0.5;MQB=0.5;MQSB=0.5;BQB=0;MQ0F=0.2;ICB=0.3;HOB=0.125;AC=1;AN=4;DP4=4,0,0,2;MQ=30	GT:PL	0/0:0,3,60
TRINITY_DN12326_c0_g2_i1	89	.	T	C	31.7197	PASS	DP=10;VDB=0.02;SGB=0.00473136;RPB=0.5;MQB=0.5;MQSB=0.5;BQB=0;MQ0F=0;ICB=0.3;HOB=0.125;AC=1;AN=4;DP4=4,0,0,2;MQ=48	GT:PL	0/1:66,2,0
TRINITY_DN517333_c2_g1_i8	935	.	T	C	73	PASS	DP=10;VDB=0.02;SGB=0.00473136;RPB=0.5;MQB=0.5;MQSB=0.625;BQB=0.5;MQ0F=0;ICB=0.5;HOB=0.5;AC=2;AN=4;DP4=2,2,2,0;MQ=52	GT:PL	1/1:110,6,0
TRINITY_DN495928_c2_g1_i1	108	.	C	T	55	PASS	DP=10;VDB=0.02;SGB=0.00473136;RPB=0.5;MQB=0.5;MQSB=0.75;BQB=0.5;MQ0F=0;ICB=0.3;HOB=0.125;AC=1;AN=4;DP4=2,2,2,0;MQ=48	GT:PL	0/1:88,0,51
TRINITY_DN896184_c0_g1_i1	344	.	G	A	53	PASS	DP=10;VDB=0.02;SGB=0.00473136;RPB=0.5;MQB=0.5;MQSB=0.75;BQB=0.5;MQ0F=0;ICB=0.3;HOB=0.125;AC=1;AN=4;DP4=2,2,2,0;MQ=50	GT:PL	0/1:86,0,51
TRINITY_DN507548_c3_g2_i2	1302	.	G	A	65	PASS	DP=10;VDB=0.02;SGB=0.00473136;RPB=0.5;MQB=0.5;MQSB=0.861511;BQB=0.5;MQ0F=0;ICB=0.3;HOB=0.125;AC=1;AN=4;DP4=1,3,2,0;MQ=59	GT:PL	0/0:0,9,147
TRINITY_DN489387_c8_g1_i1	186	.	G	C	51	PASS	DP=10;VDB=0.02;SGB=0.00473136;RPB=0.5;MQB=0.5;MQSB=0.861511;BQB=0.5;MQ0F=0;ICB=0.5;HOB=0.5;AC=2;AN=4;DP4=2,2,1,1;MQ=44	GT:PL	1/1:88,6,0
TRINITY_DN518909_c2_g9_i4	272	.	C	T	52	PASS	DP=10;VDB=0.02;SGB=0.00473136;RPB=0.5;MQB=0.5;MQSB=0;BQB=0.5;MQ0F=0.1;ICB=0.5;HOB=0.5;AC=2;AN=4;DP4=2,2,2,0;MQ=35	GT:PL	1/1:89,6,0
TRINITY_DN318278_c0_g2_i1	148	.	C	T	26.5409	PASS	DP=10;VDB=0.02;SGB=0.00473136;RPB=0.5;MQB=0.5;MQSB=0;BQB=0.5;MQ0F=0;ICB=0.3;HOB=0.125;AC=1;AN=4;DP4=2,2,2,0;MQ=32	GT:PL	0/0:0,3,33
TRINITY_DN372908_c1_g1_i1	132	.	G	T	73	PASS	DP=10;VDB=0.02;SGB=0.00473136;RPB=0.5;MQB=0.5;MQSB=1;BQB=0.25;MQ0F=0;ICB=0.5;HOB=0.5;AC=2;AN=4;DP4=3,1,2,0;MQ=53	GT:PL	1/1:110,6,0
TRINITY_DN516656_c7_g11_i1	193	.	G	C	12.8371	PASS	DP=10;VDB=0.02;SGB=0.00473136;RPB=0.5;MQB=0.5;MQSB=1;BQB=0.5;MQ0F=0;ICB=0.3;HOB=0.125;AC=1;AN=4;DP4=3,1,2,0;MQ=37	GT:PL	0/1:46,0,28
TRINITY_DN243199_c0_g2_i1	77	.	T	C	24.6713	PASS	DP=10;VDB=0.02;SGB=0.00473136;RPB=0.5;MQB=0.5;MQSB=1;BQB=0.5;MQ0F=0;ICB=0.3;HOB=0.125;AC=1;AN=4;DP4=3,1,2,0;MQ=51	GT:PL	0/0:0,9,110
TRINITY_DN51860_c0_g1_i1	164	.	C	T	23.7398	PASS	DP=10;VDB=0.02;SGB=0.00473136;RPB=0.5;MQB=0.5;MQSB=1;BQB=0.75;MQ0F=0;ICB=0.3;HOB=0.125;AC=1;AN=4;DP4=3,1,2,0;MQ=51	GT:PL	0/0:0,6,110
TRINITY_DN491808_c2_g1_i1	107	.	A	G	48.3816	PASS	DP=10;VDB=0.02;SGB=0.00473136;RPB=0.5;MQB=0.5;MQSB=1;BQB=0.875;MQ0F=0;ICB=1;HOB=0.5;AC=1;AN=2;DP4=4,0,1,1;MQ=57	GT:PL	0/1:79,0,154
TRINITY_DN471773_c20_g1_i1	702	.	C	T	26.371	PASS	DP=10;VDB=0.02;SGB=0.00473136;RPB=0.5;MQB=0.5;MQSB=1;BQB=0;MQ0F=0;ICB=0.3;HOB=0.125;AC=1;AN=4;DP4=4,0,1,1;MQ=45	GT:PL	0/0:0,3,60
TRINITY_DN514595_c2_g3_i1	22	.	C	T	45.2898	PASS	DP=10;VDB=0.02;SGB=0.00473136;RPB=0.5;MQB=0.5;MQSB=1;BQB=1;MQ0F=0;ICB=0.5;HOB=0.5;AC=2;AN=4;DP4=3,1,2,0;MQ=52	GT:PL	0/0:0,12,175
TRINITY_DN516477_c8_g3_i1	128	.	A	G	4.24066	PASS	DP=10;VDB=0.02;SGB=0.00473136;RPB=0.5;MQB=0.6;MQSB=0.8;BQB=0.2;MQ0F=0.2;ICB=0.3;HOB=0.125;AC=1;AN=4;DP4=4,1,1,1;MQ=42	GT:PL	0/1:36,0,91
TRINITY_DN470061_c11_g4_i1	62	.	C	T	36.8396	PASS	DP=10;VDB=0.02;SGB=0.00473136;RPB=0.5;MQB=0.625;BQB=0.5;MQ0F=0;ICB=0.3;HOB=0.125;AC=1;AN=4;DP4=4,0,2,0;MQ=34	GT:PL	0/0:0,6,87
TRINITY_DN499219_c2_g2_i1	185	.	C	A	11.1726	PASS	DP=10;VDB=0.02;SGB=0.00473136;RPB=0.5;MQB=0.625;BQB=0.875;MQ0F=0;ICB=0.3;HOB=0.125;AC=1;AN=4;DP4=0,8,0,2;MQ=36	GT:PL	0/0:0,3,33
TRINITY_DN495700_c4_g1_i1	98	.	A	C	48.9876	PASS	DP=10;VDB=0.02;SGB=0.00473136;RPB=0.5;MQB=0.625;MQSB=1;BQB=0.875;MQ0F=0;ICB=0.3;HOB=0.125;AC=1;AN=4;DP4=3,1,2,0;MQ=55	GT:PL	0/0:0,6,102
TRINITY_DN503362_c4_g1_i3	62	.	A	G	65	PASS	DP=10;VDB=0.02;SGB=0.00473136;RPB=0.5;MQB=0.75;BQB=0.5;MQ0F=0.1;ICB=0.3;HOB=0.125;AC=1;AN=4;DP4=4,0,2,0;MQ=50	GT:PL	0/1:98,0,98
TRINITY_DN502301_c1_g4_i1	88	.	A	G	33.5171	PASS	DP=10;VDB=0.02;SGB=0.00473136;RPB=0.5;MQB=0.75;BQB=0.5;MQ0F=0;ICB=0.3;HOB=0.125;AC=1;AN=4;DP4=4,0,2,0;MQ=53	GT:PL	0/1:66,0,66
TRINITY_DN493484_c1_g3_i6	560	.	G	T	63	PASS	DP=10;VDB=0.02;SGB=0.00473136;RPB=0.5;MQB=0.75;BQB=0.5;MQ0F=0;ICB=0.3;HOB=0.125;AC=1;AN=4;DP4=4,0,2,0;MQ=59	GT:PL	0/0:0,3,60
TRINITY_DN468165_c0_g2_i1	49	.	G	A	23.1691	PASS	DP=10;VDB=0.02;SGB=0.00473136;RPB=0.5;MQB=0.75;BQB=0.625;MQ0F=0;ICB=0.3;HOB=0.125;AC=1;AN=4;DP4=4,0,2,0;MQ=56	GT:PL	0/1:56,0,82
TRINITY_DN501158_c9_g1_i1	99	.	C	G	60	PASS	DP=10;VDB=0.02;SGB=0.00473136;RPB=0.5;MQB=0.75;BQB=0.625;MQ0F=0;ICB=0.3;HOB=0.125;AC=1;AN=4;DP4=4,0,2,0;MQ=58	GT:PL	0/1:93,0,94
TRINITY_DN501236_c12_g4_i1	250	.	C	A	49.0252	PASS	DP=10;VDB=0.02;SGB=0.00473136;RPB=0.5;MQB=0.75;BQB=0.875;MQ0F=0.1;ICB=0.3;HOB=0.125;AC=1;AN=4;DP4=4,0,2,0;MQ=40	GT:PL	0/0:0,6,69
TRINITY_DN480573_c1_g2_i1	99	.	G	T	46.0721	PASS	DP=10;VDB=0.02;SGB=0.00473136;RPB=0.5;MQB=0.75;BQB=0.875;MQ0F=0;ICB=0.3;HOB=0.125;AC=1;AN=4;DP4=4,0,2,0;MQ=53	GT:PL	0/0:0,3,21
TRINITY_DN508146_c7_g2_i2	91	.	G	C	19.3751	PASS	DP=10;VDB=0.02;SGB=0.00473136;RPB=0.5;MQB=0.75;BQB=0;MQ0F=0;ICB=0.3;HOB=0.125;AC=1;AN=4;DP4=4,0,2,0;MQ=56	GT:PL	0/1:53,0,137
TRINITY_DN517333_c2_g1_i8	985	.	C	T	68	PASS	DP=10;VDB=0.02;SGB=0.00473136;RPB=0.5;MQB=0.75;MQSB=0.5;BQB=0.5;MQ0F=0;ICB=0.3;HOB=0.125;AC=1;AN=4;DP4=2,2,2,0;MQ=54	GT:PL	0/1:101,0,51
TRINITY_DN480899_c0_g1_i6	748	.	G	A	65	PASS	DP=10;VDB=0.02;SGB=0.00473136;RPB=0.5;MQB=0.75;MQSB=0.75;BQB=0.25;MQ0F=0;ICB=0.3;HOB=0.125;AC=1;AN=4;DP4=2,2,2,0;MQ=56	GT:PL	0/0:0,6,70
TRINITY_DN518539_c1_g4_i5	622	.	C	A	69	PASS	DP=10;VDB=0.02;SGB=0.00473136;RPB=0.5;MQB=0.75;MQSB=0.75;BQB=0.5;MQ0F=0.2;ICB=0.3;HOB=0.125;AC=1;AN=4;DP4=2,2,2,0;MQ=50	GT:PL	0/1:104,3,0
TRINITY_DN476378_c5_g8_i1	92	.	G	A	54	PASS	DP=10;VDB=0.02;SGB=0.00473136;RPB=0.5;MQB=0.75;MQSB=0.75;BQB=0.875;MQ0F=0.1;ICB=0.3;HOB=0.125;AC=1;AN=4;DP4=3,1,1,1;MQ=50	GT:PL	0/1:87,0,51
TRINITY_DN523463_c1_g1_i1	608	.	G	C	46.0297	PASS	DP=10;VDB=0.02;SGB=0.00473136;RPB=0.5;MQB=0.75;MQSB=0.75;BQB=0.875;MQ0F=0;ICB=0.3;HOB=0.125;AC=1;AN=4;DP4=2,2,2,0;MQ=59	GT:PL	0/0:0,6,120
TRINITY_DN508138_c0_g1_i1	479	.	G	A	24.1386	PASS	DP=10;VDB=0.02;SGB=0.00473136;RPB=0.5;MQB=0.75;MQSB=0.75;BQB=0;MQ0F=0.1;ICB=0.3;HOB=0.125;AC=1;AN=4;DP4=4,0,0,2;MQ=50	GT:PL	0/0:0,9,151
TRINITY_DN520736_c2_g1_i1	236	.	C	T	28.7778	PASS	DP=10;VDB=0.02;SGB=0.00473136;RPB=0.5;MQB=0.75;MQSB=0.861511;BQB=0.5;MQ0F=0;ICB=0.3;HOB=0.125;AC=1;AN=4;DP4=3,1,0,2;MQ=58	GT:PL	0/1:62,0,88
TRINITY_DN508852_c3_g1_i4	215	.	G	C	16.6707	PASS	DP=10;VDB=0.02;SGB=0.00473136;RPB=0.5;MQB=0.75;MQSB=0.861511;BQB=0.875;MQ0F=0;ICB=0.3;HOB=0.125;AC=1;AN=4;DP4=3,1,0,2;MQ=57	GT:PL	0/0:0,6,110
TRINITY_DN509994_c7_g3_i1	168	.	T	C	25.4907	PASS	DP=10;VDB=0.02;SGB=0.00473136;RPB=0.5;MQB=0.75;MQSB=0.861511;BQB=0;MQ0F=0;ICB=0.3;HOB=0.125;AC=1;AN=4;DP4=3,1,0,2;MQ=57	GT:PL	0/0:0,3,46
TRINITY_DN513658_c2_g2_i2	279	.	G	A	22.6137	PASS	DP=10;VDB=0.02;SGB=0.00473136;RPB=0.5;MQB=0.75;MQSB=0.861511;BQB=0;MQ0F=0;ICB=0.3;HOB=0.125;AC=1;AN=4;DP4=3,1,0,2;MQ=58	GT:PL	0/1:56,0,98
TRINITY_DN884654_c0_g1_i1	153	.	C	A	63	PASS	DP=10;VDB=0.02;SGB=0.00473136;RPB=0.5;MQB=0.75;MQSB=1;BQB=0.25;MQ0F=0;ICB=0.3;HOB=0.125;AC=1;AN=4;DP4=3,1,2,0;MQ=56	GT:PL	0/1:96,0,123
TRINITY_DN368559_c0_g2_i1	106	.	T	A	68	PASS	DP=10;VDB=0.02;SGB=0.00473136;RPB=0.5;MQB=0.75;MQSB=1;BQB=0.25;MQ0F=0;ICB=0.3;HOB=0.125;AC=1;AN=4;DP4=3,1,2,0;MQ=56	GT:PL	0/1:101,0,51
TRINITY_DN501112_c2_g3_i1	164	.	C	T	65	PASS	DP=10;VDB=0.02;SGB=0.00473136;RPB=0.5;MQB=0.75;MQSB=1;BQB=0.5;MQ0F=0.2;ICB=0.3;HOB=0.125;AC=1;AN=4;DP4=3,1,2,0;MQ=50	GT:PL	0/1:98,0,52
TRINITY_DN402104_c1_g1_i1	112	.	C	T	67	PASS	DP=10;VDB=0.02;SGB=0.00473136;RPB=0.5;MQB=0.75;MQSB=1;BQB=0.5;MQ0F=0;ICB=0.3;HOB=0.125;AC=1;AN=4;DP4=3,1,2,0;MQ=50	GT:PL	0/0:0,9,96
TRINITY_DN415294_c0_g1_i1	93	.	G	A	65	PASS	DP=10;VDB=0.02;SGB=0.00473136;RPB=0.5;MQB=0.75;MQSB=1;BQB=0.5;MQ0F=0;ICB=0.3;HOB=0.125;AC=1;AN=4;DP4=3,1,2,0;MQ=51	GT:PL	0/0:0,6,110
TRINITY_DN509102_c6_g5_i1	850	.	T	A	63	PASS	DP=10;VDB=0.02;SGB=0.00473136;RPB=0.5;MQB=0.75;MQSB=1;BQB=0.5;MQ0F=0;ICB=0.3;HOB=0.125;AC=1;AN=4;DP4=3,1,2,0;MQ=54	GT:PL	0/1:96,0,133
TRINITY_DN471104_c0_g2_i2	523	.	A	G	65	PASS	DP=10;VDB=0.02;SGB=0.00473136;RPB=0.5;MQB=0.75;MQSB=1;BQB=0.5;MQ0F=0;ICB=0.3;HOB=0.125;AC=1;AN=4;DP4=3,1,2,0;MQ=59	GT:PL	0/1:98,0,79
TRINITY_DN492955_c7_g16_i1	134	.	A	G	52	PASS	DP=10;VDB=0.02;SGB=0.00473136;RPB=0.5;MQB=0.75;MQSB=1;BQB=0.875;MQ0F=0;ICB=0.3;HOB=0.125;AC=1;AN=4;DP4=4,0,1,1;MQ=53	GT:PL	0/0:0,6,110
TRINITY_DN489164_c7_g2_i2	145	.	G	A	45.9609	PASS	DP=10;VDB=0.02;SGB=0.00473136;RPB=0.5;MQB=0.875;MQSB=0.5;BQB=0.5;MQ0F=0;ICB=0.3;HOB=0.125;AC=1;AN=4;DP4=2,2,2,0;MQ=44	GT:PL	0/0:0,6,112
TRINITY_DN601344_c0_g1_i1	332	.	C	A	3.53234	PASS	DP=10;VDB=0.02;SGB=0.00473136;RPB=0.5;MQB=0;BQB=0.25;MQ0F=0;ICB=0.3;HOB=0.125;AC=1;AN=4;DP4=4,0,2,0;MQ=55	GT:PL	0/1:35,0,98
TRINITY_DN126395_c1_g1_i1	68	.	A	T	65	PASS	DP=10;VDB=0.02;SGB=0.00473136;RPB=0.5;MQB=0;BQB=0.5;MQ0F=0.1;ICB=0.3;HOB=0.125;AC=1;AN=4;DP4=4,0,2,0;MQ=36	GT:PL	0/1:98,0,22
TRINITY_DN512866_c0_g1_i1	214	.	A	G	3.02281	PASS	DP=10;VDB=0.02;SGB=0.00473136;RPB=0.5;MQB=0;BQB=0.5;MQ0F=0;ICB=0.3;HOB=0.125;AC=1;AN=4;DP4=4,0,2,0;MQ=48	GT:PL	0/1:34,0,98
TRINITY_DN365466_c0_g1_i1	119	.	T	G	21.0063	PASS	DP=10;VDB=0.02;SGB=0.00473136;RPB=0.5;MQB=0;BQB=0.5;MQ0F=0;ICB=0.3;HOB=0.125;AC=1;AN=4;DP4=4,0,2,0;MQ=52	GT:PL	0/0:0,6,110
TRINITY_DN489522_c0_g5_i2	196	.	T	C	34.4412	PASS	DP=10;VDB=0.02;SGB=0.00473136;RPB=0.5;MQB=0;BQB=0.5;MQ0F=0;ICB=0.3;HOB=0.125;AC=1;AN=4;DP4=4,0,2,0;MQ=54	GT:PL	0/0:0,9,137
TRINITY_DN179572_c0_g1_i1	213	.	G	A	50	PASS	DP=10;VDB=0.02;SGB=0.00473136;RPB=0.5;MQB=0;BQB=0.5;MQ0F=0;ICB=0.3;HOB=0.125;AC=1;AN=4;DP4=4,0,2,0;MQ=57	GT:PL	0/0:0,3,60
TRINITY_DN483155_c1_g1_i1	103	.	C	A	25.668	PASS	DP=10;VDB=0.02;SGB=0.00473136;RPB=0.5;MQB=0;BQB=0.5;MQ0F=0;ICB=0.3;HOB=0.125;AC=1;AN=4;DP4=4,0,2,0;MQ=58	GT:PL	0/1:59,0,51
TRINITY_DN478172_c1_g1_i5	287	.	G	A	73	PASS	DP=10;VDB=0.02;SGB=0.00473136;RPB=0.5;MQB=0;BQB=0.5;MQ0F=0;ICB=0.5;HOB=0.5;AC=2;AN=4;DP4=4,0,2,0;MQ=37	GT:PL	1/1:110,6,0
TRINITY_DN465494_c0_g1_i2	295	.	G	T	45.9431	PASS	DP=10;VDB=0.02;SGB=0.00473136;RPB=0.5;MQB=0;BQB=0.75;MQ0F=0;ICB=0.3;HOB=0.125;AC=1;AN=4;DP4=4,0,2,0;MQ=47	GT:PL	0/1:79,0,81
TRINITY_DN515104_c3_g1_i1	115	.	G	A	27.9888	PASS	DP=10;VDB=0.02;SGB=0.00473136;RPB=0.5;MQB=0;MQSB=0.5;BQB=0.75;MQ0F=0;ICB=0.3;HOB=0.125;AC=1;AN=4;DP4=2,2,2,0;MQ=53	GT:PL	0/0:0,3,60
TRINITY_DN311917_c1_g1_i1	120	.	G	A	30.8307	PASS	DP=10;VDB=0.02;SGB=0.00473136;RPB=0.5;MQB=0;MQSB=0.5;BQB=0.875;MQ0F=0;ICB=0.3;HOB=0.125;AC=1;AN=4;DP4=2,2,2,0;MQ=54	GT:PL	0/0:0,3,60
TRINITY_DN523855_c10_g5_i3	1434	.	C	T	8.30192	PASS	DP=10;VDB=0.02;SGB=0.00473136;RPB=0.5;MQB=0;MQSB=0.574341;BQB=0.5;MQ0F=0;ICB=0.3;HOB=0.125;AC=1;AN=4;DP4=1,3,2,0;MQ=46	GT:PL	0/1:41,0,51
TRINITY_DN522954_c5_g1_i1	129	.	G	A	16.8221	PASS	DP=10;VDB=0.02;SGB=0.00473136;RPB=0.5;MQB=0;MQSB=0.625;BQB=0.5;MQ0F=0;ICB=0.3;HOB=0.125;AC=1;AN=4;DP4=2,2,0,2;MQ=44	GT:PL	0/1:50,0,116
TRINITY_DN462803_c1_g4_i3	309	.	T	C	7.82106	PASS	DP=10;VDB=0.02;SGB=0.00473136;RPB=0.5;MQB=0;MQSB=0.625;BQB=0.75;MQ0F=0;ICB=0.3;HOB=0.125;AC=1;AN=4;DP4=3,1,1,1;MQ=49	GT:PL	0/0:0,3,60
TRINITY_DN506375_c4_g1_i1	316	.	T	C	16.3902	PASS	DP=10;VDB=0.02;SGB=0.00473136;RPB=0.5;MQB=0;MQSB=0;BQB=0;MQ0F=0;ICB=0.5;HOB=0.5;AC=2;AN=4;DP4=4,0,0,2;MQ=49	GT:PL	0/0:0,12,184
TRINITY_DN523972_c15_g5_i1	148	.	C	T	63	PASS	DP=10;VDB=0.02;SGB=0.00473136;RPB=0.5;MQB=0;MQSB=1;BQB=0.5;MQ0F=0.2;ICB=1;HOB=0.5;AC=1;AN=2;DP4=3,1,2,0;MQ=34	GT:PL	0/1:93,0,62
TRINITY_DN375418_c0_g1_i1	263	.	C	G	35.1807	PASS	DP=10;VDB=0.02;SGB=0.00473136;RPB=0.5;MQB=0;MQSB=1;BQB=0.5;MQ0F=0;ICB=0.3;HOB=0.125;AC=1;AN=4;DP4=3,1,2,0;MQ=55	GT:PL	0/1:68,0,110
TRINITY_DN403693_c1_g2_i1	120	.	A	G	10.0641	PASS	DP=10;VDB=0.02;SGB=0.00473136;RPB=0.5;MQB=0;MQSB=1;BQB=0.75;MQ0F=0;ICB=0.3;HOB=0.125;AC=1;AN=4;DP4=3,1,2,0;MQ=49	GT:PL	0/1:43,0,51
TRINITY_DN431480_c4_g2_i2	59	.	C	T	32.7699	PASS	DP=10;VDB=0.02;SGB=0.00473136;RPB=0.5;MQB=0;MQSB=1;BQB=0.875;MQ0F=0.1;ICB=0.3;HOB=0.125;AC=1;AN=4;DP4=3,1,2,0;MQ=34	GT:PL	0/0:0,3,40
TRINITY_DN426669_c0_g3_i1	70	.	A	G	41.9068	PASS	DP=10;VDB=0.02;SGB=0.00473136;RPB=0.5;MQB=0;MQSB=1;BQB=0;MQ0F=0;ICB=0.3;HOB=0.125;AC=1;AN=4;DP4=2,1,2,0;MQ=37	GT:PL	0/1:75,0,28
TRINITY_DN961330_c0_g1_i1	63	.	C	G	26.2625	PASS	DP=10;VDB=0.02;SGB=0.00473136;RPB=0.5;MQB=1;BQB=0.25;MQ0F=0.2;ICB=0.3;HOB=0.125;AC=1;AN=4;DP4=4,0,2,0;MQ=36	GT:PL	0/0:0,3,4
TRINITY_DN501812_c2_g3_i5	226	.	A	T	31.6565	PASS	DP=10;VDB=0.02;SGB=0.00473136;RPB=0.5;MQB=1;BQB=0.25;MQ0F=0;ICB=0.3;HOB=0.125;AC=1;AN=4;DP4=4,0,2,0;MQ=60	GT:PL	0/0:0,9,137
TRINITY_DN515514_c1_g4_i2	310	.	G	A	43.8256	PASS	DP=10;VDB=0.02;SGB=0.00473136;RPB=0.5;MQB=1;BQB=0.25;MQ0F=0;ICB=0.3;HOB=0.125;AC=1;AN=4;DP4=4,0,2,0;MQ=60	GT:PL	0/1:77,0,98
TRINITY_DN352045_c0_g1_i1	43	.	A	T	22.5695	PASS	DP=10;VDB=0.02;SGB=0.00473136;RPB=0.5;MQB=1;BQB=0.25;MQ0F=0;ICB=0.3;HOB=0.125;AC=1;AN=4;DP4=4,0,2,0;MQ=60	GT:PL	0/0:0,9,134
TRINITY_DN497965_c0_g1_i1	103	.	A	G	26.6799	PASS	DP=10;VDB=0.02;SGB=0.00473136;RPB=0.5;MQB=1;BQB=0.5;MQ0F=0;ICB=0.3;HOB=0.125;AC=1;AN=4;DP4=4,0,2,0;MQ=40	GT:PL	0/0:0,3,32
TRINITY_DN508150_c0_g2_i4	534	.	G	A	63	PASS	DP=10;VDB=0.02;SGB=0.00473136;RPB=0.5;MQB=1;BQB=0.5;MQ0F=0;ICB=0.3;HOB=0.125;AC=1;AN=4;DP4=4,0,2,0;MQ=60	GT:PL	0/1:96,0,99
TRINITY_DN517650_c4_g4_i1	20	.	G	C	19.6819	PASS	DP=10;VDB=0.02;SGB=0.00473136;RPB=0.5;MQB=1;BQB=0.5;MQ0F=0;ICB=0.3;HOB=0.125;AC=1;AN=4;DP4=4,0,2,0;MQ=60	GT:PL	0/1:53,0,119
TRINITY_DN481461_c0_g1_i1	646	.	C	T	67	PASS	DP=10;VDB=0.02;SGB=0.00473136;RPB=0.5;MQB=1;BQB=0.5;MQ0F=0;ICB=0.3;HOB=0.125;AC=1;AN=4;DP4=4,0,2,0;MQ=60	GT:PL	0/0:0,9,132
TRINITY_DN425108_c1_g1_i1	431	.	C	T	63	PASS	DP=10;VDB=0.02;SGB=0.00473136;RPB=0.5;MQB=1;BQB=0.5;MQ0F=0;ICB=0.3;HOB=0.125;AC=1;AN=4;DP4=4,0,2,0;MQ=60	GT:PL	0/0:0,3,60
TRINITY_DN409190_c0_g1_i2	72	.	C	G	65	PASS	DP=10;VDB=0.02;SGB=0.00473136;RPB=0.5;MQB=1;BQB=0.5;MQ0F=0;ICB=0.3;HOB=0.125;AC=1;AN=4;DP4=4,0,2,0;MQ=60	GT:PL	0/0:0,6,93
TRINITY_DN460443_c1_g1_i1	76	.	C	T	68	PASS	DP=10;VDB=0.02;SGB=0.00473136;RPB=0.5;MQB=1;BQB=0.5;MQ0F=0;ICB=0.3;HOB=0.125;AC=1;AN=4;DP4=4,0,2,0;MQ=60	GT:PL	0/1:101,0,51
TRINITY_DN491886_c5_g2_i3	226	.	G	A	73	PASS	DP=10;VDB=0.02;SGB=0.00473136;RPB=0.5;MQB=1;BQB=0.5;MQ0F=0;ICB=0.5;HOB=0.5;AC=2;AN=4;DP4=4,0,2,0;MQ=60	GT:PL	0/0:0,12,145
TRINITY_DN221853_c0_g3_i1	195	.	A	G	63	PASS	DP=10;VDB=0.02;SGB=0.00473136;RPB=0.5;MQB=1;BQB=0.5;MQ0F=0;ICB=1;HOB=0.5;AC=1;AN=2;DP4=4,0,2,0;MQ=60	GT:PL	0/1:93,0,140
TRINITY_DN511979_c1_g1_i3	2229	.	C	G	63	PASS	DP=10;VDB=0.02;SGB=0.00473136;RPB=0.5;MQB=1;BQB=0.5;MQ0F=0;ICB=1;HOB=0.5;AC=1;AN=2;DP4=4,0,2,0;MQ=60	GT:PL	0/1:93,0,144
TRINITY_DN443735_c0_g2_i2	153	.	G	A	66	PASS	DP=10;VDB=0.02;SGB=0.00473136;RPB=0.5;MQB=1;BQB=0.666667;MQ0F=0;ICB=0.3;HOB=0.125;AC=1;AN=4;DP4=3,0,2,0;MQ=60	GT:PL	0/0:0,3,44
TRINITY_DN489885_c5_g1_i1	45	.	C	T	22.4859	PASS	DP=10;VDB=0.02;SGB=0.00473136;RPB=0.5;MQB=1;BQB=0.666667;MQ0F=0;ICB=0.3;HOB=0.125;AC=1;AN=4;DP4=6,0,2,0;MQ=60	GT:PL	0/0:0,12,152
TRINITY_DN522737_c2_g5_i1	125	.	C	T	45.8409	PASS	DP=10;VDB=0.02;SGB=0.00473136;RPB=0.5;MQB=1;BQB=0.75;MQ0F=0;ICB=0.3;HOB=0.125;AC=1;AN=4;DP4=4,0,2,0;MQ=60	GT:PL	0/0:0,6,90
TRINITY_DN514831_c0_g1_i1	370	.	T	G	25.6616	PASS	DP=10;VDB=0.02;SGB=0.00473136;RPB=0.5;MQB=1;BQB=0;MQ0F=0.4;ICB=0.3;HOB=0.125;AC=1;AN=4;DP4=4,0,2,0;MQ=32	GT:PL	0/0:0,9,63
TRINITY_DN475846_c0_g1_i2	117	.	C	T	28.6595	PASS	DP=10;VDB=0.02;SGB=0.00473136;RPB=0.5;MQB=1;BQB=0;MQ0F=0;ICB=0.3;HOB=0.125;AC=1;AN=4;DP4=4,0,2,0;MQ=60	GT:PL	0/1:62,0,51
TRINITY_DN874592_c0_g1_i1	7	.	C	T	75	PASS	DP=10;VDB=0.02;SGB=0.00473136;RPB=0.5;MQB=1;BQB=0;MQ0F=0;ICB=0.5;HOB=0.5;AC=2;AN=4;DP4=2,0,2,0;MQ=60	GT:PL	0/0:0,6,67
TRINITY_DN457519_c3_g3_i1	99	.	A	T	46.0974	PASS	DP=10;VDB=0.02;SGB=0.00473136;RPB=0.5;MQB=1;BQB=1;MQ0F=0;ICB=0.3;HOB=0.125;AC=1;AN=4;DP4=4,0,2,0;MQ=59	GT:PL	0/1:79,0,121
TRINITY_DN520498_c10_g8_i3	113	.	C	T	5.44211	PASS	DP=10;VDB=0.02;SGB=0.00473136;RPB=0.5;MQB=1;MQSB=0.25;BQB=0.875;MQ0F=0;ICB=0.3;HOB=0.125;AC=1;AN=4;DP4=3,1,1,1;MQ=33	GT:PL	0/0:0,3,60
TRINITY_DN522051_c1_g3_i2	337	.	A	G	53	PASS	DP=10;VDB=0.02;SGB=0.00473136;RPB=0.5;MQB=1;MQSB=0.574341;BQB=0.5;MQ0F=0;ICB=0.3;HOB=0.125;AC=1;AN=4;DP4=3,1,0,2;MQ=41	GT:PL	0/1:85,0,94
TRINITY_DN498576_c0_g1_i2	219	.	C	T	25.7749	PASS	DP=10;VDB=0.02;SGB=0.00473136;RPB=0.5;MQB=1;MQSB=0.861511;BQB=0;MQ0F=0;ICB=0.3;HOB=0.125;AC=1;AN=4;DP4=3,1,0,2;MQ=60	GT:PL	0/1:59,0,93
TRINITY_DN213825_c0_g1_i1	149	.	A	C	33.2915	PASS	DP=10;VDB=0.02;SGB=0.00473136;RPB=0.5;MQB=1;MQSB=0.861511;BQB=0;MQ0F=0;ICB=0.5;HOB=0.5;AC=2;AN=4;DP4=3,1,0,2;MQ=60	GT:PL	0/0:0,12,195
TRINITY_DN435179_c0_g1_i2	609	.	T	C	21.732	PASS	DP=10;VDB=0.02;SGB=0.00473136;RPB=0.5;MQB=1;MQSB=0.861511;BQB=0;MQ0F=0;ICB=1;HOB=0.5;AC=1;AN=2;DP4=3,1,0,2;MQ=60	GT:PL	0/1:53,0,194
TRINITY_DN456830_c0_g2_i3	136	.	T	C	13.9723	PASS	DP=10;VDB=0.02;SGB=0.00473136;RPB=0.5;MQB=1;MQSB=0.900802;BQB=0.5;MQ0F=0;ICB=0.3;HOB=0.125;AC=1;AN=4;DP4=3,3,0,2;MQ=60	GT:PL	0/0:0,3,37
TRINITY_DN492638_c3_g2_i3	1031	.	T	A	16.0077	PASS	DP=10;VDB=0.02;SGB=0.00473136;RPB=0.5;MQB=1;MQSB=0.992367;BQB=0.5;MQ0F=0;ICB=0.3;HOB=0.125;AC=1;AN=4;DP4=4,2,0,2;MQ=60	GT:PL	0/1:50,0,138
TRINITY_DN256367_c0_g1_i1	92	.	A	G	28.9986	PASS	DP=10;VDB=0.02;SGB=0.00473136;RPB=0.5;MQB=1;MQSB=0;BQB=0.5;MQ0F=0.1;ICB=0.3;HOB=0.125;AC=1;AN=4;DP4=2,2,2,0;MQ=41	GT:PL	0/1:62,0,61
TRINITY_DN515956_c2_g1_i1	582	.	C	A	67	PASS	DP=10;VDB=0.02;SGB=0.00473136;RPB=0.5;MQB=1;MQSB=1;BQB=0.25;MQ0F=0;ICB=0.3;HOB=0.125;AC=1;AN=4;DP4=2,2,2,0;MQ=60	GT:PL	0/0:0,9,127
TRINITY_DN501314_c5_g3_i5	795	.	C	A	65	PASS	DP=10;VDB=0.02;SGB=0.00473136;RPB=0.5;MQB=1;MQSB=1;BQB=0.25;MQ0F=0;ICB=0.3;HOB=0.125;AC=1;AN=4;DP4=2,2,2,0;MQ=60	GT:PL	0/1:98,0,89
TRINITY_DN359399_c1_g1_i1	74	.	T	A	29.0133	PASS	DP=10;VDB=0.02;SGB=0.00473136;RPB=0.5;MQB=1;MQSB=1;BQB=0.5;MQ0F=0.2;ICB=0.3;HOB=0.125;AC=1;AN=4;DP4=3,1,2,0;MQ=34	GT:PL	0/0:0,6,39
TRINITY_DN518514_c2_g1_i4	269	.	C	T	67	PASS	DP=10;VDB=0.02;SGB=0.00473136;RPB=0.5;MQB=1;MQSB=1;BQB=0.5;MQ0F=0;ICB=0.3;HOB=0.125;AC=1;AN=4;DP4=2,2,2,0;MQ=60	GT:PL	0/1:101,0,28
TRINITY_DN521823_c2_g4_i1	769	.	G	A	68	PASS	DP=10;VDB=0.02;SGB=0.00473136;RPB=0.5;MQB=1;MQSB=1;BQB=0.5;MQ0F=0;ICB=0.3;HOB=0.125;AC=1;AN=4;DP4=2,2,2,0;MQ=60	GT:PL	0/1:101,0,51
TRINITY_DN511502_c0_g1_i1	197	.	A	C	65	PASS	DP=10;VDB=0.02;SGB=0.00473136;RPB=0.5;MQB=1;MQSB=1;BQB=0.5;MQ0F=0;ICB=0.3;HOB=0.125;AC=1;AN=4;DP4=2,2,2,0;MQ=60	GT:PL	0/1:98,0,98
TRINITY_DN517197_c0_g1_i1	115	.	T	A	67	PASS	DP=10;VDB=0.02;SGB=0.00473136;RPB=0.5;MQB=1;MQSB=1;BQB=0.5;MQ0F=0;ICB=0.3;HOB=0.125;AC=1;AN=4;DP4=2,2,2,0;MQ=60	GT:PL	0/1:101,0,28
TRINITY_DN514909_c2_g3_i1	2032	.	G	C	65	PASS	DP=10;VDB=0.02;SGB=0.00473136;RPB=0.5;MQB=1;MQSB=1;BQB=0.5;MQ0F=0;ICB=0.3;HOB=0.125;AC=1;AN=4;DP4=2,2,2,0;MQ=60	GT:PL	0/1:98,0,98
TRINITY_DN63992_c0_g1_i1	213	.	T	G	68	PASS	DP=10;VDB=0.02;SGB=0.00473136;RPB=0.5;MQB=1;MQSB=1;BQB=0.5;MQ0F=0;ICB=0.3;HOB=0.125;AC=1;AN=4;DP4=2,2,2,0;MQ=60	GT:PL	0/1:101,0,51
TRINITY_DN445358_c0_g1_i2	143	.	A	G	68	PASS	DP=10;VDB=0.02;SGB=0.00473136;RPB=0.5;MQB=1;MQSB=1;BQB=0.5;MQ0F=0;ICB=0.3;HOB=0.125;AC=1;AN=4;DP4=2,2,2,0;MQ=60	GT:PL	0/1:101,0,51
TRINITY_DN479246_c5_g5_i1	57	.	G	T	63	PASS	DP=10;VDB=0.02;SGB=0.00473136;RPB=0.5;MQB=1;MQSB=1;BQB=0.5;MQ0F=0;ICB=0.3;HOB=0.125;AC=1;AN=4;DP4=2,2,2,0;MQ=60	GT:PL	0/1:96,0,113
TRINITY_DN491421_c1_g1_i4	320	.	G	A	65	PASS	DP=10;VDB=0.02;SGB=0.00473136;RPB=0.5;MQB=1;MQSB=1;BQB=0.5;MQ0F=0;ICB=0.3;HOB=0.125;AC=1;AN=4;DP4=2,2,2,0;MQ=60	GT:PL	0/0:0,6,67
TRINITY_DN449218_c0_g1_i1	296	.	C	A	63	PASS	DP=10;VDB=0.02;SGB=0.00473136;RPB=0.5;MQB=1;MQSB=1;BQB=0.5;MQ0F=0;ICB=0.3;HOB=0.125;AC=1;AN=4;DP4=2,2,2,0;MQ=60	GT:PL	0/0:0,3,60
TRINITY_DN485177_c0_g2_i9	774	.	G	A	63	PASS	DP=10;VDB=0.02;SGB=0.00473136;RPB=0.5;MQB=1;MQSB=1;BQB=0.5;MQ0F=0;ICB=0.3;HOB=0.125;AC=1;AN=4;DP4=2,2,2,0;MQ=60	GT:PL	0/1:96,0,113
TRINITY_DN497600_c3_g2_i2	2797	.	A	G	68	PASS	DP=10;VDB=0.02;SGB=0.00473136;RPB=0.5;MQB=1;MQSB=1;BQB=0.5;MQ0F=0;ICB=0.3;HOB=0.125;AC=1;AN=4;DP4=2,2,2,0;MQ=60	GT:PL	0/1:101,0,51
TRINITY_DN392432_c0_g1_i2	207	.	G	T	67	PASS	DP=10;VDB=0.02;SGB=0.00473136;RPB=0.5;MQB=1;MQSB=1;BQB=0.5;MQ0F=0;ICB=0.3;HOB=0.125;AC=1;AN=4;DP4=2,2,2,0;MQ=60	GT:PL	0/0:0,9,150
TRINITY_DN522650_c0_g1_i3	561	.	T	C	65	PASS	DP=10;VDB=0.02;SGB=0.00473136;RPB=0.5;MQB=1;MQSB=1;BQB=0.5;MQ0F=0;ICB=0.3;HOB=0.125;AC=1;AN=4;DP4=3,1,2,0;MQ=60	GT:PL	0/1:98,0,85
TRINITY_DN515681_c1_g4_i2	143	.	T	C	63	PASS	DP=10;VDB=0.02;SGB=0.00473136;RPB=0.5;MQB=1;MQSB=1;BQB=0.5;MQ0F=0;ICB=0.3;HOB=0.125;AC=1;AN=4;DP4=3,1,2,0;MQ=60	GT:PL	0/0:0,3,60
TRINITY_DN430389_c0_g3_i2	101	.	A	C	65	PASS	DP=10;VDB=0.02;SGB=0.00473136;RPB=0.5;MQB=1;MQSB=1;BQB=0.5;MQ0F=0;ICB=0.3;HOB=0.125;AC=1;AN=4;DP4=3,1,2,0;MQ=60	GT:PL	0/0:0,6,110
TRINITY_DN427731_c0_g1_i2	151	.	G	A	63	PASS	DP=10;VDB=0.02;SGB=0.00473136;RPB=0.5;MQB=1;MQSB=1;BQB=0.5;MQ0F=0;ICB=0.3;HOB=0.125;AC=1;AN=4;DP4=3,1,2,0;MQ=60	GT:PL	0/0:0,3,60
TRINITY_DN496803_c3_g2_i1	933	.	A	G	65	PASS	DP=10;VDB=0.02;SGB=0.00473136;RPB=0.5;MQB=1;MQSB=1;BQB=0.5;MQ0F=0;ICB=0.3;HOB=0.125;AC=1;AN=4;DP4=3,1,2,0;MQ=60	GT:PL	0/1:98,0,88
TRINITY_DN382469_c0_g2_i1	102	.	A	G	68	PASS	DP=10;VDB=0.02;SGB=0.00473136;RPB=0.5;MQB=1;MQSB=1;BQB=0.5;MQ0F=0;ICB=0.3;HOB=0.125;AC=1;AN=4;DP4=3,1,2,0;MQ=60	GT:PL	0/1:101,0,51
TRINITY_DN507815_c9_g1_i1	260	.	G	A	73	PASS	DP=10;VDB=0.02;SGB=0.00473136;RPB=0.5;MQB=1;MQSB=1;BQB=0.5;MQ0F=0;ICB=0.5;HOB=0.5;AC=2;AN=4;DP4=2,2,2,0;MQ=60	GT:PL	1/1:110,6,0
TRINITY_DN450893_c0_g1_i2	346	.	T	C	73	PASS	DP=10;VDB=0.02;SGB=0.00473136;RPB=0.5;MQB=1;MQSB=1;BQB=0.5;MQ0F=0;ICB=0.5;HOB=0.5;AC=2;AN=4;DP4=3,1,2,0;MQ=60	GT:PL	0/0:0,12,177
TRINITY_DN434627_c1_g2_i2	281	.	G	C	73	PASS	DP=10;VDB=0.02;SGB=0.00473136;RPB=0.5;MQB=1;MQSB=1;BQB=0.5;MQ0F=0;ICB=0.5;HOB=0.5;AC=2;AN=4;DP4=3,1,2,0;MQ=60	GT:PL	0/0:0,12,169
TRINITY_DN492940_c2_g3_i1	110	.	G	A	36.2905	PASS	DP=10;VDB=0.02;SGB=0.00473136;RPB=0.5;MQB=1;MQSB=1;BQB=0.5;MQ0F=0;ICB=0.5;HOB=0.5;AC=2;AN=4;DP4=3,1,2,0;MQ=60	GT:PL	1/1:73,6,0
TRINITY_DN515366_c0_g1_i3	778	.	T	C	63	PASS	DP=10;VDB=0.02;SGB=0.00473136;RPB=0.5;MQB=1;MQSB=1;BQB=0.5;MQ0F=0;ICB=1;HOB=0.5;AC=1;AN=2;DP4=2,2,2,0;MQ=60	GT:PL	0/1:93,0,163
TRINITY_DN510002_c1_g2_i2	1026	.	A	G	63	PASS	DP=10;VDB=0.02;SGB=0.00473136;RPB=0.5;MQB=1;MQSB=1;BQB=0.5;MQ0F=0;ICB=1;HOB=0.5;AC=1;AN=2;DP4=2,2,2,0;MQ=60	GT:PL	0/1:93,0,166
TRINITY_DN518988_c2_g2_i6	995	.	G	A	63	PASS	DP=10;VDB=0.02;SGB=0.00473136;RPB=0.5;MQB=1;MQSB=1;BQB=0.5;MQ0F=0;ICB=1;HOB=0.5;AC=1;AN=2;DP4=3,1,2,0;MQ=60	GT:PL	0/1:93,0,140
TRINITY_DN417411_c0_g1_i1	180	.	G	A	63	PASS	DP=10;VDB=0.02;SGB=0.00473136;RPB=0.5;MQB=1;MQSB=1;BQB=0.5;MQ0F=0;ICB=1;HOB=0.5;AC=1;AN=2;DP4=3,1,2,0;MQ=60	GT:PL	0/1:93,0,155
TRINITY_DN499950_c0_g1_i8	1241	.	T	G	63	PASS	DP=10;VDB=0.02;SGB=0.00473136;RPB=0.5;MQB=1;MQSB=1;BQB=0.5;MQ0F=0;ICB=1;HOB=0.5;AC=1;AN=2;DP4=3,1,2,0;MQ=60	GT:PL	0/1:93,0,155
TRINITY_DN511156_c3_g1_i2	562	.	C	T	43.0009	PASS	DP=10;VDB=0.02;SGB=0.00473136;RPB=0.5;MQB=1;MQSB=1;BQB=0.625;MQ0F=0;ICB=0.3;HOB=0.125;AC=1;AN=4;DP4=3,1,2,0;MQ=60	GT:PL	0/0:0,3,60
TRINITY_DN521596_c2_g1_i2	4970	.	G	T	30.653	PASS	DP=10;VDB=0.02;SGB=0.00473136;RPB=0.5;MQB=1;MQSB=1;BQB=0.75;MQ0F=0;ICB=0.3;HOB=0.125;AC=1;AN=4;DP4=2,2,0,2;MQ=60	GT:PL	0/1:64,0,51
TRINITY_DN175870_c0_g1_i1	82	.	T	C	46.2436	PASS	DP=10;VDB=0.02;SGB=0.00473136;RPB=0.5;MQB=1;MQSB=1;BQB=0.875;MQ0F=0;ICB=0.3;HOB=0.125;AC=1;AN=4;DP4=4,0,0,2;MQ=60	GT:PL	0/0:0,3,60
TRINITY_DN515672_c4_g1_i1	91	.	A	G	13.2138	PASS	DP=10;VDB=0.02;SGB=0.00473136;RPB=0.5;MQB=1;MQSB=1;BQB=0.875;MQ0F=0;ICB=0.3;HOB=0.125;AC=1;AN=4;DP4=4,0,1,1;MQ=60	GT:PL	0/0:0,3,60
TRINITY_DN457609_c0_g1_i2	427	.	C	T	55	PASS	DP=10;VDB=0.02;SGB=0.00473136;RPB=0.5;MQB=1;MQSB=1;BQB=0.875;MQ0F=0;ICB=0.3;HOB=0.125;AC=1;AN=4;DP4=4,0,1,1;MQ=60	GT:PL	0/1:88,0,98
TRINITY_DN495652_c0_g1_i1	885	.	C	T	28.6797	PASS	DP=10;VDB=0.02;SGB=0.00473136;RPB=0.5;MQB=1;MQSB=1;BQB=0;MQ0F=0;ICB=0.3;HOB=0.125;AC=1;AN=4;DP4=4,0,0,2;MQ=60	GT:PL	0/0:0,6,110
TRINITY_DN475168_c0_g1_i2	919	.	A	G	28.6595	PASS	DP=10;VDB=0.02;SGB=0.00473136;RPB=0.5;MQB=1;MQSB=1;BQB=0;MQ0F=0;ICB=0.3;HOB=0.125;AC=1;AN=4;DP4=4,0,0,2;MQ=60	GT:PL	0/0:0,9,151
TRINITY_DN517376_c1_g2_i1	2335	.	A	G	33.2915	PASS	DP=10;VDB=0.02;SGB=0.00473136;RPB=0.5;MQB=1;MQSB=1;BQB=0;MQ0F=0;ICB=0.5;HOB=0.5;AC=2;AN=4;DP4=4,0,0,2;MQ=60	GT:PL	0/0:0,12,184
TRINITY_DN484015_c4_g1_i10	359	.	G	A	21.732	PASS	DP=10;VDB=0.02;SGB=0.00473136;RPB=0.5;MQB=1;MQSB=1;BQB=0;MQ0F=0;ICB=1;HOB=0.5;AC=1;AN=2;DP4=3,1,2,0;MQ=60	GT:PL	0/1:53,0,194
TRINITY_DN495209_c2_g1_i1	56	.	G	C	25.3261	PASS	DP=10;VDB=0.02;SGB=0.00473136;RPB=0.571429;MQB=0.428571;BQB=0.714286;MQ0F=0;ICB=0.3;HOB=0.125;AC=1;AN=4;DP4=7,0,2,0;MQ=52	GT:PL	0/0:0,12,117
TRINITY_DN486931_c1_g2_i2	106	.	C	T	14.3389	PASS	DP=10;VDB=0.02;SGB=0.00473136;RPB=0.571429;MQB=0.571429;MQSB=0.809011;BQB=0.571429;MQ0F=0;ICB=0.3;HOB=0.125;AC=1;AN=4;DP4=4,3,2,0;MQ=50	GT:PL	0/0:0,6,75
TRINITY_DN511903_c1_g2_i3	135	.	C	G	14.4384	PASS	DP=10;VDB=0.02;SGB=0.00473136;RPB=0.571429;MQB=0.571429;MQSB=1;BQB=0.571429;MQ0F=0.1;ICB=0.3;HOB=0.125;AC=1;AN=4;DP4=6,1,2,0;MQ=43	GT:PL	0/0:0,3,37
TRINITY_DN422431_c0_g1_i3	228	.	C	T	22.14	PASS	DP=10;VDB=0.02;SGB=0.00473136;RPB=0.571429;MQB=0.857143;MQSB=0.89338;BQB=0.857143;MQ0F=0;ICB=0.3;HOB=0.125;AC=1;AN=4;DP4=3,4,2,0;MQ=58	GT:PL	0/0:0,9,127
TRINITY_DN478624_c0_g1_i7	1475	.	G	A	19.4231	PASS	DP=10;VDB=0.02;SGB=0.00473136;RPB=0.571429;MQB=1;MQSB=1;BQB=0.642857;MQ0F=0;ICB=0.3;HOB=0.125;AC=1;AN=4;DP4=5,2,2,0;MQ=60	GT:PL	0/0:0,15,178
TRINITY_DN452212_c0_g1_i2	340	.	G	C	25.9068	PASS	DP=10;VDB=0.02;SGB=0.00473136;RPB=0.6;MQB=0.4;MQSB=0.202566;BQB=0.8;MQ0F=0;ICB=0.3;HOB=0.125;AC=1;AN=4;DP4=4,1,0,2;MQ=45	GT:PL	0/1:59,0,70
TRINITY_DN506378_c2_g3_i6	247	.	A	G	5.93214	PASS	DP=10;VDB=0.02;SGB=0.00473136;RPB=0.6;MQB=0.8;BQB=0.2;MQ0F=0.2;ICB=0.3;HOB=0.125;AC=1;AN=4;DP4=5,0,2,0;MQ=33	GT:PL	0/0:0,9,95
TRINITY_DN72612_c0_g1_i1	180	.	G	T	33.0418	PASS	DP=10;VDB=0.02;SGB=0.00473136;RPB=0.6;MQB=0.8;MQSB=0.810265;BQB=0.2;MQ0F=0.1;ICB=0.5;HOB=0.5;AC=2;AN=4;DP4=3,2,0,2;MQ=51	GT:PL	1/1:70,6,0
TRINITY_DN494469_c0_g2_i1	69	.	G	A	30.044	PASS	DP=10;VDB=0.02;SGB=0.00473136;RPB=0.6;MQB=1;MQSB=1;BQB=0.6;MQ0F=0;ICB=0.5;HOB=0.5;AC=2;AN=4;DP4=4,1,2,0;MQ=60	GT:PL	0/0:0,15,192
TRINITY_DN504700_c9_g3_i1	139	.	G	A	35.6816	PASS	DP=10;VDB=0.02;SGB=0.00473136;RPB=0.625;MQB=0.5;MQSB=1;BQB=0.625;MQ0F=0.2;ICB=0.3;HOB=0.125;AC=1;AN=4;DP4=3,1,2,0;MQ=40	GT:PL	0/0:0,3,59
TRINITY_DN455138_c0_g3_i3	260	.	G	A	27.7326	PASS	DP=10;VDB=0.02;SGB=0.00473136;RPB=0.625;MQB=0.625;MQSB=0.875;BQB=0.25;MQ0F=0.3;ICB=0.3;HOB=0.125;AC=1;AN=4;DP4=2,2,2,0;MQ=30	GT:PL	0/0:0,3,4
TRINITY_DN394904_c0_g1_i1	135	.	T	C	28.6797	PASS	DP=10;VDB=0.02;SGB=0.00473136;RPB=0.625;MQB=0.75;MQSB=0.75;BQB=0;MQ0F=0;ICB=0.3;HOB=0.125;AC=1;AN=4;DP4=4,0,0,2;MQ=53	GT:PL	0/0:0,6,64
TRINITY_DN516816_c5_g1_i5	59	.	C	T	43.7618	PASS	DP=10;VDB=0.02;SGB=0.00473136;RPB=0.625;MQB=0.75;MQSB=1;BQB=0.875;MQ0F=0;ICB=0.3;HOB=0.125;AC=1;AN=4;DP4=3,1,2,0;MQ=39	GT:PL	0/1:76,0,37
TRINITY_DN378980_c0_g1_i1	80	.	A	G	64	PASS	DP=10;VDB=0.02;SGB=0.00473136;RPB=0.666667;MQB=0.166667;BQB=1;MQ0F=0.2;ICB=0.3;HOB=0.125;AC=1;AN=4;DP4=3,0,2,0;MQ=46	GT:PL	0/0:0,3,57
TRINITY_DN508730_c1_g11_i1	61	.	C	A	57	PASS	DP=10;VDB=0.02;SGB=0.00473136;RPB=0.666667;MQB=0.333333;BQB=0.5;MQ0F=0.2;ICB=0.5;HOB=0.5;AC=2;AN=4;DP4=3,0,2,0;MQ=48	GT:PL	1/1:93,6,0
TRINITY_DN504637_c0_g1_i1	113	.	T	C	67	PASS	DP=10;VDB=0.02;SGB=0.00473136;RPB=0.666667;MQB=0.333333;BQB=0.666667;MQ0F=0;ICB=0.3;HOB=0.125;AC=1;AN=4;DP4=3,0,2,0;MQ=38	GT:PL	0/0:0,3,60
TRINITY_DN480722_c5_g5_i2	144	.	A	G	70	PASS	DP=10;VDB=0.02;SGB=0.00473136;RPB=0.666667;MQB=0.333333;BQB=1;MQ0F=0.4;ICB=0.3;HOB=0.125;AC=1;AN=4;DP4=3,0,2,0;MQ=36	GT:PL	0/1:104,3,0
TRINITY_DN196397_c1_g2_i2	161	.	T	C	68	PASS	DP=10;VDB=0.02;SGB=0.00473136;RPB=0.666667;MQB=0.333333;BQB=1;MQ0F=0;ICB=0.3;HOB=0.125;AC=1;AN=4;DP4=3,0,2,0;MQ=42	GT:PL	0/1:101,0,12
TRINITY_DN506756_c6_g3_i5	79	.	C	T	43.5988	PASS	DP=10;VDB=0.02;SGB=0.00473136;RPB=0.666667;MQB=0.333333;BQB=1;MQ0F=0;ICB=0.3;HOB=0.125;AC=1;AN=4;DP4=3,0,2,0;MQ=44	GT:PL	0/0:0,3,40
TRINITY_DN454052_c0_g4_i2	157	.	G	A	68	PASS	DP=10;VDB=0.02;SGB=0.00473136;RPB=0.666667;MQB=0.333333;BQB=1;MQ0F=0;ICB=0.3;HOB=0.125;AC=1;AN=4;DP4=3,0,2,0;MQ=44	GT:PL	0/0:0,6,82
TRINITY_DN516588_c3_g5_i1	100	.	T	C	66	PASS	DP=10;VDB=0.02;SGB=0.00473136;RPB=0.666667;MQB=0.333333;BQB=1;MQ0F=0;ICB=0.3;HOB=0.125;AC=1;AN=4;DP4=3,0,2,0;MQ=45	GT:PL	0/0:0,3,60
TRINITY_DN496303_c1_g6_i1	47	.	T	A	66	PASS	DP=10;VDB=0.02;SGB=0.00473136;RPB=0.666667;MQB=0.333333;BQB=1;MQ0F=0;ICB=0.3;HOB=0.125;AC=1;AN=4;DP4=3,0,2,0;MQ=46	GT:PL	0/0:0,3,60
TRINITY_DN450729_c0_g5_i1	280	.	T	A	29.0248	PASS	DP=10;VDB=0.02;SGB=0.00473136;RPB=0.666667;MQB=0.333333;BQB=1;MQ0F=0;ICB=0.3;HOB=0.125;AC=1;AN=4;DP4=3,0,2,0;MQ=47	GT:PL	0/1:62,0,51
TRINITY_DN519012_c4_g1_i4	334	.	A	G	68	PASS	DP=10;VDB=0.02;SGB=0.00473136;RPB=0.666667;MQB=0.333333;BQB=1;MQ0F=0;ICB=0.3;HOB=0.125;AC=1;AN=4;DP4=3,0,2,0;MQ=51	GT:PL	0/0:0,6,92
TRINITY_DN516457_c2_g2_i1	157	.	C	G	66	PASS	DP=10;VDB=0.02;SGB=0.00473136;RPB=0.666667;MQB=0.333333;BQB=1;MQ0F=0;ICB=0.3;HOB=0.125;AC=1;AN=4;DP4=3,0,2,0;MQ=53	GT:PL	0/0:0,3,60
TRINITY_DN743378_c0_g1_i1	96	.	C	T	66	PASS	DP=10;VDB=0.02;SGB=0.00473136;RPB=0.666667;MQB=0.333333;BQB=1;MQ0F=0;ICB=1;HOB=0.5;AC=1;AN=2;DP4=3,0,2,0;MQ=45	GT:PL	0/1:96,0,83
TRINITY_DN518884_c3_g1_i6	401	.	G	A	12.6971	PASS	DP=10;VDB=0.02;SGB=0.00473136;RPB=0.666667;MQB=0.333333;MQSB=0.900802;BQB=0.5;MQ0F=0;ICB=1;HOB=0.5;AC=1;AN=2;DP4=3,3,0,2;MQ=48	GT:PL	0/1:44,0,195
TRINITY_DN509275_c1_g3_i12	435	.	T	C	68	PASS	DP=10;VDB=0.02;SGB=0.00473136;RPB=0.666667;MQB=0.333333;MQSB=1;BQB=0.666667;MQ0F=0.2;ICB=0.3;HOB=0.125;AC=1;AN=4;DP4=2,1,2,0;MQ=46	GT:PL	0/0:0,6,55
TRINITY_DN516143_c2_g1_i2	336	.	T	C	68	PASS	DP=10;VDB=0.02;SGB=0.00473136;RPB=0.666667;MQB=0.333333;MQSB=1;BQB=0.666667;MQ0F=0;ICB=0.3;HOB=0.125;AC=1;AN=4;DP4=2,1,2,0;MQ=57	GT:PL	0/1:101,0,51
TRINITY_DN647034_c0_g1_i1	192	.	G	A	30.7523	PASS	DP=10;VDB=0.02;SGB=0.00473136;RPB=0.666667;MQB=0.333333;MQSB=1;BQB=0;MQ0F=0;ICB=0.5;HOB=0.5;AC=2;AN=4;DP4=2,1,2,0;MQ=52	GT:PL	1/1:67,6,0
TRINITY_DN480248_c3_g3_i5	298	.	T	C	21.1514	PASS	DP=10;VDB=0.02;SGB=0.00473136;RPB=0.666667;MQB=0.333333;MQSB=1;BQB=1;MQ0F=0;ICB=0.3;HOB=0.125;AC=1;AN=4;DP4=3,0,1,1;MQ=45	GT:PL	0/0:0,3,60
TRINITY_DN974041_c0_g1_i1	54	.	C	T	17.8208	PASS	DP=10;VDB=0.02;SGB=0.00473136;RPB=0.666667;MQB=0.5;BQB=0.5;MQ0F=0;ICB=0.5;HOB=0.5;AC=2;AN=4;DP4=3,0,2,0;MQ=41	GT:PL	1/1:54,6,0
TRINITY_DN509804_c15_g1_i1	49	.	G	A	29.9288	PASS	DP=10;VDB=0.02;SGB=0.00473136;RPB=0.666667;MQB=0.5;BQB=0.666667;MQ0F=0.2;ICB=0.3;HOB=0.125;AC=1;AN=4;DP4=3,0,2,0;MQ=30	GT:PL	0/0:0,3,60
TRINITY_DN506984_c5_g6_i2	74	.	G	A	65	PASS	DP=10;VDB=0.02;SGB=0.00473136;RPB=0.666667;MQB=0.5;BQB=0.666667;MQ0F=0;ICB=0.3;HOB=0.125;AC=1;AN=4;DP4=3,0,2,0;MQ=48	GT:PL	0/1:97,0,82
TRINITY_DN393113_c0_g1_i1	45	.	T	C	51	PASS	DP=10;VDB=0.02;SGB=0.00473136;RPB=0.666667;MQB=0.5;BQB=0.833333;MQ0F=0;ICB=0.3;HOB=0.125;AC=1;AN=4;DP4=3,0,2,0;MQ=56	GT:PL	0/0:0,6,110
TRINITY_DN197457_c0_g1_i1	56	.	A	G	76	PASS	DP=10;VDB=0.02;SGB=0.00473136;RPB=0.666667;MQB=0.5;MQSB=1;BQB=0;MQ0F=0;ICB=0.3;HOB=0.125;AC=1;AN=4;DP4=3,0,1,1;MQ=48	GT:PL	0/1:109,0,28
TRINITY_DN445712_c3_g1_i1	75	.	G	A	70	PASS	DP=10;VDB=0.02;SGB=0.00473136;RPB=0.666667;MQB=0.666667;BQB=0.333333;MQ0F=0.1;ICB=0.3;HOB=0.125;AC=1;AN=4;DP4=3,0,2,0;MQ=48	GT:PL	0/1:104,3,0
TRINITY_DN444134_c0_g1_i7	67	.	T	C	32.7192	PASS	DP=10;VDB=0.02;SGB=0.00473136;RPB=0.666667;MQB=0.666667;BQB=0.333333;MQ0F=0;ICB=0.3;HOB=0.125;AC=1;AN=4;DP4=3,0,2,0;MQ=36	GT:PL	0/0:0,3,37
TRINITY_DN501422_c6_g1_i1	79	.	G	A	55	PASS	DP=10;VDB=0.02;SGB=0.00473136;RPB=0.666667;MQB=0.666667;BQB=0.333333;MQ0F=0;ICB=0.3;HOB=0.125;AC=1;AN=4;DP4=3,0,2,0;MQ=49	GT:PL	0/0:0,3,60
TRINITY_DN495946_c3_g1_i1	98	.	G	A	48.7233	PASS	DP=10;VDB=0.02;SGB=0.00473136;RPB=0.666667;MQB=0.666667;BQB=0.333333;MQ0F=0;ICB=0.3;HOB=0.125;AC=1;AN=4;DP4=3,0,2,0;MQ=51	GT:PL	0/0:0,3,36
TRINITY_DN418703_c0_g1_i1	86	.	C	T	68	PASS	DP=10;VDB=0.02;SGB=0.00473136;RPB=0.666667;MQB=0.666667;BQB=0.333333;MQ0F=0;ICB=0.3;HOB=0.125;AC=1;AN=4;DP4=3,0,2,0;MQ=57	GT:PL	0/1:101,0,31
TRINITY_DN513241_c3_g5_i1	18	.	C	T	8.56099	PASS	DP=10;VDB=0.02;SGB=0.00473136;RPB=0.666667;MQB=0.666667;BQB=0.666667;MQ0F=0;ICB=0.3;HOB=0.125;AC=1;AN=4;DP4=3,0,2,0;MQ=34	GT:PL	0/1:41,0,51
TRINITY_DN205208_c0_g2_i1	795	.	C	T	63	PASS	DP=10;VDB=0.02;SGB=0.00473136;RPB=0.666667;MQB=0.666667;BQB=0.666667;MQ0F=0;ICB=0.3;HOB=0.125;AC=1;AN=4;DP4=3,0,2,0;MQ=48	GT:PL	0/1:97,2,0
TRINITY_DN520702_c2_g2_i1	2611	.	G	C	68	PASS	DP=10;VDB=0.02;SGB=0.00473136;RPB=0.666667;MQB=0.666667;BQB=0.666667;MQ0F=0;ICB=0.3;HOB=0.125;AC=1;AN=4;DP4=3,0,2,0;MQ=54	GT:PL	0/0:0,6,105
TRINITY_DN493086_c14_g4_i1	506	.	G	A	64	PASS	DP=10;VDB=0.02;SGB=0.00473136;RPB=0.666667;MQB=0.666667;BQB=0.666667;MQ0F=0;ICB=0.3;HOB=0.125;AC=1;AN=4;DP4=3,0,2,0;MQ=56	GT:PL	0/0:0,6,99
TRINITY_DN516609_c11_g3_i1	27	.	C	G	3.92033	PASS	DP=10;VDB=0.02;SGB=0.00473136;RPB=0.666667;MQB=0.666667;BQB=0;MQ0F=0.3;ICB=0.3;HOB=0.125;AC=1;AN=4;DP4=3,0,2,0;MQ=31	GT:PL	0/0:0,3,37
TRINITY_DN312945_c1_g1_i1	60	.	G	A	56	PASS	DP=10;VDB=0.02;SGB=0.00473136;RPB=0.666667;MQB=0.666667;BQB=0;MQ0F=0;ICB=0.3;HOB=0.125;AC=1;AN=4;DP4=3,0,2,0;MQ=54	GT:PL	0/1:88,0,62
TRINITY_DN459075_c0_g2_i2	68	.	G	A	22.5139	PASS	DP=10;VDB=0.02;SGB=0.00473136;RPB=0.666667;MQB=0.666667;BQB=0;MQ0F=0;ICB=0.3;HOB=0.125;AC=1;AN=4;DP4=6,0,2,0;MQ=45	GT:PL	0/0:0,6,67
TRINITY_DN499722_c4_g3_i4	387	.	G	C	40.9941	PASS	DP=10;VDB=0.02;SGB=0.00473136;RPB=0.666667;MQB=0.666667;BQB=1;MQ0F=0.2;ICB=0.3;HOB=0.125;AC=1;AN=4;DP4=3,0,2,0;MQ=37	GT:PL	0/0:0,6,50
TRINITY_DN489888_c0_g5_i3	183	.	A	G	48.1607	PASS	DP=10;VDB=0.02;SGB=0.00473136;RPB=0.666667;MQB=0.666667;BQB=1;MQ0F=0.4;ICB=0.3;HOB=0.125;AC=1;AN=4;DP4=3,0,2,0;MQ=31	GT:PL	0/0:0,6,7
TRINITY_DN522677_c7_g4_i2	79	.	T	G	6.5562	PASS	DP=10;VDB=0.02;SGB=0.00473136;RPB=0.666667;MQB=0.666667;BQB=1;MQ0F=0;ICB=0.3;HOB=0.125;AC=1;AN=4;DP4=3,0,2,0;MQ=30	GT:PL	0/0:0,3,41
TRINITY_DN489378_c7_g10_i1	102	.	A	T	29.7139	PASS	DP=10;VDB=0.02;SGB=0.00473136;RPB=0.666667;MQB=0.666667;BQB=1;MQ0F=0;ICB=0.3;HOB=0.125;AC=1;AN=4;DP4=3,0,2,0;MQ=33	GT:PL	0/0:0,3,30
TRINITY_DN365231_c0_g1_i1	162	.	G	C	7.59507	PASS	DP=10;VDB=0.02;SGB=0.00473136;RPB=0.666667;MQB=0.666667;BQB=1;MQ0F=0;ICB=0.3;HOB=0.125;AC=1;AN=4;DP4=3,0,2,0;MQ=38	GT:PL	0/1:40,0,73
TRINITY_DN517885_c6_g3_i1	152	.	C	T	31.0312	PASS	DP=10;VDB=0.02;SGB=0.00473136;RPB=0.666667;MQB=0.666667;BQB=1;MQ0F=0;ICB=0.3;HOB=0.125;AC=1;AN=4;DP4=3,0,2,0;MQ=43	GT:PL	0/1:64,0,51
TRINITY_DN849328_c0_g1_i1	347	.	G	A	63	PASS	DP=10;VDB=0.02;SGB=0.00473136;RPB=0.666667;MQB=0.666667;BQB=1;MQ0F=0;ICB=0.3;HOB=0.125;AC=1;AN=4;DP4=3,0,2,0;MQ=48	GT:PL	0/0:0,3,37
TRINITY_DN481102_c3_g2_i3	96	.	A	C	68	PASS	DP=10;VDB=0.02;SGB=0.00473136;RPB=0.666667;MQB=0.666667;BQB=1;MQ0F=0;ICB=0.3;HOB=0.125;AC=1;AN=4;DP4=3,0,2,0;MQ=49	GT:PL	0/1:101,0,51
TRINITY_DN479572_c1_g5_i7	804	.	C	T	66	PASS	DP=10;VDB=0.02;SGB=0.00473136;RPB=0.666667;MQB=0.666667;BQB=1;MQ0F=0;ICB=0.3;HOB=0.125;AC=1;AN=4;DP4=3,0,2,0;MQ=51	GT:PL	0/0:0,3,19
TRINITY_DN155030_c0_g1_i1	246	.	C	T	45.957	PASS	DP=10;VDB=0.02;SGB=0.00473136;RPB=0.666667;MQB=0.666667;BQB=1;MQ0F=0;ICB=0.3;HOB=0.125;AC=1;AN=4;DP4=3,0,2,0;MQ=52	GT:PL	0/0:0,6,110
TRINITY_DN300951_c0_g1_i1	131	.	G	A	66	PASS	DP=10;VDB=0.02;SGB=0.00473136;RPB=0.666667;MQB=0.666667;BQB=1;MQ0F=0;ICB=0.3;HOB=0.125;AC=1;AN=4;DP4=3,0,2,0;MQ=54	GT:PL	0/0:0,3,31
TRINITY_DN504343_c1_g4_i1	125	.	G	A	68	PASS	DP=10;VDB=0.02;SGB=0.00473136;RPB=0.666667;MQB=0.666667;BQB=1;MQ0F=0;ICB=0.3;HOB=0.125;AC=1;AN=4;DP4=3,0,2,0;MQ=57	GT:PL	0/1:101,0,51
TRINITY_DN315563_c0_g2_i1	165	.	G	A	66	PASS	DP=10;VDB=0.02;SGB=0.00473136;RPB=0.666667;MQB=0.666667;BQB=1;MQ0F=0;ICB=0.3;HOB=0.125;AC=1;AN=4;DP4=3,0,2,0;MQ=57	GT:PL	0/1:98,0,86
TRINITY_DN285912_c0_g1_i1	197	.	C	T	74	PASS	DP=10;VDB=0.02;SGB=0.00473136;RPB=0.666667;MQB=0.666667;BQB=1;MQ0F=0;ICB=0.5;HOB=0.5;AC=2;AN=4;DP4=3,0,2,0;MQ=53	GT:PL	1/1:110,6,0
TRINITY_DN639632_c0_g1_i1	67	.	C	T	66	PASS	DP=10;VDB=0.02;SGB=0.00473136;RPB=0.666667;MQB=0.666667;BQB=1;MQ0F=0;ICB=1;HOB=0.5;AC=1;AN=2;DP4=3,0,2,0;MQ=49	GT:PL	0/1:96,0,100
TRINITY_DN511686_c2_g1_i1	217	.	G	A	66	PASS	DP=10;VDB=0.02;SGB=0.00473136;RPB=0.666667;MQB=0.666667;BQB=1;MQ0F=0;ICB=1;HOB=0.5;AC=1;AN=2;DP4=3,0,2,0;MQ=55	GT:PL	0/1:96,0,123
TRINITY_DN341186_c0_g2_i1	310	.	T	C	66	PASS	DP=10;VDB=0.02;SGB=0.00473136;RPB=0.666667;MQB=0.666667;BQB=1;MQ0F=0;ICB=1;HOB=0.5;AC=1;AN=2;DP4=3,0,2,0;MQ=55	GT:PL	0/1:96,0,121
TRINITY_DN520972_c3_g3_i5	1618	.	C	T	66	PASS	DP=10;VDB=0.02;SGB=0.00473136;RPB=0.666667;MQB=0.666667;BQB=1;MQ0F=0;ICB=1;HOB=0.5;AC=1;AN=2;DP4=3,0,2,0;MQ=59	GT:PL	0/1:96,0,134
TRINITY_DN97480_c0_g2_i1	546	.	C	T	13.9344	PASS	DP=10;VDB=0.02;SGB=0.00473136;RPB=0.666667;MQB=0.666667;MQSB=0.666667;BQB=0.333333;MQ0F=0.4;ICB=0.3;HOB=0.125;AC=1;AN=4;DP4=0,3,2,0;MQ=36	GT:PL	0/0:0,3,4
TRINITY_DN518896_c6_g3_i4	221	.	C	A	22.4959	PASS	DP=10;VDB=0.02;SGB=0.00473136;RPB=0.666667;MQB=0.666667;MQSB=0.666667;BQB=0.666667;MQ0F=0;ICB=0.3;HOB=0.125;AC=1;AN=4;DP4=6,0,0,2;MQ=57	GT:PL	0/0:0,6,100
TRINITY_DN421774_c0_g1_i1	423	.	T	A	17.6454	PASS	DP=10;VDB=0.02;SGB=0.00473136;RPB=0.666667;MQB=0.666667;MQSB=0.666667;BQB=0.916667;MQ0F=0;ICB=0.3;HOB=0.125;AC=1;AN=4;DP4=4,2,2,0;MQ=53	GT:PL	0/0:0,3,47
TRINITY_DN496862_c2_g3_i1	126	.	T	C	25.6528	PASS	DP=10;VDB=0.02;SGB=0.00473136;RPB=0.666667;MQB=0.666667;MQSB=0.833333;BQB=0.833333;MQ0F=0;ICB=0.3;HOB=0.125;AC=1;AN=4;DP4=2,4,0,2;MQ=31	GT:PL	0/1:59,0,63
TRINITY_DN499112_c0_g5_i5	174	.	T	C	22.9309	PASS	DP=10;VDB=0.02;SGB=0.00473136;RPB=0.666667;MQB=0.666667;MQSB=0.900802;BQB=0;MQ0F=0;ICB=0.5;HOB=0.5;AC=2;AN=4;DP4=3,3,2,0;MQ=38	GT:PL	1/1:60,6,0
TRINITY_DN504545_c0_g2_i4	211	.	T	C	29.1365	PASS	DP=10;VDB=0.02;SGB=0.00473136;RPB=0.666667;MQB=0.666667;MQSB=0;BQB=0;MQ0F=0;ICB=0.3;HOB=0.125;AC=1;AN=4;DP4=1,2,2,0;MQ=52	GT:PL	0/0:0,3,40
TRINITY_DN371000_c0_g1_i1	112	.	G	A	70	PASS	DP=10;VDB=0.02;SGB=0.00473136;RPB=0.666667;MQB=0.666667;MQSB=1;BQB=0.333333;MQ0F=0;ICB=0.5;HOB=0.5;AC=2;AN=4;DP4=2,1,2,0;MQ=58	GT:PL	1/1:106,6,0
TRINITY_DN248755_c0_g2_i1	286	.	G	T	41.877	PASS	DP=10;VDB=0.02;SGB=0.00473136;RPB=0.666667;MQB=0.666667;MQSB=1;BQB=0.5;MQ0F=0;ICB=0.3;HOB=0.125;AC=1;AN=4;DP4=3,0,1,1;MQ=31	GT:PL	0/0:0,3,4
TRINITY_DN517101_c7_g8_i3	125	.	G	A	46.0227	PASS	DP=10;VDB=0.02;SGB=0.00473136;RPB=0.666667;MQB=0.666667;MQSB=1;BQB=0.666667;MQ0F=0;ICB=0.3;HOB=0.125;AC=1;AN=4;DP4=2,1,2,0;MQ=44	GT:PL	0/0:0,6,65
TRINITY_DN504834_c4_g4_i1	16	.	G	A	17.2586	PASS	DP=10;VDB=0.02;SGB=0.00473136;RPB=0.666667;MQB=0.666667;MQSB=1;BQB=0.666667;MQ0F=0;ICB=0.3;HOB=0.125;AC=1;AN=4;DP4=3,0,1,1;MQ=59	GT:PL	0/0:0,3,57
TRINITY_DN493992_c1_g4_i1	226	.	G	T	10.4472	PASS	DP=10;VDB=0.02;SGB=0.00473136;RPB=0.666667;MQB=0.666667;MQSB=1;BQB=0.75;MQ0F=0;ICB=0.3;HOB=0.125;AC=1;AN=4;DP4=5,1,2,0;MQ=45	GT:PL	0/0:0,3,37
TRINITY_DN506695_c0_g1_i3	896	.	T	C	36.8459	PASS	DP=10;VDB=0.02;SGB=0.00473136;RPB=0.666667;MQB=0.666667;MQSB=1;BQB=1;MQ0F=0.2;ICB=0.3;HOB=0.125;AC=1;AN=4;DP4=2,1,2,0;MQ=40	GT:PL	0/1:71,3,0
TRINITY_DN81899_c0_g1_i1	191	.	T	C	3.21031	PASS	DP=10;VDB=0.02;SGB=0.00473136;RPB=0.666667;MQB=0.666667;MQSB=1;BQB=1;MQ0F=0;ICB=0.3;HOB=0.125;AC=1;AN=4;DP4=2,1,2,0;MQ=35	GT:PL	0/0:0,3,5
TRINITY_DN518872_c3_g3_i1	145	.	G	A	68	PASS	DP=10;VDB=0.02;SGB=0.00473136;RPB=0.666667;MQB=0.666667;MQSB=1;BQB=1;MQ0F=0;ICB=0.3;HOB=0.125;AC=1;AN=4;DP4=2,1,2,0;MQ=48	GT:PL	0/1:101,0,51
TRINITY_DN481495_c0_g1_i1	137	.	C	T	68	PASS	DP=10;VDB=0.02;SGB=0.00473136;RPB=0.666667;MQB=0.666667;MQSB=1;BQB=1;MQ0F=0;ICB=0.3;HOB=0.125;AC=1;AN=4;DP4=2,1,2,0;MQ=48	GT:PL	0/0:0,6,62
TRINITY_DN482345_c2_g2_i1	191	.	T	C	68	PASS	DP=10;VDB=0.02;SGB=0.00473136;RPB=0.666667;MQB=0.666667;MQSB=1;BQB=1;MQ0F=0;ICB=0.3;HOB=0.125;AC=1;AN=4;DP4=2,1,2,0;MQ=49	GT:PL	0/0:0,6,65
TRINITY_DN492142_c3_g5_i2	440	.	C	A	66	PASS	DP=10;VDB=0.02;SGB=0.00473136;RPB=0.666667;MQB=0.666667;MQSB=1;BQB=1;MQ0F=0;ICB=0.3;HOB=0.125;AC=1;AN=4;DP4=2,1,2,0;MQ=57	GT:PL	0/1:98,0,108
TRINITY_DN157515_c0_g1_i1	108	.	T	C	66	PASS	DP=10;VDB=0.02;SGB=0.00473136;RPB=0.666667;MQB=0.666667;MQSB=1;BQB=1;MQ0F=0;ICB=0.3;HOB=0.125;AC=1;AN=4;DP4=2,1,2,0;MQ=58	GT:PL	0/0:0,3,60
TRINITY_DN482915_c0_g1_i1	95	.	A	G	14.5041	PASS	DP=10;VDB=0.02;SGB=0.00473136;RPB=0.666667;MQB=0.833333;BQB=0.833333;MQ0F=0;ICB=0.3;HOB=0.125;AC=1;AN=4;DP4=6,0,2,0;MQ=55	GT:PL	0/0:0,3,33
TRINITY_DN376680_c3_g1_i1	212	.	C	T	28.3806	PASS	DP=10;VDB=0.02;SGB=0.00473136;RPB=0.666667;MQB=0.833333;BQB=1;MQ0F=0.2;ICB=0.3;HOB=0.125;AC=1;AN=4;DP4=3,0,2,0;MQ=35	GT:PL	0/0:0,3,4
TRINITY_DN455220_c3_g1_i2	158	.	A	T	28.7324	PASS	DP=10;VDB=0.02;SGB=0.00473136;RPB=0.666667;MQB=0.833333;BQB=1;MQ0F=0.2;ICB=0.3;HOB=0.125;AC=1;AN=4;DP4=3,0,2,0;MQ=37	GT:PL	0/0:0,3,60
TRINITY_DN519463_c1_g2_i4	785	.	G	A	22.6646	PASS	DP=10;VDB=0.02;SGB=0.00473136;RPB=0.666667;MQB=0.833333;BQB=1;MQ0F=0.2;ICB=0.3;HOB=0.125;AC=1;AN=4;DP4=6,0,2,0;MQ=34	GT:PL	0/0:0,9,91
TRINITY_DN486290_c10_g12_i1	141	.	G	A	17.0293	PASS	DP=10;VDB=0.02;SGB=0.00473136;RPB=0.666667;MQB=0.833333;BQB=1;MQ0F=0;ICB=0.3;HOB=0.125;AC=1;AN=4;DP4=3,0,2,0;MQ=42	GT:PL	0/0:0,3,45
TRINITY_DN505075_c0_g5_i1	97	.	C	T	19.1608	PASS	DP=10;VDB=0.02;SGB=0.00473136;RPB=0.666667;MQB=0.833333;BQB=1;MQ0F=0;ICB=0.3;HOB=0.125;AC=1;AN=4;DP4=3,0,2,0;MQ=50	GT:PL	0/0:0,6,99
TRINITY_DN462654_c3_g6_i9	73	.	G	A	68	PASS	DP=10;VDB=0.02;SGB=0.00473136;RPB=0.666667;MQB=0;BQB=0.333333;MQ0F=0;ICB=0.3;HOB=0.125;AC=1;AN=4;DP4=3,0,2,0;MQ=37	GT:PL	0/1:101,0,26
TRINITY_DN136303_c0_g2_i1	35	.	C	G	68	PASS	DP=10;VDB=0.02;SGB=0.00473136;RPB=0.666667;MQB=0;BQB=0.333333;MQ0F=0;ICB=0.5;HOB=0.5;AC=2;AN=4;DP4=3,0,2,0;MQ=38	GT:PL	0/0:0,9,69
TRINITY_DN941756_c0_g1_i1	309	.	T	G	17.0707	PASS	DP=10;VDB=0.02;SGB=0.00473136;RPB=0.666667;MQB=0;BQB=0.5;MQ0F=0;ICB=0.3;HOB=0.125;AC=1;AN=4;DP4=3,0,2,0;MQ=48	GT:PL	0/0:0,6,110
TRINITY_DN515380_c1_g1_i6	1349	.	G	A	30.0301	PASS	DP=10;VDB=0.02;SGB=0.00473136;RPB=0.666667;MQB=0;BQB=0.5;MQ0F=0;ICB=0.3;HOB=0.125;AC=1;AN=4;DP4=3,0,2,0;MQ=51	GT:PL	0/0:0,6,110
TRINITY_DN514271_c4_g2_i7	125	.	C	T	30.8963	PASS	DP=10;VDB=0.02;SGB=0.00473136;RPB=0.666667;MQB=0;BQB=0.666667;MQ0F=0;ICB=0.3;HOB=0.125;AC=1;AN=4;DP4=3,0,2,0;MQ=30	GT:PL	0/1:64,0,22
TRINITY_DN493862_c8_g2_i12	74	.	G	A	66	PASS	DP=10;VDB=0.02;SGB=0.00473136;RPB=0.666667;MQB=0;BQB=0.666667;MQ0F=0;ICB=0.3;HOB=0.125;AC=1;AN=4;DP4=3,0,2,0;MQ=40	GT:PL	0/0:0,3,23
TRINITY_DN500806_c3_g4_i1	74	.	A	G	31.1506	PASS	DP=10;VDB=0.02;SGB=0.00473136;RPB=0.666667;MQB=0;BQB=0.666667;MQ0F=0;ICB=0.3;HOB=0.125;AC=1;AN=4;DP4=3,0,2,0;MQ=52	GT:PL	0/0:0,3,40
TRINITY_DN503419_c3_g1_i1	102	.	A	G	31.0312	PASS	DP=10;VDB=0.02;SGB=0.00473136;RPB=0.666667;MQB=0;BQB=0.666667;MQ0F=0;ICB=0.3;HOB=0.125;AC=1;AN=4;DP4=3,0,2,0;MQ=52	GT:PL	0/1:64,0,51
TRINITY_DN516062_c0_g2_i11	68	.	T	C	28.5937	PASS	DP=10;VDB=0.02;SGB=0.00473136;RPB=0.666667;MQB=0;BQB=0.666667;MQ0F=0;ICB=1;HOB=0.5;AC=1;AN=2;DP4=3,0,2,0;MQ=52	GT:PL	0/1:59,0,119
TRINITY_DN497851_c2_g5_i1	196	.	A	T	19.0486	PASS	DP=10;VDB=0.02;SGB=0.00473136;RPB=0.666667;MQB=0;BQB=0.833333;MQ0F=0;ICB=0.3;HOB=0.125;AC=1;AN=4;DP4=3,0,2,0;MQ=49	GT:PL	0/1:52,0,51
TRINITY_DN39717_c0_g1_i1	59	.	G	T	22.8913	PASS	DP=10;VDB=0.02;SGB=0.00473136;RPB=0.666667;MQB=0;BQB=0;MQ0F=0.2;ICB=0.3;HOB=0.125;AC=1;AN=4;DP4=3,0,2,0;MQ=34	GT:PL	0/0:0,6,35
TRINITY_DN500035_c6_g1_i2	130	.	G	C	16.197	PASS	DP=10;VDB=0.02;SGB=0.00473136;RPB=0.666667;MQB=0;BQB=0;MQ0F=0;ICB=0.3;HOB=0.125;AC=1;AN=4;DP4=3,0,2,0;MQ=45	GT:PL	0/0:0,3,60
TRINITY_DN272232_c0_g2_i1	274	.	G	A	68	PASS	DP=10;VDB=0.02;SGB=0.00473136;RPB=0.666667;MQB=0;BQB=1;MQ0F=0.1;ICB=0.3;HOB=0.125;AC=1;AN=4;DP4=3,0,2,0;MQ=35	GT:PL	0/0:0,6,44
TRINITY_DN503583_c4_g1_i1	153	.	T	A	66	PASS	DP=10;VDB=0.02;SGB=0.00473136;RPB=0.666667;MQB=0;BQB=1;MQ0F=0.2;ICB=1;HOB=0.5;AC=1;AN=2;DP4=3,0,2,0;MQ=37	GT:PL	0/1:96,0,52
TRINITY_DN480233_c5_g2_i2	141	.	T	C	66	PASS	DP=10;VDB=0.02;SGB=0.00473136;RPB=0.666667;MQB=0;BQB=1;MQ0F=0;ICB=0.3;HOB=0.125;AC=1;AN=4;DP4=3,0,2,0;MQ=39	GT:PL	0/0:0,3,9
TRINITY_DN127174_c0_g1_i1	123	.	T	C	19.9873	PASS	DP=10;VDB=0.02;SGB=0.00473136;RPB=0.666667;MQB=0;BQB=1;MQ0F=0;ICB=0.3;HOB=0.125;AC=1;AN=4;DP4=3,0,2,0;MQ=50	GT:PL	0/0:0,3,60
TRINITY_DN365405_c0_g1_i1	157	.	C	A	40.3806	PASS	DP=10;VDB=0.02;SGB=0.00473136;RPB=0.666667;MQB=0;BQB=1;MQ0F=0;ICB=0.3;HOB=0.125;AC=1;AN=4;DP4=3,0,2,0;MQ=52	GT:PL	0/0:0,3,60
TRINITY_DN11125_c0_g1_i1	236	.	C	A	43.3447	PASS	DP=10;VDB=0.02;SGB=0.00473136;RPB=0.666667;MQB=0;BQB=1;MQ0F=0;ICB=0.3;HOB=0.125;AC=1;AN=4;DP4=3,0,2,0;MQ=55	GT:PL	0/0:0,3,60
TRINITY_DN502810_c0_g1_i3	821	.	C	T	61	PASS	DP=10;VDB=0.02;SGB=0.00473136;RPB=0.666667;MQB=0;BQB=1;MQ0F=0;ICB=0.3;HOB=0.125;AC=1;AN=4;DP4=3,0,2,0;MQ=58	GT:PL	0/1:94,0,51
TRINITY_DN467322_c0_g1_i1	1373	.	A	G	25.7601	PASS	DP=10;VDB=0.02;SGB=0.00473136;RPB=0.666667;MQB=0;BQB=1;MQ0F=0;ICB=0.5;HOB=0.5;AC=2;AN=4;DP4=3,0,2,0;MQ=49	GT:PL	0/0:0,9,151
TRINITY_DN489009_c8_g2_i2	141	.	C	T	36.7496	PASS	DP=10;VDB=0.02;SGB=0.00473136;RPB=0.666667;MQB=0;BQB=1;MQ0F=0;ICB=0.5;HOB=0.5;AC=2;AN=4;DP4=3,0,2,0;MQ=50	GT:PL	1/1:73,6,0
TRINITY_DN438357_c4_g1_i1	145	.	G	A	43.749	PASS	DP=10;VDB=0.02;SGB=0.00473136;RPB=0.666667;MQB=0;BQB=1;MQ0F=0;ICB=0.5;HOB=0.5;AC=2;AN=4;DP4=3,0,2,0;MQ=53	GT:PL	0/0:0,9,149
TRINITY_DN617638_c0_g1_i1	130	.	C	T	53	PASS	DP=10;VDB=0.02;SGB=0.00473136;RPB=0.666667;MQB=0;BQB=1;MQ0F=0;ICB=0.5;HOB=0.5;AC=2;AN=4;DP4=3,0,2,0;MQ=55	GT:PL	1/1:89,6,0
TRINITY_DN262230_c0_g1_i1	352	.	G	A	13.0767	PASS	DP=10;VDB=0.02;SGB=0.00473136;RPB=0.666667;MQB=0;BQB=1;MQ0F=0;ICB=1;HOB=0.5;AC=1;AN=2;DP4=3,0,2,0;MQ=48	GT:PL	0/1:44,0,137
TRINITY_DN116821_c0_g2_i1	81	.	A	G	58	PASS	DP=10;VDB=0.02;SGB=0.00473136;RPB=0.666667;MQB=0;BQB=1;MQ0F=0;ICB=1;HOB=0.5;AC=1;AN=2;DP4=3,0,2,0;MQ=58	GT:PL	0/1:88,0,137
TRINITY_DN522732_c1_g1_i1	293	.	G	A	25.0775	PASS	DP=10;VDB=0.02;SGB=0.00473136;RPB=0.666667;MQB=0;MQSB=0.333333;BQB=0.833333;MQ0F=0;ICB=0.3;HOB=0.125;AC=1;AN=4;DP4=2,4,0,2;MQ=41	GT:PL	0/1:59,0,24
TRINITY_DN507022_c8_g1_i2	57	.	G	A	18.632	PASS	DP=10;VDB=0.02;SGB=0.00473136;RPB=0.666667;MQB=0;MQSB=0.333333;BQB=0;MQ0F=0;ICB=0.3;HOB=0.125;AC=1;AN=4;DP4=1,2,2,0;MQ=49	GT:PL	0/0:0,3,37
TRINITY_DN513787_c8_g5_i9	63	.	G	A	61	PASS	DP=10;VDB=0.02;SGB=0.00473136;RPB=0.666667;MQB=0;MQSB=0;BQB=0.666667;MQ0F=0;ICB=0.5;HOB=0.5;AC=2;AN=4;DP4=3,0,0,2;MQ=30	GT:PL	1/1:97,6,0
TRINITY_DN457851_c7_g3_i1	32	.	C	T	26.0085	PASS	DP=10;VDB=0.02;SGB=0.00473136;RPB=0.666667;MQB=0;MQSB=0;BQB=0;MQ0F=0;ICB=0.3;HOB=0.125;AC=1;AN=4;DP4=1,2,2,0;MQ=38	GT:PL	0/1:59,0,31
TRINITY_DN518908_c2_g1_i1	312	.	T	C	41.3226	PASS	DP=10;VDB=0.02;SGB=0.00473136;RPB=0.666667;MQB=0;MQSB=0;BQB=1;MQ0F=0;ICB=0.3;HOB=0.125;AC=1;AN=4;DP4=3,0,0,2;MQ=54	GT:PL	0/1:74,0,98
TRINITY_DN520557_c5_g1_i2	58	.	C	T	66	PASS	DP=10;VDB=0.02;SGB=0.00473136;RPB=0.666667;MQB=0;MQSB=1;BQB=0.666667;MQ0F=0;ICB=0.3;HOB=0.125;AC=1;AN=4;DP4=2,1,2,0;MQ=35	GT:PL	0/0:0,3,24
TRINITY_DN521351_c2_g2_i13	1968	.	C	T	43.9827	PASS	DP=10;VDB=0.02;SGB=0.00473136;RPB=0.666667;MQB=0;MQSB=1;BQB=1;MQ0F=0;ICB=0.3;HOB=0.125;AC=1;AN=4;DP4=2,1,2,0;MQ=47	GT:PL	0/0:0,6,96
TRINITY_DN176961_c0_g1_i1	99	.	T	C	66	PASS	DP=10;VDB=0.02;SGB=0.00473136;RPB=0.666667;MQB=1;BQB=0.333333;MQ0F=0;ICB=0.3;HOB=0.125;AC=1;AN=4;DP4=3,0,2,0;MQ=60	GT:PL	0/0:0,3,60
TRINITY_DN375122_c1_g1_i1	24	.	G	C	25.0323	PASS	DP=10;VDB=0.02;SGB=0.00473136;RPB=0.666667;MQB=1;BQB=0.5;MQ0F=0;ICB=0.3;HOB=0.125;AC=1;AN=4;DP4=3,0,2,0;MQ=38	GT:PL	0/1:58,0,34
TRINITY_DN430378_c0_g1_i5	448	.	A	G	19.4743	PASS	DP=10;VDB=0.02;SGB=0.00473136;RPB=0.666667;MQB=1;BQB=0.5;MQ0F=0;ICB=0.3;HOB=0.125;AC=1;AN=4;DP4=6,0,2,0;MQ=60	GT:PL	0/0:0,9,137
TRINITY_DN375941_c0_g2_i1	309	.	T	A	67	PASS	DP=10;VDB=0.02;SGB=0.00473136;RPB=0.666667;MQB=1;BQB=0.666667;MQ0F=0;ICB=0.3;HOB=0.125;AC=1;AN=4;DP4=3,0,2,0;MQ=59	GT:PL	0/1:100,0,51
TRINITY_DN472681_c0_g1_i1	86	.	G	A	68	PASS	DP=10;VDB=0.02;SGB=0.00473136;RPB=0.666667;MQB=1;BQB=0.666667;MQ0F=0;ICB=0.3;HOB=0.125;AC=1;AN=4;DP4=3,0,2,0;MQ=60	GT:PL	0/1:101,0,51
TRINITY_DN494405_c1_g2_i5	189	.	G	A	66	PASS	DP=10;VDB=0.02;SGB=0.00473136;RPB=0.666667;MQB=1;BQB=0.666667;MQ0F=0;ICB=0.3;HOB=0.125;AC=1;AN=4;DP4=3,0,2,0;MQ=60	GT:PL	0/0:0,3,58
TRINITY_DN139594_c0_g2_i1	93	.	T	C	42.749	PASS	DP=10;VDB=0.02;SGB=0.00473136;RPB=0.666667;MQB=1;BQB=0.666667;MQ0F=0;ICB=0.5;HOB=0.5;AC=2;AN=4;DP4=3,0,2,0;MQ=60	GT:PL	1/1:79,6,0
TRINITY_DN517482_c0_g1_i1	96	.	G	C	64	PASS	DP=10;VDB=0.02;SGB=0.00473136;RPB=0.666667;MQB=1;BQB=0.833333;MQ0F=0;ICB=0.5;HOB=0.5;AC=2;AN=4;DP4=3,0,2,0;MQ=60	GT:PL	1/1:100,6,0
TRINITY_DN520721_c2_g4_i2	993	.	C	T	30.1671	PASS	DP=10;VDB=0.02;SGB=0.00473136;RPB=0.666667;MQB=1;BQB=0;MQ0F=0;ICB=0.3;HOB=0.125;AC=1;AN=4;DP4=3,0,2,0;MQ=60	GT:PL	0/1:63,0,98
TRINITY_DN440935_c0_g1_i1	53	.	A	T	66	PASS	DP=10;VDB=0.02;SGB=0.00473136;RPB=0.666667;MQB=1;BQB=0;MQ0F=0;ICB=1;HOB=0.5;AC=1;AN=2;DP4=3,0,2,0;MQ=60	GT:PL	0/1:96,0,82
TRINITY_DN440424_c0_g3_i1	212	.	C	A	17.2289	PASS	DP=10;VDB=0.02;SGB=0.00473136;RPB=0.666667;MQB=1;BQB=1;MQ0F=0;ICB=0.3;HOB=0.125;AC=1;AN=4;DP4=3,0,2,0;MQ=33	GT:PL	0/0:0,3,12
TRINITY_DN166835_c0_g1_i1	161	.	T	C	66	PASS	DP=10;VDB=0.02;SGB=0.00473136;RPB=0.666667;MQB=1;BQB=1;MQ0F=0;ICB=0.3;HOB=0.125;AC=1;AN=4;DP4=3,0,2,0;MQ=60	GT:PL	0/0:0,3,60
TRINITY_DN239191_c0_g1_i1	493	.	G	C	68	PASS	DP=10;VDB=0.02;SGB=0.00473136;RPB=0.666667;MQB=1;BQB=1;MQ0F=0;ICB=0.3;HOB=0.125;AC=1;AN=4;DP4=3,0,2,0;MQ=60	GT:PL	0/1:101,0,51
TRINITY_DN515039_c0_g2_i10	1617	.	C	A	66	PASS	DP=10;VDB=0.02;SGB=0.00473136;RPB=0.666667;MQB=1;BQB=1;MQ0F=0;ICB=0.3;HOB=0.125;AC=1;AN=4;DP4=3,0,2,0;MQ=60	GT:PL	0/1:98,0,98
TRINITY_DN513962_c0_g1_i1	129	.	G	A	66	PASS	DP=10;VDB=0.02;SGB=0.00473136;RPB=0.666667;MQB=1;BQB=1;MQ0F=0;ICB=0.3;HOB=0.125;AC=1;AN=4;DP4=3,0,2,0;MQ=60	GT:PL	0/0:0,3,60
TRINITY_DN507317_c5_g8_i1	190	.	A	T	66	PASS	DP=10;VDB=0.02;SGB=0.00473136;RPB=0.666667;MQB=1;BQB=1;MQ0F=0;ICB=0.3;HOB=0.125;AC=1;AN=4;DP4=3,0,2,0;MQ=60	GT:PL	0/1:98,0,98
TRINITY_DN521498_c1_g1_i3	1784	.	T	C	68	PASS	DP=10;VDB=0.02;SGB=0.00473136;RPB=0.666667;MQB=1;BQB=1;MQ0F=0;ICB=0.3;HOB=0.125;AC=1;AN=4;DP4=3,0,2,0;MQ=60	GT:PL	0/0:0,6,110
TRINITY_DN717205_c0_g2_i2	129	.	C	T	66	PASS	DP=10;VDB=0.02;SGB=0.00473136;RPB=0.666667;MQB=1;BQB=1;MQ0F=0;ICB=0.3;HOB=0.125;AC=1;AN=4;DP4=3,0,2,0;MQ=60	GT:PL	0/0:0,3,60
TRINITY_DN80633_c0_g2_i1	211	.	G	T	68	PASS	DP=10;VDB=0.02;SGB=0.00473136;RPB=0.666667;MQB=1;BQB=1;MQ0F=0;ICB=0.3;HOB=0.125;AC=1;AN=4;DP4=3,0,2,0;MQ=60	GT:PL	0/0:0,6,110
TRINITY_DN465709_c2_g1_i2	2382	.	T	G	66	PASS	DP=10;VDB=0.02;SGB=0.00473136;RPB=0.666667;MQB=1;BQB=1;MQ0F=0;ICB=0.3;HOB=0.125;AC=1;AN=4;DP4=3,0,2,0;MQ=60	GT:PL	0/0:0,3,60
TRINITY_DN463431_c0_g1_i1	253	.	C	T	68	PASS	DP=10;VDB=0.02;SGB=0.00473136;RPB=0.666667;MQB=1;BQB=1;MQ0F=0;ICB=0.3;HOB=0.125;AC=1;AN=4;DP4=3,0,2,0;MQ=60	GT:PL	0/0:0,6,110
TRINITY_DN461519_c0_g1_i4	222	.	A	C	66	PASS	DP=10;VDB=0.02;SGB=0.00473136;RPB=0.666667;MQB=1;BQB=1;MQ0F=0;ICB=0.3;HOB=0.125;AC=1;AN=4;DP4=3,0,2,0;MQ=60	GT:PL	0/1:98,0,98
TRINITY_DN423297_c0_g2_i1	362	.	A	G	66	PASS	DP=10;VDB=0.02;SGB=0.00473136;RPB=0.666667;MQB=1;BQB=1;MQ0F=0;ICB=0.3;HOB=0.125;AC=1;AN=4;DP4=3,0,2,0;MQ=60	GT:PL	0/1:98,0,98
TRINITY_DN463024_c0_g1_i2	254	.	A	G	68	PASS	DP=10;VDB=0.02;SGB=0.00473136;RPB=0.666667;MQB=1;BQB=1;MQ0F=0;ICB=0.3;HOB=0.125;AC=1;AN=4;DP4=3,0,2,0;MQ=60	GT:PL	0/1:101,0,51
TRINITY_DN423505_c0_g1_i1	266	.	A	G	66	PASS	DP=10;VDB=0.02;SGB=0.00473136;RPB=0.666667;MQB=1;BQB=1;MQ0F=0;ICB=0.3;HOB=0.125;AC=1;AN=4;DP4=3,0,2,0;MQ=60	GT:PL	0/0:0,3,60
TRINITY_DN414426_c0_g1_i1	91	.	A	T	68	PASS	DP=10;VDB=0.02;SGB=0.00473136;RPB=0.666667;MQB=1;BQB=1;MQ0F=0;ICB=0.3;HOB=0.125;AC=1;AN=4;DP4=3,0,2,0;MQ=60	GT:PL	0/0:0,6,110
TRINITY_DN466027_c0_g1_i1	466	.	G	A	66	PASS	DP=10;VDB=0.02;SGB=0.00473136;RPB=0.666667;MQB=1;BQB=1;MQ0F=0;ICB=0.3;HOB=0.125;AC=1;AN=4;DP4=3,0,2,0;MQ=60	GT:PL	0/1:98,0,98
TRINITY_DN470413_c2_g1_i2	1402	.	A	G	68	PASS	DP=10;VDB=0.02;SGB=0.00473136;RPB=0.666667;MQB=1;BQB=1;MQ0F=0;ICB=0.3;HOB=0.125;AC=1;AN=4;DP4=3,0,2,0;MQ=60	GT:PL	0/1:101,0,50
TRINITY_DN376693_c1_g1_i1	207	.	G	C	68	PASS	DP=10;VDB=0.02;SGB=0.00473136;RPB=0.666667;MQB=1;BQB=1;MQ0F=0;ICB=0.3;HOB=0.125;AC=1;AN=4;DP4=3,0,2,0;MQ=60	GT:PL	0/1:101,0,51
TRINITY_DN368403_c0_g1_i1	223	.	T	C	68	PASS	DP=10;VDB=0.02;SGB=0.00473136;RPB=0.666667;MQB=1;BQB=1;MQ0F=0;ICB=0.3;HOB=0.125;AC=1;AN=4;DP4=3,0,2,0;MQ=60	GT:PL	0/1:101,0,51
TRINITY_DN462485_c0_g2_i1	160	.	T	C	49.7489	PASS	DP=10;VDB=0.02;SGB=0.00473136;RPB=0.666667;MQB=1;BQB=1;MQ0F=0;ICB=0.5;HOB=0.5;AC=2;AN=4;DP4=3,0,2,0;MQ=44	GT:PL	0/0:0,9,112
TRINITY_DN512876_c3_g2_i2	339	.	A	T	74	PASS	DP=10;VDB=0.02;SGB=0.00473136;RPB=0.666667;MQB=1;BQB=1;MQ0F=0;ICB=0.5;HOB=0.5;AC=2;AN=4;DP4=3,0,2,0;MQ=60	GT:PL	0/0:0,9,151
TRINITY_DN512826_c0_g2_i4	1851	.	G	T	74	PASS	DP=10;VDB=0.02;SGB=0.00473136;RPB=0.666667;MQB=1;BQB=1;MQ0F=0;ICB=0.5;HOB=0.5;AC=2;AN=4;DP4=3,0,2,0;MQ=60	GT:PL	0/0:0,9,151
TRINITY_DN512564_c1_g1_i1	120	.	C	A	74	PASS	DP=10;VDB=0.02;SGB=0.00473136;RPB=0.666667;MQB=1;BQB=1;MQ0F=0;ICB=0.5;HOB=0.5;AC=2;AN=4;DP4=3,0,2,0;MQ=60	GT:PL	1/1:110,6,0
TRINITY_DN484586_c3_g4_i1	89	.	C	A	66	PASS	DP=10;VDB=0.02;SGB=0.00473136;RPB=0.666667;MQB=1;BQB=1;MQ0F=0;ICB=1;HOB=0.5;AC=1;AN=2;DP4=3,0,2,0;MQ=60	GT:PL	0/1:96,0,137
TRINITY_DN505189_c0_g1_i3	1416	.	T	C	42.5562	PASS	DP=10;VDB=0.02;SGB=0.00473136;RPB=0.666667;MQB=1;MQSB=0.900802;BQB=0.416667;MQ0F=0;ICB=0.3;HOB=0.125;AC=1;AN=4;DP4=3,3,2,0;MQ=60	GT:PL	0/1:76,0,133
TRINITY_DN456165_c0_g1_i2	439	.	G	A	14.515	PASS	DP=10;VDB=0.02;SGB=0.00473136;RPB=0.666667;MQB=1;MQSB=0.900802;BQB=0.833333;MQ0F=0;ICB=0.3;HOB=0.125;AC=1;AN=4;DP4=3,3,0,2;MQ=60	GT:PL	0/1:48,0,135
TRINITY_DN511169_c0_g4_i1	253	.	C	T	7.96055	PASS	DP=10;VDB=0.02;SGB=0.00473136;RPB=0.666667;MQB=1;MQSB=0.992367;BQB=0;MQ0F=0;ICB=0.3;HOB=0.125;AC=1;AN=4;DP4=4,2,0,2;MQ=60	GT:PL	0/1:41,0,79
TRINITY_DN461626_c0_g1_i2	400	.	T	C	66	PASS	DP=10;VDB=0.02;SGB=0.00473136;RPB=0.666667;MQB=1;MQSB=1;BQB=0.333333;MQ0F=0;ICB=0.3;HOB=0.125;AC=1;AN=4;DP4=1,2,2,0;MQ=60	GT:PL	0/1:98,0,85
TRINITY_DN424923_c0_g1_i1	857	.	G	A	66	PASS	DP=10;VDB=0.02;SGB=0.00473136;RPB=0.666667;MQB=1;MQSB=1;BQB=0.333333;MQ0F=0;ICB=0.3;HOB=0.125;AC=1;AN=4;DP4=2,1,0,2;MQ=60	GT:PL	0/0:0,3,40
TRINITY_DN505865_c0_g2_i1	123	.	T	A	58	PASS	DP=10;VDB=0.02;SGB=0.00473136;RPB=0.666667;MQB=1;MQSB=1;BQB=0.5;MQ0F=0;ICB=0.3;HOB=0.125;AC=1;AN=4;DP4=2,1,2,0;MQ=60	GT:PL	0/0:0,3,60
TRINITY_DN172934_c0_g1_i1	320	.	A	G	68	PASS	DP=10;VDB=0.02;SGB=0.00473136;RPB=0.666667;MQB=1;MQSB=1;BQB=0.666667;MQ0F=0;ICB=0.3;HOB=0.125;AC=1;AN=4;DP4=2,1,2,0;MQ=60	GT:PL	0/1:101,0,51
TRINITY_DN486583_c1_g2_i3	401	.	A	G	68	PASS	DP=10;VDB=0.02;SGB=0.00473136;RPB=0.666667;MQB=1;MQSB=1;BQB=0.666667;MQ0F=0;ICB=0.3;HOB=0.125;AC=1;AN=4;DP4=2,1,2,0;MQ=60	GT:PL	0/1:101,0,31
TRINITY_DN506774_c0_g1_i4	4295	.	A	T	30.8722	PASS	DP=10;VDB=0.02;SGB=0.00473136;RPB=0.666667;MQB=1;MQSB=1;BQB=0.666667;MQ0F=0;ICB=0.3;HOB=0.125;AC=1;AN=4;DP4=3,0,0,2;MQ=60	GT:PL	0/0:0,6,110
TRINITY_DN173827_c0_g1_i1	231	.	G	A	49.0187	PASS	DP=10;VDB=0.02;SGB=0.00473136;RPB=0.666667;MQB=1;MQSB=1;BQB=0;MQ0F=0;ICB=0.3;HOB=0.125;AC=1;AN=4;DP4=2,1,2,0;MQ=60	GT:PL	0/0:0,6,120
TRINITY_DN260979_c1_g1_i1	95	.	T	A	30.9806	PASS	DP=10;VDB=0.02;SGB=0.00473136;RPB=0.666667;MQB=1;MQSB=1;BQB=1;MQ0F=0.2;ICB=0.3;HOB=0.125;AC=1;AN=4;DP4=2,1,2,0;MQ=36	GT:PL	0/0:0,6,63
TRINITY_DN226648_c0_g1_i1	111	.	A	G	66	PASS	DP=10;VDB=0.02;SGB=0.00473136;RPB=0.666667;MQB=1;MQSB=1;BQB=1;MQ0F=0;ICB=0.3;HOB=0.125;AC=1;AN=4;DP4=2,1,2,0;MQ=60	GT:PL	0/0:0,3,60
TRINITY_DN496719_c4_g21_i1	229	.	G	A	68	PASS	DP=10;VDB=0.02;SGB=0.00473136;RPB=0.666667;MQB=1;MQSB=1;BQB=1;MQ0F=0;ICB=0.3;HOB=0.125;AC=1;AN=4;DP4=2,1,2,0;MQ=60	GT:PL	0/1:101,0,51
TRINITY_DN433730_c1_g1_i3	86	.	G	T	68	PASS	DP=10;VDB=0.02;SGB=0.00473136;RPB=0.666667;MQB=1;MQSB=1;BQB=1;MQ0F=0;ICB=0.3;HOB=0.125;AC=1;AN=4;DP4=2,1,2,0;MQ=60	GT:PL	0/0:0,6,120
TRINITY_DN411253_c0_g1_i1	168	.	G	A	66	PASS	DP=10;VDB=0.02;SGB=0.00473136;RPB=0.666667;MQB=1;MQSB=1;BQB=1;MQ0F=0;ICB=0.3;HOB=0.125;AC=1;AN=4;DP4=2,1,2,0;MQ=60	GT:PL	0/1:98,0,98
TRINITY_DN476080_c0_g1_i3	612	.	C	T	66	PASS	DP=10;VDB=0.02;SGB=0.00473136;RPB=0.666667;MQB=1;MQSB=1;BQB=1;MQ0F=0;ICB=0.3;HOB=0.125;AC=1;AN=4;DP4=2,1,2,0;MQ=60	GT:PL	0/0:0,6,97
TRINITY_DN779084_c0_g1_i1	473	.	C	T	68	PASS	DP=10;VDB=0.02;SGB=0.00473136;RPB=0.666667;MQB=1;MQSB=1;BQB=1;MQ0F=0;ICB=0.3;HOB=0.125;AC=1;AN=4;DP4=3,0,0,2;MQ=60	GT:PL	0/0:0,6,110
TRINITY_DN519114_c1_g1_i1	258	.	G	A	76	PASS	DP=10;VDB=0.02;SGB=0.00473136;RPB=0.666667;MQB=1;MQSB=1;BQB=1;MQ0F=0;ICB=0.3;HOB=0.125;AC=1;AN=4;DP4=3,0,1,1;MQ=60	GT:PL	0/0:0,3,60
TRINITY_DN517200_c1_g2_i3	97	.	A	G	74	PASS	DP=10;VDB=0.02;SGB=0.00473136;RPB=0.666667;MQB=1;MQSB=1;BQB=1;MQ0F=0;ICB=0.5;HOB=0.5;AC=2;AN=4;DP4=1,2,2,0;MQ=60	GT:PL	0/0:0,9,170
TRINITY_DN347721_c0_g1_i1	80	.	A	C	74	PASS	DP=10;VDB=0.02;SGB=0.00473136;RPB=0.666667;MQB=1;MQSB=1;BQB=1;MQ0F=0;ICB=0.5;HOB=0.5;AC=2;AN=4;DP4=2,1,0,2;MQ=60	GT:PL	0/0:0,9,169
TRINITY_DN469262_c0_g1_i1	99	.	G	T	59	PASS	DP=10;VDB=0.02;SGB=0.00473136;RPB=0.666667;MQB=1;MQSB=1;BQB=1;MQ0F=0;ICB=0.5;HOB=0.5;AC=2;AN=4;DP4=2,1,2,0;MQ=60	GT:PL	1/1:95,6,0
TRINITY_DN522529_c1_g1_i5	131	.	A	C	75	PASS	DP=10;VDB=0.02;SGB=0.00473136;RPB=0.666667;MQB=1;MQSB=1;BQB=1;MQ0F=0;ICB=1;HOB=0.5;AC=1;AN=2;DP4=3,0,1,1;MQ=60	GT:PL	0/1:105,0,137
TRINITY_DN471051_c1_g1_i1	136	.	C	T	11.2851	PASS	DP=10;VDB=0.02;SGB=0.00473136;RPB=0.7;MQB=0;MQSB=0.6;BQB=0.8;MQ0F=0;ICB=0.3;HOB=0.125;AC=1;AN=4;DP4=3,2,2,0;MQ=53	GT:PL	0/0:0,3,60
TRINITY_DN479396_c3_g5_i7	251	.	G	A	3.78327	PASS	DP=10;VDB=0.02;SGB=0.00473136;RPB=0.714286;MQB=0.928571;MQSB=1;BQB=0.571429;MQ0F=0;ICB=0.3;HOB=0.125;AC=1;AN=4;DP4=1,6,0,2;MQ=34	GT:PL	0/0:0,6,73
TRINITY_DN503932_c1_g2_i1	8	.	C	T	11.2791	PASS	DP=10;VDB=0.02;SGB=0.00473136;RPB=0.714286;MQB=1;BQB=0.857143;MQ0F=0;ICB=0.3;HOB=0.125;AC=1;AN=4;DP4=7,0,2,0;MQ=60	GT:PL	0/0:0,3,18
TRINITY_DN315197_c0_g1_i1	7	.	A	G	25.5319	PASS	DP=10;VDB=0.02;SGB=0.00473136;RPB=0.75;MQB=0.5;BQB=0.5;MQ0F=0;ICB=0.3;HOB=0.125;AC=1;AN=4;DP4=4,0,2,0;MQ=53	GT:PL	0/0:0,9,86
TRINITY_DN502799_c0_g1_i1	89	.	T	G	8.18111	PASS	DP=10;VDB=0.02;SGB=0.00473136;RPB=0.75;MQB=0.5;MQSB=0.5;BQB=0;MQ0F=0;ICB=0.3;HOB=0.125;AC=1;AN=4;DP4=4,0,0,2;MQ=42	GT:PL	0/0:0,3,59
TRINITY_DN410464_c2_g1_i5	92	.	C	T	56	PASS	DP=10;VDB=0.02;SGB=0.00473136;RPB=0.75;MQB=0.5;MQSB=1;BQB=0.25;MQ0F=0;ICB=0.5;HOB=0.5;AC=2;AN=4;DP4=3,1,2,0;MQ=40	GT:PL	1/1:93,6,0
TRINITY_DN484372_c7_g1_i1	71	.	C	T	65	PASS	DP=10;VDB=0.02;SGB=0.00473136;RPB=0.75;MQB=0.75;MQSB=1;BQB=0.25;MQ0F=0;ICB=0.3;HOB=0.125;AC=1;AN=4;DP4=3,1,2,0;MQ=53	GT:PL	0/0:0,6,100
TRINITY_DN376554_c0_g2_i3	165	.	G	A	28.6557	PASS	DP=10;VDB=0.02;SGB=0.00473136;RPB=0.75;MQB=0;MQSB=0.25;BQB=0.5;MQ0F=0.1;ICB=0.3;HOB=0.125;AC=1;AN=4;DP4=2,2,2,0;MQ=37	GT:PL	0/1:62,0,49
TRINITY_DN380211_c0_g1_i1	79	.	C	A	65	PASS	DP=10;VDB=0.02;SGB=0.00473136;RPB=0.75;MQB=1;BQB=0.25;MQ0F=0;ICB=0.3;HOB=0.125;AC=1;AN=4;DP4=4,0,2,0;MQ=60	GT:PL	0/1:98,0,82
TRINITY_DN438025_c0_g1_i2	594	.	A	G	16.0663	PASS	DP=10;VDB=0.02;SGB=0.00473136;RPB=0.75;MQB=1;MQSB=1.00775;BQB=0.875;MQ0F=0;ICB=0.3;HOB=0.125;AC=1;AN=4;DP4=4,4,2,0;MQ=60	GT:PL	0/0:0,12,119
TRINITY_DN364226_c0_g1_i1	231	.	T	G	67	PASS	DP=10;VDB=0.02;SGB=0.00473136;RPB=0.75;MQB=1;MQSB=1;BQB=0.5;MQ0F=0;ICB=0.3;HOB=0.125;AC=1;AN=4;DP4=3,1,2,0;MQ=60	GT:PL	0/1:101,0,24
TRINITY_DN467631_c8_g2_i4	53	.	G	A	3.25824	PASS	DP=10;VDB=0.02;SGB=0.00473136;RPB=0.8;MQB=0.2;BQB=0.4;MQ0F=0;ICB=0.3;HOB=0.125;AC=1;AN=4;DP4=5,0,2,0;MQ=36	GT:PL	0/0:0,9,77
TRINITY_DN496147_c10_g2_i1	157	.	C	T	19.9868	PASS	DP=10;VDB=0.02;SGB=0.00473136;RPB=0.8;MQB=0.2;MQSB=0.607698;BQB=0.6;MQ0F=0;ICB=0.3;HOB=0.125;AC=1;AN=4;DP4=3,2,0,2;MQ=41	GT:PL	0/0:0,6,63
TRINITY_DN245876_c0_g1_i1	156	.	C	G	5.83615	PASS	DP=10;VDB=0.02;SGB=0.00473136;RPB=0.8;MQB=0.2;MQSB=0.810265;BQB=0.6;MQ0F=0;ICB=0.3;HOB=0.125;AC=1;AN=4;DP4=3,2,1,1;MQ=44	GT:PL	0/0:0,6,74
TRINITY_DN478572_c7_g1_i2	158	.	G	A	64	PASS	DP=10;VDB=0.02;SGB=0.00473136;RPB=0.8;MQB=0.2;MQSB=1.01283;BQB=0.2;MQ0F=0;ICB=0.3;HOB=0.125;AC=1;AN=4;DP4=2,3,2,0;MQ=39	GT:PL	0/1:98,0,41
TRINITY_DN498012_c6_g2_i1	109	.	T	C	22.4419	PASS	DP=10;VDB=0.02;SGB=0.00473136;RPB=0.8;MQB=0.4;MQSB=0.4;BQB=0.6;MQ0F=0.2;ICB=0.3;HOB=0.125;AC=1;AN=4;DP4=5,0,0,2;MQ=47	GT:PL	0/0:0,3,4
TRINITY_DN679298_c0_g2_i1	146	.	G	A	48.5747	PASS	DP=10;VDB=0.02;SGB=0.00473136;RPB=0.8;MQB=0.4;MQSB=1;BQB=0.4;MQ0F=0;ICB=0.3;HOB=0.125;AC=1;AN=4;DP4=1,4,0,2;MQ=34	GT:PL	0/1:82,0,46
TRINITY_DN428320_c0_g1_i1	20	.	A	T	12.9569	PASS	DP=10;VDB=0.02;SGB=0.00473136;RPB=0.8;MQB=0.4;MQSB=1;BQB=0.5;MQ0F=0.3;ICB=0.3;HOB=0.125;AC=1;AN=4;DP4=4,1,2,0;MQ=34	GT:PL	0/0:0,12,111
TRINITY_DN437497_c0_g1_i1	147	.	A	G	18.0968	PASS	DP=10;VDB=0.02;SGB=0.00473136;RPB=0.8;MQB=0.5;MQSB=0.8;BQB=0.4;MQ0F=0;ICB=0.3;HOB=0.125;AC=1;AN=4;DP4=4,1,1,1;MQ=55	GT:PL	0/0:0,6,90
TRINITY_DN494799_c0_g1_i1	331	.	C	T	28.6517	PASS	DP=10;VDB=0.02;SGB=0.00473136;RPB=0.8;MQB=0.6;MQSB=0.405132;BQB=0.6;MQ0F=0;ICB=0.3;HOB=0.125;AC=1;AN=4;DP4=3,2,0,2;MQ=57	GT:PL	0/0:0,9,138
TRINITY_DN523754_c4_g2_i4	307	.	G	T	60	PASS	DP=10;VDB=0.02;SGB=0.00473136;RPB=0.8;MQB=0.6;MQSB=0.6;BQB=0.2;MQ0F=0;ICB=0.3;HOB=0.125;AC=1;AN=4;DP4=3,2,2,0;MQ=52	GT:PL	0/0:0,3,53
TRINITY_DN365556_c0_g1_i1	103	.	C	T	19.4573	PASS	DP=10;VDB=0.02;SGB=0.00473136;RPB=0.8;MQB=0.6;MQSB=0.6;BQB=0.4;MQ0F=0;ICB=0.3;HOB=0.125;AC=1;AN=4;DP4=3,2,2,0;MQ=51	GT:PL	0/0:0,3,15
TRINITY_DN517871_c2_g10_i2	178	.	T	C	26.7046	PASS	DP=10;VDB=0.02;SGB=0.00473136;RPB=0.8;MQB=0.6;MQSB=0.607698;BQB=0.2;MQ0F=0.3;ICB=0.3;HOB=0.125;AC=1;AN=4;DP4=4,1,0,2;MQ=42	GT:PL	0/1:62,3,0
TRINITY_DN514498_c2_g1_i1	230	.	G	A	60	PASS	DP=10;VDB=0.02;SGB=0.00473136;RPB=0.8;MQB=0.6;MQSB=0.607698;BQB=0.2;MQ0F=0;ICB=0.3;HOB=0.125;AC=1;AN=4;DP4=1,4,2,0;MQ=54	GT:PL	0/0:0,3,60
TRINITY_DN519698_c1_g1_i5	513	.	C	G	63	PASS	DP=10;VDB=0.02;SGB=0.00473136;RPB=0.8;MQB=0.6;MQSB=0.607698;BQB=0.2;MQ0F=0;ICB=0.3;HOB=0.125;AC=1;AN=4;DP4=3,2,0,2;MQ=57	GT:PL	0/1:96,0,93
TRINITY_DN487456_c3_g1_i5	441	.	C	G	9.71004	PASS	DP=10;VDB=0.02;SGB=0.00473136;RPB=0.8;MQB=0.6;MQSB=0.7;BQB=0.4;MQ0F=0;ICB=0.3;HOB=0.125;AC=1;AN=4;DP4=2,3,0,2;MQ=55	GT:PL	0/0:0,3,60
TRINITY_DN510397_c5_g6_i3	211	.	G	A	73	PASS	DP=10;VDB=0.02;SGB=0.00473136;RPB=0.8;MQB=0.6;MQSB=0.810265;BQB=0.2;MQ0F=0;ICB=0.5;HOB=0.5;AC=2;AN=4;DP4=1,4,2,0;MQ=54	GT:PL	1/1:110,6,0
TRINITY_DN517482_c2_g1_i1	227	.	T	G	28.4725	PASS	DP=10;VDB=0.02;SGB=0.00473136;RPB=0.8;MQB=0.6;MQSB=0;BQB=1;MQ0F=0.1;ICB=0.3;HOB=0.125;AC=1;AN=4;DP4=2,3,0,2;MQ=44	GT:PL	0/1:62,0,93
TRINITY_DN470922_c0_g1_i3	807	.	G	A	63	PASS	DP=10;VDB=0.02;SGB=0.00473136;RPB=0.8;MQB=0.6;MQSB=1.01283;BQB=0.2;MQ0F=0.1;ICB=0.3;HOB=0.125;AC=1;AN=4;DP4=1,4,2,0;MQ=49	GT:PL	0/1:96,0,99
TRINITY_DN917074_c0_g1_i1	285	.	T	C	22.6007	PASS	DP=10;VDB=0.02;SGB=0.00473136;RPB=0.8;MQB=0.6;MQSB=1.01283;BQB=0.6;MQ0F=0;ICB=0.3;HOB=0.125;AC=1;AN=4;DP4=3,2,0,2;MQ=56	GT:PL	0/0:0,9,132
TRINITY_DN522523_c2_g1_i1	142	.	C	T	7.18331	PASS	DP=10;VDB=0.02;SGB=0.00473136;RPB=0.8;MQB=0.7;MQSB=0.607698;BQB=0.6;MQ0F=0;ICB=0.3;HOB=0.125;AC=1;AN=4;DP4=3,2,1,1;MQ=33	GT:PL	0/0:0,3,7
TRINITY_DN163915_c0_g1_i1	33	.	C	T	5.76253	PASS	DP=10;VDB=0.02;SGB=0.00473136;RPB=0.8;MQB=0.8;BQB=0.1;MQ0F=0;ICB=0.3;HOB=0.125;AC=1;AN=4;DP4=5,0,2,0;MQ=45	GT:PL	0/0:0,3,60
TRINITY_DN497211_c8_g2_i2	234	.	G	T	20.4539	PASS	DP=10;VDB=0.02;SGB=0.00473136;RPB=0.8;MQB=0.8;BQB=0.2;MQ0F=0;ICB=0.3;HOB=0.125;AC=1;AN=4;DP4=0,5,0,2;MQ=40	GT:PL	0/1:56,3,0
TRINITY_DN397690_c0_g1_i1	29	.	T	C	28.6628	PASS	DP=10;VDB=0.02;SGB=0.00473136;RPB=0.8;MQB=0.8;BQB=0.8;MQ0F=0.2;ICB=0.3;HOB=0.125;AC=1;AN=4;DP4=5,0,2,0;MQ=34	GT:PL	0/1:62,0,49
TRINITY_DN517147_c3_g10_i1	165	.	G	A	42.6181	PASS	DP=10;VDB=0.02;SGB=0.00473136;RPB=0.8;MQB=0.8;MQSB=0.405132;BQB=0.2;MQ0F=0;ICB=0.3;HOB=0.125;AC=1;AN=4;DP4=1,4,2,0;MQ=45	GT:PL	0/1:76,0,50
TRINITY_DN372364_c0_g1_i1	158	.	C	A	73	PASS	DP=10;VDB=0.02;SGB=0.00473136;RPB=0.8;MQB=0.8;MQSB=0.5;BQB=0.2;MQ0F=0;ICB=0.5;HOB=0.5;AC=2;AN=4;DP4=3,2,2,0;MQ=57	GT:PL	1/1:110,6,0
TRINITY_DN515104_c2_g1_i1	394	.	T	C	14.5986	PASS	DP=10;VDB=0.02;SGB=0.00473136;RPB=0.8;MQB=0.8;MQSB=0.810265;BQB=0.4;MQ0F=0;ICB=0.3;HOB=0.125;AC=1;AN=4;DP4=3,2,0,2;MQ=55	GT:PL	0/1:48,0,104
TRINITY_DN345007_c0_g1_i1	178	.	C	T	22.3045	PASS	DP=10;VDB=0.02;SGB=0.00473136;RPB=0.8;MQB=0.8;MQSB=0.810265;BQB=0.6;MQ0F=0;ICB=0.3;HOB=0.125;AC=1;AN=4;DP4=3,2,0,2;MQ=57	GT:PL	0/0:0,3,37
TRINITY_DN480301_c1_g1_i1	581	.	A	G	65	PASS	DP=10;VDB=0.02;SGB=0.00473136;RPB=0.8;MQB=0.8;MQSB=0.810265;BQB=0;MQ0F=0;ICB=0.3;HOB=0.125;AC=1;AN=4;DP4=2,3,2,0;MQ=54	GT:PL	0/0:0,9,128
TRINITY_DN509264_c8_g2_i1	36	.	T	C	9.33728	PASS	DP=10;VDB=0.02;SGB=0.00473136;RPB=0.8;MQB=0.8;MQSB=0;BQB=0.3;MQ0F=0.2;ICB=0.3;HOB=0.125;AC=1;AN=4;DP4=3,2,2,0;MQ=34	GT:PL	0/0:0,6,63
TRINITY_DN512693_c0_g1_i1	178	.	G	C	63	PASS	DP=10;VDB=0.02;SGB=0.00473136;RPB=0.8;MQB=0.8;MQSB=1;BQB=0.3;MQ0F=0;ICB=0.3;HOB=0.125;AC=1;AN=4;DP4=4,1,2,0;MQ=57	GT:PL	0/1:97,0,51
TRINITY_DN8631_c0_g1_i1	84	.	T	C	38.0404	PASS	DP=10;VDB=0.02;SGB=0.00473136;RPB=0.8;MQB=0.9;MQSB=1;BQB=1;MQ0F=0;ICB=0.5;HOB=0.5;AC=2;AN=4;DP4=5,0,1,1;MQ=45	GT:PL	1/1:75,6,0
TRINITY_DN502632_c2_g6_i1	77	.	C	T	9.48201	PASS	DP=10;VDB=0.02;SGB=0.00473136;RPB=0.8;MQB=0;BQB=0.6;MQ0F=0;ICB=0.3;HOB=0.125;AC=1;AN=4;DP4=5,0,2,0;MQ=52	GT:PL	0/0:0,3,60
TRINITY_DN423078_c0_g2_i1	115	.	T	C	7.95183	PASS	DP=10;VDB=0.02;SGB=0.00473136;RPB=0.8;MQB=0;MQSB=0.405132;BQB=0.4;MQ0F=0;ICB=0.3;HOB=0.125;AC=1;AN=4;DP4=4,1,0,2;MQ=52	GT:PL	0/0:0,6,110
TRINITY_DN504878_c0_g2_i6	1020	.	A	T	25.7354	PASS	DP=10;VDB=0.02;SGB=0.00473136;RPB=0.8;MQB=0;MQSB=0.607698;BQB=0.2;MQ0F=0;ICB=0.3;HOB=0.125;AC=1;AN=4;DP4=2,3,2,0;MQ=54	GT:PL	0/1:59,0,93
TRINITY_DN227821_c0_g1_i1	181	.	C	T	36.0408	PASS	DP=10;VDB=0.02;SGB=0.00473136;RPB=0.8;MQB=0;MQSB=0.8;BQB=0.8;MQ0F=0.1;ICB=0.5;HOB=0.5;AC=2;AN=4;DP4=2,3,0,2;MQ=47	GT:PL	1/1:73,6,0
TRINITY_DN513600_c0_g3_i2	865	.	T	A	41.8987	PASS	DP=10;VDB=0.02;SGB=0.00473136;RPB=0.8;MQB=0;MQSB=1;BQB=0.2;MQ0F=0;ICB=0.3;HOB=0.125;AC=1;AN=4;DP4=3,2,2,0;MQ=52	GT:PL	0/1:75,0,90
TRINITY_DN485597_c3_g2_i1	150	.	G	T	12.5107	PASS	DP=10;VDB=0.02;SGB=0.00473136;RPB=0.8;MQB=0;MQSB=1;BQB=0.2;MQ0F=0;ICB=0.3;HOB=0.125;AC=1;AN=4;DP4=4,1,2,0;MQ=49	GT:PL	0/0:0,6,73
TRINITY_DN479040_c7_g4_i2	90	.	G	T	25.8892	PASS	DP=10;VDB=0.02;SGB=0.00473136;RPB=0.8;MQB=0;MQSB=1;BQB=0.6;MQ0F=0.4;ICB=0.3;HOB=0.125;AC=1;AN=4;DP4=4,1,2,0;MQ=31	GT:PL	0/0:0,6,7
TRINITY_DN497075_c2_g4_i4	211	.	A	G	45.7911	PASS	DP=10;VDB=0.02;SGB=0.00473136;RPB=0.8;MQB=1;BQB=0.5;MQ0F=0;ICB=0.3;HOB=0.125;AC=1;AN=4;DP4=5,0,2,0;MQ=60	GT:PL	0/0:0,6,67
TRINITY_DN506620_c0_g2_i5	1018	.	T	C	28.5744	PASS	DP=10;VDB=0.02;SGB=0.00473136;RPB=0.8;MQB=1;BQB=0.8;MQ0F=0;ICB=0.3;HOB=0.125;AC=1;AN=4;DP4=5,0,2,0;MQ=60	GT:PL	0/1:62,0,79
TRINITY_DN507210_c0_g1_i1	2252	.	C	T	65	PASS	DP=10;VDB=0.02;SGB=0.00473136;RPB=0.8;MQB=1;MQSB=1.01283;BQB=0.2;MQ0F=0;ICB=0.3;HOB=0.125;AC=1;AN=4;DP4=1,4,2,0;MQ=60	GT:PL	0/1:98,0,82
TRINITY_DN519582_c2_g4_i1	253	.	G	T	63	PASS	DP=10;VDB=0.02;SGB=0.00473136;RPB=0.8;MQB=1;MQSB=1.01283;BQB=0.2;MQ0F=0;ICB=0.3;HOB=0.125;AC=1;AN=4;DP4=1,4,2,0;MQ=60	GT:PL	0/1:96,0,79
TRINITY_DN496957_c0_g1_i4	750	.	A	G	63	PASS	DP=10;VDB=0.02;SGB=0.00473136;RPB=0.8;MQB=1;MQSB=1.01283;BQB=0.2;MQ0F=0;ICB=0.3;HOB=0.125;AC=1;AN=4;DP4=1,4,2,0;MQ=60	GT:PL	0/1:96,0,116
TRINITY_DN451443_c1_g1_i1	980	.	T	C	65	PASS	DP=10;VDB=0.02;SGB=0.00473136;RPB=0.8;MQB=1;MQSB=1.01283;BQB=0.2;MQ0F=0;ICB=0.3;HOB=0.125;AC=1;AN=4;DP4=1,4,2,0;MQ=60	GT:PL	0/1:98,0,56
TRINITY_DN473718_c0_g3_i1	525	.	C	G	67	PASS	DP=10;VDB=0.02;SGB=0.00473136;RPB=0.8;MQB=1;MQSB=1.01283;BQB=0.2;MQ0F=0;ICB=0.3;HOB=0.125;AC=1;AN=4;DP4=2,3,2,0;MQ=60	GT:PL	0/1:101,0,28
TRINITY_DN490302_c0_g2_i6	914	.	G	C	22.6586	PASS	DP=10;VDB=0.02;SGB=0.00473136;RPB=0.8;MQB=1;MQSB=1.01283;BQB=0.4;MQ0F=0;ICB=0.3;HOB=0.125;AC=1;AN=4;DP4=3,2,0,2;MQ=60	GT:PL	0/0:0,9,151
TRINITY_DN488043_c0_g1_i1	355	.	G	T	28.5744	PASS	DP=10;VDB=0.02;SGB=0.00473136;RPB=0.8;MQB=1;MQSB=1.01283;BQB=0.6;MQ0F=0;ICB=0.3;HOB=0.125;AC=1;AN=4;DP4=3,2,0,2;MQ=60	GT:PL	0/1:62,0,85
TRINITY_DN441644_c1_g1_i2	680	.	G	A	22.3562	PASS	DP=10;VDB=0.02;SGB=0.00473136;RPB=0.8;MQB=1;MQSB=1.01283;BQB=0.8;MQ0F=0;ICB=0.3;HOB=0.125;AC=1;AN=4;DP4=4,1,0,2;MQ=60	GT:PL	0/0:0,3,60
TRINITY_DN521875_c1_g1_i1	911	.	G	A	22.5733	PASS	DP=10;VDB=0.02;SGB=0.00473136;RPB=0.8;MQB=1;MQSB=1.01283;BQB=1;MQ0F=0;ICB=0.3;HOB=0.125;AC=1;AN=4;DP4=4,1,0,2;MQ=60	GT:PL	0/0:0,9,124
TRINITY_DN518600_c5_g3_i4	1291	.	T	C	60	PASS	DP=10;VDB=0.02;SGB=0.00473136;RPB=0.8;MQB=1;MQSB=1;BQB=0.2;MQ0F=0;ICB=0.3;HOB=0.125;AC=1;AN=4;DP4=3,2,2,0;MQ=60	GT:PL	0/1:93,0,129
TRINITY_DN519166_c0_g2_i1	125	.	A	T	63	PASS	DP=10;VDB=0.02;SGB=0.00473136;RPB=0.8;MQB=1;MQSB=1;BQB=0.2;MQ0F=0;ICB=0.3;HOB=0.125;AC=1;AN=4;DP4=4,1,2,0;MQ=60	GT:PL	0/1:96,0,78
TRINITY_DN509810_c7_g1_i5	171	.	G	A	73	PASS	DP=10;VDB=0.02;SGB=0.00473136;RPB=0.8;MQB=1;MQSB=1;BQB=0.2;MQ0F=0;ICB=0.5;HOB=0.5;AC=2;AN=4;DP4=3,2,2,0;MQ=60	GT:PL	1/1:110,6,0
TRINITY_DN500458_c0_g1_i3	580	.	C	T	25.5376	PASS	DP=10;VDB=0.02;SGB=0.00473136;RPB=0.8;MQB=1;MQSB=1;BQB=0.6;MQ0F=0;ICB=0.3;HOB=0.125;AC=1;AN=4;DP4=2,3,0,2;MQ=60	GT:PL	0/0:0,6,110
TRINITY_DN447579_c0_g1_i4	363	.	G	A	48.6386	PASS	DP=10;VDB=0.02;SGB=0.00473136;RPB=0.8;MQB=1;MQSB=1;BQB=0.6;MQ0F=0;ICB=0.3;HOB=0.125;AC=1;AN=4;DP4=4,1,2,0;MQ=60	GT:PL	0/0:0,9,110
TRINITY_DN496917_c0_g3_i3	453	.	T	C	22.1719	PASS	DP=10;VDB=0.02;SGB=0.00473136;RPB=0.8;MQB=1;MQSB=1;BQB=0.8;MQ0F=0;ICB=0.3;HOB=0.125;AC=1;AN=4;DP4=4,1,2,0;MQ=60	GT:PL	0/0:0,3,37
TRINITY_DN523392_c4_g1_i1	4199	.	T	C	36.6248	PASS	DP=10;VDB=0.02;SGB=0.00473136;RPB=0.8;MQB=1;MQSB=1;BQB=0.9;MQ0F=0;ICB=0.3;HOB=0.125;AC=1;AN=4;DP4=3,2,2,0;MQ=60	GT:PL	0/1:70,0,118
TRINITY_DN396483_c0_g1_i1	174	.	G	T	19.7986	PASS	DP=10;VDB=0.02;SGB=0.00473136;RPB=0.833333;MQB=0.333333;BQB=1;MQ0F=0;ICB=0.3;HOB=0.125;AC=1;AN=4;DP4=3,0,2,0;MQ=49	GT:PL	0/0:0,3,42
TRINITY_DN480165_c1_g3_i1	25	.	A	G	14.9985	PASS	DP=10;VDB=0.02;SGB=0.00473136;RPB=0.833333;MQB=0.666667;BQB=0.833333;MQ0F=0;ICB=0.3;HOB=0.125;AC=1;AN=4;DP4=6,0,2,0;MQ=48	GT:PL	0/0:0,3,37
TRINITY_DN316903_c0_g1_i1	94	.	G	A	13.1782	PASS	DP=10;VDB=0.02;SGB=0.00473136;RPB=0.833333;MQB=0.666667;MQSB=1;BQB=0.583333;MQ0F=0;ICB=0.3;HOB=0.125;AC=1;AN=4;DP4=5,1,2,0;MQ=56	GT:PL	0/0:0,3,40
TRINITY_DN511055_c2_g2_i1	187	.	T	C	43.3447	PASS	DP=10;VDB=0.02;SGB=0.00473136;RPB=0.833333;MQB=0;BQB=1;MQ0F=0;ICB=0.3;HOB=0.125;AC=1;AN=4;DP4=3,0,2,0;MQ=55	GT:PL	0/0:0,3,60
TRINITY_DN482013_c1_g1_i4	172	.	T	C	13.2819	PASS	DP=10;VDB=0.02;SGB=0.00473136;RPB=0.833333;MQB=1;MQSB=0.900802;BQB=0.666667;MQ0F=0;ICB=0.3;HOB=0.125;AC=1;AN=4;DP4=3,3,0,2;MQ=60	GT:PL	0/0:0,6,97
TRINITY_DN520218_c2_g8_i6	260	.	A	G	19.3221	PASS	DP=10;VDB=0.02;SGB=0.00473136;RPB=0.833333;MQB=1;MQSB=1;BQB=0.833333;MQ0F=0;ICB=0.3;HOB=0.125;AC=1;AN=4;DP4=2,4,0,2;MQ=60	GT:PL	0/1:53,0,110
TRINITY_DN496729_c0_g1_i2	202	.	C	A	19.0201	PASS	DP=10;VDB=0.02;SGB=0.00473136;RPB=0.833333;MQB=1;MQSB=1;BQB=1;MQ0F=0;ICB=0.3;HOB=0.125;AC=1;AN=4;DP4=5,1,2,0;MQ=60	GT:PL	0/0:0,3,40
TRINITY_DN371304_c0_g1_i1	132	.	C	T	19.2835	PASS	DP=10;VDB=0.02;SGB=0.00473136;RPB=0.857143;MQB=0.857143;MQSB=0.857143;BQB=0.5;MQ0F=0;ICB=0.3;HOB=0.125;AC=1;AN=4;DP4=5,2,2,0;MQ=59	GT:PL	0/0:0,9,124
TRINITY_DN517714_c21_g4_i1	6	.	G	A	7.92895	PASS	DP=10;VDB=0.02;SGB=0.00473136;RPB=0.875;MQB=1;MQSB=0;BQB=1;MQ0F=0.2;ICB=0.3;HOB=0.125;AC=1;AN=4;DP4=3,1,1,1;MQ=31	GT:PL	0/0:0,9,106
TRINITY_DN480242_c0_g1_i1	539	.	G	A	63	PASS	DP=10;VDB=0.02;SGB=0.00473136;RPB=0.9;MQB=1;MQSB=1;BQB=0.2;MQ0F=0;ICB=0.3;HOB=0.125;AC=1;AN=4;DP4=3,2,2,0;MQ=60	GT:PL	0/1:96,0,113
TRINITY_DN523956_c6_g2_i1	101	.	G	C	22.5353	PASS	DP=10;VDB=0.02;SGB=0.00473136;RPB=0;MQB=0.2;BQB=0;MQ0F=0.2;ICB=0.3;HOB=0.125;AC=1;AN=4;DP4=5,0,2,0;MQ=38	GT:PL	0/0:0,9,42
TRINITY_DN450615_c4_g1_i1	130	.	G	A	17.7234	PASS	DP=10;VDB=0.02;SGB=0.00473136;RPB=0;MQB=0.2;MQSB=0;BQB=0.4;MQ0F=0.1;ICB=0.3;HOB=0.125;AC=1;AN=4;DP4=3,2,2,0;MQ=40	GT:PL	0/0:0,9,96
TRINITY_DN514933_c3_g6_i1	137	.	C	T	19.7767	PASS	DP=10;VDB=0.02;SGB=0.00473136;RPB=0;MQB=0.25;BQB=0;MQ0F=0;ICB=0.3;HOB=0.125;AC=1;AN=4;DP4=4,0,2,0;MQ=48	GT:PL	0/0:0,6,110
TRINITY_DN318742_c0_g2_i1	167	.	C	T	26.1634	PASS	DP=10;VDB=0.02;SGB=0.00473136;RPB=0;MQB=0.25;MQSB=0.28717;BQB=0.75;MQ0F=0;ICB=0.3;HOB=0.125;AC=1;AN=4;DP4=1,3,2,0;MQ=47	GT:PL	0/0:0,3,37
TRINITY_DN510274_c0_g1_i8	532	.	T	C	41.3846	PASS	DP=10;VDB=0.02;SGB=0.00473136;RPB=0;MQB=0.25;MQSB=0;BQB=1;MQ0F=0.1;ICB=0.3;HOB=0.125;AC=1;AN=4;DP4=2,2,2,0;MQ=41	GT:PL	0/1:74,0,104
TRINITY_DN495810_c0_g5_i1	271	.	G	C	46.9458	PASS	DP=10;VDB=0.02;SGB=0.00473136;RPB=0;MQB=0.25;MQSB=1;BQB=1;MQ0F=0.4;ICB=0.3;HOB=0.125;AC=1;AN=4;DP4=3,1,2,0;MQ=30	GT:PL	0/1:79,0,52
TRINITY_DN521665_c1_g1_i4	1302	.	T	C	9.78183	PASS	DP=10;VDB=0.02;SGB=0.00473136;RPB=0;MQB=0.285714;MQSB=0.642857;BQB=0;MQ0F=0.1;ICB=0.3;HOB=0.125;AC=1;AN=4;DP4=5,2,2,0;MQ=50	GT:PL	0/0:0,15,146
TRINITY_DN520586_c1_g1_i2	580	.	A	G	19.3572	PASS	DP=10;VDB=0.02;SGB=0.00473136;RPB=0;MQB=0.285714;MQSB=0.714286;BQB=0.714286;MQ0F=0.2;ICB=0.3;HOB=0.125;AC=1;AN=4;DP4=5,2,2,0;MQ=48	GT:PL	0/1:53,0,119
TRINITY_DN215449_c0_g1_i1	57	.	G	A	69	PASS	DP=10;VDB=0.02;SGB=0.00473136;RPB=0;MQB=0.333333;BQB=0.333333;MQ0F=0;ICB=0.3;HOB=0.125;AC=1;AN=4;DP4=3,0,2,0;MQ=42	GT:PL	0/0:0,6,80
TRINITY_DN494355_c1_g1_i1	91	.	G	A	65	PASS	DP=10;VDB=0.02;SGB=0.00473136;RPB=0;MQB=0.333333;BQB=0.5;MQ0F=0;ICB=0.3;HOB=0.125;AC=1;AN=4;DP4=3,0,2,0;MQ=47	GT:PL	0/0:0,6,108
TRINITY_DN519029_c3_g18_i1	98	.	G	A	12.0628	PASS	DP=10;VDB=0.02;SGB=0.00473136;RPB=0;MQB=0.333333;BQB=0.666667;MQ0F=0.1;ICB=0.3;HOB=0.125;AC=1;AN=4;DP4=3,0,2,0;MQ=41	GT:PL	0/0:0,3,40
TRINITY_DN80607_c0_g1_i1	43	.	T	C	15.536	PASS	DP=10;VDB=0.02;SGB=0.00473136;RPB=0;MQB=0.333333;BQB=0;MQ0F=0.2;ICB=0.3;HOB=0.125;AC=1;AN=4;DP4=3,0,2,0;MQ=36	GT:PL	0/1:48,0,67
TRINITY_DN475873_c1_g1_i2	95	.	A	C	26.0302	PASS	DP=10;VDB=0.02;SGB=0.00473136;RPB=0;MQB=0.333333;BQB=0;MQ0F=0;ICB=0.3;HOB=0.125;AC=1;AN=4;DP4=3,0,2,0;MQ=48	GT:PL	0/0:0,6,57
TRINITY_DN475966_c1_g1_i4	209	.	C	G	26.0137	PASS	DP=10;VDB=0.02;SGB=0.00473136;RPB=0;MQB=0.333333;BQB=0;MQ0F=0;ICB=0.3;HOB=0.125;AC=1;AN=4;DP4=3,0,2,0;MQ=52	GT:PL	0/0:0,6,93
TRINITY_DN480071_c3_g1_i1	48	.	G	A	29.6311	PASS	DP=10;VDB=0.02;SGB=0.00473136;RPB=0;MQB=0.333333;BQB=0;MQ0F=0;ICB=0.3;HOB=0.125;AC=1;AN=4;DP4=3,0,2,0;MQ=54	GT:PL	0/0:0,3,27
TRINITY_DN53803_c0_g2_i1	170	.	A	G	66	PASS	DP=10;VDB=0.02;SGB=0.00473136;RPB=0;MQB=0.333333;BQB=1;MQ0F=0.1;ICB=0.3;HOB=0.125;AC=1;AN=4;DP4=3,0,2,0;MQ=36	GT:PL	0/1:98,0,52
TRINITY_DN118880_c0_g2_i1	136	.	A	G	61	PASS	DP=10;VDB=0.02;SGB=0.00473136;RPB=0;MQB=0.333333;BQB=1;MQ0F=0.2;ICB=0.3;HOB=0.125;AC=1;AN=4;DP4=3,0,2,0;MQ=43	GT:PL	0/1:94,0,41
TRINITY_DN502157_c2_g6_i1	202	.	G	C	68	PASS	DP=10;VDB=0.02;SGB=0.00473136;RPB=0;MQB=0.333333;BQB=1;MQ0F=0.2;ICB=0.3;HOB=0.125;AC=1;AN=4;DP4=3,0,2,0;MQ=43	GT:PL	0/1:101,0,28
TRINITY_DN505318_c4_g3_i2	101	.	A	G	68	PASS	DP=10;VDB=0.02;SGB=0.00473136;RPB=0;MQB=0.333333;BQB=1;MQ0F=0.2;ICB=0.3;HOB=0.125;AC=1;AN=4;DP4=3,0,2,0;MQ=45	GT:PL	0/1:101,0,38
TRINITY_DN494699_c0_g9_i12	281	.	A	G	74	PASS	DP=10;VDB=0.02;SGB=0.00473136;RPB=0;MQB=0.333333;BQB=1;MQ0F=0.4;ICB=0.5;HOB=0.5;AC=2;AN=4;DP4=3,0,2,0;MQ=36	GT:PL	1/1:110,6,0
TRINITY_DN502472_c7_g3_i1	233	.	G	C	66	PASS	DP=10;VDB=0.02;SGB=0.00473136;RPB=0;MQB=0.333333;BQB=1;MQ0F=0;ICB=1;HOB=0.5;AC=1;AN=2;DP4=3,0,2,0;MQ=38	GT:PL	0/1:96,0,56
TRINITY_DN519962_c11_g5_i1	63	.	C	T	66	PASS	DP=10;VDB=0.02;SGB=0.00473136;RPB=0;MQB=0.333333;BQB=1;MQ0F=0;ICB=1;HOB=0.5;AC=1;AN=2;DP4=3,0,2,0;MQ=46	GT:PL	0/1:96,0,87
TRINITY_DN520112_c1_g1_i14	2882	.	C	T	16.1624	PASS	DP=10;VDB=0.02;SGB=0.00473136;RPB=0;MQB=0.333333;MQSB=0.124046;BQB=0.5;MQ0F=0;ICB=0.3;HOB=0.125;AC=1;AN=4;DP4=2,4,2,0;MQ=55	GT:PL	0/1:50,0,138
TRINITY_DN492253_c7_g1_i1	71	.	C	T	36.7496	PASS	DP=10;VDB=0.02;SGB=0.00473136;RPB=0;MQB=0.333333;MQSB=0.333333;BQB=0.666667;MQ0F=0;ICB=0.5;HOB=0.5;AC=2;AN=4;DP4=3,0,0,2;MQ=45	GT:PL	1/1:73,6,0
TRINITY_DN513200_c15_g4_i1	192	.	G	A	32.9111	PASS	DP=10;VDB=0.02;SGB=0.00473136;RPB=0;MQB=0.333333;MQSB=0.5;BQB=0.75;MQ0F=0.1;ICB=0.5;HOB=0.5;AC=2;AN=4;DP4=2,4,0,2;MQ=54	GT:PL	1/1:70,6,0
TRINITY_DN517761_c2_g8_i2	108	.	A	G	18.4601	PASS	DP=10;VDB=0.02;SGB=0.00473136;RPB=0;MQB=0.333333;MQSB=0.833333;BQB=0.666667;MQ0F=0;ICB=0.3;HOB=0.125;AC=1;AN=4;DP4=1,2,2,0;MQ=40	GT:PL	0/0:0,3,60
TRINITY_DN479862_c11_g1_i1	875	.	G	A	22.3961	PASS	DP=10;VDB=0.02;SGB=0.00473136;RPB=0;MQB=0.333333;MQSB=0.900802;BQB=1;MQ0F=0.2;ICB=0.3;HOB=0.125;AC=1;AN=4;DP4=3,3,0,2;MQ=49	GT:PL	0/0:0,6,62
TRINITY_DN509628_c1_g7_i3	608	.	G	A	14.0817	PASS	DP=10;VDB=0.02;SGB=0.00473136;RPB=0;MQB=0.333333;MQSB=0;BQB=0.333333;MQ0F=0.2;ICB=0.5;HOB=0.5;AC=2;AN=4;DP4=4,2,2,0;MQ=40	GT:PL	0/0:0,18,139
TRINITY_DN492180_c0_g11_i1	105	.	C	T	68	PASS	DP=10;VDB=0.02;SGB=0.00473136;RPB=0;MQB=0.333333;MQSB=1;BQB=1;MQ0F=0.2;ICB=0.3;HOB=0.125;AC=1;AN=4;DP4=2,1,0,2;MQ=43	GT:PL	0/1:101,0,28
TRINITY_DN43444_c0_g2_i1	110	.	G	A	66	PASS	DP=10;VDB=0.02;SGB=0.00473136;RPB=0;MQB=0.333333;MQSB=1;BQB=1;MQ0F=0.2;ICB=0.3;HOB=0.125;AC=1;AN=4;DP4=2,1,0,2;MQ=44	GT:PL	0/0:0,3,4
TRINITY_DN486833_c6_g4_i2	288	.	T	A	22.6567	PASS	DP=10;VDB=0.02;SGB=0.00473136;RPB=0;MQB=0.375;BQB=0;MQ0F=0;ICB=0.3;HOB=0.125;AC=1;AN=4;DP4=4,0,2,0;MQ=49	GT:PL	0/0:0,9,100
TRINITY_DN493763_c0_g3_i5	212	.	G	C	45.5636	PASS	DP=10;VDB=0.02;SGB=0.00473136;RPB=0;MQB=0.375;MQSB=0.861511;BQB=0.625;MQ0F=0.1;ICB=0.3;HOB=0.125;AC=1;AN=4;DP4=2,2,1,1;MQ=44	GT:PL	0/0:0,3,60
TRINITY_DN491903_c3_g3_i2	81	.	C	T	19.9048	PASS	DP=10;VDB=0.02;SGB=0.00473136;RPB=0;MQB=0.4;BQB=0.2;MQ0F=0;ICB=0.3;HOB=0.125;AC=1;AN=4;DP4=5,0,2,0;MQ=38	GT:PL	0/0:0,6,77
TRINITY_DN171891_c0_g2_i1	65	.	C	T	46.4012	PASS	DP=10;VDB=0.02;SGB=0.00473136;RPB=0;MQB=0.4;BQB=0.5;MQ0F=0.1;ICB=0.3;HOB=0.125;AC=1;AN=4;DP4=5,0,2,0;MQ=37	GT:PL	0/0:0,9,102
TRINITY_DN489150_c0_g1_i1	597	.	A	G	63	PASS	DP=10;VDB=0.02;SGB=0.00473136;RPB=0;MQB=0.4;MQSB=0.4;BQB=0.2;MQ0F=0.2;ICB=0.3;HOB=0.125;AC=1;AN=4;DP4=3,2,2,0;MQ=45	GT:PL	0/0:0,6,67
TRINITY_DN623303_c0_g1_i1	181	.	C	T	31.5222	PASS	DP=10;VDB=0.02;SGB=0.00473136;RPB=0;MQB=0.4;MQSB=0.7;BQB=0.3;MQ0F=0;ICB=0.3;HOB=0.125;AC=1;AN=4;DP4=3,2,2,0;MQ=51	GT:PL	0/1:65,0,30
TRINITY_DN501137_c2_g3_i1	150	.	A	G	3.65712	PASS	DP=10;VDB=0.02;SGB=0.00473136;RPB=0;MQB=0.4;MQSB=0.810265;BQB=0.4;MQ0F=0;ICB=0.3;HOB=0.125;AC=1;AN=4;DP4=4,1,0,2;MQ=41	GT:PL	0/0:0,6,72
TRINITY_DN517149_c5_g1_i6	222	.	C	T	19.386	PASS	DP=10;VDB=0.02;SGB=0.00473136;RPB=0;MQB=0.4;MQSB=1.01283;BQB=0.4;MQ0F=0.2;ICB=0.3;HOB=0.125;AC=1;AN=4;DP4=3,2,0,2;MQ=46	GT:PL	0/0:0,6,43
TRINITY_DN485138_c6_g1_i1	263	.	C	T	22.7927	PASS	DP=10;VDB=0.02;SGB=0.00473136;RPB=0;MQB=0.4;MQSB=1.01283;BQB=0.6;MQ0F=0;ICB=0.3;HOB=0.125;AC=1;AN=4;DP4=4,1,0,2;MQ=44	GT:PL	0/0:0,3,37
TRINITY_DN507288_c0_g4_i1	145	.	C	T	64	PASS	DP=10;VDB=0.02;SGB=0.00473136;RPB=0;MQB=0.5;BQB=0.5;MQ0F=0;ICB=0.3;HOB=0.125;AC=1;AN=4;DP4=4,0,2,0;MQ=48	GT:PL	0/1:96,0,84
TRINITY_DN490075_c1_g2_i1	99	.	A	G	63	PASS	DP=10;VDB=0.02;SGB=0.00473136;RPB=0;MQB=0.5;BQB=0.5;MQ0F=0;ICB=0.3;HOB=0.125;AC=1;AN=4;DP4=4,0,2,0;MQ=52	GT:PL	0/0:0,3,60
TRINITY_DN284069_c0_g1_i1	35	.	G	A	43.7161	PASS	DP=10;VDB=0.02;SGB=0.00473136;RPB=0;MQB=0.5;BQB=0.666667;MQ0F=0;ICB=0.3;HOB=0.125;AC=1;AN=4;DP4=3,0,2,0;MQ=45	GT:PL	0/1:76,0,53
TRINITY_DN493212_c8_g6_i8	99	.	G	A	15.1008	PASS	DP=10;VDB=0.02;SGB=0.00473136;RPB=0;MQB=0.5;BQB=0.833333;MQ0F=0;ICB=0.3;HOB=0.125;AC=1;AN=4;DP4=6,0,2,0;MQ=33	GT:PL	0/0:0,3,9
TRINITY_DN211603_c0_g1_i1	129	.	C	T	30.653	PASS	DP=10;VDB=0.02;SGB=0.00473136;RPB=0;MQB=0.5;BQB=0;MQ0F=0;ICB=0.3;HOB=0.125;AC=1;AN=4;DP4=4,0,2,0;MQ=51	GT:PL	0/1:64,0,51
TRINITY_DN489892_c1_g1_i19	2048	.	A	C	25.6836	PASS	DP=10;VDB=0.02;SGB=0.00473136;RPB=0;MQB=0.5;BQB=0;MQ0F=0;ICB=0.3;HOB=0.125;AC=1;AN=4;DP4=4,0,2,0;MQ=54	GT:PL	0/1:59,0,125
TRINITY_DN394277_c0_g1_i1	151	.	T	C	25.657	PASS	DP=10;VDB=0.02;SGB=0.00473136;RPB=0;MQB=0.5;BQB=0;MQ0F=0;ICB=0.3;HOB=0.125;AC=1;AN=4;DP4=4,0,2,0;MQ=55	GT:PL	0/1:59,0,45
TRINITY_DN496946_c3_g5_i15	203	.	C	T	20.7849	PASS	DP=10;VDB=0.02;SGB=0.00473136;RPB=0;MQB=0.5;BQB=0;MQ0F=0;ICB=0.5;HOB=0.5;AC=2;AN=4;DP4=3,0,2,0;MQ=38	GT:PL	1/1:57,6,0
TRINITY_DN486859_c4_g1_i1	149	.	C	G	63	PASS	DP=10;VDB=0.02;SGB=0.00473136;RPB=0;MQB=0.5;BQB=1;MQ0F=0.2;ICB=0.3;HOB=0.125;AC=1;AN=4;DP4=3,0,2,0;MQ=39	GT:PL	0/0:0,6,80
TRINITY_DN253272_c0_g1_i1	72	.	C	A	14.1349	PASS	DP=10;VDB=0.02;SGB=0.00473136;RPB=0;MQB=0.5;BQB=1;MQ0F=0;ICB=0.3;HOB=0.125;AC=1;AN=4;DP4=2,0,2,0;MQ=43	GT:PL	0/1:63,18,15
TRINITY_DN510133_c16_g1_i1	157	.	T	C	40.29	PASS	DP=10;VDB=0.02;SGB=0.00473136;RPB=0;MQB=0.5;MQSB=0.25;BQB=0.5;MQ0F=0;ICB=0.5;HOB=0.5;AC=2;AN=4;DP4=2,2,2,0;MQ=34	GT:PL	1/1:77,6,0
TRINITY_DN25332_c0_g1_i1	182	.	T	C	24.6696	PASS	DP=10;VDB=0.02;SGB=0.00473136;RPB=0;MQB=0.5;MQSB=0.5;BQB=0.625;MQ0F=0;ICB=0.3;HOB=0.125;AC=1;AN=4;DP4=3,1,1,1;MQ=51	GT:PL	0/1:58,0,51
TRINITY_DN406189_c0_g1_i1	156	.	G	A	48.0224	PASS	DP=10;VDB=0.02;SGB=0.00473136;RPB=0;MQB=0.5;MQSB=0.5;BQB=0.625;MQ0F=0;ICB=0.3;HOB=0.125;AC=1;AN=4;DP4=3,1,1,1;MQ=54	GT:PL	0/0:0,6,102
TRINITY_DN250385_c0_g1_i1	133	.	G	T	25.814	PASS	DP=10;VDB=0.02;SGB=0.00473136;RPB=0;MQB=0.5;MQSB=0.5;BQB=0;MQ0F=0;ICB=0.3;HOB=0.125;AC=1;AN=4;DP4=2,2,0,2;MQ=55	GT:PL	0/0:0,3,60
TRINITY_DN487104_c0_g1_i1	606	.	A	T	22.8655	PASS	DP=10;VDB=0.02;SGB=0.00473136;RPB=0;MQB=0.5;MQSB=0.5;BQB=0;MQ0F=0;ICB=0.3;HOB=0.125;AC=1;AN=4;DP4=2,2,2,0;MQ=55	GT:PL	0/0:0,6,110
TRINITY_DN504773_c7_g4_i11	156	.	G	A	11.8912	PASS	DP=10;VDB=0.02;SGB=0.00473136;RPB=0;MQB=0.5;MQSB=0.5;BQB=0;MQ0F=0;ICB=0.3;HOB=0.125;AC=1;AN=4;DP4=4,0,0,2;MQ=47	GT:PL	0/0:0,3,29
TRINITY_DN486414_c2_g1_i7	201	.	A	G	18.998	PASS	DP=10;VDB=0.02;SGB=0.00473136;RPB=0;MQB=0.5;MQSB=0.666667;BQB=1;MQ0F=0;ICB=0.3;HOB=0.125;AC=1;AN=4;DP4=1,2,2,0;MQ=49	GT:PL	0/0:0,6,110
TRINITY_DN178855_c0_g1_i1	114	.	A	G	42.4891	PASS	DP=10;VDB=0.02;SGB=0.00473136;RPB=0;MQB=0.5;MQSB=0.75;BQB=0.625;MQ0F=0;ICB=0.3;HOB=0.125;AC=1;AN=4;DP4=3,1,1,1;MQ=54	GT:PL	0/0:0,9,151
TRINITY_DN163093_c0_g1_i1	190	.	T	C	42.4986	PASS	DP=10;VDB=0.02;SGB=0.00473136;RPB=0;MQB=0.5;MQSB=0.810265;BQB=0.9;MQ0F=0;ICB=0.3;HOB=0.125;AC=1;AN=4;DP4=2,3,1,1;MQ=58	GT:PL	0/1:76,0,98
TRINITY_DN546915_c0_g1_i1	64	.	G	T	28.5429	PASS	DP=10;VDB=0.02;SGB=0.00473136;RPB=0;MQB=0.5;MQSB=0.861511;BQB=0.375;MQ0F=0;ICB=0.3;HOB=0.125;AC=1;AN=4;DP4=3,1,0,2;MQ=56	GT:PL	0/1:62,0,31
TRINITY_DN523726_c8_g2_i3	646	.	G	A	35.6535	PASS	DP=10;VDB=0.02;SGB=0.00473136;RPB=0;MQB=0.5;MQSB=0.861511;BQB=0.875;MQ0F=0;ICB=0.3;HOB=0.125;AC=1;AN=4;DP4=2,2,1,1;MQ=53	GT:PL	0/1:69,0,51
TRINITY_DN497373_c2_g1_i7	115	.	C	G	17.7238	PASS	DP=10;VDB=0.02;SGB=0.00473136;RPB=0;MQB=0.5;MQSB=0.861511;BQB=0;MQ0F=0;ICB=0.3;HOB=0.125;AC=1;AN=4;DP4=3,1,0,2;MQ=46	GT:PL	0/0:0,9,138
TRINITY_DN493513_c4_g3_i1	191	.	G	A	64	PASS	DP=10;VDB=0.02;SGB=0.00473136;RPB=0;MQB=0.5;MQSB=0.875;BQB=0.25;MQ0F=0;ICB=0.3;HOB=0.125;AC=1;AN=4;DP4=2,2,2,0;MQ=45	GT:PL	0/0:0,3,4
TRINITY_DN481816_c11_g2_i1	326	.	G	A	73	PASS	DP=10;VDB=0.02;SGB=0.00473136;RPB=0;MQB=0.5;MQSB=0.875;BQB=0.25;MQ0F=0;ICB=0.5;HOB=0.5;AC=2;AN=4;DP4=2,2,2,0;MQ=52	GT:PL	1/1:110,6,0
TRINITY_DN508572_c3_g6_i10	192	.	A	G	54	PASS	DP=10;VDB=0.02;SGB=0.00473136;RPB=0;MQB=0.5;MQSB=0.875;BQB=1;MQ0F=0.1;ICB=1;HOB=0.5;AC=1;AN=2;DP4=2,2,2,0;MQ=52	GT:PL	0/1:84,0,137
TRINITY_DN498687_c0_g1_i6	1622	.	C	T	64	PASS	DP=10;VDB=0.02;SGB=0.00473136;RPB=0;MQB=0.5;MQSB=0;BQB=0.25;MQ0F=0.3;ICB=0.3;HOB=0.125;AC=1;AN=4;DP4=2,2,2,0;MQ=40	GT:PL	0/1:96,0,82
TRINITY_DN520360_c1_g2_i1	35	.	G	A	8.5009	PASS	DP=10;VDB=0.02;SGB=0.00473136;RPB=0;MQB=0.5;MQSB=1;BQB=0.125;MQ0F=0;ICB=0.3;HOB=0.125;AC=1;AN=4;DP4=3,1,2,0;MQ=56	GT:PL	0/0:0,3,60
TRINITY_DN487506_c14_g8_i1	164	.	C	T	50	PASS	DP=10;VDB=0.02;SGB=0.00473136;RPB=0;MQB=0.5;MQSB=1;BQB=0.166667;MQ0F=0.3;ICB=0.3;HOB=0.125;AC=1;AN=4;DP4=3,0,1,1;MQ=32	GT:PL	0/0:0,6,7
TRINITY_DN409130_c0_g1_i1	169	.	T	C	17.6055	PASS	DP=10;VDB=0.02;SGB=0.00473136;RPB=0;MQB=0.5;MQSB=1;BQB=0.5;MQ0F=0;ICB=0.3;HOB=0.125;AC=1;AN=4;DP4=3,1,2,0;MQ=40	GT:PL	0/0:0,9,118
TRINITY_DN517876_c24_g1_i1	143	.	G	A	64	PASS	DP=10;VDB=0.02;SGB=0.00473136;RPB=0;MQB=0.5;MQSB=1;BQB=0.5;MQ0F=0;ICB=0.3;HOB=0.125;AC=1;AN=4;DP4=3,1,2,0;MQ=47	GT:PL	0/0:0,3,40
TRINITY_DN513317_c1_g5_i2	68	.	C	T	22.9825	PASS	DP=10;VDB=0.02;SGB=0.00473136;RPB=0;MQB=0.5;MQSB=1;BQB=0.5;MQ0F=0;ICB=0.3;HOB=0.125;AC=1;AN=4;DP4=3,1,2,0;MQ=57	GT:PL	0/0:0,6,110
TRINITY_DN510377_c3_g1_i1	126	.	A	G	65	PASS	DP=10;VDB=0.02;SGB=0.00473136;RPB=0;MQB=0.5;MQSB=1;BQB=0.5;MQ0F=0;ICB=0.3;HOB=0.125;AC=1;AN=4;DP4=3,1,2,0;MQ=58	GT:PL	0/0:0,6,110
TRINITY_DN146590_c0_g2_i1	51	.	C	G	19.7605	PASS	DP=10;VDB=0.02;SGB=0.00473136;RPB=0;MQB=0.5;MQSB=1;BQB=0.5;MQ0F=0;ICB=1;HOB=0.5;AC=1;AN=2;DP4=3,1,2,0;MQ=40	GT:PL	0/1:50,0,107
TRINITY_DN518330_c0_g3_i1	119	.	C	T	35.6469	PASS	DP=10;VDB=0.02;SGB=0.00473136;RPB=0;MQB=0.5;MQSB=1;BQB=0.625;MQ0F=0;ICB=0.3;HOB=0.125;AC=1;AN=4;DP4=3,1,2,0;MQ=54	GT:PL	0/0:0,9,135
TRINITY_DN514480_c2_g1_i3	886	.	G	A	14.7913	PASS	DP=10;VDB=0.02;SGB=0.00473136;RPB=0;MQB=0.5;MQSB=1;BQB=0.75;MQ0F=0.1;ICB=0.3;HOB=0.125;AC=1;AN=4;DP4=3,1,2,0;MQ=37	GT:PL	0/1:48,0,51
TRINITY_DN507248_c6_g1_i1	107	.	G	A	28.9662	PASS	DP=10;VDB=0.02;SGB=0.00473136;RPB=0;MQB=0.5;MQSB=1;BQB=0.75;MQ0F=0;ICB=0.3;HOB=0.125;AC=1;AN=4;DP4=2,2,2,0;MQ=44	GT:PL	0/0:0,6,81
TRINITY_DN412145_c6_g1_i1	100	.	A	G	4.85115	PASS	DP=10;VDB=0.02;SGB=0.00473136;RPB=0;MQB=0.5;MQSB=1;BQB=0.75;MQ0F=0;ICB=0.3;HOB=0.125;AC=1;AN=4;DP4=4,0,1,1;MQ=41	GT:PL	0/0:0,3,24
TRINITY_DN432657_c0_g1_i4	666	.	G	C	23.0377	PASS	DP=10;VDB=0.02;SGB=0.00473136;RPB=0;MQB=0.5;MQSB=1;BQB=0;MQ0F=0.2;ICB=0.3;HOB=0.125;AC=1;AN=4;DP4=3,1,2,0;MQ=43	GT:PL	0/0:0,6,110
TRINITY_DN457178_c0_g1_i7	192	.	G	T	17.6538	PASS	DP=10;VDB=0.02;SGB=0.00473136;RPB=0;MQB=0.5;MQSB=1;BQB=0;MQ0F=0;ICB=1;HOB=0.5;AC=1;AN=2;DP4=3,1,2,0;MQ=57	GT:PL	0/1:49,0,191
TRINITY_DN359086_c1_g1_i1	38	.	G	A	69	PASS	DP=10;VDB=0.02;SGB=0.00473136;RPB=0;MQB=0.5;MQSB=1;BQB=1;MQ0F=0;ICB=0.3;HOB=0.125;AC=1;AN=4;DP4=1,1,2,0;MQ=56	GT:PL	0/1:101,0,51
TRINITY_DN239426_c0_g1_i2	268	.	T	A	40.2384	PASS	DP=10;VDB=0.02;SGB=0.00473136;RPB=0;MQB=0.5;MQSB=1;BQB=1;MQ0F=0;ICB=0.3;HOB=0.125;AC=1;AN=4;DP4=3,1,2,0;MQ=56	GT:PL	0/0:0,9,136
TRINITY_DN505376_c0_g4_i3	888	.	G	C	39.5476	PASS	DP=10;VDB=0.02;SGB=0.00473136;RPB=0;MQB=0.6;BQB=0.2;MQ0F=0;ICB=1;HOB=0.5;AC=1;AN=2;DP4=5,0,2,0;MQ=49	GT:PL	0/1:70,0,120
TRINITY_DN512218_c7_g4_i2	114	.	A	T	16.5186	PASS	DP=10;VDB=0.02;SGB=0.00473136;RPB=0;MQB=0.6;BQB=0.4;MQ0F=0;ICB=0.3;HOB=0.125;AC=1;AN=4;DP4=5,0,2,0;MQ=55	GT:PL	0/0:0,6,102
TRINITY_DN453525_c0_g1_i2	48	.	A	G	10.7997	PASS	DP=10;VDB=0.02;SGB=0.00473136;RPB=0;MQB=0.6;BQB=0;MQ0F=0.2;ICB=0.3;HOB=0.125;AC=1;AN=4;DP4=5,0,2,0;MQ=50	GT:PL	0/0:0,12,137
TRINITY_DN375006_c0_g1_i3	22	.	G	T	13.7842	PASS	DP=10;VDB=0.02;SGB=0.00473136;RPB=0;MQB=0.6;MQSB=1;BQB=0.6;MQ0F=0.1;ICB=0.3;HOB=0.125;AC=1;AN=4;DP4=4,1,2,0;MQ=30	GT:PL	0/0:0,9,104
TRINITY_DN506493_c6_g6_i1	99	.	G	A	16.3047	PASS	DP=10;VDB=0.02;SGB=0.00473136;RPB=0;MQB=0.6;MQSB=1;BQB=0.6;MQ0F=0;ICB=0.3;HOB=0.125;AC=1;AN=4;DP4=4,1,2,0;MQ=53	GT:PL	0/0:0,3,33
TRINITY_DN508702_c8_g4_i3	134	.	C	G	22.6307	PASS	DP=10;VDB=0.02;SGB=0.00473136;RPB=0;MQB=0.6;MQSB=1;BQB=0.8;MQ0F=0;ICB=0.3;HOB=0.125;AC=1;AN=4;DP4=4,1,2,0;MQ=49	GT:PL	0/0:0,3,60
TRINITY_DN509070_c0_g2_i2	2082	.	T	G	50	PASS	DP=10;VDB=0.02;SGB=0.00473136;RPB=0;MQB=0.625;BQB=0.875;MQ0F=0;ICB=0.3;HOB=0.125;AC=1;AN=4;DP4=4,0,2,0;MQ=54	GT:PL	0/0:0,9,151
TRINITY_DN482075_c17_g7_i3	255	.	G	A	15.9908	PASS	DP=10;VDB=0.02;SGB=0.00473136;RPB=0;MQB=0.625;MQSB=0.625;BQB=0;MQ0F=0;ICB=0.3;HOB=0.125;AC=1;AN=4;DP4=4,0,0,2;MQ=42	GT:PL	0/0:0,6,81
TRINITY_DN504377_c3_g4_i1	78	.	G	T	70	PASS	DP=10;VDB=0.02;SGB=0.00473136;RPB=0;MQB=0.666667;BQB=0.333333;MQ0F=0.1;ICB=0.3;HOB=0.125;AC=1;AN=4;DP4=3,0,2,0;MQ=48	GT:PL	0/1:104,3,0
TRINITY_DN520386_c3_g1_i1	196	.	C	G	55	PASS	DP=10;VDB=0.02;SGB=0.00473136;RPB=0;MQB=0.666667;BQB=0.666667;MQ0F=0;ICB=0.3;HOB=0.125;AC=1;AN=4;DP4=3,0,2,0;MQ=50	GT:PL	0/0:0,3,60
TRINITY_DN521981_c2_g7_i1	93	.	G	A	46.0227	PASS	DP=10;VDB=0.02;SGB=0.00473136;RPB=0;MQB=0.666667;BQB=0.666667;MQ0F=0;ICB=0.3;HOB=0.125;AC=1;AN=4;DP4=3,0,2,0;MQ=51	GT:PL	0/1:79,0,51
TRINITY_DN360809_c0_g1_i1	75	.	C	T	63	PASS	DP=10;VDB=0.02;SGB=0.00473136;RPB=0;MQB=0.666667;BQB=0.666667;MQ0F=0;ICB=0.5;HOB=0.5;AC=2;AN=4;DP4=3,0,2,0;MQ=50	GT:PL	0/0:0,9,126
TRINITY_DN315563_c0_g2_i1	46	.	G	A	8.13894	PASS	DP=10;VDB=0.02;SGB=0.00473136;RPB=0;MQB=0.666667;BQB=0;MQ0F=0.2;ICB=0.3;HOB=0.125;AC=1;AN=4;DP4=3,0,2,0;MQ=48	GT:PL	0/1:40,0,52
TRINITY_DN471449_c0_g1_i2	79	.	C	T	6.66081	PASS	DP=10;VDB=0.02;SGB=0.00473136;RPB=0;MQB=0.666667;BQB=0;MQ0F=0;ICB=0.3;HOB=0.125;AC=1;AN=4;DP4=3,0,2,0;MQ=49	GT:PL	0/0:0,3,40
TRINITY_DN515874_c2_g3_i2	83	.	T	C	74	PASS	DP=10;VDB=0.02;SGB=0.00473136;RPB=0;MQB=0.666667;BQB=1;MQ0F=0.2;ICB=0.5;HOB=0.5;AC=2;AN=4;DP4=3,0,2,0;MQ=48	GT:PL	1/1:110,6,0
TRINITY_DN426365_c0_g1_i3	56	.	C	T	27.7579	PASS	DP=10;VDB=0.02;SGB=0.00473136;RPB=0;MQB=0.666667;BQB=1;MQ0F=0;ICB=0.3;HOB=0.125;AC=1;AN=4;DP4=3,0,2,0;MQ=34	GT:PL	0/1:60,0,33
TRINITY_DN522140_c1_g1_i5	141	.	C	T	19.3008	PASS	DP=10;VDB=0.02;SGB=0.00473136;RPB=0;MQB=0.666667;BQB=1;MQ0F=0;ICB=0.3;HOB=0.125;AC=1;AN=4;DP4=3,0,2,0;MQ=35	GT:PL	0/0:0,6,89
TRINITY_DN36528_c0_g1_i1	194	.	G	T	42.0218	PASS	DP=10;VDB=0.02;SGB=0.00473136;RPB=0;MQB=0.666667;BQB=1;MQ0F=0;ICB=0.3;HOB=0.125;AC=1;AN=4;DP4=3,0,2,0;MQ=42	GT:PL	0/1:75,0,48
TRINITY_DN503882_c0_g2_i1	118	.	A	G	36.9777	PASS	DP=10;VDB=0.02;SGB=0.00473136;RPB=0;MQB=0.666667;BQB=1;MQ0F=0;ICB=0.3;HOB=0.125;AC=1;AN=4;DP4=3,0,2,0;MQ=46	GT:PL	0/0:0,6,95
TRINITY_DN505000_c0_g1_i3	108	.	G	A	70	PASS	DP=10;VDB=0.02;SGB=0.00473136;RPB=0;MQB=0.666667;BQB=1;MQ0F=0;ICB=0.3;HOB=0.125;AC=1;AN=4;DP4=3,0,2,0;MQ=48	GT:PL	0/1:104,3,0
TRINITY_DN505181_c8_g4_i1	176	.	G	A	50	PASS	DP=10;VDB=0.02;SGB=0.00473136;RPB=0;MQB=0.666667;BQB=1;MQ0F=0;ICB=0.3;HOB=0.125;AC=1;AN=4;DP4=3,0,2,0;MQ=48	GT:PL	0/1:83,0,51
TRINITY_DN454911_c0_g1_i1	71	.	A	G	68	PASS	DP=10;VDB=0.02;SGB=0.00473136;RPB=0;MQB=0.666667;BQB=1;MQ0F=0;ICB=0.3;HOB=0.125;AC=1;AN=4;DP4=3,0,2,0;MQ=50	GT:PL	0/0:0,6,70
TRINITY_DN517403_c0_g3_i20	357	.	T	C	68	PASS	DP=10;VDB=0.02;SGB=0.00473136;RPB=0;MQB=0.666667;BQB=1;MQ0F=0;ICB=0.3;HOB=0.125;AC=1;AN=4;DP4=3,0,2,0;MQ=52	GT:PL	0/1:101,0,51
TRINITY_DN523843_c9_g10_i1	39	.	G	A	66	PASS	DP=10;VDB=0.02;SGB=0.00473136;RPB=0;MQB=0.666667;BQB=1;MQ0F=0;ICB=0.3;HOB=0.125;AC=1;AN=4;DP4=3,0,2,0;MQ=53	GT:PL	0/0:0,3,27
TRINITY_DN803101_c0_g1_i1	359	.	C	T	68	PASS	DP=10;VDB=0.02;SGB=0.00473136;RPB=0;MQB=0.666667;BQB=1;MQ0F=0;ICB=0.3;HOB=0.125;AC=1;AN=4;DP4=3,0,2,0;MQ=55	GT:PL	0/1:101,0,51
TRINITY_DN522208_c32_g4_i3	144	.	C	T	66	PASS	DP=10;VDB=0.02;SGB=0.00473136;RPB=0;MQB=0.666667;BQB=1;MQ0F=0;ICB=0.3;HOB=0.125;AC=1;AN=4;DP4=3,0,2,0;MQ=55	GT:PL	0/1:98,0,81
TRINITY_DN508786_c4_g2_i1	113	.	T	C	66	PASS	DP=10;VDB=0.02;SGB=0.00473136;RPB=0;MQB=0.666667;BQB=1;MQ0F=0;ICB=0.3;HOB=0.125;AC=1;AN=4;DP4=3,0,2,0;MQ=56	GT:PL	0/1:98,0,82
TRINITY_DN421303_c0_g1_i1	173	.	A	G	66	PASS	DP=10;VDB=0.02;SGB=0.00473136;RPB=0;MQB=0.666667;BQB=1;MQ0F=0;ICB=0.3;HOB=0.125;AC=1;AN=4;DP4=3,0,2,0;MQ=56	GT:PL	0/0:0,3,60
TRINITY_DN519334_c0_g1_i7	3477	.	G	C	68	PASS	DP=10;VDB=0.02;SGB=0.00473136;RPB=0;MQB=0.666667;BQB=1;MQ0F=0;ICB=0.3;HOB=0.125;AC=1;AN=4;DP4=3,0,2,0;MQ=58	GT:PL	0/0:0,6,102
TRINITY_DN330909_c1_g1_i1	61	.	G	T	35.7498	PASS	DP=10;VDB=0.02;SGB=0.00473136;RPB=0;MQB=0.666667;BQB=1;MQ0F=0;ICB=0.5;HOB=0.5;AC=2;AN=4;DP4=3,0,2,0;MQ=45	GT:PL	0/0:0,9,130
TRINITY_DN485923_c2_g3_i2	231	.	A	C	10.7769	PASS	DP=10;VDB=0.02;SGB=0.00473136;RPB=0;MQB=0.666667;MQSB=0.300267;BQB=0.583333;MQ0F=0.1;ICB=0.3;HOB=0.125;AC=1;AN=4;DP4=5,1,0,2;MQ=45	GT:PL	0/0:0,9,98
TRINITY_DN445504_c0_g2_i1	54	.	T	C	30.9806	PASS	DP=10;VDB=0.02;SGB=0.00473136;RPB=0;MQB=0.666667;MQSB=0.5;BQB=0.666667;MQ0F=0;ICB=0.3;HOB=0.125;AC=1;AN=4;DP4=1,2,2,0;MQ=56	GT:PL	0/0:0,6,70
TRINITY_DN387987_c0_g1_i1	101	.	G	A	14.8045	PASS	DP=10;VDB=0.02;SGB=0.00473136;RPB=0;MQB=0.666667;MQSB=0.600535;BQB=0.666667;MQ0F=0;ICB=0.3;HOB=0.125;AC=1;AN=4;DP4=3,3,2,0;MQ=51	GT:PL	0/0:0,3,49
TRINITY_DN512972_c1_g2_i1	168	.	T	A	5.54859	PASS	DP=10;VDB=0.02;SGB=0.00473136;RPB=0;MQB=0.666667;MQSB=0.666667;BQB=0.333333;MQ0F=0;ICB=0.3;HOB=0.125;AC=1;AN=4;DP4=6,0,0,2;MQ=51	GT:PL	0/0:0,3,37
TRINITY_DN498138_c2_g2_i5	44	.	C	T	29.7298	PASS	DP=10;VDB=0.02;SGB=0.00473136;RPB=0;MQB=0.666667;MQSB=0.666667;BQB=0.666667;MQ0F=0.1;ICB=0.3;HOB=0.125;AC=1;AN=4;DP4=3,0,0,2;MQ=37	GT:PL	0/0:0,3,57
TRINITY_DN263946_c0_g1_i1	60	.	C	T	9.4436	PASS	DP=10;VDB=0.02;SGB=0.00473136;RPB=0;MQB=0.666667;MQSB=0.666667;BQB=0;MQ0F=0.1;ICB=0.3;HOB=0.125;AC=1;AN=4;DP4=3,0,0,2;MQ=49	GT:PL	0/0:0,6,44
TRINITY_DN491389_c19_g4_i5	178	.	G	A	6.5628	PASS	DP=10;VDB=0.02;SGB=0.00473136;RPB=0;MQB=0.666667;MQSB=0.75;BQB=0.75;MQ0F=0;ICB=0.3;HOB=0.125;AC=1;AN=4;DP4=4,2,2,0;MQ=33	GT:PL	0/0:0,3,25
TRINITY_DN522583_c1_g2_i1	1189	.	A	G	25.1532	PASS	DP=10;VDB=0.02;SGB=0.00473136;RPB=0;MQB=0.666667;MQSB=0;BQB=0.666667;MQ0F=0;ICB=0.3;HOB=0.125;AC=1;AN=4;DP4=4,2,2,0;MQ=54	GT:PL	0/0:0,15,172
TRINITY_DN504250_c3_g1_i1	73	.	C	T	20.0098	PASS	DP=10;VDB=0.02;SGB=0.00473136;RPB=0;MQB=0.666667;MQSB=0;BQB=0;MQ0F=0;ICB=0.3;HOB=0.125;AC=1;AN=4;DP4=1,2,2,0;MQ=45	GT:PL	0/1:53,0,98
TRINITY_DN831536_c1_g1_i1	213	.	G	A	3.97212	PASS	DP=10;VDB=0.02;SGB=0.00473136;RPB=0;MQB=0.666667;MQSB=0;BQB=1;MQ0F=0.2;ICB=0.5;HOB=0.5;AC=2;AN=4;DP4=1,2,2,0;MQ=32	GT:PL	0/0:0,9,113
TRINITY_DN501203_c0_g1_i1	110	.	G	C	21.0191	PASS	DP=10;VDB=0.02;SGB=0.00473136;RPB=0;MQB=0.666667;MQSB=1;BQB=0.666667;MQ0F=0;ICB=0.3;HOB=0.125;AC=1;AN=4;DP4=2,1,1,1;MQ=47	GT:PL	0/1:54,0,51
TRINITY_DN708105_c0_g1_i1	40	.	A	T	33.7507	PASS	DP=10;VDB=0.02;SGB=0.00473136;RPB=0;MQB=0.666667;MQSB=1;BQB=0.833333;MQ0F=0.2;ICB=0.5;HOB=0.5;AC=2;AN=4;DP4=2,1,2,0;MQ=31	GT:PL	1/1:70,6,0
TRINITY_DN485599_c10_g5_i1	90	.	T	C	15.8625	PASS	DP=10;VDB=0.02;SGB=0.00473136;RPB=0;MQB=0.666667;MQSB=1;BQB=1;MQ0F=0.2;ICB=0.5;HOB=0.5;AC=2;AN=4;DP4=2,1,2,0;MQ=32	GT:PL	1/1:52,6,0
TRINITY_DN830090_c0_g1_i1	112	.	G	A	58	PASS	DP=10;VDB=0.02;SGB=0.00473136;RPB=0;MQB=0.666667;MQSB=1;BQB=1;MQ0F=0.2;ICB=1;HOB=0.5;AC=1;AN=2;DP4=2,1,2,0;MQ=46	GT:PL	0/1:88,0,108
TRINITY_DN521649_c1_g2_i10	272	.	G	T	43.4296	PASS	DP=10;VDB=0.02;SGB=0.00473136;RPB=0;MQB=0.666667;MQSB=1;BQB=1;MQ0F=0;ICB=0.3;HOB=0.125;AC=1;AN=4;DP4=2,1,2,0;MQ=47	GT:PL	0/1:76,0,98
TRINITY_DN400339_c3_g1_i1	86	.	A	G	36.4403	PASS	DP=10;VDB=0.02;SGB=0.00473136;RPB=0;MQB=0.7;MQSB=0.607698;BQB=0.6;MQ0F=0.3;ICB=0.3;HOB=0.125;AC=1;AN=4;DP4=3,2,1,1;MQ=31	GT:PL	0/0:0,3,4
TRINITY_DN484677_c0_g2_i4	467	.	T	G	52	PASS	DP=10;VDB=0.02;SGB=0.00473136;RPB=0;MQB=0.7;MQSB=1;BQB=0.9;MQ0F=0;ICB=0.3;HOB=0.125;AC=1;AN=4;DP4=5,0,1,1;MQ=52	GT:PL	0/0:0,6,93
TRINITY_DN510788_c2_g2_i2	237	.	G	A	11.4784	PASS	DP=10;VDB=0.02;SGB=0.00473136;RPB=0;MQB=0.714286;MQSB=1;BQB=0.571429;MQ0F=0.1;ICB=0.3;HOB=0.125;AC=1;AN=4;DP4=1,6,0,2;MQ=39	GT:PL	0/0:0,3,59
TRINITY_DN471989_c1_g1_i1	65	.	C	A	33.2915	PASS	DP=10;VDB=0.02;SGB=0.00473136;RPB=0;MQB=0.75;BQB=0.75;MQ0F=0;ICB=0.5;HOB=0.5;AC=2;AN=4;DP4=4,0,2,0;MQ=52	GT:PL	1/1:70,6,0
TRINITY_DN853643_c0_g2_i1	268	.	C	A	29.0193	PASS	DP=10;VDB=0.02;SGB=0.00473136;RPB=0;MQB=0.75;BQB=0;MQ0F=0;ICB=0.3;HOB=0.125;AC=1;AN=4;DP4=4,0,2,0;MQ=51	GT:PL	0/1:62,0,54
TRINITY_DN499691_c1_g5_i6	338	.	T	C	63	PASS	DP=10;VDB=0.02;SGB=0.00473136;RPB=0;MQB=0.75;MQSB=0.5;BQB=0.5;MQ0F=0;ICB=0.3;HOB=0.125;AC=1;AN=4;DP4=2,2,2,0;MQ=56	GT:PL	0/1:96,0,118
TRINITY_DN590526_c0_g1_i1	211	.	A	C	25.4761	PASS	DP=10;VDB=0.02;SGB=0.00473136;RPB=0;MQB=0.75;MQSB=0.5;BQB=0.75;MQ0F=0;ICB=0.3;HOB=0.125;AC=1;AN=4;DP4=2,2,0,2;MQ=57	GT:PL	0/0:0,9,135
TRINITY_DN471680_c1_g1_i2	471	.	G	A	63	PASS	DP=10;VDB=0.02;SGB=0.00473136;RPB=0;MQB=0.75;MQSB=0.75;BQB=0.25;MQ0F=0;ICB=0.3;HOB=0.125;AC=1;AN=4;DP4=2,2,2,0;MQ=57	GT:PL	0/0:0,3,46
TRINITY_DN423087_c0_g1_i1	72	.	A	G	52	PASS	DP=10;VDB=0.02;SGB=0.00473136;RPB=0;MQB=0.75;MQSB=0.75;BQB=0.75;MQ0F=0;ICB=0.3;HOB=0.125;AC=1;AN=4;DP4=4,0,0,2;MQ=57	GT:PL	0/0:0,3,43
TRINITY_DN493552_c7_g2_i1	136	.	C	T	22.601	PASS	DP=10;VDB=0.02;SGB=0.00473136;RPB=0;MQB=0.75;MQSB=0.75;BQB=0;MQ0F=0;ICB=0.3;HOB=0.125;AC=1;AN=4;DP4=4,0,0,2;MQ=43	GT:PL	0/1:56,0,31
TRINITY_DN302703_c0_g1_i1	300	.	G	A	19.6013	PASS	DP=10;VDB=0.02;SGB=0.00473136;RPB=0;MQB=0.75;MQSB=0.75;BQB=0;MQ0F=0;ICB=0.3;HOB=0.125;AC=1;AN=4;DP4=4,0,0,2;MQ=56	GT:PL	0/0:0,3,60
TRINITY_DN437015_c1_g1_i3	85	.	G	A	30.903	PASS	DP=10;VDB=0.02;SGB=0.00473136;RPB=0;MQB=0.75;MQSB=0.875;BQB=0.625;MQ0F=0;ICB=0.3;HOB=0.125;AC=1;AN=4;DP4=2,2,2,0;MQ=53	GT:PL	0/0:0,3,33
TRINITY_DN523872_c6_g1_i2	174	.	G	A	61	PASS	DP=10;VDB=0.02;SGB=0.00473136;RPB=0;MQB=0.75;MQSB=0;BQB=0.5;MQ0F=0;ICB=0.3;HOB=0.125;AC=1;AN=4;DP4=2,2,2,0;MQ=48	GT:PL	0/0:0,3,59
TRINITY_DN518273_c4_g1_i1	157	.	T	C	26.739	PASS	DP=10;VDB=0.02;SGB=0.00473136;RPB=0;MQB=0.75;MQSB=1;BQB=0.5;MQ0F=0.2;ICB=1;HOB=0.5;AC=1;AN=2;DP4=4,0,1,1;MQ=39	GT:PL	0/1:57,0,97
TRINITY_DN476378_c5_g10_i1	77	.	T	C	22.9768	PASS	DP=10;VDB=0.02;SGB=0.00473136;RPB=0;MQB=0.75;MQSB=1;BQB=0.5;MQ0F=0;ICB=0.3;HOB=0.125;AC=1;AN=4;DP4=3,1,2,0;MQ=52	GT:PL	0/0:0,6,77
TRINITY_DN393056_c0_g2_i1	232	.	C	T	63	PASS	DP=10;VDB=0.02;SGB=0.00473136;RPB=0;MQB=0.75;MQSB=1;BQB=0.5;MQ0F=0;ICB=0.3;HOB=0.125;AC=1;AN=4;DP4=3,1,2,0;MQ=54	GT:PL	0/0:0,3,60
TRINITY_DN498606_c1_g1_i1	334	.	C	T	67	PASS	DP=10;VDB=0.02;SGB=0.00473136;RPB=0;MQB=0.75;MQSB=1;BQB=0.5;MQ0F=0;ICB=0.3;HOB=0.125;AC=1;AN=4;DP4=3,1,2,0;MQ=58	GT:PL	0/0:0,9,143
TRINITY_DN565265_c0_g1_i1	65	.	G	C	21.6864	PASS	DP=10;VDB=0.02;SGB=0.00473136;RPB=0;MQB=0.75;MQSB=1;BQB=0;MQ0F=0;ICB=0.3;HOB=0.125;AC=1;AN=4;DP4=3,1,2,0;MQ=58	GT:PL	0/1:55,0,51
TRINITY_DN520380_c0_g2_i2	4705	.	T	C	51	PASS	DP=10;VDB=0.02;SGB=0.00473136;RPB=0;MQB=0.8;BQB=0.2;MQ0F=0.3;ICB=0.3;HOB=0.125;AC=1;AN=4;DP4=5,0,2,0;MQ=31	GT:PL	0/1:85,0,51
TRINITY_DN448040_c3_g1_i1	105	.	G	A	11.7712	PASS	DP=10;VDB=0.02;SGB=0.00473136;RPB=0;MQB=0.8;BQB=0.4;MQ0F=0;ICB=0.3;HOB=0.125;AC=1;AN=4;DP4=5,0,2,0;MQ=39	GT:PL	0/0:0,9,90
TRINITY_DN505414_c5_g5_i1	22	.	G	A	23.7215	PASS	DP=10;VDB=0.02;SGB=0.00473136;RPB=0;MQB=0.8;BQB=0.6;MQ0F=0;ICB=0.3;HOB=0.125;AC=1;AN=4;DP4=5,0,2,0;MQ=32	GT:PL	0/1:59,3,0
TRINITY_DN430628_c0_g1_i4	50	.	G	A	38.0404	PASS	DP=10;VDB=0.02;SGB=0.00473136;RPB=0;MQB=0.8;BQB=0;MQ0F=0;ICB=0.5;HOB=0.5;AC=2;AN=4;DP4=5,0,2,0;MQ=30	GT:PL	1/1:75,6,0
TRINITY_DN780058_c0_g1_i1	62	.	G	C	22.5668	PASS	DP=10;VDB=0.02;SGB=0.00473136;RPB=0;MQB=0.8;BQB=1;MQ0F=0;ICB=0.3;HOB=0.125;AC=1;AN=4;DP4=5,0,2,0;MQ=56	GT:PL	0/0:0,6,90
TRINITY_DN505970_c3_g1_i1	1384	.	G	A	69	PASS	DP=10;VDB=0.02;SGB=0.00473136;RPB=0;MQB=0.8;MQSB=0.7;BQB=0.2;MQ0F=0.2;ICB=0.5;HOB=0.5;AC=2;AN=4;DP4=3,2,2,0;MQ=39	GT:PL	0/0:0,15,132
TRINITY_DN493597_c8_g2_i2	134	.	A	G	16.8506	PASS	DP=10;VDB=0.02;SGB=0.00473136;RPB=0;MQB=0.8;MQSB=0.7;BQB=0.4;MQ0F=0;ICB=0.3;HOB=0.125;AC=1;AN=4;DP4=2,3,0,2;MQ=39	GT:PL	0/0:0,3,13
TRINITY_DN93729_c0_g1_i1	175	.	T	C	55	PASS	DP=10;VDB=0.02;SGB=0.00473136;RPB=0;MQB=0.8;MQSB=0.8;BQB=0.2;MQ0F=0.1;ICB=0.3;HOB=0.125;AC=1;AN=4;DP4=0,5,2,0;MQ=46	GT:PL	0/1:88,0,85
TRINITY_DN504108_c0_g1_i6	1436	.	A	G	65	PASS	DP=10;VDB=0.02;SGB=0.00473136;RPB=0;MQB=0.8;MQSB=0.8;BQB=0.2;MQ0F=0;ICB=0.3;HOB=0.125;AC=1;AN=4;DP4=3,2,2,0;MQ=57	GT:PL	0/0:0,9,98
TRINITY_DN70144_c0_g1_i1	122	.	C	T	22.3794	PASS	DP=10;VDB=0.02;SGB=0.00473136;RPB=0;MQB=0.8;MQSB=0.8;BQB=0.4;MQ0F=0;ICB=0.3;HOB=0.125;AC=1;AN=4;DP4=3,2,2,0;MQ=57	GT:PL	0/0:0,9,107
TRINITY_DN468122_c5_g5_i1	312	.	G	A	20.0537	PASS	DP=10;VDB=0.02;SGB=0.00473136;RPB=0;MQB=0.8;MQSB=1;BQB=0.2;MQ0F=0;ICB=0.3;HOB=0.125;AC=1;AN=4;DP4=4,1,2,0;MQ=40	GT:PL	0/1:53,0,46
TRINITY_DN418013_c0_g2_i1	274	.	C	T	25.5731	PASS	DP=10;VDB=0.02;SGB=0.00473136;RPB=0;MQB=0.8;MQSB=1;BQB=0.6;MQ0F=0;ICB=0.3;HOB=0.125;AC=1;AN=4;DP4=4,1,2,0;MQ=58	GT:PL	0/1:59,0,112
TRINITY_DN496391_c9_g3_i1	138	.	C	T	5.86724	PASS	DP=10;VDB=0.02;SGB=0.00473136;RPB=0;MQB=0.8;MQSB=1;BQB=0;MQ0F=0;ICB=0.3;HOB=0.125;AC=1;AN=4;DP4=4,1,2,0;MQ=45	GT:PL	0/0:0,3,60
TRINITY_DN468956_c1_g1_i1	50	.	A	T	23.7331	PASS	DP=10;VDB=0.02;SGB=0.00473136;RPB=0;MQB=0.833333;BQB=1;MQ0F=0;ICB=0.3;HOB=0.125;AC=1;AN=4;DP4=3,0,2,0;MQ=39	GT:PL	0/0:0,3,40
TRINITY_DN514043_c1_g1_i13	221	.	A	G	29.9133	PASS	DP=10;VDB=0.02;SGB=0.00473136;RPB=0;MQB=0.833333;MQSB=1;BQB=0.666667;MQ0F=0;ICB=0.5;HOB=0.5;AC=2;AN=4;DP4=5,1,2,0;MQ=57	GT:PL	1/1:67,6,0
TRINITY_DN470669_c3_g5_i3	123	.	T	C	54	PASS	DP=10;VDB=0.02;SGB=0.00473136;RPB=0;MQB=0.875;BQB=0.5;MQ0F=0;ICB=0.3;HOB=0.125;AC=1;AN=4;DP4=4,0,2,0;MQ=53	GT:PL	0/0:0,6,110
TRINITY_DN483475_c3_g7_i1	102	.	A	T	13.6642	PASS	DP=10;VDB=0.02;SGB=0.00473136;RPB=0;MQB=0.875;MQSB=1;BQB=0.625;MQ0F=0;ICB=0.3;HOB=0.125;AC=1;AN=4;DP4=3,1,2,0;MQ=43	GT:PL	0/0:0,9,126
TRINITY_DN487085_c10_g2_i3	132	.	G	T	11.283	PASS	DP=10;VDB=0.02;SGB=0.00473136;RPB=0;MQB=0;BQB=0.1;MQ0F=0.2;ICB=0.3;HOB=0.125;AC=1;AN=4;DP4=5,0,2,0;MQ=38	GT:PL	0/0:0,6,84
TRINITY_DN479185_c3_g1_i3	97	.	T	C	20.0466	PASS	DP=10;VDB=0.02;SGB=0.00473136;RPB=0;MQB=0;BQB=0.2;MQ0F=0.1;ICB=0.3;HOB=0.125;AC=1;AN=4;DP4=5,0,2,0;MQ=33	GT:PL	0/0:0,6,54
TRINITY_DN505942_c3_g2_i2	550	.	C	A	38.2112	PASS	DP=10;VDB=0.02;SGB=0.00473136;RPB=0;MQB=0;BQB=0.2;MQ0F=0;ICB=0.3;HOB=0.125;AC=1;AN=4;DP4=5,0,2,0;MQ=54	GT:PL	0/1:72,0,31
TRINITY_DN316144_c1_g2_i1	47	.	C	T	22.9195	PASS	DP=10;VDB=0.02;SGB=0.00473136;RPB=0;MQB=0;BQB=0.5;MQ0F=0.1;ICB=0.3;HOB=0.125;AC=1;AN=4;DP4=4,0,2,0;MQ=30	GT:PL	0/0:0,6,44
TRINITY_DN512577_c1_g1_i1	30	.	C	T	10.197	PASS	DP=10;VDB=0.02;SGB=0.00473136;RPB=0;MQB=0;BQB=0.5;MQ0F=0;ICB=0.3;HOB=0.125;AC=1;AN=4;DP4=2,0,2,0;MQ=39	GT:PL	0/0:0,3,60
TRINITY_DN392159_c0_g2_i1	120	.	T	A	28.0691	PASS	DP=10;VDB=0.02;SGB=0.00473136;RPB=0;MQB=0;BQB=0.5;MQ0F=0;ICB=0.3;HOB=0.125;AC=1;AN=4;DP4=3,0,2,0;MQ=58	GT:PL	0/1:61,0,98
TRINITY_DN502461_c0_g3_i1	85	.	A	T	37.1132	PASS	DP=10;VDB=0.02;SGB=0.00473136;RPB=0;MQB=0;BQB=0.5;MQ0F=0;ICB=0.3;HOB=0.125;AC=1;AN=4;DP4=4,0,2,0;MQ=55	GT:PL	0/1:70,0,107
TRINITY_DN67525_c0_g1_i1	123	.	G	A	73	PASS	DP=10;VDB=0.02;SGB=0.00473136;RPB=0;MQB=0;BQB=0.5;MQ0F=0;ICB=0.5;HOB=0.5;AC=2;AN=4;DP4=4,0,2,0;MQ=47	GT:PL	1/1:110,6,0
TRINITY_DN518172_c0_g2_i1	627	.	A	G	66	PASS	DP=10;VDB=0.02;SGB=0.00473136;RPB=0;MQB=0;BQB=0.666667;MQ0F=0.1;ICB=0.3;HOB=0.125;AC=1;AN=4;DP4=3,0,2,0;MQ=38	GT:PL	0/1:98,0,45
TRINITY_DN509147_c3_g5_i1	95	.	A	T	39.0297	PASS	DP=10;VDB=0.02;SGB=0.00473136;RPB=0;MQB=0;BQB=0.666667;MQ0F=0;ICB=0.3;HOB=0.125;AC=1;AN=4;DP4=3,0,2,0;MQ=53	GT:PL	0/1:72,0,51
TRINITY_DN414836_c0_g7_i3	146	.	T	C	43.749	PASS	DP=10;VDB=0.02;SGB=0.00473136;RPB=0;MQB=0;BQB=0.666667;MQ0F=0;ICB=0.5;HOB=0.5;AC=2;AN=4;DP4=3,0,2,0;MQ=53	GT:PL	1/1:80,6,0
TRINITY_DN504837_c4_g3_i8	306	.	C	T	52	PASS	DP=10;VDB=0.02;SGB=0.00473136;RPB=0;MQB=0;BQB=0.666667;MQ0F=0;ICB=0.5;HOB=0.5;AC=2;AN=4;DP4=3,0,2,0;MQ=55	GT:PL	1/1:88,6,0
TRINITY_DN490692_c1_g1_i15	1524	.	A	T	28.7623	PASS	DP=10;VDB=0.02;SGB=0.00473136;RPB=0;MQB=0;BQB=0.75;MQ0F=0;ICB=0.3;HOB=0.125;AC=1;AN=4;DP4=4,0,2,0;MQ=54	GT:PL	0/1:62,0,123
TRINITY_DN488795_c0_g1_i1	409	.	G	C	46.5183	PASS	DP=10;VDB=0.02;SGB=0.00473136;RPB=0;MQB=0;BQB=0.875;MQ0F=0.3;ICB=0.3;HOB=0.125;AC=1;AN=4;DP4=4,0,2,0;MQ=39	GT:PL	0/1:79,0,92
TRINITY_DN239355_c0_g1_i1	171	.	C	A	29.0449	PASS	DP=10;VDB=0.02;SGB=0.00473136;RPB=0;MQB=0;BQB=0;MQ0F=0.2;ICB=0.3;HOB=0.125;AC=1;AN=4;DP4=4,0,2,0;MQ=31	GT:PL	0/1:62,0,42
TRINITY_DN380453_c1_g2_i1	187	.	C	T	24.0216	PASS	DP=10;VDB=0.02;SGB=0.00473136;RPB=0;MQB=0;BQB=0;MQ0F=0;ICB=0.3;HOB=0.125;AC=1;AN=4;DP4=3,0,2,0;MQ=33	GT:PL	0/0:0,3,4
TRINITY_DN483657_c0_g4_i5	268	.	T	C	23.0465	PASS	DP=10;VDB=0.02;SGB=0.00473136;RPB=0;MQB=0;BQB=0;MQ0F=0;ICB=0.3;HOB=0.125;AC=1;AN=4;DP4=3,0,2,0;MQ=50	GT:PL	0/1:56,0,98
TRINITY_DN516274_c5_g8_i1	182	.	T	C	29.1365	PASS	DP=10;VDB=0.02;SGB=0.00473136;RPB=0;MQB=0;BQB=0;MQ0F=0;ICB=0.3;HOB=0.125;AC=1;AN=4;DP4=3,0,2,0;MQ=52	GT:PL	0/0:0,3,60
TRINITY_DN505483_c1_g1_i2	438	.	C	T	33.0319	PASS	DP=10;VDB=0.02;SGB=0.00473136;RPB=0;MQB=0;BQB=0;MQ0F=0;ICB=0.3;HOB=0.125;AC=1;AN=4;DP4=3,0,2,0;MQ=53	GT:PL	0/1:66,0,49
TRINITY_DN982390_c0_g1_i1	89	.	T	G	15.9638	PASS	DP=10;VDB=0.02;SGB=0.00473136;RPB=0;MQB=0;BQB=0;MQ0F=0;ICB=0.3;HOB=0.125;AC=1;AN=4;DP4=3,0,2,0;MQ=54	GT:PL	0/0:0,3,60
TRINITY_DN437720_c0_g1_i1	111	.	T	C	18.3532	PASS	DP=10;VDB=0.02;SGB=0.00473136;RPB=0;MQB=0;BQB=0;MQ0F=0;ICB=0.5;HOB=0.5;AC=2;AN=4;DP4=4,0,2,0;MQ=50	GT:PL	1/1:55,6,0
TRINITY_DN327862_c1_g1_i1	60	.	A	G	4.00172	PASS	DP=10;VDB=0.02;SGB=0.00473136;RPB=0;MQB=0;BQB=0;MQ0F=0;ICB=1;HOB=0.5;AC=1;AN=2;DP4=2,0,2,0;MQ=42	GT:PL	0/1:32,0,59
TRINITY_DN508998_c1_g8_i1	129	.	T	C	69	PASS	DP=10;VDB=0.02;SGB=0.00473136;RPB=0;MQB=0;BQB=1;MQ0F=0.2;ICB=0.3;HOB=0.125;AC=1;AN=4;DP4=3,0,2,0;MQ=30	GT:PL	0/0:0,6,28
TRINITY_DN495428_c0_g2_i2	827	.	G	A	70	PASS	DP=10;VDB=0.02;SGB=0.00473136;RPB=0;MQB=0;BQB=1;MQ0F=0.4;ICB=0.3;HOB=0.125;AC=1;AN=4;DP4=3,0,2,0;MQ=32	GT:PL	0/0:0,6,42
TRINITY_DN496454_c10_g4_i7	72	.	C	A	43.8568	PASS	DP=10;VDB=0.02;SGB=0.00473136;RPB=0;MQB=0;BQB=1;MQ0F=0;ICB=0.3;HOB=0.125;AC=1;AN=4;DP4=3,0,2,0;MQ=30	GT:PL	0/0:0,3,9
TRINITY_DN491516_c6_g5_i2	186	.	G	A	29.7658	PASS	DP=10;VDB=0.02;SGB=0.00473136;RPB=0;MQB=0;BQB=1;MQ0F=0;ICB=0.3;HOB=0.125;AC=1;AN=4;DP4=3,0,2,0;MQ=31	GT:PL	0/0:0,3,29
TRINITY_DN510931_c4_g1_i1	100	.	G	A	68	PASS	DP=10;VDB=0.02;SGB=0.00473136;RPB=0;MQB=0;BQB=1;MQ0F=0;ICB=0.3;HOB=0.125;AC=1;AN=4;DP4=3,0,2,0;MQ=36	GT:PL	0/0:0,6,27
TRINITY_DN519221_c0_g1_i13	912	.	G	C	31.0205	PASS	DP=10;VDB=0.02;SGB=0.00473136;RPB=0;MQB=0;BQB=1;MQ0F=0;ICB=0.3;HOB=0.125;AC=1;AN=4;DP4=3,0,2,0;MQ=49	GT:PL	0/0:0,6,110
TRINITY_DN523593_c3_g9_i1	138	.	A	C	29.1365	PASS	DP=10;VDB=0.02;SGB=0.00473136;RPB=0;MQB=0;BQB=1;MQ0F=0;ICB=0.3;HOB=0.125;AC=1;AN=4;DP4=3,0,2,0;MQ=49	GT:PL	0/0:0,3,48
TRINITY_DN469589_c0_g3_i2	267	.	T	C	31.0312	PASS	DP=10;VDB=0.02;SGB=0.00473136;RPB=0;MQB=0;BQB=1;MQ0F=0;ICB=0.3;HOB=0.125;AC=1;AN=4;DP4=3,0,2,0;MQ=49	GT:PL	0/0:0,6,99
TRINITY_DN229555_c0_g1_i1	104	.	T	G	31.0312	PASS	DP=10;VDB=0.02;SGB=0.00473136;RPB=0;MQB=0;BQB=1;MQ0F=0;ICB=0.3;HOB=0.125;AC=1;AN=4;DP4=3,0,2,0;MQ=52	GT:PL	0/1:64,0,51
TRINITY_DN511123_c5_g8_i1	85	.	T	G	30.1671	PASS	DP=10;VDB=0.02;SGB=0.00473136;RPB=0;MQB=0;BQB=1;MQ0F=0;ICB=0.3;HOB=0.125;AC=1;AN=4;DP4=3,0,2,0;MQ=52	GT:PL	0/0:0,3,60
TRINITY_DN427543_c0_g2_i1	87	.	T	C	31.0312	PASS	DP=10;VDB=0.02;SGB=0.00473136;RPB=0;MQB=0;BQB=1;MQ0F=0;ICB=0.3;HOB=0.125;AC=1;AN=4;DP4=3,0,2,0;MQ=52	GT:PL	0/1:64,0,51
TRINITY_DN499880_c2_g2_i10	100	.	C	T	66	PASS	DP=10;VDB=0.02;SGB=0.00473136;RPB=0;MQB=0;BQB=1;MQ0F=0;ICB=0.3;HOB=0.125;AC=1;AN=4;DP4=3,0,2,0;MQ=53	GT:PL	0/1:98,0,73
TRINITY_DN323873_c0_g1_i1	37	.	G	A	37.5425	PASS	DP=10;VDB=0.02;SGB=0.00473136;RPB=0;MQB=0;BQB=1;MQ0F=0;ICB=0.5;HOB=0.5;AC=2;AN=4;DP4=2,0,2,0;MQ=33	GT:PL	1/1:73,6,0
TRINITY_DN659728_c0_g1_i1	237	.	A	T	12.0295	PASS	DP=10;VDB=0.02;SGB=0.00473136;RPB=0;MQB=0;BQB=1;MQ0F=0;ICB=0.5;HOB=0.5;AC=2;AN=4;DP4=3,0,2,0;MQ=39	GT:PL	1/1:48,6,0
TRINITY_DN523957_c14_g1_i3	333	.	C	T	3.97212	PASS	DP=10;VDB=0.02;SGB=0.00473136;RPB=0;MQB=0;BQB=1;MQ0F=0;ICB=0.5;HOB=0.5;AC=2;AN=4;DP4=3,0,2,0;MQ=43	GT:PL	1/1:38,6,0
TRINITY_DN502475_c1_g1_i1	343	.	A	G	3.97212	PASS	DP=10;VDB=0.02;SGB=0.00473136;RPB=0;MQB=0;BQB=1;MQ0F=0;ICB=0.5;HOB=0.5;AC=2;AN=4;DP4=3,0,2,0;MQ=44	GT:PL	1/1:38,6,0
TRINITY_DN500021_c4_g11_i1	496	.	G	A	4.59856	PASS	DP=10;VDB=0.02;SGB=0.00473136;RPB=0;MQB=0;BQB=1;MQ0F=0;ICB=0.5;HOB=0.5;AC=2;AN=4;DP4=3,0,2,0;MQ=44	GT:PL	1/1:39,6,0
TRINITY_DN503081_c8_g2_i2	128	.	G	A	23.7668	PASS	DP=10;VDB=0.02;SGB=0.00473136;RPB=0;MQB=0;BQB=1;MQ0F=0;ICB=0.5;HOB=0.5;AC=2;AN=4;DP4=3,0,2,0;MQ=45	GT:PL	1/1:60,6,0
TRINITY_DN517814_c4_g3_i1	180	.	C	T	12.9732	PASS	DP=10;VDB=0.02;SGB=0.00473136;RPB=0;MQB=0;BQB=1;MQ0F=0;ICB=0.5;HOB=0.5;AC=2;AN=4;DP4=3,0,2,0;MQ=46	GT:PL	1/1:49,6,0
TRINITY_DN502840_c0_g1_i8	106	.	C	G	21.7775	PASS	DP=10;VDB=0.02;SGB=0.00473136;RPB=0;MQB=0;BQB=1;MQ0F=0;ICB=0.5;HOB=0.5;AC=2;AN=4;DP4=3,0,2,0;MQ=48	GT:PL	1/1:58,6,0
TRINITY_DN514280_c1_g1_i2	1706	.	T	C	19.7943	PASS	DP=10;VDB=0.02;SGB=0.00473136;RPB=0;MQB=0;BQB=1;MQ0F=0;ICB=0.5;HOB=0.5;AC=2;AN=4;DP4=3,0,2,0;MQ=48	GT:PL	0/0:0,9,151
TRINITY_DN318174_c0_g1_i2	99	.	A	G	36.7496	PASS	DP=10;VDB=0.02;SGB=0.00473136;RPB=0;MQB=0;BQB=1;MQ0F=0;ICB=0.5;HOB=0.5;AC=2;AN=4;DP4=3,0,2,0;MQ=51	GT:PL	1/1:73,6,0
TRINITY_DN184591_c0_g1_i1	350	.	G	A	20.1167	PASS	DP=10;VDB=0.02;SGB=0.00473136;RPB=0;MQB=0;BQB=1;MQ0F=0;ICB=1;HOB=0.5;AC=1;AN=2;DP4=3,0,2,0;MQ=49	GT:PL	0/1:51,0,137
TRINITY_DN488476_c1_g2_i1	333	.	A	G	28.3475	PASS	DP=10;VDB=0.02;SGB=0.00473136;RPB=0;MQB=0;BQB=1;MQ0F=0;ICB=1;HOB=0.5;AC=1;AN=2;DP4=3,0,2,0;MQ=52	GT:PL	0/1:59,0,137
TRINITY_DN518749_c1_g4_i2	837	.	G	A	10.1905	PASS	DP=10;VDB=0.02;SGB=0.00473136;RPB=0;MQB=0;MQSB=0.28717;BQB=0.5;MQ0F=0;ICB=0.3;HOB=0.125;AC=1;AN=4;DP4=1,3,2,0;MQ=51	GT:PL	0/0:0,6,120
TRINITY_DN458882_c10_g2_i1	138	.	G	T	18.4764	PASS	DP=10;VDB=0.02;SGB=0.00473136;RPB=0;MQB=0;MQSB=0.333333;BQB=1;MQ0F=0;ICB=0.3;HOB=0.125;AC=1;AN=4;DP4=1,2,2,0;MQ=42	GT:PL	0/0:0,3,43
TRINITY_DN522303_c4_g1_i1	483	.	T	A	74	PASS	DP=10;VDB=0.02;SGB=0.00473136;RPB=0;MQB=0;MQSB=0.333333;BQB=1;MQ0F=0;ICB=0.5;HOB=0.5;AC=2;AN=4;DP4=1,2,2,0;MQ=41	GT:PL	1/1:110,6,0
TRINITY_DN481041_c1_g3_i1	269	.	T	C	20.7525	PASS	DP=10;VDB=0.02;SGB=0.00473136;RPB=0;MQB=0;MQSB=0.4;BQB=0.2;MQ0F=0;ICB=0.3;HOB=0.125;AC=1;AN=4;DP4=3,2,2,0;MQ=52	GT:PL	0/0:0,3,51
TRINITY_DN509041_c0_g1_i4	416	.	C	T	3.68835	PASS	DP=10;VDB=0.02;SGB=0.00473136;RPB=0;MQB=0;MQSB=0.405132;BQB=0;MQ0F=0;ICB=0.3;HOB=0.125;AC=1;AN=4;DP4=1,4,2,0;MQ=50	GT:PL	0/1:35,0,92
TRINITY_DN349817_c0_g1_i1	208	.	T	G	21.686	PASS	DP=10;VDB=0.02;SGB=0.00473136;RPB=0;MQB=0;MQSB=0.5;BQB=0.25;MQ0F=0;ICB=0.3;HOB=0.125;AC=1;AN=4;DP4=2,2,2,0;MQ=52	GT:PL	0/0:0,9,127
TRINITY_DN441241_c1_g3_i1	230	.	T	A	15.5712	PASS	DP=10;VDB=0.02;SGB=0.00473136;RPB=0;MQB=0;MQSB=0.5;BQB=0.5;MQ0F=0;ICB=0.3;HOB=0.125;AC=1;AN=4;DP4=2,2,0,2;MQ=51	GT:PL	0/1:49,0,98
TRINITY_DN512478_c4_g1_i7	171	.	A	G	41.2899	PASS	DP=10;VDB=0.02;SGB=0.00473136;RPB=0;MQB=0;MQSB=0.5;BQB=0.5;MQ0F=0;ICB=0.5;HOB=0.5;AC=2;AN=4;DP4=2,2,2,0;MQ=54	GT:PL	0/0:0,12,180
TRINITY_DN55320_c0_g1_i1	138	.	A	G	45.2898	PASS	DP=10;VDB=0.02;SGB=0.00473136;RPB=0;MQB=0;MQSB=0.5;BQB=0.5;MQ0F=0;ICB=0.5;HOB=0.5;AC=2;AN=4;DP4=2,2,2,0;MQ=55	GT:PL	1/1:82,6,0
TRINITY_DN501407_c2_g2_i6	454	.	C	G	25.668	PASS	DP=10;VDB=0.02;SGB=0.00473136;RPB=0;MQB=0;MQSB=0.5;BQB=0.75;MQ0F=0;ICB=0.3;HOB=0.125;AC=1;AN=4;DP4=2,2,2,0;MQ=52	GT:PL	0/1:59,0,51
TRINITY_DN53811_c0_g1_i1	164	.	G	A	27.7031	PASS	DP=10;VDB=0.02;SGB=0.00473136;RPB=0;MQB=0;MQSB=0.5;BQB=0.875;MQ0F=0;ICB=0.3;HOB=0.125;AC=1;AN=4;DP4=2,2,2,0;MQ=36	GT:PL	0/0:0,3,30
TRINITY_DN993526_c0_g1_i1	106	.	A	C	16.3124	PASS	DP=10;VDB=0.02;SGB=0.00473136;RPB=0;MQB=0;MQSB=0.5;BQB=0;MQ0F=0;ICB=0.3;HOB=0.125;AC=1;AN=4;DP4=2,2,2,0;MQ=54	GT:PL	0/1:50,0,155
TRINITY_DN523322_c3_g1_i3	1505	.	G	T	3.33122	PASS	DP=10;VDB=0.02;SGB=0.00473136;RPB=0;MQB=0;MQSB=0.574341;BQB=0;MQ0F=0;ICB=0.3;HOB=0.125;AC=1;AN=4;DP4=3,1,0,2;MQ=49	GT:PL	0/0:0,3,60
TRINITY_DN514953_c0_g1_i1	161	.	A	G	28.6797	PASS	DP=10;VDB=0.02;SGB=0.00473136;RPB=0;MQB=0;MQSB=0.574341;BQB=0;MQ0F=0;ICB=0.3;HOB=0.125;AC=1;AN=4;DP4=3,1,0,2;MQ=53	GT:PL	0/1:62,0,98
TRINITY_DN505620_c3_g2_i1	141	.	G	A	16.4495	PASS	DP=10;VDB=0.02;SGB=0.00473136;RPB=0;MQB=0;MQSB=0.600535;BQB=0.25;MQ0F=0;ICB=0.3;HOB=0.125;AC=1;AN=4;DP4=3,3,2,0;MQ=55	GT:PL	0/0:0,9,147
TRINITY_DN684954_c0_g1_i1	282	.	A	G	13.4236	PASS	DP=10;VDB=0.02;SGB=0.00473136;RPB=0;MQB=0;MQSB=0.607698;BQB=0.4;MQ0F=0;ICB=0.3;HOB=0.125;AC=1;AN=4;DP4=3,2,0,2;MQ=54	GT:PL	0/0:0,3,60
TRINITY_DN255627_c0_g1_i1	273	.	A	G	19.1056	PASS	DP=10;VDB=0.02;SGB=0.00473136;RPB=0;MQB=0;MQSB=0.607698;BQB=0.8;MQ0F=0;ICB=0.3;HOB=0.125;AC=1;AN=4;DP4=3,2,0,2;MQ=55	GT:PL	0/1:53,0,168
TRINITY_DN489456_c4_g2_i2	302	.	C	T	5.81455	PASS	DP=10;VDB=0.02;SGB=0.00473136;RPB=0;MQB=0;MQSB=0.810265;BQB=0.2;MQ0F=0;ICB=0.3;HOB=0.125;AC=1;AN=4;DP4=2,3,2,0;MQ=44	GT:PL	0/0:0,3,60
TRINITY_DN214252_c0_g1_i1	78	.	G	A	40.4105	PASS	DP=10;VDB=0.02;SGB=0.00473136;RPB=0;MQB=0;MQSB=0;BQB=0.2;MQ0F=0;ICB=0.3;HOB=0.125;AC=1;AN=4;DP4=5,0,0,2;MQ=55	GT:PL	0/1:74,0,51
TRINITY_DN510884_c3_g6_i1	166	.	G	C	22.6804	PASS	DP=10;VDB=0.02;SGB=0.00473136;RPB=0;MQB=0;MQSB=0;BQB=0.5;MQ0F=0;ICB=0.3;HOB=0.125;AC=1;AN=4;DP4=4,0,0,2;MQ=55	GT:PL	0/1:56,0,51
TRINITY_DN497996_c0_g4_i1	1796	.	G	A	63	PASS	DP=10;VDB=0.02;SGB=0.00473136;RPB=0;MQB=0;MQSB=0;BQB=0;MQ0F=0;ICB=0.3;HOB=0.125;AC=1;AN=4;DP4=0,6,2,0;MQ=40	GT:PL	0/0:0,9,77
TRINITY_DN502548_c0_g1_i8	1209	.	G	A	36.2905	PASS	DP=10;VDB=0.02;SGB=0.00473136;RPB=0;MQB=0;MQSB=0;BQB=0;MQ0F=0;ICB=0.5;HOB=0.5;AC=2;AN=4;DP4=4,0,0,2;MQ=49	GT:PL	1/1:73,6,0
TRINITY_DN299281_c0_g1_i1	309	.	A	G	46.4814	PASS	DP=10;VDB=0.02;SGB=0.00473136;RPB=0;MQB=0;MQSB=1;BQB=0.25;MQ0F=0;ICB=0.3;HOB=0.125;AC=1;AN=4;DP4=3,1,2,0;MQ=56	GT:PL	0/0:0,3,55
TRINITY_DN485802_c3_g1_i1	208	.	G	A	15.7798	PASS	DP=10;VDB=0.02;SGB=0.00473136;RPB=0;MQB=0;MQSB=1;BQB=0.5;MQ0F=0;ICB=0.3;HOB=0.125;AC=1;AN=4;DP4=3,1,2,0;MQ=51	GT:PL	0/1:49,0,82
TRINITY_DN421971_c0_g1_i1	94	.	A	G	25.7053	PASS	DP=10;VDB=0.02;SGB=0.00473136;RPB=0;MQB=0;MQSB=1;BQB=0.5;MQ0F=0;ICB=0.3;HOB=0.125;AC=1;AN=4;DP4=3,1,2,0;MQ=53	GT:PL	0/0:0,3,40
TRINITY_DN353376_c0_g2_i1	68	.	C	T	54	PASS	DP=10;VDB=0.02;SGB=0.00473136;RPB=0;MQB=0;MQSB=1;BQB=0.5;MQ0F=0;ICB=0.5;HOB=0.5;AC=2;AN=4;DP4=3,1,2,0;MQ=56	GT:PL	0/0:0,12,152
TRINITY_DN501644_c8_g9_i1	126	.	G	A	9.18781	PASS	DP=10;VDB=0.02;SGB=0.00473136;RPB=0;MQB=0;MQSB=1;BQB=0.666667;MQ0F=0.2;ICB=0.3;HOB=0.125;AC=1;AN=4;DP4=3,0,1,1;MQ=46	GT:PL	0/0:0,3,60
TRINITY_DN158708_c0_g1_i1	64	.	C	T	15.7798	PASS	DP=10;VDB=0.02;SGB=0.00473136;RPB=0;MQB=0;MQSB=1;BQB=0;MQ0F=0;ICB=0.3;HOB=0.125;AC=1;AN=4;DP4=3,1,2,0;MQ=53	GT:PL	0/0:0,6,90
TRINITY_DN458165_c2_g1_i1	35	.	C	G	34.4343	PASS	DP=10;VDB=0.02;SGB=0.00473136;RPB=0;MQB=0;MQSB=1;BQB=1;MQ0F=0.2;ICB=0.3;HOB=0.125;AC=1;AN=4;DP4=2,1,2,0;MQ=53	GT:PL	0/0:0,3,60
TRINITY_DN209163_c0_g1_i1	183	.	G	A	70	PASS	DP=10;VDB=0.02;SGB=0.00473136;RPB=0;MQB=0;MQSB=1;BQB=1;MQ0F=0;ICB=0.3;HOB=0.125;AC=1;AN=4;DP4=2,1,2,0;MQ=34	GT:PL	0/0:0,6,45
TRINITY_DN512618_c2_g3_i4	447	.	C	G	31.0321	PASS	DP=10;VDB=0.02;SGB=0.00473136;RPB=0;MQB=0;MQSB=1;BQB=1;MQ0F=0;ICB=0.3;HOB=0.125;AC=1;AN=4;DP4=2,1,2,0;MQ=52	GT:PL	0/0:0,6,110
TRINITY_DN272340_c0_g1_i1	134	.	T	G	61	PASS	DP=10;VDB=0.02;SGB=0.00473136;RPB=0;MQB=0;MQSB=1;BQB=1;MQ0F=0;ICB=0.3;HOB=0.125;AC=1;AN=4;DP4=2,1,2,0;MQ=58	GT:PL	0/1:93,0,108
TRINITY_DN520639_c0_g1_i10	3965	.	C	A	14.5544	PASS	DP=10;VDB=0.02;SGB=0.00473136;RPB=0;MQB=0;MQSB=1;BQB=1;MQ0F=0;ICB=0.3;HOB=0.125;AC=1;AN=4;DP4=3,1,2,0;MQ=51	GT:PL	0/1:48,0,133
TRINITY_DN517352_c1_g4_i13	378	.	T	G	37.5453	PASS	DP=10;VDB=0.02;SGB=0.00473136;RPB=0;MQB=0;MQSB=1;BQB=1;MQ0F=0;ICB=0.5;HOB=0.5;AC=2;AN=4;DP4=1,1,2,0;MQ=40	GT:PL	1/1:73,6,0
TRINITY_DN635745_c0_g1_i1	286	.	C	T	11.0994	PASS	DP=10;VDB=0.02;SGB=0.00473136;RPB=0;MQB=0;MQSB=1;BQB=1;MQ0F=0;ICB=0.5;HOB=0.5;AC=2;AN=4;DP4=2,1,2,0;MQ=43	GT:PL	1/1:47,6,0
TRINITY_DN515719_c2_g2_i1	134	.	T	G	11.2001	PASS	DP=10;VDB=0.02;SGB=0.00473136;RPB=0;MQB=0;MQSB=1;BQB=1;MQ0F=0;ICB=1;HOB=0.5;AC=1;AN=2;DP4=2,1,2,0;MQ=48	GT:PL	0/1:42,0,155
TRINITY_DN508544_c0_g1_i9	1586	.	G	T	22.4783	PASS	DP=10;VDB=0.02;SGB=0.00473136;RPB=0;MQB=1;BQB=0.166667;MQ0F=0;ICB=0.3;HOB=0.125;AC=1;AN=4;DP4=6,0,2,0;MQ=60	GT:PL	0/0:0,12,157
TRINITY_DN513234_c0_g1_i7	247	.	C	T	5.59152	PASS	DP=10;VDB=0.02;SGB=0.00473136;RPB=0;MQB=1;BQB=0.25;MQ0F=0;ICB=0.3;HOB=0.125;AC=1;AN=4;DP4=4,0,2,0;MQ=60	GT:PL	0/0:0,6,110
TRINITY_DN472964_c1_g1_i3	59	.	G	T	29.3493	PASS	DP=10;VDB=0.02;SGB=0.00473136;RPB=0;MQB=1;BQB=0.333333;MQ0F=0;ICB=0.3;HOB=0.125;AC=1;AN=4;DP4=3,0,2,0;MQ=60	GT:PL	0/0:0,3,59
TRINITY_DN382481_c0_g2_i1	31	.	G	A	26.0302	PASS	DP=10;VDB=0.02;SGB=0.00473136;RPB=0;MQB=1;BQB=0.333333;MQ0F=0;ICB=0.3;HOB=0.125;AC=1;AN=4;DP4=3,0,2,0;MQ=60	GT:PL	0/0:0,6,90
TRINITY_DN501040_c6_g1_i2	52	.	G	T	69	PASS	DP=10;VDB=0.02;SGB=0.00473136;RPB=0;MQB=1;BQB=0.5;MQ0F=0;ICB=0.3;HOB=0.125;AC=1;AN=4;DP4=2,0,2,0;MQ=60	GT:PL	0/1:101,0,51
TRINITY_DN294261_c0_g1_i1	116	.	G	A	61	PASS	DP=10;VDB=0.02;SGB=0.00473136;RPB=0;MQB=1;BQB=0.5;MQ0F=0;ICB=0.3;HOB=0.125;AC=1;AN=4;DP4=3,0,2,0;MQ=60	GT:PL	0/1:93,0,98
TRINITY_DN518457_c0_g8_i1	204	.	A	T	53	PASS	DP=10;VDB=0.02;SGB=0.00473136;RPB=0;MQB=1;BQB=0.5;MQ0F=0;ICB=0.3;HOB=0.125;AC=1;AN=4;DP4=3,0,2,0;MQ=60	GT:PL	0/0:0,6,110
TRINITY_DN391565_c0_g1_i1	217	.	A	C	46.3553	PASS	DP=10;VDB=0.02;SGB=0.00473136;RPB=0;MQB=1;BQB=0.5;MQ0F=0;ICB=0.3;HOB=0.125;AC=1;AN=4;DP4=3,0,2,0;MQ=60	GT:PL	0/0:0,3,60
TRINITY_DN517098_c3_g6_i1	83	.	G	A	16.1333	PASS	DP=10;VDB=0.02;SGB=0.00473136;RPB=0;MQB=1;BQB=0.5;MQ0F=0;ICB=0.3;HOB=0.125;AC=1;AN=4;DP4=4,0,2,0;MQ=38	GT:PL	0/0:0,6,110
TRINITY_DN475365_c2_g3_i5	93	.	C	A	30.2935	PASS	DP=10;VDB=0.02;SGB=0.00473136;RPB=0;MQB=1;BQB=0.5;MQ0F=0;ICB=0.3;HOB=0.125;AC=1;AN=4;DP4=4,0,2,0;MQ=38	GT:PL	0/0:0,9,102
TRINITY_DN110418_c0_g1_i1	83	.	A	C	65	PASS	DP=10;VDB=0.02;SGB=0.00473136;RPB=0;MQB=1;BQB=0.5;MQ0F=0;ICB=0.3;HOB=0.125;AC=1;AN=4;DP4=4,0,2,0;MQ=60	GT:PL	0/0:0,6,93
TRINITY_DN516878_c1_g1_i1	180	.	C	T	65	PASS	DP=10;VDB=0.02;SGB=0.00473136;RPB=0;MQB=1;BQB=0.5;MQ0F=0;ICB=0.3;HOB=0.125;AC=1;AN=4;DP4=4,0,2,0;MQ=60	GT:PL	0/1:98,0,56
TRINITY_DN503416_c0_g2_i5	125	.	G	A	65	PASS	DP=10;VDB=0.02;SGB=0.00473136;RPB=0;MQB=1;BQB=0.5;MQ0F=0;ICB=0.3;HOB=0.125;AC=1;AN=4;DP4=4,0,2,0;MQ=60	GT:PL	0/0:0,6,110
TRINITY_DN522177_c3_g2_i2	449	.	C	T	65	PASS	DP=10;VDB=0.02;SGB=0.00473136;RPB=0;MQB=1;BQB=0.5;MQ0F=0;ICB=0.3;HOB=0.125;AC=1;AN=4;DP4=4,0,2,0;MQ=60	GT:PL	0/1:98,0,79
TRINITY_DN515211_c0_g1_i1	1526	.	G	A	63	PASS	DP=10;VDB=0.02;SGB=0.00473136;RPB=0;MQB=1;BQB=0.5;MQ0F=0;ICB=0.3;HOB=0.125;AC=1;AN=4;DP4=4,0,2,0;MQ=60	GT:PL	0/1:96,0,105
TRINITY_DN485619_c0_g1_i5	204	.	G	A	65	PASS	DP=10;VDB=0.02;SGB=0.00473136;RPB=0;MQB=1;BQB=0.5;MQ0F=0;ICB=0.3;HOB=0.125;AC=1;AN=4;DP4=4,0,2,0;MQ=60	GT:PL	0/1:98,0,98
TRINITY_DN454498_c0_g2_i2	226	.	C	T	63	PASS	DP=10;VDB=0.02;SGB=0.00473136;RPB=0;MQB=1;BQB=0.5;MQ0F=0;ICB=0.3;HOB=0.125;AC=1;AN=4;DP4=4,0,2,0;MQ=60	GT:PL	0/0:0,3,60
TRINITY_DN496367_c1_g1_i1	100	.	C	A	68	PASS	DP=10;VDB=0.02;SGB=0.00473136;RPB=0;MQB=1;BQB=0.5;MQ0F=0;ICB=0.3;HOB=0.125;AC=1;AN=4;DP4=4,0,2,0;MQ=60	GT:PL	0/1:101,0,51
TRINITY_DN481186_c0_g2_i2	169	.	C	G	22.8516	PASS	DP=10;VDB=0.02;SGB=0.00473136;RPB=0;MQB=1;BQB=0.5;MQ0F=0;ICB=0.3;HOB=0.125;AC=1;AN=4;DP4=4,0,2,0;MQ=60	GT:PL	0/0:0,6,110
TRINITY_DN386300_c0_g1_i1	99	.	C	T	65	PASS	DP=10;VDB=0.02;SGB=0.00473136;RPB=0;MQB=1;BQB=0.5;MQ0F=0;ICB=0.3;HOB=0.125;AC=1;AN=4;DP4=4,0,2,0;MQ=60	GT:PL	0/1:98,0,98
TRINITY_DN501385_c0_g1_i8	869	.	T	C	58	PASS	DP=10;VDB=0.02;SGB=0.00473136;RPB=0;MQB=1;BQB=0.5;MQ0F=0;ICB=0.5;HOB=0.5;AC=2;AN=4;DP4=2,0,2,0;MQ=60	GT:PL	0/0:0,6,110
TRINITY_DN456356_c2_g1_i5	66	.	G	C	75	PASS	DP=10;VDB=0.02;SGB=0.00473136;RPB=0;MQB=1;BQB=0.5;MQ0F=0;ICB=0.5;HOB=0.5;AC=2;AN=4;DP4=2,0,2,0;MQ=60	GT:PL	1/1:110,6,0
TRINITY_DN158248_c0_g1_i1	59	.	G	T	73	PASS	DP=10;VDB=0.02;SGB=0.00473136;RPB=0;MQB=1;BQB=0.5;MQ0F=0;ICB=0.5;HOB=0.5;AC=2;AN=4;DP4=4,0,2,0;MQ=60	GT:PL	0/0:0,12,157
TRINITY_DN960969_c0_g2_i1	65	.	T	C	73	PASS	DP=10;VDB=0.02;SGB=0.00473136;RPB=0;MQB=1;BQB=0.5;MQ0F=0;ICB=0.5;HOB=0.5;AC=2;AN=4;DP4=4,0,2,0;MQ=60	GT:PL	1/1:110,6,0
TRINITY_DN519034_c0_g1_i1	97	.	A	G	63	PASS	DP=10;VDB=0.02;SGB=0.00473136;RPB=0;MQB=1;BQB=0.5;MQ0F=0;ICB=1;HOB=0.5;AC=1;AN=2;DP4=4,0,2,0;MQ=60	GT:PL	0/1:93,0,136
TRINITY_DN458206_c0_g1_i2	128	.	C	G	39.9388	PASS	DP=10;VDB=0.02;SGB=0.00473136;RPB=0;MQB=1;BQB=0.625;MQ0F=0;ICB=0.3;HOB=0.125;AC=1;AN=4;DP4=4,0,2,0;MQ=60	GT:PL	0/0:0,3,60
TRINITY_DN468840_c0_g1_i2	297	.	G	A	45.8409	PASS	DP=10;VDB=0.02;SGB=0.00473136;RPB=0;MQB=1;BQB=0.625;MQ0F=0;ICB=0.3;HOB=0.125;AC=1;AN=4;DP4=4,0,2,0;MQ=60	GT:PL	0/1:79,0,98
TRINITY_DN435920_c0_g1_i1	108	.	C	G	24.5933	PASS	DP=10;VDB=0.02;SGB=0.00473136;RPB=0;MQB=1;BQB=0.625;MQ0F=0;ICB=0.3;HOB=0.125;AC=1;AN=4;DP4=4,0,2,0;MQ=60	GT:PL	0/0:0,3,60
TRINITY_DN609731_c0_g1_i1	119	.	T	C	68	PASS	DP=10;VDB=0.02;SGB=0.00473136;RPB=0;MQB=1;BQB=0.666667;MQ0F=0;ICB=0.3;HOB=0.125;AC=1;AN=4;DP4=3,0,2,0;MQ=60	GT:PL	0/0:0,6,105
TRINITY_DN510888_c0_g6_i2	504	.	C	T	66	PASS	DP=10;VDB=0.02;SGB=0.00473136;RPB=0;MQB=1;BQB=0.666667;MQ0F=0;ICB=0.3;HOB=0.125;AC=1;AN=4;DP4=3,0,2,0;MQ=60	GT:PL	0/1:98,0,93
TRINITY_DN503949_c0_g1_i2	1525	.	T	C	29.4206	PASS	DP=10;VDB=0.02;SGB=0.00473136;RPB=0;MQB=1;BQB=0.666667;MQ0F=0;ICB=0.3;HOB=0.125;AC=1;AN=4;DP4=3,0,2,0;MQ=60	GT:PL	0/1:62,0,76
TRINITY_DN511980_c0_g3_i19	859	.	C	T	66	PASS	DP=10;VDB=0.02;SGB=0.00473136;RPB=0;MQB=1;BQB=0.666667;MQ0F=0;ICB=0.3;HOB=0.125;AC=1;AN=4;DP4=3,0,2,0;MQ=60	GT:PL	0/1:98,0,79
TRINITY_DN479177_c0_g1_i2	86	.	C	T	66	PASS	DP=10;VDB=0.02;SGB=0.00473136;RPB=0;MQB=1;BQB=0.666667;MQ0F=0;ICB=0.3;HOB=0.125;AC=1;AN=4;DP4=3,0,2,0;MQ=60	GT:PL	0/1:98,0,79
TRINITY_DN481816_c11_g2_i1	98	.	A	G	68	PASS	DP=10;VDB=0.02;SGB=0.00473136;RPB=0;MQB=1;BQB=0.666667;MQ0F=0;ICB=0.3;HOB=0.125;AC=1;AN=4;DP4=3,0,2,0;MQ=60	GT:PL	0/0:0,6,100
TRINITY_DN522476_c1_g3_i4	1972	.	G	A	74	PASS	DP=10;VDB=0.02;SGB=0.00473136;RPB=0;MQB=1;BQB=0.666667;MQ0F=0;ICB=0.5;HOB=0.5;AC=2;AN=4;DP4=3,0,2,0;MQ=60	GT:PL	1/1:110,6,0
TRINITY_DN513420_c4_g1_i7	69	.	C	T	74	PASS	DP=10;VDB=0.02;SGB=0.00473136;RPB=0;MQB=1;BQB=0.666667;MQ0F=0;ICB=0.5;HOB=0.5;AC=2;AN=4;DP4=3,0,2,0;MQ=60	GT:PL	1/1:110,6,0
TRINITY_DN503775_c0_g1_i10	2391	.	T	C	66	PASS	DP=10;VDB=0.02;SGB=0.00473136;RPB=0;MQB=1;BQB=0.666667;MQ0F=0;ICB=1;HOB=0.5;AC=1;AN=2;DP4=3,0,2,0;MQ=60	GT:PL	0/1:96,0,129
TRINITY_DN236833_c0_g1_i1	20	.	G	T	25.5664	PASS	DP=10;VDB=0.02;SGB=0.00473136;RPB=0;MQB=1;BQB=0.75;MQ0F=0;ICB=0.3;HOB=0.125;AC=1;AN=4;DP4=4,0,2,0;MQ=60	GT:PL	0/1:59,0,31
TRINITY_DN513389_c4_g5_i3	1677	.	T	C	35.4687	PASS	DP=10;VDB=0.02;SGB=0.00473136;RPB=0;MQB=1;BQB=0.75;MQ0F=0;ICB=0.3;HOB=0.125;AC=1;AN=4;DP4=4,0,2,0;MQ=60	GT:PL	0/0:0,9,145
TRINITY_DN474168_c0_g1_i2	149	.	C	T	3.82104	PASS	DP=10;VDB=0.02;SGB=0.00473136;RPB=0;MQB=1;BQB=0;MQ0F=0.2;ICB=0.3;HOB=0.125;AC=1;AN=4;DP4=4,0,2,0;MQ=31	GT:PL	0/0:0,3,15
TRINITY_DN512651_c5_g3_i1	66	.	G	A	20.7988	PASS	DP=10;VDB=0.02;SGB=0.00473136;RPB=0;MQB=1;BQB=0;MQ0F=0;ICB=0.3;HOB=0.125;AC=1;AN=4;DP4=2,0,2,0;MQ=36	GT:PL	0/0:0,3,36
TRINITY_DN493434_c0_g1_i1	247	.	G	A	31.6997	PASS	DP=10;VDB=0.02;SGB=0.00473136;RPB=0;MQB=1;BQB=0;MQ0F=0;ICB=0.3;HOB=0.125;AC=1;AN=4;DP4=2,0,2,0;MQ=60	GT:PL	0/0:0,3,60
TRINITY_DN696864_c0_g1_i1	284	.	T	C	23.0465	PASS	DP=10;VDB=0.02;SGB=0.00473136;RPB=0;MQB=1;BQB=0;MQ0F=0;ICB=0.3;HOB=0.125;AC=1;AN=4;DP4=3,0,2,0;MQ=60	GT:PL	0/1:56,0,98
TRINITY_DN476912_c0_g2_i3	58	.	A	G	26.0084	PASS	DP=10;VDB=0.02;SGB=0.00473136;RPB=0;MQB=1;BQB=0;MQ0F=0;ICB=0.3;HOB=0.125;AC=1;AN=4;DP4=3,0,2,0;MQ=60	GT:PL	0/0:0,6,110
TRINITY_DN479741_c8_g2_i1	1003	.	A	G	5.82154	PASS	DP=10;VDB=0.02;SGB=0.00473136;RPB=0;MQB=1;BQB=0;MQ0F=0;ICB=0.3;HOB=0.125;AC=1;AN=4;DP4=3,0,2,0;MQ=60	GT:PL	0/1:38,0,98
TRINITY_DN509614_c1_g3_i1	102	.	A	G	7.68076	PASS	DP=10;VDB=0.02;SGB=0.00473136;RPB=0;MQB=1;BQB=0;MQ0F=0;ICB=0.3;HOB=0.125;AC=1;AN=4;DP4=4,0,2,0;MQ=60	GT:PL	0/1:41,0,137
TRINITY_DN511233_c3_g4_i21	2238	.	C	T	25.5664	PASS	DP=10;VDB=0.02;SGB=0.00473136;RPB=0;MQB=1;BQB=0;MQ0F=0;ICB=0.3;HOB=0.125;AC=1;AN=4;DP4=4,0,2,0;MQ=60	GT:PL	0/0:0,9,137
TRINITY_DN503888_c1_g6_i1	594	.	A	C	28.6797	PASS	DP=10;VDB=0.02;SGB=0.00473136;RPB=0;MQB=1;BQB=0;MQ0F=0;ICB=0.3;HOB=0.125;AC=1;AN=4;DP4=4,0,2,0;MQ=60	GT:PL	0/0:0,6,110
TRINITY_DN452911_c0_g1_i1	196	.	T	G	28.6797	PASS	DP=10;VDB=0.02;SGB=0.00473136;RPB=0;MQB=1;BQB=0;MQ0F=0;ICB=0.3;HOB=0.125;AC=1;AN=4;DP4=4,0,2,0;MQ=60	GT:PL	0/0:0,6,110
TRINITY_DN485855_c1_g1_i1	46	.	T	C	22.7941	PASS	DP=10;VDB=0.02;SGB=0.00473136;RPB=0;MQB=1;BQB=0;MQ0F=0;ICB=0.3;HOB=0.125;AC=1;AN=4;DP4=4,0,2,0;MQ=60	GT:PL	0/1:56,0,82
TRINITY_DN416638_c0_g1_i2	440	.	G	A	22.6137	PASS	DP=10;VDB=0.02;SGB=0.00473136;RPB=0;MQB=1;BQB=0;MQ0F=0;ICB=0.3;HOB=0.125;AC=1;AN=4;DP4=4,0,2,0;MQ=60	GT:PL	0/0:0,6,110
TRINITY_DN506604_c0_g1_i4	2753	.	C	T	15.9991	PASS	DP=10;VDB=0.02;SGB=0.00473136;RPB=0;MQB=1;BQB=0;MQ0F=0;ICB=0.3;HOB=0.125;AC=1;AN=4;DP4=5,0,2,0;MQ=60	GT:PL	0/1:50,0,158
TRINITY_DN434025_c0_g1_i1	307	.	C	T	13.3987	PASS	DP=10;VDB=0.02;SGB=0.00473136;RPB=0;MQB=1;BQB=0;MQ0F=0;ICB=0.3;HOB=0.125;AC=1;AN=4;DP4=5,0,2,0;MQ=60	GT:PL	0/0:0,9,118
TRINITY_DN517487_c1_g1_i1	37	.	C	T	37.542	PASS	DP=10;VDB=0.02;SGB=0.00473136;RPB=0;MQB=1;BQB=0;MQ0F=0;ICB=0.5;HOB=0.5;AC=2;AN=4;DP4=2,0,2,0;MQ=60	GT:PL	1/1:73,6,0
TRINITY_DN520766_c0_g1_i1	2848	.	A	G	6.41488	PASS	DP=10;VDB=0.02;SGB=0.00473136;RPB=0;MQB=1;BQB=0;MQ0F=0;ICB=0.5;HOB=0.5;AC=2;AN=4;DP4=4,0,2,0;MQ=60	GT:PL	0/0:0,12,184
TRINITY_DN378209_c0_g1_i2	100	.	T	G	36.2905	PASS	DP=10;VDB=0.02;SGB=0.00473136;RPB=0;MQB=1;BQB=0;MQ0F=0;ICB=0.5;HOB=0.5;AC=2;AN=4;DP4=4,0,2,0;MQ=60	GT:PL	0/0:0,12,184
TRINITY_DN517429_c2_g1_i6	669	.	A	C	21.732	PASS	DP=10;VDB=0.02;SGB=0.00473136;RPB=0;MQB=1;BQB=0;MQ0F=0;ICB=1;HOB=0.5;AC=1;AN=2;DP4=4,0,2,0;MQ=60	GT:PL	0/1:53,0,170
TRINITY_DN508316_c2_g1_i2	1569	.	G	C	13.5723	PASS	DP=10;VDB=0.02;SGB=0.00473136;RPB=0;MQB=1;BQB=0;MQ0F=0;ICB=1;HOB=0.5;AC=1;AN=2;DP4=4,0,2,0;MQ=60	GT:PL	0/1:45,0,170
TRINITY_DN462311_c0_g1_i4	1850	.	C	T	16.5951	PASS	DP=10;VDB=0.02;SGB=0.00473136;RPB=0;MQB=1;BQB=0;MQ0F=0;ICB=1;HOB=0.5;AC=1;AN=2;DP4=5,0,2,0;MQ=60	GT:PL	0/1:48,0,169
TRINITY_DN831002_c0_g1_i1	220	.	A	G	35.9176	PASS	DP=10;VDB=0.02;SGB=0.00473136;RPB=0;MQB=1;BQB=1;MQ0F=0.2;ICB=0.3;HOB=0.125;AC=1;AN=4;DP4=2,0,2,0;MQ=36	GT:PL	0/1:68,0,51
TRINITY_DN350937_c0_g1_i1	107	.	G	T	69	PASS	DP=10;VDB=0.02;SGB=0.00473136;RPB=0;MQB=1;BQB=1;MQ0F=0.2;ICB=0.3;HOB=0.125;AC=1;AN=4;DP4=2,0,2,0;MQ=60	GT:PL	0/1:101,0,51
TRINITY_DN495446_c2_g5_i1	104	.	C	T	22.1736	PASS	DP=10;VDB=0.02;SGB=0.00473136;RPB=0;MQB=1;BQB=1;MQ0F=0;ICB=0.3;HOB=0.125;AC=1;AN=4;DP4=2,0,2,0;MQ=60	GT:PL	0/0:0,3,60
TRINITY_DN520622_c2_g3_i1	93	.	G	T	66	PASS	DP=10;VDB=0.02;SGB=0.00473136;RPB=0;MQB=1;BQB=1;MQ0F=0;ICB=0.3;HOB=0.125;AC=1;AN=4;DP4=3,0,2,0;MQ=60	GT:PL	0/1:98,0,98
TRINITY_DN518666_c3_g6_i3	95	.	A	G	68	PASS	DP=10;VDB=0.02;SGB=0.00473136;RPB=0;MQB=1;BQB=1;MQ0F=0;ICB=0.3;HOB=0.125;AC=1;AN=4;DP4=3,0,2,0;MQ=60	GT:PL	0/1:101,0,51
TRINITY_DN513376_c2_g1_i2	961	.	A	G	68	PASS	DP=10;VDB=0.02;SGB=0.00473136;RPB=0;MQB=1;BQB=1;MQ0F=0;ICB=0.3;HOB=0.125;AC=1;AN=4;DP4=3,0,2,0;MQ=60	GT:PL	0/1:101,0,51
TRINITY_DN501595_c0_g1_i3	1094	.	G	A	68	PASS	DP=10;VDB=0.02;SGB=0.00473136;RPB=0;MQB=1;BQB=1;MQ0F=0;ICB=0.3;HOB=0.125;AC=1;AN=4;DP4=3,0,2,0;MQ=60	GT:PL	0/1:101,0,51
TRINITY_DN505272_c0_g1_i1	259	.	T	C	66	PASS	DP=10;VDB=0.02;SGB=0.00473136;RPB=0;MQB=1;BQB=1;MQ0F=0;ICB=0.3;HOB=0.125;AC=1;AN=4;DP4=3,0,2,0;MQ=60	GT:PL	0/1:98,0,98
TRINITY_DN506047_c1_g7_i1	185	.	T	C	68	PASS	DP=10;VDB=0.02;SGB=0.00473136;RPB=0;MQB=1;BQB=1;MQ0F=0;ICB=0.3;HOB=0.125;AC=1;AN=4;DP4=3,0,2,0;MQ=60	GT:PL	0/1:101,0,51
TRINITY_DN507373_c4_g16_i2	201	.	C	G	66	PASS	DP=10;VDB=0.02;SGB=0.00473136;RPB=0;MQB=1;BQB=1;MQ0F=0;ICB=0.3;HOB=0.125;AC=1;AN=4;DP4=3,0,2,0;MQ=60	GT:PL	0/1:98,0,98
TRINITY_DN508317_c2_g1_i1	65	.	C	A	66	PASS	DP=10;VDB=0.02;SGB=0.00473136;RPB=0;MQB=1;BQB=1;MQ0F=0;ICB=0.3;HOB=0.125;AC=1;AN=4;DP4=3,0,2,0;MQ=60	GT:PL	0/1:98,0,98
TRINITY_DN522841_c1_g2_i1	363	.	C	T	68	PASS	DP=10;VDB=0.02;SGB=0.00473136;RPB=0;MQB=1;BQB=1;MQ0F=0;ICB=0.3;HOB=0.125;AC=1;AN=4;DP4=3,0,2,0;MQ=60	GT:PL	0/0:0,6,110
TRINITY_DN510088_c3_g4_i3	823	.	G	A	66	PASS	DP=10;VDB=0.02;SGB=0.00473136;RPB=0;MQB=1;BQB=1;MQ0F=0;ICB=0.3;HOB=0.125;AC=1;AN=4;DP4=3,0,2,0;MQ=60	GT:PL	0/1:98,0,98
TRINITY_DN500768_c0_g1_i4	399	.	G	C	66	PASS	DP=10;VDB=0.02;SGB=0.00473136;RPB=0;MQB=1;BQB=1;MQ0F=0;ICB=0.3;HOB=0.125;AC=1;AN=4;DP4=3,0,2,0;MQ=60	GT:PL	0/1:98,0,98
TRINITY_DN514282_c0_g3_i4	2799	.	T	C	66	PASS	DP=10;VDB=0.02;SGB=0.00473136;RPB=0;MQB=1;BQB=1;MQ0F=0;ICB=0.3;HOB=0.125;AC=1;AN=4;DP4=3,0,2,0;MQ=60	GT:PL	0/1:98,0,98
TRINITY_DN32459_c0_g1_i1	238	.	C	A	66	PASS	DP=10;VDB=0.02;SGB=0.00473136;RPB=0;MQB=1;BQB=1;MQ0F=0;ICB=0.3;HOB=0.125;AC=1;AN=4;DP4=3,0,2,0;MQ=60	GT:PL	0/1:98,0,98
TRINITY_DN413843_c0_g1_i1	300	.	T	C	68	PASS	DP=10;VDB=0.02;SGB=0.00473136;RPB=0;MQB=1;BQB=1;MQ0F=0;ICB=0.3;HOB=0.125;AC=1;AN=4;DP4=3,0,2,0;MQ=60	GT:PL	0/0:0,6,110
TRINITY_DN495212_c0_g3_i7	5748	.	G	A	68	PASS	DP=10;VDB=0.02;SGB=0.00473136;RPB=0;MQB=1;BQB=1;MQ0F=0;ICB=0.3;HOB=0.125;AC=1;AN=4;DP4=3,0,2,0;MQ=60	GT:PL	0/1:101,0,51
TRINITY_DN469267_c1_g2_i1	185	.	G	A	66	PASS	DP=10;VDB=0.02;SGB=0.00473136;RPB=0;MQB=1;BQB=1;MQ0F=0;ICB=0.3;HOB=0.125;AC=1;AN=4;DP4=3,0,2,0;MQ=60	GT:PL	0/1:98,0,98
TRINITY_DN498905_c3_g1_i2	54	.	A	G	40.6439	PASS	DP=10;VDB=0.02;SGB=0.00473136;RPB=0;MQB=1;BQB=1;MQ0F=0;ICB=0.3;HOB=0.125;AC=1;AN=4;DP4=3,0,2,0;MQ=60	GT:PL	0/0:0,3,54
TRINITY_DN469513_c0_g2_i1	731	.	T	C	68	PASS	DP=10;VDB=0.02;SGB=0.00473136;RPB=0;MQB=1;BQB=1;MQ0F=0;ICB=0.3;HOB=0.125;AC=1;AN=4;DP4=3,0,2,0;MQ=60	GT:PL	0/1:101,0,51
TRINITY_DN413146_c2_g1_i1	59	.	T	C	68	PASS	DP=10;VDB=0.02;SGB=0.00473136;RPB=0;MQB=1;BQB=1;MQ0F=0;ICB=0.3;HOB=0.125;AC=1;AN=4;DP4=3,0,2,0;MQ=60	GT:PL	0/1:101,0,51
TRINITY_DN429374_c0_g1_i1	415	.	T	G	66	PASS	DP=10;VDB=0.02;SGB=0.00473136;RPB=0;MQB=1;BQB=1;MQ0F=0;ICB=0.3;HOB=0.125;AC=1;AN=4;DP4=3,0,2,0;MQ=60	GT:PL	0/1:98,0,98
TRINITY_DN454380_c0_g1_i2	418	.	G	A	66	PASS	DP=10;VDB=0.02;SGB=0.00473136;RPB=0;MQB=1;BQB=1;MQ0F=0;ICB=0.3;HOB=0.125;AC=1;AN=4;DP4=3,0,2,0;MQ=60	GT:PL	0/0:0,3,60
TRINITY_DN465378_c0_g1_i1	205	.	C	T	66	PASS	DP=10;VDB=0.02;SGB=0.00473136;RPB=0;MQB=1;BQB=1;MQ0F=0;ICB=0.3;HOB=0.125;AC=1;AN=4;DP4=3,0,2,0;MQ=60	GT:PL	0/0:0,3,60
TRINITY_DN440439_c0_g1_i1	266	.	G	T	66	PASS	DP=10;VDB=0.02;SGB=0.00473136;RPB=0;MQB=1;BQB=1;MQ0F=0;ICB=0.3;HOB=0.125;AC=1;AN=4;DP4=3,0,2,0;MQ=60	GT:PL	0/1:98,0,98
TRINITY_DN410159_c1_g2_i1	200	.	A	C	66	PASS	DP=10;VDB=0.02;SGB=0.00473136;RPB=0;MQB=1;BQB=1;MQ0F=0;ICB=0.3;HOB=0.125;AC=1;AN=4;DP4=3,0,2,0;MQ=60	GT:PL	0/1:98,0,98
TRINITY_DN496198_c0_g1_i1	502	.	A	G	68	PASS	DP=10;VDB=0.02;SGB=0.00473136;RPB=0;MQB=1;BQB=1;MQ0F=0;ICB=0.3;HOB=0.125;AC=1;AN=4;DP4=3,0,2,0;MQ=60	GT:PL	0/0:0,6,110
TRINITY_DN461949_c0_g1_i2	1355	.	T	C	68	PASS	DP=10;VDB=0.02;SGB=0.00473136;RPB=0;MQB=1;BQB=1;MQ0F=0;ICB=0.3;HOB=0.125;AC=1;AN=4;DP4=3,0,2,0;MQ=60	GT:PL	0/1:101,0,51
TRINITY_DN475196_c0_g2_i3	234	.	C	T	68	PASS	DP=10;VDB=0.02;SGB=0.00473136;RPB=0;MQB=1;BQB=1;MQ0F=0;ICB=0.3;HOB=0.125;AC=1;AN=4;DP4=3,0,2,0;MQ=60	GT:PL	0/0:0,6,110
TRINITY_DN475558_c0_g2_i2	474	.	T	C	68	PASS	DP=10;VDB=0.02;SGB=0.00473136;RPB=0;MQB=1;BQB=1;MQ0F=0;ICB=0.3;HOB=0.125;AC=1;AN=4;DP4=3,0,2,0;MQ=60	GT:PL	0/0:0,6,110
TRINITY_DN493359_c0_g1_i5	2898	.	T	C	68	PASS	DP=10;VDB=0.02;SGB=0.00473136;RPB=0;MQB=1;BQB=1;MQ0F=0;ICB=0.3;HOB=0.125;AC=1;AN=4;DP4=3,0,2,0;MQ=60	GT:PL	0/1:101,0,51
TRINITY_DN467989_c0_g2_i3	80	.	A	C	66	PASS	DP=10;VDB=0.02;SGB=0.00473136;RPB=0;MQB=1;BQB=1;MQ0F=0;ICB=0.3;HOB=0.125;AC=1;AN=4;DP4=3,0,2,0;MQ=60	GT:PL	0/1:98,0,98
TRINITY_DN475829_c0_g1_i1	96	.	G	C	66	PASS	DP=10;VDB=0.02;SGB=0.00473136;RPB=0;MQB=1;BQB=1;MQ0F=0;ICB=0.3;HOB=0.125;AC=1;AN=4;DP4=3,0,2,0;MQ=60	GT:PL	0/1:98,0,98
TRINITY_DN903371_c0_g1_i1	209	.	G	A	68	PASS	DP=10;VDB=0.02;SGB=0.00473136;RPB=0;MQB=1;BQB=1;MQ0F=0;ICB=0.3;HOB=0.125;AC=1;AN=4;DP4=3,0,2,0;MQ=60	GT:PL	0/1:101,0,51
TRINITY_DN302126_c0_g3_i1	271	.	G	C	66	PASS	DP=10;VDB=0.02;SGB=0.00473136;RPB=0;MQB=1;BQB=1;MQ0F=0;ICB=0.3;HOB=0.125;AC=1;AN=4;DP4=3,0,2,0;MQ=60	GT:PL	0/0:0,3,60
TRINITY_DN310199_c0_g1_i1	257	.	C	G	66	PASS	DP=10;VDB=0.02;SGB=0.00473136;RPB=0;MQB=1;BQB=1;MQ0F=0;ICB=0.3;HOB=0.125;AC=1;AN=4;DP4=3,0,2,0;MQ=60	GT:PL	0/0:0,3,60
TRINITY_DN394069_c0_g1_i1	260	.	A	G	66	PASS	DP=10;VDB=0.02;SGB=0.00473136;RPB=0;MQB=1;BQB=1;MQ0F=0;ICB=0.3;HOB=0.125;AC=1;AN=4;DP4=3,0,2,0;MQ=60	GT:PL	0/1:98,0,98
TRINITY_DN521299_c2_g1_i18	4183	.	A	G	60	PASS	DP=10;VDB=0.02;SGB=0.00473136;RPB=0;MQB=1;BQB=1;MQ0F=0;ICB=0.3;HOB=0.125;AC=1;AN=4;DP4=4,0,2,0;MQ=60	GT:PL	0/1:93,0,98
TRINITY_DN163093_c0_g1_i1	125	.	C	T	45.6517	PASS	DP=10;VDB=0.02;SGB=0.00473136;RPB=0;MQB=1;BQB=1;MQ0F=0;ICB=0.3;HOB=0.125;AC=1;AN=4;DP4=5,0,2,0;MQ=60	GT:PL	0/1:79,0,56
TRINITY_DN809976_c0_g1_i1	212	.	T	A	74	PASS	DP=10;VDB=0.02;SGB=0.00473136;RPB=0;MQB=1;BQB=1;MQ0F=0;ICB=0.5;HOB=0.5;AC=2;AN=4;DP4=3,0,2,0;MQ=60	GT:PL	1/1:110,6,0
TRINITY_DN502063_c4_g1_i1	773	.	T	C	74	PASS	DP=10;VDB=0.02;SGB=0.00473136;RPB=0;MQB=1;BQB=1;MQ0F=0;ICB=0.5;HOB=0.5;AC=2;AN=4;DP4=3,0,2,0;MQ=60	GT:PL	1/1:110,6,0
TRINITY_DN517327_c1_g4_i1	342	.	T	C	74	PASS	DP=10;VDB=0.02;SGB=0.00473136;RPB=0;MQB=1;BQB=1;MQ0F=0;ICB=0.5;HOB=0.5;AC=2;AN=4;DP4=3,0,2,0;MQ=60	GT:PL	0/0:0,9,151
TRINITY_DN509426_c3_g1_i1	172	.	G	A	74	PASS	DP=10;VDB=0.02;SGB=0.00473136;RPB=0;MQB=1;BQB=1;MQ0F=0;ICB=0.5;HOB=0.5;AC=2;AN=4;DP4=3,0,2,0;MQ=60	GT:PL	0/0:0,9,151
TRINITY_DN343692_c0_g1_i1	106	.	G	A	74	PASS	DP=10;VDB=0.02;SGB=0.00473136;RPB=0;MQB=1;BQB=1;MQ0F=0;ICB=0.5;HOB=0.5;AC=2;AN=4;DP4=3,0,2,0;MQ=60	GT:PL	1/1:110,6,0
TRINITY_DN131687_c0_g1_i1	94	.	T	C	68	PASS	DP=10;VDB=0.02;SGB=0.00473136;RPB=0;MQB=1;BQB=1;MQ0F=0;ICB=1;HOB=0.5;AC=1;AN=2;DP4=2,0,2,0;MQ=60	GT:PL	0/1:98,0,98
TRINITY_DN517397_c2_g1_i1	332	.	A	G	66	PASS	DP=10;VDB=0.02;SGB=0.00473136;RPB=0;MQB=1;BQB=1;MQ0F=0;ICB=1;HOB=0.5;AC=1;AN=2;DP4=3,0,2,0;MQ=60	GT:PL	0/1:96,0,137
TRINITY_DN506954_c0_g1_i1	211	.	T	G	66	PASS	DP=10;VDB=0.02;SGB=0.00473136;RPB=0;MQB=1;BQB=1;MQ0F=0;ICB=1;HOB=0.5;AC=1;AN=2;DP4=3,0,2,0;MQ=60	GT:PL	0/1:96,0,137
TRINITY_DN462892_c0_g2_i3	837	.	G	C	66	PASS	DP=10;VDB=0.02;SGB=0.00473136;RPB=0;MQB=1;BQB=1;MQ0F=0;ICB=1;HOB=0.5;AC=1;AN=2;DP4=3,0,2,0;MQ=60	GT:PL	0/1:96,0,137
TRINITY_DN467568_c5_g1_i2	68	.	T	C	23.0611	PASS	DP=10;VDB=0.02;SGB=0.00473136;RPB=0;MQB=1;MQSB=0.4;BQB=0.2;MQ0F=0;ICB=0.5;HOB=0.5;AC=2;AN=4;DP4=3,2,2,0;MQ=32	GT:PL	1/1:60,6,0
TRINITY_DN411593_c2_g1_i1	189	.	G	A	20.5691	PASS	DP=10;VDB=0.02;SGB=0.00473136;RPB=0;MQB=1;MQSB=0.607698;BQB=0.8;MQ0F=0;ICB=0.3;HOB=0.125;AC=1;AN=4;DP4=3,2,0,2;MQ=31	GT:PL	0/0:0,3,33
TRINITY_DN520912_c1_g2_i5	353	.	G	T	30.4844	PASS	DP=10;VDB=0.02;SGB=0.00473136;RPB=0;MQB=1;MQSB=0.861511;BQB=0.5;MQ0F=0.1;ICB=0.3;HOB=0.125;AC=1;AN=4;DP4=3,1,0,2;MQ=60	GT:PL	0/0:0,9,151
TRINITY_DN381053_c0_g2_i2	214	.	G	A	65	PASS	DP=10;VDB=0.02;SGB=0.00473136;RPB=0;MQB=1;MQSB=0.861511;BQB=0.5;MQ0F=0;ICB=0.3;HOB=0.125;AC=1;AN=4;DP4=3,1,0,2;MQ=60	GT:PL	0/1:98,0,98
TRINITY_DN515053_c0_g1_i12	2070	.	T	C	52	PASS	DP=10;VDB=0.02;SGB=0.00473136;RPB=0;MQB=1;MQSB=0.861511;BQB=0.75;MQ0F=0;ICB=0.3;HOB=0.125;AC=1;AN=4;DP4=2,2,1,1;MQ=60	GT:PL	0/0:0,3,60
TRINITY_DN512813_c5_g6_i2	550	.	T	C	5.56547	PASS	DP=10;VDB=0.02;SGB=0.00473136;RPB=0;MQB=1;MQSB=0.861511;BQB=0;MQ0F=0;ICB=0.3;HOB=0.125;AC=1;AN=4;DP4=3,1,0,2;MQ=60	GT:PL	0/0:0,6,110
TRINITY_DN517746_c1_g1_i1	303	.	C	T	13.8934	PASS	DP=10;VDB=0.02;SGB=0.00473136;RPB=0;MQB=1;MQSB=0.900802;BQB=0.166667;MQ0F=0;ICB=0.3;HOB=0.125;AC=1;AN=4;DP4=5,1,0,2;MQ=60	GT:PL	0/1:48,0,179
TRINITY_DN483539_c0_g1_i2	972	.	C	T	4.21003	PASS	DP=10;VDB=0.02;SGB=0.00473136;RPB=0;MQB=1;MQSB=0.900802;BQB=0.333333;MQ0F=0;ICB=0.3;HOB=0.125;AC=1;AN=4;DP4=3,3,2,0;MQ=60	GT:PL	0/0:0,12,137
TRINITY_DN484906_c0_g1_i2	2092	.	G	A	30.345	PASS	DP=10;VDB=0.02;SGB=0.00473136;RPB=0;MQB=1;MQSB=0.900802;BQB=0.666667;MQ0F=0;ICB=0.3;HOB=0.125;AC=1;AN=4;DP4=5,1,0,2;MQ=60	GT:PL	0/1:64,0,51
TRINITY_DN467428_c0_g1_i1	836	.	C	T	22.3893	PASS	DP=10;VDB=0.02;SGB=0.00473136;RPB=0;MQB=1;MQSB=0.992367;BQB=0.166667;MQ0F=0;ICB=0.3;HOB=0.125;AC=1;AN=4;DP4=2,4,2,0;MQ=60	GT:PL	0/0:0,12,163
TRINITY_DN507458_c1_g3_i1	278	.	G	C	22.4859	PASS	DP=10;VDB=0.02;SGB=0.00473136;RPB=0;MQB=1;MQSB=0.992367;BQB=0.666667;MQ0F=0;ICB=0.3;HOB=0.125;AC=1;AN=4;DP4=2,4,2,0;MQ=59	GT:PL	0/1:56,0,59
TRINITY_DN516356_c1_g2_i1	322	.	A	C	60	PASS	DP=10;VDB=0.02;SGB=0.00473136;RPB=0;MQB=1;MQSB=1.01283;BQB=0.2;MQ0F=0;ICB=0.3;HOB=0.125;AC=1;AN=4;DP4=1,4,2,0;MQ=60	GT:PL	0/1:93,0,141
TRINITY_DN464195_c0_g1_i1	635	.	G	A	65	PASS	DP=10;VDB=0.02;SGB=0.00473136;RPB=0;MQB=1;MQSB=1.01283;BQB=0.2;MQ0F=0;ICB=0.3;HOB=0.125;AC=1;AN=4;DP4=1,4,2,0;MQ=60	GT:PL	0/1:98,0,88
TRINITY_DN458554_c2_g1_i2	900	.	G	A	22.5792	PASS	DP=10;VDB=0.02;SGB=0.00473136;RPB=0;MQB=1;MQSB=1.01283;BQB=0.2;MQ0F=0;ICB=0.3;HOB=0.125;AC=1;AN=4;DP4=3,2,0,2;MQ=60	GT:PL	0/0:0,9,147
TRINITY_DN501988_c0_g1_i5	921	.	T	A	30.2737	PASS	DP=10;VDB=0.02;SGB=0.00473136;RPB=0;MQB=1;MQSB=1.01283;BQB=0.4;MQ0F=0;ICB=0.3;HOB=0.125;AC=1;AN=4;DP4=3,2,0,2;MQ=60	GT:PL	0/0:0,12,202
TRINITY_DN402710_c0_g1_i2	117	.	T	G	22.4935	PASS	DP=10;VDB=0.02;SGB=0.00473136;RPB=0;MQB=1;MQSB=1.01283;BQB=0.4;MQ0F=0;ICB=0.3;HOB=0.125;AC=1;AN=4;DP4=4,1,0,2;MQ=60	GT:PL	0/0:0,12,169
TRINITY_DN514533_c0_g6_i13	4074	.	T	C	48.7324	PASS	DP=10;VDB=0.02;SGB=0.00473136;RPB=0;MQB=1;MQSB=1.01283;BQB=0.9;MQ0F=0;ICB=0.3;HOB=0.125;AC=1;AN=4;DP4=2,3,1,1;MQ=60	GT:PL	0/1:82,0,116
TRINITY_DN493125_c3_g1_i2	317	.	G	A	5.52254	PASS	DP=10;VDB=0.02;SGB=0.00473136;RPB=0;MQB=1;MQSB=1.01283;BQB=0;MQ0F=0;ICB=0.3;HOB=0.125;AC=1;AN=4;DP4=2,3,2,0;MQ=60	GT:PL	0/0:0,3,37
TRINITY_DN486840_c0_g3_i1	4145	.	T	C	9.701	PASS	DP=10;VDB=0.02;SGB=0.00473136;RPB=0;MQB=1;MQSB=1.01283;BQB=0;MQ0F=0;ICB=0.3;HOB=0.125;AC=1;AN=4;DP4=3,2,0,2;MQ=60	GT:PL	0/0:0,6,110
TRINITY_DN515424_c0_g3_i3	1834	.	C	T	19.2479	PASS	DP=10;VDB=0.02;SGB=0.00473136;RPB=0;MQB=1;MQSB=1.01283;BQB=0;MQ0F=0;ICB=0.3;HOB=0.125;AC=1;AN=4;DP4=4,1,0,2;MQ=60	GT:PL	0/1:53,0,123
TRINITY_DN468973_c1_g1_i4	157	.	G	A	19.7675	PASS	DP=10;VDB=0.02;SGB=0.00473136;RPB=0;MQB=1;MQSB=1;BQB=0.125;MQ0F=0;ICB=0.3;HOB=0.125;AC=1;AN=4;DP4=2,2,2,0;MQ=60	GT:PL	0/1:53,0,88
TRINITY_DN168598_c0_g1_i1	193	.	T	C	65	PASS	DP=10;VDB=0.02;SGB=0.00473136;RPB=0;MQB=1;MQSB=1;BQB=0.2;MQ0F=0;ICB=0.3;HOB=0.125;AC=1;AN=4;DP4=2,3,0,2;MQ=60	GT:PL	0/1:98,0,65
TRINITY_DN523043_c2_g4_i2	2756	.	A	G	65	PASS	DP=10;VDB=0.02;SGB=0.00473136;RPB=0;MQB=1;MQSB=1;BQB=0.2;MQ0F=0;ICB=0.3;HOB=0.125;AC=1;AN=4;DP4=3,2,2,0;MQ=60	GT:PL	0/0:0,9,127
TRINITY_DN514857_c3_g1_i3	129	.	C	T	60	PASS	DP=10;VDB=0.02;SGB=0.00473136;RPB=0;MQB=1;MQSB=1;BQB=0.2;MQ0F=0;ICB=0.3;HOB=0.125;AC=1;AN=4;DP4=3,2,2,0;MQ=60	GT:PL	0/1:93,0,149
TRINITY_DN461257_c1_g1_i1	918	.	G	A	65	PASS	DP=10;VDB=0.02;SGB=0.00473136;RPB=0;MQB=1;MQSB=1;BQB=0.2;MQ0F=0;ICB=0.3;HOB=0.125;AC=1;AN=4;DP4=3,2,2,0;MQ=60	GT:PL	0/0:0,9,100
TRINITY_DN491451_c1_g1_i4	437	.	G	A	25.5421	PASS	DP=10;VDB=0.02;SGB=0.00473136;RPB=0;MQB=1;MQSB=1;BQB=0.2;MQ0F=0;ICB=0.3;HOB=0.125;AC=1;AN=4;DP4=3,2,2,0;MQ=60	GT:PL	0/1:59,0,88
TRINITY_DN485001_c8_g4_i2	266	.	G	A	60	PASS	DP=10;VDB=0.02;SGB=0.00473136;RPB=0;MQB=1;MQSB=1;BQB=0.2;MQ0F=0;ICB=0.3;HOB=0.125;AC=1;AN=4;DP4=3,2,2,0;MQ=60	GT:PL	0/0:0,3,60
TRINITY_DN494664_c4_g1_i1	83	.	G	A	63	PASS	DP=10;VDB=0.02;SGB=0.00473136;RPB=0;MQB=1;MQSB=1;BQB=0.2;MQ0F=0;ICB=0.3;HOB=0.125;AC=1;AN=4;DP4=4,1,2,0;MQ=60	GT:PL	0/1:96,0,116
TRINITY_DN499472_c1_g1_i2	931	.	C	A	60	PASS	DP=10;VDB=0.02;SGB=0.00473136;RPB=0;MQB=1;MQSB=1;BQB=0.2;MQ0F=0;ICB=0.3;HOB=0.125;AC=1;AN=4;DP4=4,1,2,0;MQ=60	GT:PL	0/0:0,3,60
TRINITY_DN493277_c3_g1_i1	169	.	T	C	65	PASS	DP=10;VDB=0.02;SGB=0.00473136;RPB=0;MQB=1;MQSB=1;BQB=0.25;MQ0F=0;ICB=0.3;HOB=0.125;AC=1;AN=4;DP4=2,2,2,0;MQ=60	GT:PL	0/1:98,0,93
TRINITY_DN486810_c2_g1_i1	337	.	A	G	63	PASS	DP=10;VDB=0.02;SGB=0.00473136;RPB=0;MQB=1;MQSB=1;BQB=0.25;MQ0F=0;ICB=0.3;HOB=0.125;AC=1;AN=4;DP4=2,2,2,0;MQ=60	GT:PL	0/1:96,0,113
TRINITY_DN480598_c0_g1_i1	691	.	T	C	65	PASS	DP=10;VDB=0.02;SGB=0.00473136;RPB=0;MQB=1;MQSB=1;BQB=0.25;MQ0F=0;ICB=0.3;HOB=0.125;AC=1;AN=4;DP4=3,1,2,0;MQ=60	GT:PL	0/1:98,0,62
TRINITY_DN610532_c0_g1_i1	370	.	A	G	73	PASS	DP=10;VDB=0.02;SGB=0.00473136;RPB=0;MQB=1;MQSB=1;BQB=0.25;MQ0F=0;ICB=0.5;HOB=0.5;AC=2;AN=4;DP4=3,1,2,0;MQ=60	GT:PL	1/1:110,6,0
TRINITY_DN479301_c0_g1_i2	1042	.	T	G	76	PASS	DP=10;VDB=0.02;SGB=0.00473136;RPB=0;MQB=1;MQSB=1;BQB=0.333333;MQ0F=0;ICB=0.3;HOB=0.125;AC=1;AN=4;DP4=3,0,1,1;MQ=60	GT:PL	0/1:108,0,66
TRINITY_DN482479_c0_g2_i2	323	.	G	A	6.21757	PASS	DP=10;VDB=0.02;SGB=0.00473136;RPB=0;MQB=1;MQSB=1;BQB=0.333333;MQ0F=0;ICB=0.3;HOB=0.125;AC=1;AN=4;DP4=5,1,1,1;MQ=60	GT:PL	0/0:0,6,110
TRINITY_DN514713_c0_g2_i1	670	.	G	C	15.9991	PASS	DP=10;VDB=0.02;SGB=0.00473136;RPB=0;MQB=1;MQSB=1;BQB=0.4;MQ0F=0;ICB=0.3;HOB=0.125;AC=1;AN=4;DP4=3,2,2,0;MQ=60	GT:PL	0/1:50,0,175
TRINITY_DN446302_c0_g1_i1	255	.	G	A	27.5487	PASS	DP=10;VDB=0.02;SGB=0.00473136;RPB=0;MQB=1;MQSB=1;BQB=0.5;MQ0F=0.4;ICB=0.5;HOB=0.5;AC=2;AN=4;DP4=1,1,1,1;MQ=30	GT:PL	0/0:0,6,63
TRINITY_DN519671_c1_g1_i10	1218	.	G	A	68	PASS	DP=10;VDB=0.02;SGB=0.00473136;RPB=0;MQB=1;MQSB=1;BQB=0.5;MQ0F=0;ICB=0.3;HOB=0.125;AC=1;AN=4;DP4=2,2,2,0;MQ=60	GT:PL	0/1:101,0,51
TRINITY_DN9431_c0_g1_i1	181	.	A	G	14.6306	PASS	DP=10;VDB=0.02;SGB=0.00473136;RPB=0;MQB=1;MQSB=1;BQB=0.5;MQ0F=0;ICB=0.3;HOB=0.125;AC=1;AN=4;DP4=2,2,2,0;MQ=60	GT:PL	0/1:48,0,129
TRINITY_DN435634_c0_g1_i1	70	.	C	T	67	PASS	DP=10;VDB=0.02;SGB=0.00473136;RPB=0;MQB=1;MQSB=1;BQB=0.5;MQ0F=0;ICB=0.3;HOB=0.125;AC=1;AN=4;DP4=2,2,2,0;MQ=60	GT:PL	0/1:101,0,24
TRINITY_DN494073_c0_g1_i6	1565	.	A	G	63	PASS	DP=10;VDB=0.02;SGB=0.00473136;RPB=0;MQB=1;MQSB=1;BQB=0.5;MQ0F=0;ICB=0.3;HOB=0.125;AC=1;AN=4;DP4=2,2,2,0;MQ=60	GT:PL	0/0:0,3,60
TRINITY_DN515434_c0_g3_i17	409	.	G	A	19.5354	PASS	DP=10;VDB=0.02;SGB=0.00473136;RPB=0;MQB=1;MQSB=1;BQB=0.5;MQ0F=0;ICB=0.3;HOB=0.125;AC=1;AN=4;DP4=2,3,0,2;MQ=60	GT:PL	0/0:0,9,132
TRINITY_DN517337_c3_g1_i1	1240	.	C	T	16.1722	PASS	DP=10;VDB=0.02;SGB=0.00473136;RPB=0;MQB=1;MQSB=1;BQB=0.5;MQ0F=0;ICB=0.3;HOB=0.125;AC=1;AN=4;DP4=2,4,0,2;MQ=60	GT:PL	0/0:0,6,97
TRINITY_DN505057_c6_g1_i2	147	.	A	G	45.3746	PASS	DP=10;VDB=0.02;SGB=0.00473136;RPB=0;MQB=1;MQSB=1;BQB=0.5;MQ0F=0;ICB=0.3;HOB=0.125;AC=1;AN=4;DP4=3,0,1,1;MQ=42	GT:PL	0/1:78,0,98
TRINITY_DN310112_c1_g1_i1	109	.	A	T	17.9529	PASS	DP=10;VDB=0.02;SGB=0.00473136;RPB=0;MQB=1;MQSB=1;BQB=0.5;MQ0F=0;ICB=0.3;HOB=0.125;AC=1;AN=4;DP4=3,1,2,0;MQ=36	GT:PL	0/0:0,6,46
TRINITY_DN144955_c0_g1_i1	664	.	G	A	63	PASS	DP=10;VDB=0.02;SGB=0.00473136;RPB=0;MQB=1;MQSB=1;BQB=0.5;MQ0F=0;ICB=0.3;HOB=0.125;AC=1;AN=4;DP4=3,1,2,0;MQ=60	GT:PL	0/1:96,0,133
TRINITY_DN182624_c0_g1_i1	339	.	C	A	63	PASS	DP=10;VDB=0.02;SGB=0.00473136;RPB=0;MQB=1;MQSB=1;BQB=0.5;MQ0F=0;ICB=0.3;HOB=0.125;AC=1;AN=4;DP4=3,1,2,0;MQ=60	GT:PL	0/0:0,3,60
TRINITY_DN500800_c0_g1_i2	177	.	T	C	13.5652	PASS	DP=10;VDB=0.02;SGB=0.00473136;RPB=0;MQB=1;MQSB=1;BQB=0.5;MQ0F=0;ICB=0.3;HOB=0.125;AC=1;AN=4;DP4=3,1,2,0;MQ=60	GT:PL	0/1:47,0,136
TRINITY_DN512546_c0_g1_i1	771	.	A	G	64	PASS	DP=10;VDB=0.02;SGB=0.00473136;RPB=0;MQB=1;MQSB=1;BQB=0.5;MQ0F=0;ICB=0.3;HOB=0.125;AC=1;AN=4;DP4=3,1,2,0;MQ=60	GT:PL	0/0:0,3,60
TRINITY_DN522577_c1_g1_i1	337	.	A	G	63	PASS	DP=10;VDB=0.02;SGB=0.00473136;RPB=0;MQB=1;MQSB=1;BQB=0.5;MQ0F=0;ICB=0.3;HOB=0.125;AC=1;AN=4;DP4=3,1,2,0;MQ=60	GT:PL	0/1:96,0,121
TRINITY_DN474463_c1_g1_i1	158	.	T	C	67	PASS	DP=10;VDB=0.02;SGB=0.00473136;RPB=0;MQB=1;MQSB=1;BQB=0.5;MQ0F=0;ICB=0.3;HOB=0.125;AC=1;AN=4;DP4=3,1,2,0;MQ=60	GT:PL	0/1:101,0,31
TRINITY_DN411253_c1_g3_i3	138	.	C	T	65	PASS	DP=10;VDB=0.02;SGB=0.00473136;RPB=0;MQB=1;MQSB=1;BQB=0.5;MQ0F=0;ICB=0.3;HOB=0.125;AC=1;AN=4;DP4=3,1,2,0;MQ=60	GT:PL	0/1:98,0,62
TRINITY_DN317027_c0_g1_i1	134	.	T	G	67	PASS	DP=10;VDB=0.02;SGB=0.00473136;RPB=0;MQB=1;MQSB=1;BQB=0.5;MQ0F=0;ICB=0.3;HOB=0.125;AC=1;AN=4;DP4=3,1,2,0;MQ=60	GT:PL	0/1:101,0,28
TRINITY_DN435629_c0_g1_i1	1029	.	T	G	40.7436	PASS	DP=10;VDB=0.02;SGB=0.00473136;RPB=0;MQB=1;MQSB=1;BQB=0.5;MQ0F=0;ICB=0.3;HOB=0.125;AC=1;AN=4;DP4=4,0,1,1;MQ=60	GT:PL	0/0:0,6,87
TRINITY_DN511013_c3_g1_i1	255	.	T	C	73	PASS	DP=10;VDB=0.02;SGB=0.00473136;RPB=0;MQB=1;MQSB=1;BQB=0.5;MQ0F=0;ICB=0.5;HOB=0.5;AC=2;AN=4;DP4=2,2,2,0;MQ=60	GT:PL	1/1:110,6,0
TRINITY_DN506019_c1_g1_i1	394	.	C	T	73	PASS	DP=10;VDB=0.02;SGB=0.00473136;RPB=0;MQB=1;MQSB=1;BQB=0.5;MQ0F=0;ICB=0.5;HOB=0.5;AC=2;AN=4;DP4=2,2,2,0;MQ=60	GT:PL	1/1:110,6,0
TRINITY_DN368676_c0_g1_i1	206	.	C	T	49.2897	PASS	DP=10;VDB=0.02;SGB=0.00473136;RPB=0;MQB=1;MQSB=1;BQB=0.5;MQ0F=0;ICB=0.5;HOB=0.5;AC=2;AN=4;DP4=3,1,2,0;MQ=45	GT:PL	1/1:86,6,0
TRINITY_DN506834_c3_g1_i1	207	.	G	A	73	PASS	DP=10;VDB=0.02;SGB=0.00473136;RPB=0;MQB=1;MQSB=1;BQB=0.5;MQ0F=0;ICB=0.5;HOB=0.5;AC=2;AN=4;DP4=3,1,2,0;MQ=60	GT:PL	1/1:110,6,0
TRINITY_DN513340_c0_g3_i5	1895	.	C	T	63	PASS	DP=10;VDB=0.02;SGB=0.00473136;RPB=0;MQB=1;MQSB=1;BQB=0.5;MQ0F=0;ICB=1;HOB=0.5;AC=1;AN=2;DP4=3,1,2,0;MQ=60	GT:PL	0/1:93,0,155
TRINITY_DN488138_c1_g1_i6	902	.	C	T	63	PASS	DP=10;VDB=0.02;SGB=0.00473136;RPB=0;MQB=1;MQSB=1;BQB=0.5;MQ0F=0;ICB=1;HOB=0.5;AC=1;AN=2;DP4=3,1,2,0;MQ=60	GT:PL	0/1:93,0,158
TRINITY_DN492653_c3_g2_i1	608	.	T	A	48.6476	PASS	DP=10;VDB=0.02;SGB=0.00473136;RPB=0;MQB=1;MQSB=1;BQB=0.6;MQ0F=0;ICB=0.3;HOB=0.125;AC=1;AN=4;DP4=3,2,2,0;MQ=60	GT:PL	0/0:0,9,125
TRINITY_DN467867_c0_g1_i1	776	.	G	A	30.4503	PASS	DP=10;VDB=0.02;SGB=0.00473136;RPB=0;MQB=1;MQSB=1;BQB=0.6;MQ0F=0;ICB=0.3;HOB=0.125;AC=1;AN=4;DP4=4,1,2,0;MQ=60	GT:PL	0/1:64,0,51
TRINITY_DN291225_c0_g1_i1	233	.	T	C	33.2915	PASS	DP=10;VDB=0.02;SGB=0.00473136;RPB=0;MQB=1;MQSB=1;BQB=0.625;MQ0F=0;ICB=0.5;HOB=0.5;AC=2;AN=4;DP4=3,1,2,0;MQ=60	GT:PL	1/1:70,6,0
TRINITY_DN514915_c1_g1_i6	1816	.	G	A	16.4258	PASS	DP=10;VDB=0.02;SGB=0.00473136;RPB=0;MQB=1;MQSB=1;BQB=0.666667;MQ0F=0;ICB=0.3;HOB=0.125;AC=1;AN=4;DP4=1,5,0,2;MQ=60	GT:PL	0/0:0,6,120
TRINITY_DN520480_c3_g6_i13	72	.	T	C	9.46818	PASS	DP=10;VDB=0.02;SGB=0.00473136;RPB=0;MQB=1;MQSB=1;BQB=0.666667;MQ0F=0;ICB=0.3;HOB=0.125;AC=1;AN=4;DP4=3,0,1,1;MQ=34	GT:PL	0/0:0,3,28
TRINITY_DN413699_c0_g1_i1	71	.	G	A	35.4369	PASS	DP=10;VDB=0.02;SGB=0.00473136;RPB=0;MQB=1;MQSB=1;BQB=0.666667;MQ0F=0;ICB=0.3;HOB=0.125;AC=1;AN=4;DP4=3,0,1,1;MQ=43	GT:PL	0/0:0,3,41
TRINITY_DN336009_c1_g1_i1	54	.	G	C	78	PASS	DP=10;VDB=0.02;SGB=0.00473136;RPB=0;MQB=1;MQSB=1;BQB=0.666667;MQ0F=0;ICB=0.3;HOB=0.125;AC=1;AN=4;DP4=3,0,1,1;MQ=60	GT:PL	0/1:111,0,51
TRINITY_DN520175_c7_g1_i1	146	.	A	G	74	PASS	DP=10;VDB=0.02;SGB=0.00473136;RPB=0;MQB=1;MQSB=1;BQB=0.666667;MQ0F=0;ICB=0.5;HOB=0.5;AC=2;AN=4;DP4=2,1,2,0;MQ=60	GT:PL	1/1:110,6,0
TRINITY_DN503056_c0_g1_i4	836	.	C	A	66	PASS	DP=10;VDB=0.02;SGB=0.00473136;RPB=0;MQB=1;MQSB=1;BQB=0.666667;MQ0F=0;ICB=1;HOB=0.5;AC=1;AN=2;DP4=2,1,2,0;MQ=60	GT:PL	0/1:96,0,136
TRINITY_DN475705_c2_g1_i1	1099	.	T	C	13.8837	PASS	DP=10;VDB=0.02;SGB=0.00473136;RPB=0;MQB=1;MQSB=1;BQB=0.714286;MQ0F=0;ICB=0.3;HOB=0.125;AC=1;AN=4;DP4=2,5,0,2;MQ=60	GT:PL	0/1:48,0,157
TRINITY_DN459838_c0_g1_i1	357	.	A	T	57	PASS	DP=10;VDB=0.02;SGB=0.00473136;RPB=0;MQB=1;MQSB=1;BQB=0.75;MQ0F=0;ICB=0.3;HOB=0.125;AC=1;AN=4;DP4=4,0,1,1;MQ=60	GT:PL	0/0:0,9,134
TRINITY_DN523846_c1_g5_i1	85	.	C	T	39.9377	PASS	DP=10;VDB=0.02;SGB=0.00473136;RPB=0;MQB=1;MQSB=1;BQB=0.8;MQ0F=0;ICB=0.3;HOB=0.125;AC=1;AN=4;DP4=3,2,2,0;MQ=60	GT:PL	0/0:0,3,60
TRINITY_DN511110_c3_g1_i2	3704	.	G	C	55	PASS	DP=10;VDB=0.02;SGB=0.00473136;RPB=0;MQB=1;MQSB=1;BQB=0.8;MQ0F=0;ICB=0.3;HOB=0.125;AC=1;AN=4;DP4=4,1,1,1;MQ=60	GT:PL	0/0:0,9,118
TRINITY_DN476110_c0_g2_i3	218	.	A	G	28.599	PASS	DP=10;VDB=0.02;SGB=0.00473136;RPB=0;MQB=1;MQSB=1;BQB=0.8;MQ0F=0;ICB=0.3;HOB=0.125;AC=1;AN=4;DP4=4,1,2,0;MQ=60	GT:PL	0/0:0,9,143
TRINITY_DN453303_c2_g2_i1	617	.	A	G	32.5402	PASS	DP=10;VDB=0.02;SGB=0.00473136;RPB=0;MQB=1;MQSB=1;BQB=0.8;MQ0F=0;ICB=0.3;HOB=0.125;AC=1;AN=4;DP4=5,0,1,1;MQ=60	GT:PL	0/0:0,9,115
TRINITY_DN280365_c0_g1_i1	257	.	A	G	14.2372	PASS	DP=10;VDB=0.02;SGB=0.00473136;RPB=0;MQB=1;MQSB=1;BQB=0.833333;MQ0F=0;ICB=0.3;HOB=0.125;AC=1;AN=4;DP4=4,2,2,0;MQ=60	GT:PL	0/0:0,3,60
TRINITY_DN502741_c3_g6_i4	6328	.	T	C	28.1704	PASS	DP=10;VDB=0.02;SGB=0.00473136;RPB=0;MQB=1;MQSB=1;BQB=0.833333;MQ0F=0;ICB=0.3;HOB=0.125;AC=1;AN=4;DP4=6,0,0,2;MQ=60	GT:PL	0/0:0,15,171
TRINITY_DN511097_c2_g6_i1	158	.	C	A	32.0959	PASS	DP=10;VDB=0.02;SGB=0.00473136;RPB=0;MQB=1;MQSB=1;BQB=0.875;MQ0F=0.2;ICB=0.3;HOB=0.125;AC=1;AN=4;DP4=3,1,2,0;MQ=40	GT:PL	0/0:0,3,4
TRINITY_DN512520_c0_g1_i4	798	.	T	C	46.1575	PASS	DP=10;VDB=0.02;SGB=0.00473136;RPB=0;MQB=1;MQSB=1;BQB=0.875;MQ0F=0;ICB=0.3;HOB=0.125;AC=1;AN=4;DP4=3,1,2,0;MQ=60	GT:PL	0/1:79,0,114
TRINITY_DN495496_c3_g2_i1	1004	.	A	C	25.6457	PASS	DP=10;VDB=0.02;SGB=0.00473136;RPB=0;MQB=1;MQSB=1;BQB=0.875;MQ0F=0;ICB=0.3;HOB=0.125;AC=1;AN=4;DP4=3,1,2,0;MQ=60	GT:PL	0/0:0,6,70
TRINITY_DN480048_c0_g2_i1	158	.	T	A	53	PASS	DP=10;VDB=0.02;SGB=0.00473136;RPB=0;MQB=1;MQSB=1;BQB=0.875;MQ0F=0;ICB=0.5;HOB=0.5;AC=2;AN=4;DP4=2,2,2,0;MQ=60	GT:PL	1/1:90,6,0
TRINITY_DN493688_c3_g4_i3	1220	.	A	C	45.6311	PASS	DP=10;VDB=0.02;SGB=0.00473136;RPB=0;MQB=1;MQSB=1;BQB=0.9;MQ0F=0;ICB=0.3;HOB=0.125;AC=1;AN=4;DP4=4,1,2,0;MQ=60	GT:PL	0/0:0,9,118
TRINITY_DN494178_c0_g1_i2	2920	.	C	T	4.84641	PASS	DP=10;VDB=0.02;SGB=0.00473136;RPB=0;MQB=1;MQSB=1;BQB=0;MQ0F=0;ICB=0.3;HOB=0.125;AC=1;AN=4;DP4=2,2,2,0;MQ=60	GT:PL	0/1:37,0,98
TRINITY_DN116569_c0_g1_i1	77	.	C	T	28.6797	PASS	DP=10;VDB=0.02;SGB=0.00473136;RPB=0;MQB=1;MQSB=1;BQB=0;MQ0F=0;ICB=0.3;HOB=0.125;AC=1;AN=4;DP4=3,1,2,0;MQ=60	GT:PL	0/1:62,0,98
TRINITY_DN448719_c0_g2_i4	430	.	A	G	22.7941	PASS	DP=10;VDB=0.02;SGB=0.00473136;RPB=0;MQB=1;MQSB=1;BQB=0;MQ0F=0;ICB=0.3;HOB=0.125;AC=1;AN=4;DP4=3,1,2,0;MQ=60	GT:PL	0/0:0,6,110
TRINITY_DN510819_c0_g1_i2	896	.	G	A	16.3124	PASS	DP=10;VDB=0.02;SGB=0.00473136;RPB=0;MQB=1;MQSB=1;BQB=0;MQ0F=0;ICB=0.3;HOB=0.125;AC=1;AN=4;DP4=4,0,0,2;MQ=60	GT:PL	0/0:0,3,60
TRINITY_DN504208_c0_g2_i3	520	.	T	C	19.3751	PASS	DP=10;VDB=0.02;SGB=0.00473136;RPB=0;MQB=1;MQSB=1;BQB=0;MQ0F=0;ICB=0.3;HOB=0.125;AC=1;AN=4;DP4=4,0,0,2;MQ=60	GT:PL	0/0:0,3,60
TRINITY_DN515116_c1_g1_i1	367	.	A	G	19.3751	PASS	DP=10;VDB=0.02;SGB=0.00473136;RPB=0;MQB=1;MQSB=1;BQB=0;MQ0F=0;ICB=0.3;HOB=0.125;AC=1;AN=4;DP4=4,0,0,2;MQ=60	GT:PL	0/0:0,3,60
TRINITY_DN508291_c4_g3_i1	837	.	A	G	3.77024	PASS	DP=10;VDB=0.02;SGB=0.00473136;RPB=0;MQB=1;MQSB=1;BQB=0;MQ0F=0;ICB=0.3;HOB=0.125;AC=1;AN=4;DP4=4,1,2,0;MQ=60	GT:PL	0/1:35,0,51
TRINITY_DN406588_c0_g1_i1	200	.	T	A	10.1608	PASS	DP=10;VDB=0.02;SGB=0.00473136;RPB=0;MQB=1;MQSB=1;BQB=0;MQ0F=0;ICB=0.3;HOB=0.125;AC=1;AN=4;DP4=4,1,2,0;MQ=60	GT:PL	0/0:0,6,70
TRINITY_DN516048_c2_g4_i3	369	.	T	C	9.7913	PASS	DP=10;VDB=0.02;SGB=0.00473136;RPB=0;MQB=1;MQSB=1;BQB=0;MQ0F=0;ICB=0.3;HOB=0.125;AC=1;AN=4;DP4=5,0,0,2;MQ=60	GT:PL	0/0:0,9,137
TRINITY_DN441644_c1_g1_i2	619	.	A	G	16.2081	PASS	DP=10;VDB=0.02;SGB=0.00473136;RPB=0;MQB=1;MQSB=1;BQB=0;MQ0F=0;ICB=0.3;HOB=0.125;AC=1;AN=4;DP4=5,0,0,2;MQ=60	GT:PL	0/0:0,3,60
TRINITY_DN504306_c1_g1_i4	391	.	G	A	5.52735	PASS	DP=10;VDB=0.02;SGB=0.00473136;RPB=0;MQB=1;MQSB=1;BQB=0;MQ0F=0;ICB=0.3;HOB=0.125;AC=1;AN=4;DP4=6,0,0,2;MQ=60	GT:PL	0/1:38,0,82
TRINITY_DN782650_c0_g1_i1	68	.	G	A	75	PASS	DP=10;VDB=0.02;SGB=0.00473136;RPB=0;MQB=1;MQSB=1;BQB=0;MQ0F=0;ICB=0.5;HOB=0.5;AC=2;AN=4;DP4=1,1,2,0;MQ=60	GT:PL	1/1:110,6,0
TRINITY_DN499493_c1_g1_i1	223	.	C	T	36.2905	PASS	DP=10;VDB=0.02;SGB=0.00473136;RPB=0;MQB=1;MQSB=1;BQB=0;MQ0F=0;ICB=0.5;HOB=0.5;AC=2;AN=4;DP4=4,0,0,2;MQ=43	GT:PL	0/0:0,12,128
TRINITY_DN405802_c0_g1_i1	147	.	C	T	21.732	PASS	DP=10;VDB=0.02;SGB=0.00473136;RPB=0;MQB=1;MQSB=1;BQB=0;MQ0F=0;ICB=1;HOB=0.5;AC=1;AN=2;DP4=4,0,0,2;MQ=60	GT:PL	0/1:53,0,170
TRINITY_DN233306_c0_g1_i1	240	.	T	C	68	PASS	DP=10;VDB=0.02;SGB=0.00473136;RPB=0;MQB=1;MQSB=1;BQB=1;MQ0F=0;ICB=0.3;HOB=0.125;AC=1;AN=4;DP4=1,2,2,0;MQ=60	GT:PL	0/1:101,0,51
TRINITY_DN505272_c1_g1_i13	1309	.	T	G	68	PASS	DP=10;VDB=0.02;SGB=0.00473136;RPB=0;MQB=1;MQSB=1;BQB=1;MQ0F=0;ICB=0.3;HOB=0.125;AC=1;AN=4;DP4=2,1,0,2;MQ=60	GT:PL	0/1:101,0,51
TRINITY_DN922237_c0_g1_i1	87	.	G	A	68	PASS	DP=10;VDB=0.02;SGB=0.00473136;RPB=0;MQB=1;MQSB=1;BQB=1;MQ0F=0;ICB=0.3;HOB=0.125;AC=1;AN=4;DP4=2,1,0,2;MQ=60	GT:PL	0/0:0,6,120
TRINITY_DN513727_c0_g4_i1	121	.	T	G	66	PASS	DP=10;VDB=0.02;SGB=0.00473136;RPB=0;MQB=1;MQSB=1;BQB=1;MQ0F=0;ICB=0.3;HOB=0.125;AC=1;AN=4;DP4=2,1,2,0;MQ=60	GT:PL	0/1:98,0,108
TRINITY_DN473841_c0_g1_i3	299	.	T	C	68	PASS	DP=10;VDB=0.02;SGB=0.00473136;RPB=0;MQB=1;MQSB=1;BQB=1;MQ0F=0;ICB=0.3;HOB=0.125;AC=1;AN=4;DP4=2,1,2,0;MQ=60	GT:PL	0/1:101,0,51
TRINITY_DN373228_c2_g2_i1	261	.	C	T	68	PASS	DP=10;VDB=0.02;SGB=0.00473136;RPB=0;MQB=1;MQSB=1;BQB=1;MQ0F=0;ICB=0.3;HOB=0.125;AC=1;AN=4;DP4=2,1,2,0;MQ=60	GT:PL	0/1:101,0,51
TRINITY_DN504470_c0_g3_i3	1920	.	C	T	68	PASS	DP=10;VDB=0.02;SGB=0.00473136;RPB=0;MQB=1;MQSB=1;BQB=1;MQ0F=0;ICB=0.3;HOB=0.125;AC=1;AN=4;DP4=3,0,0,2;MQ=60	GT:PL	0/0:0,6,110
TRINITY_DN39750_c0_g2_i1	173	.	G	T	68	PASS	DP=10;VDB=0.02;SGB=0.00473136;RPB=0;MQB=1;MQSB=1;BQB=1;MQ0F=0;ICB=0.3;HOB=0.125;AC=1;AN=4;DP4=3,0,0,2;MQ=60	GT:PL	0/0:0,6,110
TRINITY_DN439037_c0_g2_i1	483	.	T	A	66	PASS	DP=10;VDB=0.02;SGB=0.00473136;RPB=0;MQB=1;MQSB=1;BQB=1;MQ0F=0;ICB=0.3;HOB=0.125;AC=1;AN=4;DP4=3,0,0,2;MQ=60	GT:PL	0/1:98,0,98
TRINITY_DN512145_c2_g9_i2	380	.	T	C	43.0425	PASS	DP=10;VDB=0.02;SGB=0.00473136;RPB=0;MQB=1;MQSB=1;BQB=1;MQ0F=0;ICB=0.3;HOB=0.125;AC=1;AN=4;DP4=3,1,2,0;MQ=60	GT:PL	0/1:76,0,121
TRINITY_DN514338_c3_g8_i4	624	.	G	A	25.4384	PASS	DP=10;VDB=0.02;SGB=0.00473136;RPB=0;MQB=1;MQSB=1;BQB=1;MQ0F=0;ICB=0.3;HOB=0.125;AC=1;AN=4;DP4=3,2,2,0;MQ=60	GT:PL	0/0:0,6,67
TRINITY_DN500402_c0_g1_i11	1709	.	C	T	22.496	PASS	DP=10;VDB=0.02;SGB=0.00473136;RPB=0;MQB=1;MQSB=1;BQB=1;MQ0F=0;ICB=0.3;HOB=0.125;AC=1;AN=4;DP4=4,2,2,0;MQ=60	GT:PL	0/0:0,12,177
TRINITY_DN520515_c7_g3_i1	136	.	G	A	74	PASS	DP=10;VDB=0.02;SGB=0.00473136;RPB=0;MQB=1;MQSB=1;BQB=1;MQ0F=0;ICB=0.5;HOB=0.5;AC=2;AN=4;DP4=2,1,2,0;MQ=60	GT:PL	1/1:110,6,0
TRINITY_DN490876_c0_g1_i3	84	.	A	G	74	PASS	DP=10;VDB=0.02;SGB=0.00473136;RPB=0;MQB=1;MQSB=1;BQB=1;MQ0F=0;ICB=0.5;HOB=0.5;AC=2;AN=4;DP4=2,1,2,0;MQ=60	GT:PL	1/1:110,6,0
TRINITY_DN522769_c1_g2_i1	93	.	G	A	66	PASS	DP=10;VDB=0.02;SGB=0.00473136;RPB=0;MQB=1;MQSB=1;BQB=1;MQ0F=0;ICB=1;HOB=0.5;AC=1;AN=2;DP4=2,1,2,0;MQ=60	GT:PL	0/1:96,0,155
TRINITY_DN63512_c0_g1_i1	301	.	A	G	66	PASS	DP=10;VDB=0.02;SGB=0.00473136;RPB=0;MQB=1;MQSB=1;BQB=1;MQ0F=0;ICB=1;HOB=0.5;AC=1;AN=2;DP4=2,1,2,0;MQ=60	GT:PL	0/1:96,0,155
TRINITY_DN502929_c1_g2_i4	554	.	T	G	47.601	PASS	DP=10;VDB=0.02;SGB=0.00473136;RPB=0;MQB=1;MQSB=1;BQB=1;MQ0F=0;ICB=1;HOB=0.5;AC=1;AN=2;DP4=3,1,2,0;MQ=60	GT:PL	0/1:78,0,158
TRINITY_DN362942_c1_g1_i1	61	.	G	A	67	PASS	DP=10;VDB=0.02;SGB=0.00473136;RPB=1;MQB=0.25;BQB=0.25;MQ0F=0;ICB=0.3;HOB=0.125;AC=1;AN=4;DP4=4,0,2,0;MQ=47	GT:PL	0/1:101,0,28
TRINITY_DN486119_c6_g1_i1	198	.	G	C	65	PASS	DP=10;VDB=0.02;SGB=0.00473136;RPB=1;MQB=0.25;MQSB=0.75;BQB=0.5;MQ0F=0.4;ICB=0.3;HOB=0.125;AC=1;AN=4;DP4=2,2,2,0;MQ=36	GT:PL	0/0:0,6,7
TRINITY_DN245156_c0_g2_i1	185	.	A	T	65	PASS	DP=10;VDB=0.02;SGB=0.00473136;RPB=1;MQB=0.25;MQSB=0.861511;BQB=0.5;MQ0F=0;ICB=0.3;HOB=0.125;AC=1;AN=4;DP4=1,3,2,0;MQ=46	GT:PL	0/1:98,0,82
TRINITY_DN469520_c0_g10_i10	317	.	G	A	73	PASS	DP=10;VDB=0.02;SGB=0.00473136;RPB=1;MQB=0.25;MQSB=1;BQB=0.5;MQ0F=0.2;ICB=0.5;HOB=0.5;AC=2;AN=4;DP4=3,1,2,0;MQ=38	GT:PL	1/1:110,6,0
TRINITY_DN489878_c5_g7_i2	154	.	A	T	65	PASS	DP=10;VDB=0.02;SGB=0.00473136;RPB=1;MQB=0.25;MQSB=1;BQB=0.5;MQ0F=0.3;ICB=0.3;HOB=0.125;AC=1;AN=4;DP4=3,1,2,0;MQ=36	GT:PL	0/0:0,6,62
TRINITY_DN480222_c1_g1_i2	208	.	A	G	64	PASS	DP=10;VDB=0.02;SGB=0.00473136;RPB=1;MQB=0.25;MQSB=1;BQB=0.5;MQ0F=0;ICB=0.3;HOB=0.125;AC=1;AN=4;DP4=3,1,2,0;MQ=49	GT:PL	0/0:0,3,59
TRINITY_DN475263_c4_g8_i1	160	.	G	A	6.46971	PASS	DP=10;VDB=0.02;SGB=0.00473136;RPB=1;MQB=0.375;MQSB=0;BQB=0.875;MQ0F=0;ICB=0.3;HOB=0.125;AC=1;AN=4;DP4=3,1,1,1;MQ=37	GT:PL	0/0:0,6,75
TRINITY_DN499918_c0_g1_i1	19	.	T	C	7.60093	PASS	DP=10;VDB=0.02;SGB=0.00473136;RPB=1;MQB=0.4;BQB=0.8;MQ0F=0;ICB=0.3;HOB=0.125;AC=1;AN=4;DP4=5,0,2,0;MQ=33	GT:PL	0/0:0,6,68
TRINITY_DN500811_c4_g6_i3	93	.	C	T	19.389	PASS	DP=10;VDB=0.02;SGB=0.00473136;RPB=1;MQB=0.5;BQB=0;MQ0F=0.2;ICB=0.3;HOB=0.125;AC=1;AN=4;DP4=4,0,2,0;MQ=44	GT:PL	0/0:0,3,4
TRINITY_DN497837_c2_g2_i1	1546	.	C	A	5.92035	PASS	DP=10;VDB=0.02;SGB=0.00473136;RPB=1;MQB=0.5;BQB=0;MQ0F=0;ICB=0.3;HOB=0.125;AC=1;AN=4;DP4=4,0,2,0;MQ=37	GT:PL	0/0:0,6,82
TRINITY_DN385852_c0_g2_i1	211	.	G	A	69	PASS	DP=10;VDB=0.02;SGB=0.00473136;RPB=1;MQB=0.5;BQB=1;MQ0F=0;ICB=0.3;HOB=0.125;AC=1;AN=4;DP4=2,0,2,0;MQ=54	GT:PL	0/1:101,0,51
TRINITY_DN714148_c0_g1_i1	59	.	C	T	69	PASS	DP=10;VDB=0.02;SGB=0.00473136;RPB=1;MQB=0.5;BQB=1;MQ0F=0;ICB=0.3;HOB=0.125;AC=1;AN=4;DP4=2,0,2,0;MQ=55	GT:PL	0/0:0,3,42
TRINITY_DN499734_c10_g5_i2	209	.	G	A	21.9366	PASS	DP=10;VDB=0.02;SGB=0.00473136;RPB=1;MQB=0.5;MQSB=0.450401;BQB=0.166667;MQ0F=0.2;ICB=0.5;HOB=0.5;AC=2;AN=4;DP4=2,4,1,1;MQ=40	GT:PL	1/1:59,6,0
TRINITY_DN519460_c8_g3_i1	174	.	A	G	31.9982	PASS	DP=10;VDB=0.02;SGB=0.00473136;RPB=1;MQB=0.5;MQSB=0.5;BQB=0.25;MQ0F=0.2;ICB=0.3;HOB=0.125;AC=1;AN=4;DP4=2,2,2,0;MQ=33	GT:PL	0/0:0,6,21
TRINITY_DN513820_c1_g2_i6	424	.	A	C	68	PASS	DP=10;VDB=0.02;SGB=0.00473136;RPB=1;MQB=0.5;MQSB=0.5;BQB=0.5;MQ0F=0.4;ICB=1;HOB=0.5;AC=1;AN=2;DP4=2,0,0,2;MQ=45	GT:PL	0/1:98,0,52
TRINITY_DN507452_c4_g2_i2	119	.	G	A	69	PASS	DP=10;VDB=0.02;SGB=0.00473136;RPB=1;MQB=0.5;MQSB=0.625;BQB=0.25;MQ0F=0.2;ICB=0.3;HOB=0.125;AC=1;AN=4;DP4=2,2,2,0;MQ=46	GT:PL	0/1:104,3,0
TRINITY_DN517753_c2_g2_i1	926	.	C	T	28.992	PASS	DP=10;VDB=0.02;SGB=0.00473136;RPB=1;MQB=0.5;MQSB=0.75;BQB=0.75;MQ0F=0;ICB=0.3;HOB=0.125;AC=1;AN=4;DP4=3,1,1,1;MQ=45	GT:PL	0/0:0,6,93
TRINITY_DN511109_c7_g1_i3	86	.	G	C	10.9372	PASS	DP=10;VDB=0.02;SGB=0.00473136;RPB=1;MQB=0.5;MQSB=0.75;BQB=0.875;MQ0F=0.2;ICB=0.3;HOB=0.125;AC=1;AN=4;DP4=1,3,1,1;MQ=45	GT:PL	0/1:44,0,52
TRINITY_DN510283_c0_g1_i2	148	.	C	T	52	PASS	DP=10;VDB=0.02;SGB=0.00473136;RPB=1;MQB=0.5;MQSB=0.75;BQB=0.875;MQ0F=0;ICB=0.3;HOB=0.125;AC=1;AN=4;DP4=3,1,1,1;MQ=59	GT:PL	0/0:0,6,93
TRINITY_DN506211_c10_g1_i1	149	.	C	T	49.078	PASS	DP=10;VDB=0.02;SGB=0.00473136;RPB=1;MQB=0.5;MQSB=0.861511;BQB=0.5;MQ0F=0;ICB=0.3;HOB=0.125;AC=1;AN=4;DP4=1,3,2,0;MQ=31	GT:PL	0/1:82,0,61
TRINITY_DN523457_c2_g2_i5	676	.	T	C	25.7749	PASS	DP=10;VDB=0.02;SGB=0.00473136;RPB=1;MQB=0.5;MQSB=0.861511;BQB=0;MQ0F=0;ICB=0.3;HOB=0.125;AC=1;AN=4;DP4=3,1,0,2;MQ=55	GT:PL	0/0:0,6,108
TRINITY_DN481240_c1_g3_i1	115	.	T	C	58	PASS	DP=10;VDB=0.02;SGB=0.00473136;RPB=1;MQB=0.5;MQSB=0;BQB=0.75;MQ0F=0.1;ICB=0.3;HOB=0.125;AC=1;AN=4;DP4=2,2,2,0;MQ=42	GT:PL	0/0:0,3,17
TRINITY_DN367751_c2_g1_i1	193	.	G	A	57	PASS	DP=10;VDB=0.02;SGB=0.00473136;RPB=1;MQB=0.5;MQSB=1;BQB=0.375;MQ0F=0;ICB=0.3;HOB=0.125;AC=1;AN=4;DP4=3,1,2,0;MQ=50	GT:PL	0/0:0,3,34
TRINITY_DN233221_c0_g2_i1	172	.	T	C	34.2911	PASS	DP=10;VDB=0.02;SGB=0.00473136;RPB=1;MQB=0.5;MQSB=1;BQB=0.5;MQ0F=0.1;ICB=0.5;HOB=0.5;AC=2;AN=4;DP4=3,1,2,0;MQ=31	GT:PL	1/1:71,6,0
TRINITY_DN484971_c0_g1_i1	142	.	A	G	21.3509	PASS	DP=10;VDB=0.02;SGB=0.00473136;RPB=1;MQB=0.5;MQSB=1;BQB=0.75;MQ0F=0.2;ICB=0.3;HOB=0.125;AC=1;AN=4;DP4=3,1,2,0;MQ=30	GT:PL	0/0:0,3,4
TRINITY_DN502973_c4_g1_i1	36	.	G	C	29.0049	PASS	DP=10;VDB=0.02;SGB=0.00473136;RPB=1;MQB=0.5;MQSB=1;BQB=1;MQ0F=0.1;ICB=1;HOB=0.5;AC=1;AN=2;DP4=1,1,2,0;MQ=45	GT:PL	0/1:59,0,52
TRINITY_DN367988_c1_g1_i1	188	.	T	G	18.0411	PASS	DP=10;VDB=0.02;SGB=0.00473136;RPB=1;MQB=0.625;MQSB=0.625;BQB=0;MQ0F=0;ICB=0.3;HOB=0.125;AC=1;AN=4;DP4=4,0,0,2;MQ=30	GT:PL	0/1:51,0,49
TRINITY_DN500087_c2_g2_i1	198	.	A	G	68	PASS	DP=10;VDB=0.02;SGB=0.00473136;RPB=1;MQB=0.666667;BQB=1;MQ0F=0;ICB=0.3;HOB=0.125;AC=1;AN=4;DP4=3,0,2,0;MQ=59	GT:PL	0/1:101,0,46
TRINITY_DN504373_c6_g2_i1	227	.	A	G	17.4932	PASS	DP=10;VDB=0.02;SGB=0.00473136;RPB=1;MQB=0.666667;MQSB=0.583333;BQB=0.75;MQ0F=0;ICB=0.3;HOB=0.125;AC=1;AN=4;DP4=2,4,0,2;MQ=49	GT:PL	0/0:0,3,33
TRINITY_DN495258_c4_g1_i7	282	.	C	T	30.345	PASS	DP=10;VDB=0.02;SGB=0.00473136;RPB=1;MQB=0.666667;MQSB=0.666667;BQB=0.833333;MQ0F=0;ICB=0.3;HOB=0.125;AC=1;AN=4;DP4=2,4,0,2;MQ=55	GT:PL	0/1:64,0,51
TRINITY_DN41671_c0_g1_i1	37	.	G	A	17.2878	PASS	DP=10;VDB=0.02;SGB=0.00473136;RPB=1;MQB=0.666667;MQSB=1;BQB=0.666667;MQ0F=0.2;ICB=0.3;HOB=0.125;AC=1;AN=4;DP4=2,1,2,0;MQ=33	GT:PL	0/0:0,3,4
TRINITY_DN390331_c1_g1_i1	396	.	A	G	68	PASS	DP=10;VDB=0.02;SGB=0.00473136;RPB=1;MQB=0.75;BQB=0.25;MQ0F=0;ICB=0.3;HOB=0.125;AC=1;AN=4;DP4=4,0,2,0;MQ=51	GT:PL	0/1:101,0,1
TRINITY_DN446605_c0_g1_i1	41	.	C	A	63	PASS	DP=10;VDB=0.02;SGB=0.00473136;RPB=1;MQB=0.75;BQB=0.5;MQ0F=0;ICB=1;HOB=0.5;AC=1;AN=2;DP4=4,0,2,0;MQ=53	GT:PL	0/1:93,0,131
TRINITY_DN507536_c0_g1_i1	548	.	C	T	67	PASS	DP=10;VDB=0.02;SGB=0.00473136;RPB=1;MQB=0.75;MQSB=0.5;BQB=0.5;MQ0F=0.1;ICB=0.3;HOB=0.125;AC=1;AN=4;DP4=2,2,2,0;MQ=50	GT:PL	0/0:0,9,113
TRINITY_DN511431_c1_g4_i2	855	.	A	G	67	PASS	DP=10;VDB=0.02;SGB=0.00473136;RPB=1;MQB=0.75;MQSB=0.75;BQB=0.5;MQ0F=0.2;ICB=0.3;HOB=0.125;AC=1;AN=4;DP4=2,2,2,0;MQ=50	GT:PL	0/1:101,0,31
TRINITY_DN516817_c0_g4_i1	2357	.	G	A	63	PASS	DP=10;VDB=0.02;SGB=0.00473136;RPB=1;MQB=0.75;MQSB=0.75;BQB=0.5;MQ0F=0;ICB=0.3;HOB=0.125;AC=1;AN=4;DP4=2,2,0,2;MQ=59	GT:PL	0/1:96,0,136
TRINITY_DN280351_c1_g1_i1	186	.	C	G	26.2172	PASS	DP=10;VDB=0.02;SGB=0.00473136;RPB=1;MQB=0.75;MQSB=0.861511;BQB=0.5;MQ0F=0;ICB=0.3;HOB=0.125;AC=1;AN=4;DP4=1,3,2,0;MQ=43	GT:PL	0/0:0,3,60
TRINITY_DN519926_c1_g2_i5	106	.	A	G	67	PASS	DP=10;VDB=0.02;SGB=0.00473136;RPB=1;MQB=0.75;MQSB=1;BQB=0.5;MQ0F=0;ICB=0.3;HOB=0.125;AC=1;AN=4;DP4=3,1,2,0;MQ=51	GT:PL	0/0:0,9,115
TRINITY_DN413611_c2_g1_i1	436	.	C	T	65	PASS	DP=10;VDB=0.02;SGB=0.00473136;RPB=1;MQB=0.75;MQSB=1;BQB=0.5;MQ0F=0;ICB=0.3;HOB=0.125;AC=1;AN=4;DP4=3,1,2,0;MQ=54	GT:PL	0/1:98,0,85
TRINITY_DN491269_c8_g3_i2	145	.	G	A	8.16602	PASS	DP=10;VDB=0.02;SGB=0.00473136;RPB=1;MQB=0.8;MQSB=0.810265;BQB=0.4;MQ0F=0;ICB=0.3;HOB=0.125;AC=1;AN=4;DP4=3,2,0,2;MQ=55	GT:PL	0/1:41,0,51
TRINITY_DN495183_c0_g1_i6	944	.	C	T	19.0669	PASS	DP=10;VDB=0.02;SGB=0.00473136;RPB=1;MQB=0.833333;BQB=0.666667;MQ0F=0;ICB=0.3;HOB=0.125;AC=1;AN=4;DP4=6,0,2,0;MQ=57	GT:PL	0/1:53,0,121
TRINITY_DN492834_c8_g1_i1	41	.	C	T	75	PASS	DP=10;VDB=0.02;SGB=0.00473136;RPB=1;MQB=0;BQB=0.5;MQ0F=0.2;ICB=0.5;HOB=0.5;AC=2;AN=4;DP4=2,0,2,0;MQ=45	GT:PL	1/1:110,6,0
TRINITY_DN834450_c0_g1_i1	101	.	A	G	33.9141	PASS	DP=10;VDB=0.02;SGB=0.00473136;RPB=1;MQB=0;BQB=0.5;MQ0F=0;ICB=0.3;HOB=0.125;AC=1;AN=4;DP4=4,0,2,0;MQ=53	GT:PL	0/1:67,0,118
TRINITY_DN523866_c9_g7_i1	88	.	G	T	52	PASS	DP=10;VDB=0.02;SGB=0.00473136;RPB=1;MQB=0;BQB=0.5;MQ0F=0;ICB=0.3;HOB=0.125;AC=1;AN=4;DP4=4,0,2,0;MQ=57	GT:PL	0/1:85,0,51
TRINITY_DN482708_c11_g10_i1	115	.	A	C	16.3902	PASS	DP=10;VDB=0.02;SGB=0.00473136;RPB=1;MQB=0;BQB=0.5;MQ0F=0;ICB=0.5;HOB=0.5;AC=2;AN=4;DP4=4,0,2,0;MQ=49	GT:PL	1/1:53,6,0
TRINITY_DN33682_c0_g2_i1	90	.	T	C	25.6685	PASS	DP=10;VDB=0.02;SGB=0.00473136;RPB=1;MQB=0;BQB=0;MQ0F=0;ICB=0.3;HOB=0.125;AC=1;AN=4;DP4=4,0,2,0;MQ=52	GT:PL	0/0:0,9,151
TRINITY_DN215418_c0_g1_i1	52	.	G	A	69	PASS	DP=10;VDB=0.02;SGB=0.00473136;RPB=1;MQB=0;BQB=1;MQ0F=0;ICB=0.5;HOB=0.5;AC=2;AN=4;DP4=2,0,2,0;MQ=58	GT:PL	1/1:104,6,0
TRINITY_DN505078_c3_g1_i2	178	.	C	A	26.0328	PASS	DP=10;VDB=0.02;SGB=0.00473136;RPB=1;MQB=0;MQSB=0.75;BQB=0.5;MQ0F=0;ICB=0.3;HOB=0.125;AC=1;AN=4;DP4=2,2,2,0;MQ=52	GT:PL	0/0:0,3,55
TRINITY_DN454014_c7_g2_i1	75	.	A	G	20.397	PASS	DP=10;VDB=0.02;SGB=0.00473136;RPB=1;MQB=0;MQSB=0.861511;BQB=0;MQ0F=0.2;ICB=0.3;HOB=0.125;AC=1;AN=4;DP4=3,1,0,2;MQ=36	GT:PL	0/0:0,3,4
TRINITY_DN496879_c1_g2_i6	596	.	G	C	19.0289	PASS	DP=10;VDB=0.02;SGB=0.00473136;RPB=1;MQB=0;MQSB=1;BQB=0.928571;MQ0F=0;ICB=0.3;HOB=0.125;AC=1;AN=4;DP4=1,6,0,2;MQ=57	GT:PL	0/1:53,0,136
TRINITY_DN358367_c0_g3_i1	142	.	T	C	3.15757	PASS	DP=10;VDB=0.02;SGB=0.00473136;RPB=1;MQB=1;BQB=0.5;MQ0F=0.3;ICB=0.5;HOB=0.5;AC=2;AN=4;DP4=4,0,2,0;MQ=39	GT:PL	1/1:37,6,0
TRINITY_DN463637_c0_g1_i2	551	.	C	T	63	PASS	DP=10;VDB=0.02;SGB=0.00473136;RPB=1;MQB=1;BQB=0.5;MQ0F=0;ICB=0.3;HOB=0.125;AC=1;AN=4;DP4=4,0,2,0;MQ=60	GT:PL	0/1:96,0,121
TRINITY_DN927593_c0_g1_i1	606	.	A	T	68	PASS	DP=10;VDB=0.02;SGB=0.00473136;RPB=1;MQB=1;BQB=0.5;MQ0F=0;ICB=0.3;HOB=0.125;AC=1;AN=4;DP4=4,0,2,0;MQ=60	GT:PL	0/1:101,0,51
TRINITY_DN476705_c2_g2_i4	952	.	G	A	73	PASS	DP=10;VDB=0.02;SGB=0.00473136;RPB=1;MQB=1;BQB=0.5;MQ0F=0;ICB=0.5;HOB=0.5;AC=2;AN=4;DP4=4,0,2,0;MQ=60	GT:PL	1/1:110,6,0
TRINITY_DN434523_c0_g1_i1	147	.	T	C	36.2905	PASS	DP=10;VDB=0.02;SGB=0.00473136;RPB=1;MQB=1;BQB=0;MQ0F=0;ICB=0.5;HOB=0.5;AC=2;AN=4;DP4=4,0,2,0;MQ=60	GT:PL	0/0:0,12,184
TRINITY_DN432637_c0_g1_i3	328	.	G	A	41.7161	PASS	DP=10;VDB=0.02;SGB=0.00473136;RPB=1;MQB=1;BQB=1;MQ0F=0;ICB=0.3;HOB=0.125;AC=1;AN=4;DP4=2,0,2,0;MQ=41	GT:PL	0/0:0,3,47
TRINITY_DN515399_c3_g1_i1	18	.	C	T	75	PASS	DP=10;VDB=0.02;SGB=0.00473136;RPB=1;MQB=1;BQB=1;MQ0F=0;ICB=0.5;HOB=0.5;AC=2;AN=4;DP4=2,0,2,0;MQ=60	GT:PL	1/1:110,6,0
TRINITY_DN503370_c2_g1_i1	76	.	C	G	59	PASS	DP=10;VDB=0.02;SGB=0.00473136;RPB=1;MQB=1;BQB=1;MQ0F=0;ICB=1;HOB=0.5;AC=1;AN=2;DP4=2,0,2,0;MQ=54	GT:PL	0/1:89,0,87
TRINITY_DN519632_c5_g2_i23	283	.	G	A	45.6481	PASS	DP=10;VDB=0.02;SGB=0.00473136;RPB=1;MQB=1;MQSB=0.150134;BQB=0;MQ0F=0;ICB=0.3;HOB=0.125;AC=1;AN=4;DP4=3,3,2,0;MQ=53	GT:PL	0/1:79,0,77
TRINITY_DN493583_c0_g3_i1	55	.	G	A	23.0288	PASS	DP=10;VDB=0.02;SGB=0.00473136;RPB=1;MQB=1;MQSB=0.75;BQB=0;MQ0F=0.2;ICB=0.3;HOB=0.125;AC=1;AN=4;DP4=2,2,2,0;MQ=34	GT:PL	0/0:0,6,66
TRINITY_DN500258_c0_g4_i7	742	.	G	A	65	PASS	DP=10;VDB=0.02;SGB=0.00473136;RPB=1;MQB=1;MQSB=0.861511;BQB=0.5;MQ0F=0;ICB=0.3;HOB=0.125;AC=1;AN=4;DP4=3,1,0,2;MQ=60	GT:PL	0/1:98,0,88
TRINITY_DN506189_c1_g1_i1	1636	.	C	T	22.1485	PASS	DP=10;VDB=0.02;SGB=0.00473136;RPB=1;MQB=1;MQSB=0.992367;BQB=1;MQ0F=0;ICB=0.3;HOB=0.125;AC=1;AN=4;DP4=4,2,0,2;MQ=60	GT:PL	0/1:56,0,119
TRINITY_DN494178_c2_g5_i1	314	.	G	T	25.1532	PASS	DP=10;VDB=0.02;SGB=0.00473136;RPB=1;MQB=1;MQSB=1;BQB=0.166667;MQ0F=0;ICB=0.3;HOB=0.125;AC=1;AN=4;DP4=5,1,2,0;MQ=60	GT:PL	0/0:0,15,198
TRINITY_DN512100_c1_g1_i4	4542	.	C	A	64	PASS	DP=10;VDB=0.02;SGB=0.00473136;RPB=1;MQB=1;MQSB=1;BQB=0.25;MQ0F=0;ICB=0.3;HOB=0.125;AC=1;AN=4;DP4=2,2,2,0;MQ=60	GT:PL	0/0:0,3,40
TRINITY_DN476405_c17_g1_i1	431	.	G	C	3.13851	PASS	DP=10;VDB=0.02;SGB=0.00473136;RPB=1;MQB=1;MQSB=1;BQB=0.416667;MQ0F=0;ICB=0.3;HOB=0.125;AC=1;AN=4;DP4=4,2,2,0;MQ=60	GT:PL	0/0:0,3,37
TRINITY_DN498839_c4_g1_i1	25	.	T	C	49.7495	PASS	DP=10;VDB=0.02;SGB=0.00473136;RPB=1;MQB=1;MQSB=1;BQB=0.5;MQ0F=0;ICB=0.3;HOB=0.125;AC=1;AN=4;DP4=1,1,2,0;MQ=60	GT:PL	0/1:82,0,51
TRINITY_DN484293_c0_g3_i2	12	.	T	C	26.8824	PASS	DP=10;VDB=0.02;SGB=0.00473136;RPB=1;MQB=1;MQSB=1;BQB=0.5;MQ0F=0;ICB=0.3;HOB=0.125;AC=1;AN=4;DP4=2,0,0,2;MQ=33	GT:PL	0/0:0,3,9
TRINITY_DN502584_c1_g2_i1	412	.	A	G	65	PASS	DP=10;VDB=0.02;SGB=0.00473136;RPB=1;MQB=1;MQSB=1;BQB=0.5;MQ0F=0;ICB=0.3;HOB=0.125;AC=1;AN=4;DP4=2,2,2,0;MQ=60	GT:PL	0/1:98,0,98
TRINITY_DN504212_c0_g2_i1	176	.	T	C	68	PASS	DP=10;VDB=0.02;SGB=0.00473136;RPB=1;MQB=1;MQSB=1;BQB=0.5;MQ0F=0;ICB=0.3;HOB=0.125;AC=1;AN=4;DP4=2,2,2,0;MQ=60	GT:PL	0/1:101,0,51
TRINITY_DN483336_c2_g1_i20	1313	.	A	C	67	PASS	DP=10;VDB=0.02;SGB=0.00473136;RPB=1;MQB=1;MQSB=1;BQB=0.5;MQ0F=0;ICB=0.3;HOB=0.125;AC=1;AN=4;DP4=2,2,2,0;MQ=60	GT:PL	0/0:0,9,147
TRINITY_DN520211_c0_g1_i1	208	.	G	A	64	PASS	DP=10;VDB=0.02;SGB=0.00473136;RPB=1;MQB=1;MQSB=1;BQB=0.5;MQ0F=0;ICB=0.3;HOB=0.125;AC=1;AN=4;DP4=3,1,2,0;MQ=60	GT:PL	0/0:0,3,60
TRINITY_DN473058_c0_g1_i1	677	.	C	G	65	PASS	DP=10;VDB=0.02;SGB=0.00473136;RPB=1;MQB=1;MQSB=1;BQB=0.5;MQ0F=0;ICB=0.3;HOB=0.125;AC=1;AN=4;DP4=3,1,2,0;MQ=60	GT:PL	0/1:98,0,98
TRINITY_DN478757_c0_g1_i5	262	.	G	A	63	PASS	DP=10;VDB=0.02;SGB=0.00473136;RPB=1;MQB=1;MQSB=1;BQB=0.5;MQ0F=0;ICB=0.3;HOB=0.125;AC=1;AN=4;DP4=3,1,2,0;MQ=60	GT:PL	0/1:96,0,118
TRINITY_DN465661_c2_g1_i1	467	.	C	T	65	PASS	DP=10;VDB=0.02;SGB=0.00473136;RPB=1;MQB=1;MQSB=1;BQB=0.5;MQ0F=0;ICB=0.3;HOB=0.125;AC=1;AN=4;DP4=3,1,2,0;MQ=60	GT:PL	0/0:0,6,90
TRINITY_DN394057_c0_g1_i1	367	.	G	A	47.035	PASS	DP=10;VDB=0.02;SGB=0.00473136;RPB=1;MQB=1;MQSB=1;BQB=0.5;MQ0F=0;ICB=0.3;HOB=0.125;AC=1;AN=4;DP4=4,0,1,1;MQ=60	GT:PL	0/0:0,3,60
TRINITY_DN475578_c6_g1_i1	35	.	C	T	46.5414	PASS	DP=10;VDB=0.02;SGB=0.00473136;RPB=1;MQB=1;MQSB=1;BQB=0.5;MQ0F=0;ICB=0.5;HOB=0.5;AC=2;AN=4;DP4=1,1,2,0;MQ=60	GT:PL	1/1:82,6,0
TRINITY_DN7966_c0_g1_i1	137	.	T	C	73	PASS	DP=10;VDB=0.02;SGB=0.00473136;RPB=1;MQB=1;MQSB=1;BQB=0.5;MQ0F=0;ICB=0.5;HOB=0.5;AC=2;AN=4;DP4=2,2,2,0;MQ=60	GT:PL	1/1:110,6,0
TRINITY_DN245026_c0_g2_i1	111	.	T	G	63	PASS	DP=10;VDB=0.02;SGB=0.00473136;RPB=1;MQB=1;MQSB=1;BQB=0.5;MQ0F=0;ICB=1;HOB=0.5;AC=1;AN=2;DP4=2,2,2,0;MQ=60	GT:PL	0/1:93,0,160
TRINITY_DN481483_c0_g1_i2	2329	.	A	G	63	PASS	DP=10;VDB=0.02;SGB=0.00473136;RPB=1;MQB=1;MQSB=1;BQB=0.5;MQ0F=0;ICB=1;HOB=0.5;AC=1;AN=2;DP4=3,1,2,0;MQ=60	GT:PL	0/1:93,0,155
TRINITY_DN491553_c0_g1_i1	288	.	T	C	22.3591	PASS	DP=10;VDB=0.02;SGB=0.00473136;RPB=1;MQB=1;MQSB=1;BQB=0.75;MQ0F=0;ICB=0.3;HOB=0.125;AC=1;AN=4;DP4=1,7,0,2;MQ=60	GT:PL	0/0:0,18,164
TRINITY_DN480867_c2_g2_i1	124	.	T	C	60	PASS	DP=10;VDB=0.02;SGB=0.00473136;RPB=1;MQB=1;MQSB=1;BQB=0.75;MQ0F=0;ICB=0.3;HOB=0.125;AC=1;AN=4;DP4=3,1,2,0;MQ=60	GT:PL	0/1:93,0,98
TRINITY_DN515069_c6_g4_i1	105	.	T	A	45.9773	PASS	DP=10;VDB=0.02;SGB=0.00473136;RPB=1;MQB=1;MQSB=1;BQB=0.875;MQ0F=0;ICB=0.3;HOB=0.125;AC=1;AN=4;DP4=3,1,2,0;MQ=60	GT:PL	0/1:79,0,81
TRINITY_DN498613_c1_g1_i2	289	.	A	G	25.9344	PASS	DP=10;VDB=0.02;SGB=0.00473136;RPB=1;MQB=1;MQSB=1;BQB=0;MQ0F=0;ICB=0.3;HOB=0.125;AC=1;AN=4;DP4=4,0,0,2;MQ=41	GT:PL	0/0:0,3,31
TRINITY_DN517376_c1_g2_i1	2964	.	A	G	25.6457	PASS	DP=10;VDB=0.02;SGB=0.00473136;RPB=1;MQB=1;MQSB=1;BQB=0;MQ0F=0;ICB=0.3;HOB=0.125;AC=1;AN=4;DP4=4,0,0,2;MQ=60	GT:PL	0/0:0,6,110
TRINITY_DN28355_c0_g2_i1	824	.	G	A	30.2935	PASS	DP=10;VDB=0.02;SGB=0.00473136;RPB=1;MQB=1;MQSB=1;BQB=0;MQ0F=0;ICB=0.5;HOB=0.5;AC=2;AN=4;DP4=4,0,0,2;MQ=60	GT:PL	0/0:0,12,184
TRINITY_DN905338_c0_g1_i1	24	.	A	T	42.9023	PASS	DP=10;VDB=0.02;SGB=0.0985265;MQ0F=0.2;AC=2;AN=2;DP4=0,0,2,0;MQ=60	GT:PL	1/1:67,6,0
TRINITY_DN340258_c0_g1_i1	31	.	G	A	65	PASS	DP=10;VDB=0.02;SGB=0.0985265;MQ0F=0;AC=2;AN=2;DP4=0,0,2,0;MQ=48	GT:PL	1/1:89,6,0
TRINITY_DN198232_c0_g1_i1	34	.	T	C	26.9107	PASS	DP=10;VDB=0.02;SGB=0.0985265;MQ0F=0;AC=2;AN=2;DP4=0,0,2,0;MQ=60	GT:PL	1/1:51,6,0
TRINITY_DN877241_c0_g1_i1	52	.	G	A	76	PASS	DP=10;VDB=0.02;SGB=0.0985265;RPB=1;MQB=1;BQB=1;MQ0F=0;ICB=0.3;HOB=0.125;AC=3;AN=4;DP4=1,0,2,0;MQ=48	GT:PL	1/1:110,6,0
TRINITY_DN504375_c3_g2_i1	37	.	G	A	47.7941	PASS	DP=10;VDB=0.02;SGB=0.0985265;RPB=1;MQB=1;BQB=1;MQ0F=0;ICB=0.3;HOB=0.125;AC=3;AN=4;DP4=1,0,2,0;MQ=50	GT:PL	1/1:82,6,0
TRINITY_DN503035_c2_g1_i21	48	.	A	G	76	PASS	DP=10;VDB=0.02;SGB=0.0985265;RPB=1;MQB=1;BQB=1;MQ0F=0;ICB=0.3;HOB=0.125;AC=3;AN=4;DP4=1,0,2,0;MQ=54	GT:PL	0/1:0,3,37
TRINITY_DN506245_c0_g1_i1	14	.	C	T	28.5533	PASS	DP=10;VDB=0.02;SGB=0.0985265;RPB=1;MQB=1;BQB=1;MQ0F=0;ICB=1;HOB=0.5;AC=1;AN=2;DP4=1,0,2,0;MQ=60	GT:PL	0/1:59,0,28
TRINITY_DN511763_c3_g6_i3	10	.	A	G	45.9517	PASS	DP=10;VDB=0.02;SGB=-0.759771;MQ0F=0.7;AC=4;AN=4;DP4=0,0,2,0;MQ=48	GT:PL	1/1:43,3,0
TRINITY_DN248115_c0_g1_i1	57	.	C	T	76	PASS	DP=10;VDB=0.02;SGB=-0.759771;RPB=1;MQB=1;BQB=1;MQ0F=0.1;ICB=0.3;HOB=0.125;AC=3;AN=4;DP4=1,0,2,0;MQ=49	GT:PL	0/1:54,0,23
TRINITY_DN487786_c4_g2_i2	320	.	T	G	31.8956	PASS	DP=10;VDB=0.02;SGB=-0.759771;RPB=1;MQB=1;BQB=1;MQ0F=0;ICB=0.3;HOB=0.125;AC=3;AN=4;DP4=1,0,2,0;MQ=45	GT:PL	1/1:50,3,0
TRINITY_DN239955_c0_g1_i1	16	.	T	G	81	PASS	DP=10;VDB=0.02;SGB=-0.759771;RPB=1;MQB=1;BQB=1;MQ0F=0;ICB=0.3;HOB=0.125;AC=3;AN=4;DP4=1,0,2,0;MQ=60	GT:PL	0/1:54,0,34
TRINITY_DN404798_c4_g1_i1	40	.	A	G	55	PASS	DP=10;VDB=0.02;SGB=-0.759771;RPB=1;MQB=1;BQB=1;MQ0F=0;ICB=0.3;HOB=0.125;AC=3;AN=4;DP4=1,0,2,0;MQ=60	GT:PL	1/1:60,3,0
TRINITY_DN481804_c3_g1_i1	51	.	G	C	82	PASS	DP=10;VDB=0.02;SGB=-0.759771;RPB=1;MQB=1;BQB=1;MQ0F=0;ICB=0.3;HOB=0.125;AC=3;AN=4;DP4=1,0,2,0;MQ=60	GT:PL	0/1:54,0,54
TRINITY_DN516632_c2_g1_i2	1889	.	T	A	73	PASS	DP=10;VDB=0.02;SGB=-2.48712;RPB=0.125;MQB=1;BQB=0.5;MQ0F=0;ICB=0.3;HOB=0.125;AC=3;AN=4;DP4=4,0,2,0;MQ=60	GT:PL	0/1:45,0,146
TRINITY_DN464218_c0_g1_i3	114	.	A	C	24.572	PASS	DP=10;VDB=0.02;SGB=-2.48712;RPB=0.125;MQB=1;BQB=1;MQ0F=0;ICB=0.5;HOB=0.5;AC=2;AN=4;DP4=4,0,2,0;MQ=60	GT:PL	1/1:60,3,0
TRINITY_DN485806_c1_g2_i6	54	.	G	T	3.72802	PASS	DP=10;VDB=0.02;SGB=-2.48712;RPB=0.166667;MQB=0.333333;MQSB=1;BQB=1;MQ0F=0.2;ICB=0.3;HOB=0.125;AC=1;AN=4;DP4=2,1,2,0;MQ=38	GT:PL	0/0:0,3,87
TRINITY_DN512563_c1_g3_i1	269	.	A	T	22.7787	PASS	DP=10;VDB=0.02;SGB=-2.48712;RPB=0.166667;MQB=0.5;BQB=1;MQ0F=0.1;ICB=0.3;HOB=0.125;AC=1;AN=4;DP4=3,0,2,0;MQ=49	GT:PL	0/1:54,0,54
TRINITY_DN491615_c1_g5_i1	138	.	T	G	14.703	PASS	DP=10;VDB=0.02;SGB=-2.48712;RPB=0.166667;MQB=0;BQB=0.5;MQ0F=0;ICB=0.3;HOB=0.125;AC=3;AN=4;DP4=3,0,2,0;MQ=47	GT:PL	0/1:19,0,140
TRINITY_DN499777_c1_g1_i1	600	.	G	A	4.02292	PASS	DP=10;VDB=0.02;SGB=-2.48712;RPB=0.166667;MQB=1;MQSB=1;BQB=0.416667;MQ0F=0;ICB=0.5;HOB=0.5;AC=2;AN=4;DP4=4,2,2,0;MQ=60	GT:PL	0/1:9,0,158
TRINITY_DN459784_c0_g1_i2	495	.	G	T	35.0439	PASS	DP=10;VDB=0.02;SGB=-2.48712;RPB=0.25;MQB=1;BQB=0.75;MQ0F=0;ICB=0.5;HOB=0.5;AC=2;AN=4;DP4=4,0,2,0;MQ=60	GT:PL	0/1:54,0,54
TRINITY_DN484016_c4_g2_i1	101	.	T	C	3.5952	PASS	DP=10;VDB=0.02;SGB=-2.48712;RPB=0.285714;MQB=1;MQSB=1;BQB=0.857143;MQ0F=0.1;ICB=0.5;HOB=0.5;AC=2;AN=4;DP4=1,6,0,2;MQ=31	GT:PL	0/1:18,0,49
TRINITY_DN497062_c1_g1_i1	249	.	A	G	42.5318	PASS	DP=10;VDB=0.02;SGB=-2.48712;RPB=0.3;MQB=1;MQSB=1.01283;BQB=1;MQ0F=0;ICB=0.5;HOB=0.5;AC=2;AN=4;DP4=3,2,1,1;MQ=60	GT:PL	0/1:22,0,158
TRINITY_DN497945_c3_g5_i17	294	.	C	T	13.8179	PASS	DP=10;VDB=0.02;SGB=-2.48712;RPB=0.333333;MQB=1;MQSB=0.900802;BQB=0.166667;MQ0F=0;ICB=0.5;HOB=0.5;AC=2;AN=4;DP4=5,1,0,2;MQ=60	GT:PL	0/1:25,0,109
TRINITY_DN471267_c1_g4_i2	96	.	G	A	28.6093	PASS	DP=10;VDB=0.02;SGB=-2.48712;RPB=0.375;MQB=0.625;BQB=0.25;MQ0F=0;ICB=0.3;HOB=0.125;AC=3;AN=4;DP4=4,0,2,0;MQ=43	GT:PL	1/1:36,3,0
TRINITY_DN486421_c3_g1_i1	140	.	T	C	27.7961	PASS	DP=10;VDB=0.02;SGB=-2.48712;RPB=0.375;MQB=0.75;MQSB=0.75;BQB=0;MQ0F=0;ICB=0.5;HOB=0.5;AC=2;AN=4;DP4=4,0,0,2;MQ=50	GT:PL	0/1:31,0,101
TRINITY_DN483487_c3_g3_i1	2350	.	A	G	42.9722	PASS	DP=10;VDB=0.02;SGB=-2.48712;RPB=0.4;MQB=0.2;BQB=0.9;MQ0F=0.4;ICB=0.5;HOB=0.5;AC=2;AN=4;DP4=5,0,2,0;MQ=37	GT:PL	0/1:51,0,62
TRINITY_DN462365_c0_g1_i1	198	.	C	T	13.1363	PASS	DP=10;VDB=0.02;SGB=-2.48712;RPB=0.4;MQB=0.2;MQSB=1;BQB=0.3;MQ0F=0;ICB=0.5;HOB=0.5;AC=2;AN=4;DP4=3,2,2,0;MQ=47	GT:PL	0/1:31,0,40
TRINITY_DN466586_c1_g1_i3	329	.	G	A	25.0189	PASS	DP=10;VDB=0.02;SGB=-2.48712;RPB=0.4;MQB=0.4;MQSB=0.4;BQB=0.8;MQ0F=0.2;ICB=0.5;HOB=0.5;AC=2;AN=4;DP4=5,0,0,2;MQ=47	GT:PL	0/1:31,0,43
TRINITY_DN503787_c4_g4_i4	250	.	T	G	26.1219	PASS	DP=10;VDB=0.02;SGB=-2.48712;RPB=0.4;MQB=0.4;MQSB=0.4;BQB=0.8;MQ0F=0;ICB=0.5;HOB=0.5;AC=2;AN=4;DP4=3,2,2,0;MQ=53	GT:PL	0/1:29,0,146
TRINITY_DN502849_c6_g2_i5	229	.	A	T	5.91772	PASS	DP=10;VDB=0.02;SGB=-2.48712;RPB=0.4;MQB=0.4;MQSB=0.607698;BQB=0.8;MQ0F=0;ICB=0.3;HOB=0.125;AC=3;AN=4;DP4=2,3,2,0;MQ=44	GT:PL	1/1:15,3,0
TRINITY_DN189964_c0_g1_i1	136	.	A	G	41.8349	PASS	DP=10;VDB=0.02;SGB=-2.48712;RPB=0.4;MQB=0.5;MQSB=0.810265;BQB=0.6;MQ0F=0;ICB=0.5;HOB=0.5;AC=2;AN=4;DP4=2,3,1,1;MQ=57	GT:PL	0/1:48,0,131
TRINITY_DN494081_c9_g7_i1	151	.	C	A	24.2782	PASS	DP=10;VDB=0.02;SGB=-2.48712;RPB=0.4;MQB=0.5;MQSB=1;BQB=0.8;MQ0F=0;ICB=0.5;HOB=0.5;AC=2;AN=4;DP4=4,1,2,0;MQ=51	GT:PL	1/1:60,3,0
TRINITY_DN454273_c0_g2_i2	284	.	T	C	31.9284	PASS	DP=10;VDB=0.02;SGB=-2.48712;RPB=0.4;MQB=0.8;MQSB=0.5;BQB=0.9;MQ0F=0;ICB=0.5;HOB=0.5;AC=2;AN=4;DP4=4,1,1,1;MQ=59	GT:PL	0/1:48,0,54
TRINITY_DN454410_c0_g1_i3	426	.	A	G	46.6948	PASS	DP=10;VDB=0.02;SGB=-2.48712;RPB=0.4;MQB=0.8;MQSB=0.810265;BQB=0.9;MQ0F=0;ICB=0.3;HOB=0.125;AC=3;AN=4;DP4=2,3,1,1;MQ=52	GT:PL	0/1:42,0,163
TRINITY_DN494643_c9_g1_i1	195	.	G	C	24.7875	PASS	DP=10;VDB=0.02;SGB=-2.48712;RPB=0.4;MQB=0.8;MQSB=1;BQB=0.8;MQ0F=0;ICB=0.5;HOB=0.5;AC=2;AN=4;DP4=4,1,2,0;MQ=43	GT:PL	0/1:34,0,54
TRINITY_DN471254_c12_g5_i2	193	.	C	T	42.6321	PASS	DP=10;VDB=0.02;SGB=-2.48712;RPB=0.4;MQB=0.9;MQSB=0.7;BQB=0.9;MQ0F=0.1;ICB=0.3;HOB=0.125;AC=3;AN=4;DP4=3,2,2,0;MQ=49	GT:PL	1/1:60,3,0
TRINITY_DN506294_c3_g2_i1	132	.	T	C	37.3016	PASS	DP=10;VDB=0.02;SGB=-2.48712;RPB=0.4;MQB=0.9;MQSB=0.9;BQB=0.9;MQ0F=0;ICB=0.5;HOB=0.5;AC=2;AN=4;DP4=1,4,1,1;MQ=45	GT:PL	0/1:54,0,54
TRINITY_DN517993_c2_g3_i5	477	.	G	A	26.5695	PASS	DP=10;VDB=0.02;SGB=-2.48712;RPB=0.4;MQB=0;MQSB=0.9;BQB=0.8;MQ0F=0;ICB=0.3;HOB=0.125;AC=3;AN=4;DP4=4,1,1,1;MQ=51	GT:PL	1/1:40,3,0
TRINITY_DN510958_c1_g1_i5	3777	.	C	T	18.0664	PASS	DP=10;VDB=0.02;SGB=-2.48712;RPB=0.4;MQB=1;MQSB=1.01283;BQB=0.2;MQ0F=0;ICB=0.5;HOB=0.5;AC=2;AN=4;DP4=4,1,0,2;MQ=60	GT:PL	0/1:31,0,54
TRINITY_DN502498_c2_g2_i1	229	.	A	G	37.6146	PASS	DP=10;VDB=0.02;SGB=-2.48712;RPB=0.4;MQB=1;MQSB=1.01283;BQB=1;MQ0F=0;ICB=0.5;HOB=0.5;AC=2;AN=4;DP4=3,2,1,1;MQ=60	GT:PL	0/1:48,0,119
TRINITY_DN467558_c0_g1_i1	529	.	G	A	41.3555	PASS	DP=10;VDB=0.02;SGB=-2.48712;RPB=0.4;MQB=1;MQSB=1;BQB=1;MQ0F=0;ICB=0.5;HOB=0.5;AC=2;AN=4;DP4=5,0,1,1;MQ=60	GT:PL	0/1:48,0,107
TRINITY_DN481001_c1_g6_i1	75	.	C	T	23.6973	PASS	DP=10;VDB=0.02;SGB=-2.48712;RPB=0.5;MQB=0.25;BQB=0.5;MQ0F=0;ICB=0.3;HOB=0.125;AC=3;AN=4;DP4=4,0,2,0;MQ=48	GT:PL	1/1:19,3,0
TRINITY_DN881628_c0_g1_i1	206	.	C	T	7.8872	PASS	DP=10;VDB=0.02;SGB=-2.48712;RPB=0.5;MQB=0.25;MQSB=0.75;BQB=0.875;MQ0F=0;ICB=0.3;HOB=0.125;AC=1;AN=4;DP4=3,1,1,1;MQ=41	GT:PL	0/0:0,0,39
TRINITY_DN485976_c12_g13_i4	268	.	C	T	29.636	PASS	DP=10;VDB=0.02;SGB=-2.48712;RPB=0.5;MQB=0.5;BQB=0.875;MQ0F=0;ICB=0.3;HOB=0.125;AC=3;AN=4;DP4=4,0,2,0;MQ=43	GT:PL	1/1:40,3,0
TRINITY_DN499016_c3_g6_i10	88	.	C	T	48.0147	PASS	DP=10;VDB=0.02;SGB=-2.48712;RPB=0.5;MQB=0.5;BQB=0.875;MQ0F=0;ICB=0.5;HOB=0.5;AC=2;AN=4;DP4=4,0,2,0;MQ=54	GT:PL	0/1:51,0,82
TRINITY_DN521738_c8_g4_i3	159	.	A	G	4.38944	PASS	DP=10;VDB=0.02;SGB=-2.48712;RPB=0.5;MQB=0.5;MQSB=0.25;BQB=0.875;MQ0F=0;ICB=0.5;HOB=0.5;AC=2;AN=4;DP4=3,1,1,1;MQ=42	GT:PL	1/1:37,3,0
TRINITY_DN451069_c0_g2_i1	583	.	A	T	48.1058	PASS	DP=10;VDB=0.02;SGB=-2.48712;RPB=0.5;MQB=0.5;MQSB=0.5;BQB=0.875;MQ0F=0.4;ICB=0.5;HOB=0.5;AC=2;AN=4;DP4=3,1,1,1;MQ=40	GT:PL	0/1:28,0,0
TRINITY_DN492993_c6_g2_i4	245	.	G	A	69	PASS	DP=10;VDB=0.02;SGB=-2.48712;RPB=0.5;MQB=0.5;MQSB=0.625;BQB=0.5;MQ0F=0.1;ICB=0.5;HOB=0.5;AC=2;AN=4;DP4=2,2,2,0;MQ=41	GT:PL	0/1:48,0,59
TRINITY_DN482833_c2_g2_i3	224	.	T	C	13.3513	PASS	DP=10;VDB=0.02;SGB=-2.48712;RPB=0.5;MQB=0.5;MQSB=0.75;BQB=0.875;MQ0F=0;ICB=0.3;HOB=0.125;AC=1;AN=4;DP4=3,1,1,1;MQ=58	GT:PL	0/1:46,0,54
TRINITY_DN254887_c0_g1_i1	134	.	G	A	4.45507	PASS	DP=10;VDB=0.02;SGB=-2.48712;RPB=0.5;MQB=0.5;MQSB=1;BQB=0.5;MQ0F=0.1;ICB=0.5;HOB=0.5;AC=2;AN=4;DP4=3,1,2,0;MQ=39	GT:PL	0/1:3,0,53
TRINITY_DN478901_c0_g1_i1	158	.	G	A	26.8721	PASS	DP=10;VDB=0.02;SGB=-2.48712;RPB=0.5;MQB=0.5;MQSB=1;BQB=0.5;MQ0F=0;ICB=0.5;HOB=0.5;AC=2;AN=4;DP4=3,1,2,0;MQ=44	GT:PL	0/1:27,0,15
TRINITY_DN463194_c3_g4_i1	179	.	T	C	40.5771	PASS	DP=10;VDB=0.02;SGB=-2.48712;RPB=0.5;MQB=0.5;MQSB=1;BQB=0.875;MQ0F=0.2;ICB=0.5;HOB=0.5;AC=2;AN=4;DP4=4,0,1,1;MQ=35	GT:PL	0/1:44,1,0
TRINITY_DN512922_c10_g2_i2	32	.	C	T	13.3655	PASS	DP=10;VDB=0.02;SGB=-2.48712;RPB=0.5;MQB=0.5;MQSB=1;BQB=0.875;MQ0F=0;ICB=0.5;HOB=0.5;AC=2;AN=4;DP4=4,0,1,1;MQ=31	GT:PL	0/1:36,0,19
TRINITY_DN490979_c10_g3_i1	91	.	T	C	30.667	PASS	DP=10;VDB=0.02;SGB=-2.48712;RPB=0.5;MQB=0.625;MQSB=1;BQB=0.25;MQ0F=0;ICB=0.3;HOB=0.125;AC=3;AN=4;DP4=3,1,2,0;MQ=50	GT:PL	1/1:55,3,0
TRINITY_DN507531_c12_g18_i1	356	.	C	T	4.93326	PASS	DP=10;VDB=0.02;SGB=-2.48712;RPB=0.5;MQB=0.7;MQSB=1;BQB=0.2;MQ0F=0;ICB=0.5;HOB=0.5;AC=2;AN=4;DP4=1,4,0,2;MQ=36	GT:PL	0/1:16,0,33
TRINITY_DN1874_c0_g1_i1	83	.	A	T	68	PASS	DP=10;VDB=0.02;SGB=-2.48712;RPB=0.5;MQB=0.75;BQB=0.25;MQ0F=0;ICB=0.5;HOB=0.5;AC=2;AN=4;DP4=4,0,2,0;MQ=56	GT:PL	0/1:54,0,54
TRINITY_DN367180_c1_g1_i1	274	.	C	T	69	PASS	DP=10;VDB=0.02;SGB=-2.48712;RPB=0.5;MQB=0.75;MQSB=0.75;BQB=0.25;MQ0F=0;ICB=0.5;HOB=0.5;AC=2;AN=4;DP4=2,2,2,0;MQ=53	GT:PL	0/1:54,0,34
TRINITY_DN443595_c0_g4_i1	221	.	G	A	59	PASS	DP=10;VDB=0.02;SGB=-2.48712;RPB=0.5;MQB=0.75;MQSB=1;BQB=0.5;MQ0F=0;ICB=0.5;HOB=0.5;AC=2;AN=4;DP4=3,1,2,0;MQ=47	GT:PL	0/1:44,0,54
TRINITY_DN408097_c0_g2_i1	193	.	G	A	69	PASS	DP=10;VDB=0.02;SGB=-2.48712;RPB=0.5;MQB=0.75;MQSB=1;BQB=0.5;MQ0F=0;ICB=0.5;HOB=0.5;AC=2;AN=4;DP4=3,1,2,0;MQ=59	GT:PL	0/1:54,0,34
TRINITY_DN493658_c0_g2_i1	295	.	C	G	45.7634	PASS	DP=10;VDB=0.02;SGB=-2.48712;RPB=0.5;MQB=0.75;MQSB=1;BQB=0.875;MQ0F=0.2;ICB=0.5;HOB=0.5;AC=2;AN=4;DP4=4,0,1,1;MQ=50	GT:PL	0/1:48,0,100
TRINITY_DN3487_c0_g1_i1	62	.	C	T	40.6819	PASS	DP=10;VDB=0.02;SGB=-2.48712;RPB=0.5;MQB=0.875;BQB=0.875;MQ0F=0.1;ICB=0.3;HOB=0.125;AC=3;AN=4;DP4=4,0,2,0;MQ=48	GT:PL	1/1:51,3,0
TRINITY_DN481029_c0_g1_i6	251	.	C	A	49.5893	PASS	DP=10;VDB=0.02;SGB=-2.48712;RPB=0.5;MQB=0.875;MQSB=0.574341;BQB=0.875;MQ0F=0;ICB=0.3;HOB=0.125;AC=3;AN=4;DP4=2,2,1,1;MQ=47	GT:PL	1/1:60,3,0
TRINITY_DN482076_c5_g2_i1	103	.	C	T	53	PASS	DP=10;VDB=0.02;SGB=-2.48712;RPB=0.5;MQB=0.875;MQSB=0.875;BQB=0.875;MQ0F=0;ICB=0.3;HOB=0.125;AC=3;AN=4;DP4=3,1,1,1;MQ=54	GT:PL	1/1:60,3,0
TRINITY_DN521034_c2_g3_i8	299	.	T	C	3.3091	PASS	DP=10;VDB=0.02;SGB=-2.48712;RPB=0.5;MQB=0;BQB=0.25;MQ0F=0;ICB=0.5;HOB=0.5;AC=2;AN=4;DP4=4,0,2,0;MQ=48	GT:PL	0/1:25,0,34
TRINITY_DN468584_c1_g5_i3	70	.	C	G	6.28647	PASS	DP=10;VDB=0.02;SGB=-2.48712;RPB=0.5;MQB=0;BQB=0.875;MQ0F=0;ICB=0.5;HOB=0.5;AC=2;AN=4;DP4=4,0,2,0;MQ=56	GT:PL	1/1:40,3,0
TRINITY_DN443248_c9_g1_i1	59	.	G	A	70	PASS	DP=10;VDB=0.02;SGB=-2.48712;RPB=0.5;MQB=0;MQSB=0.5;BQB=0.5;MQ0F=0.1;ICB=0.5;HOB=0.5;AC=2;AN=4;DP4=2,2,2,0;MQ=31	GT:PL	0/1:54,0,1
TRINITY_DN525982_c1_g1_i1	647	.	C	T	11.8275	PASS	DP=10;VDB=0.02;SGB=-2.48712;RPB=0.5;MQB=0;MQSB=1;BQB=0.5;MQ0F=0;ICB=0.3;HOB=0.125;AC=3;AN=4;DP4=3,1,2,0;MQ=49	GT:PL	1/1:24,3,0
TRINITY_DN229832_c0_g2_i1	63	.	G	A	73	PASS	DP=10;VDB=0.02;SGB=-2.48712;RPB=0.5;MQB=1;BQB=0.25;MQ0F=0;ICB=0.3;HOB=0.125;AC=3;AN=4;DP4=4,0,2,0;MQ=59	GT:PL	1/1:60,3,0
TRINITY_DN487444_c2_g1_i1	438	.	T	C	72	PASS	DP=10;VDB=0.02;SGB=-2.48712;RPB=0.5;MQB=1;BQB=0.5;MQ0F=0;ICB=0.3;HOB=0.125;AC=3;AN=4;DP4=4,0,2,0;MQ=60	GT:PL	1/1:59,3,0
TRINITY_DN452172_c0_g1_i4	359	.	A	C,G	35.6625	PASS	DP=10;VDB=0.02;SGB=-2.48712;RPB=0.5;MQB=1;BQB=0.5;MQ0F=0;ICB=0.5;HOB=0.5;AC=1,1;AN=4;DP4=4,0,2,0;MQ=60	GT:PL	0/1:54,0,54,57,57,111
TRINITY_DN485809_c1_g1_i1	217	.	G	A	69	PASS	DP=10;VDB=0.02;SGB=-2.48712;RPB=0.5;MQB=1;BQB=0.5;MQ0F=0;ICB=0.5;HOB=0.5;AC=2;AN=4;DP4=4,0,2,0;MQ=60	GT:PL	0/1:54,0,34
TRINITY_DN481113_c1_g2_i13	694	.	T	C	69	PASS	DP=10;VDB=0.02;SGB=-2.48712;RPB=0.5;MQB=1;BQB=0.5;MQ0F=0;ICB=0.5;HOB=0.5;AC=2;AN=4;DP4=4,0,2,0;MQ=60	GT:PL	0/1:51,0,101
TRINITY_DN517825_c5_g24_i1	246	.	C	T	43.8635	PASS	DP=10;VDB=0.02;SGB=-2.48712;RPB=0.5;MQB=1;BQB=1;MQ0F=0.2;ICB=0.5;HOB=0.5;AC=2;AN=4;DP4=3,0,2,0;MQ=41	GT:PL	0/1:49,0,54
TRINITY_DN241012_c0_g2_i1	121	.	A	G	38.638	PASS	DP=10;VDB=0.02;SGB=-2.48712;RPB=0.5;MQB=1;MQSB=0;BQB=0.5;MQ0F=0;ICB=0.5;HOB=0.5;AC=2;AN=4;DP4=2,2,2,0;MQ=42	GT:PL	0/1:36,0,101
TRINITY_DN510113_c1_g1_i2	354	.	A	G	69	PASS	DP=10;VDB=0.02;SGB=-2.48712;RPB=0.5;MQB=1;MQSB=1;BQB=0.25;MQ0F=0;ICB=0.5;HOB=0.5;AC=2;AN=4;DP4=2,2,2,0;MQ=60	GT:PL	0/1:51,0,68
TRINITY_DN522412_c0_g1_i11	567	.	T	C	69	PASS	DP=10;VDB=0.02;SGB=-2.48712;RPB=0.5;MQB=1;MQSB=1;BQB=0.5;MQ0F=0;ICB=0.5;HOB=0.5;AC=2;AN=4;DP4=2,2,2,0;MQ=60	GT:PL	0/1:48,0,138
TRINITY_DN499698_c0_g1_i8	2408	.	A	C	69	PASS	DP=10;VDB=0.02;SGB=-2.48712;RPB=0.5;MQB=1;MQSB=1;BQB=0.5;MQ0F=0;ICB=0.5;HOB=0.5;AC=2;AN=4;DP4=2,2,2,0;MQ=60	GT:PL	0/1:48,0,138
TRINITY_DN420815_c0_g2_i1	212	.	T	C	68	PASS	DP=10;VDB=0.02;SGB=-2.48712;RPB=0.5;MQB=1;MQSB=1;BQB=0.75;MQ0F=0;ICB=0.3;HOB=0.125;AC=3;AN=4;DP4=4,0,1,1;MQ=60	GT:PL	0/1:45,0,139
TRINITY_DN519635_c2_g7_i3	272	.	G	A	39.6094	PASS	DP=10;VDB=0.02;SGB=-2.48712;RPB=0.5;MQB=1;MQSB=1;BQB=0.875;MQ0F=0;ICB=0.3;HOB=0.125;AC=3;AN=4;DP4=4,0,1,1;MQ=45	GT:PL	1/1:60,3,0
TRINITY_DN523181_c2_g5_i2	268	.	C	A	48.068	PASS	DP=10;VDB=0.02;SGB=-2.48712;RPB=0.5;MQB=1;MQSB=1;BQB=0.875;MQ0F=0;ICB=0.5;HOB=0.5;AC=2;AN=4;DP4=4,0,1,1;MQ=60	GT:PL	0/1:34,0,54
TRINITY_DN447032_c0_g1_i1	127	.	C	G	41.7696	PASS	DP=10;VDB=0.02;SGB=-2.48712;RPB=0.5;MQB=1;MQSB=1;BQB=1;MQ0F=0;ICB=0.5;HOB=0.5;AC=2;AN=4;DP4=3,1,1,1;MQ=59	GT:PL	0/1:21,0,112
TRINITY_DN266146_c0_g1_i2	243	.	T	C	14.8032	PASS	DP=10;VDB=0.02;SGB=-2.48712;RPB=0.625;MQB=0.5;MQSB=0.625;BQB=0.5;MQ0F=0;ICB=0.5;HOB=0.5;AC=2;AN=4;DP4=3,1,1,1;MQ=44	GT:PL	0/1:31,0,91
TRINITY_DN500485_c5_g4_i1	230	.	G	A	32.6009	PASS	DP=10;VDB=0.02;SGB=-2.48712;RPB=0.625;MQB=0.75;MQSB=0.25;BQB=0.5;MQ0F=0;ICB=0.3;HOB=0.125;AC=3;AN=4;DP4=2,2,2,0;MQ=42	GT:PL	1/1:44,3,0
TRINITY_DN454998_c0_g4_i1	608	.	C	T	44.5147	PASS	DP=10;VDB=0.02;SGB=-2.48712;RPB=0.625;MQB=0.75;MQSB=0.75;BQB=0.75;MQ0F=0;ICB=0.5;HOB=0.5;AC=2;AN=4;DP4=3,1,1,1;MQ=56	GT:PL	0/1:31,0,33
TRINITY_DN520790_c2_g2_i7	1261	.	G	C	10.1471	PASS	DP=10;VDB=0.02;SGB=-2.48712;RPB=0.625;MQB=0.875;MQSB=0.28717;BQB=0.875;MQ0F=0;ICB=0.5;HOB=0.5;AC=2;AN=4;DP4=2,2,1,1;MQ=47	GT:PL	0/1:16,0,111
TRINITY_DN514930_c2_g6_i1	284	.	A	G	21.1357	PASS	DP=10;VDB=0.02;SGB=-2.48712;RPB=0.625;MQB=1;MQSB=0.861511;BQB=0;MQ0F=0;ICB=0.5;HOB=0.5;AC=2;AN=4;DP4=3,1,0,2;MQ=60	GT:PL	0/1:31,0,54
TRINITY_DN504306_c1_g1_i1	1176	.	A	C	53	PASS	DP=10;VDB=0.02;SGB=-2.48712;RPB=0.625;MQB=1;MQSB=1;BQB=0.875;MQ0F=0;ICB=0.3;HOB=0.125;AC=3;AN=4;DP4=4,0,1,1;MQ=60	GT:PL	0/1:45,0,155
TRINITY_DN483403_c7_g9_i5	224	.	G	A	43.6522	PASS	DP=10;VDB=0.02;SGB=-2.48712;RPB=0.666667;MQB=0.166667;MQSB=0.333333;BQB=0.583333;MQ0F=0;ICB=0.3;HOB=0.125;AC=3;AN=4;DP4=1,5,1,1;MQ=33	GT:PL	1/1:60,3,0
TRINITY_DN444245_c4_g1_i1	38	.	C	A	43.7436	PASS	DP=10;VDB=0.02;SGB=-2.48712;RPB=0.666667;MQB=0.333333;BQB=0.166667;MQ0F=0;ICB=0.3;HOB=0.125;AC=3;AN=4;DP4=3,0,2,0;MQ=49	GT:PL	1/1:51,3,0
TRINITY_DN428417_c2_g3_i1	169	.	C	A	49.014	PASS	DP=10;VDB=0.02;SGB=-2.48712;RPB=0.666667;MQB=0.333333;BQB=0.5;MQ0F=0;ICB=0.5;HOB=0.5;AC=2;AN=4;DP4=3,0,2,0;MQ=44	GT:PL	0/1:51,0,34
TRINITY_DN522852_c2_g7_i1	189	.	T	C	3.56312	PASS	DP=10;VDB=0.02;SGB=-2.48712;RPB=0.666667;MQB=0.5;MQSB=0.900802;BQB=0.333333;MQ0F=0;ICB=0.5;HOB=0.5;AC=2;AN=4;DP4=3,3,2,0;MQ=55	GT:PL	0/1:12,0,88
TRINITY_DN504533_c6_g7_i2	1403	.	A	C	14.8018	PASS	DP=10;VDB=0.02;SGB=-2.48712;RPB=0.666667;MQB=0.5;MQSB=1;BQB=0.666667;MQ0F=0;ICB=0.5;HOB=0.5;AC=2;AN=4;DP4=1,5,0,2;MQ=59	GT:PL	0/1:25,0,116
TRINITY_DN478559_c2_g10_i2	273	.	G	A	5.43295	PASS	DP=10;VDB=0.02;SGB=-2.48712;RPB=0.666667;MQB=0.666667;BQB=0.5;MQ0F=0;ICB=0.5;HOB=0.5;AC=2;AN=4;DP4=3,0,2,0;MQ=44	GT:PL	0/1:6,0,101
TRINITY_DN464024_c1_g3_i1	118	.	C	T	33.5753	PASS	DP=10;VDB=0.02;SGB=-2.48712;RPB=0.666667;MQB=0.666667;BQB=0.666667;MQ0F=0.1;ICB=0.3;HOB=0.125;AC=3;AN=4;DP4=3,0,2,0;MQ=31	GT:PL	0/1:33,0,54
TRINITY_DN487836_c1_g1_i6	40	.	T	C	76	PASS	DP=10;VDB=0.02;SGB=-2.48712;RPB=0.666667;MQB=0.666667;BQB=0.666667;MQ0F=0;ICB=0.3;HOB=0.125;AC=3;AN=4;DP4=3,0,2,0;MQ=56	GT:PL	0/1:48,0,124
TRINITY_DN259114_c0_g1_i1	92	.	T	A	72	PASS	DP=10;VDB=0.02;SGB=-2.48712;RPB=0.666667;MQB=0.666667;BQB=1;MQ0F=0;ICB=0.5;HOB=0.5;AC=2;AN=4;DP4=3,0,2,0;MQ=55	GT:PL	0/1:54,0,53
TRINITY_DN488320_c4_g3_i1	24	.	A	G	25.8013	PASS	DP=10;VDB=0.02;SGB=-2.48712;RPB=0.666667;MQB=0.666667;BQB=1;MQ0F=0;ICB=0.5;HOB=0.5;AC=2;AN=4;DP4=3,0,2,0;MQ=56	GT:PL	0/1:31,0,31
TRINITY_DN716179_c2_g1_i1	21	.	G	A	5.31406	PASS	DP=10;VDB=0.02;SGB=-2.48712;RPB=0.666667;MQB=0.666667;MQSB=1;BQB=0.666667;MQ0F=0;ICB=0.5;HOB=0.5;AC=2;AN=4;DP4=2,1,2,0;MQ=56	GT:PL	1/1:39,3,0
TRINITY_DN479470_c0_g1_i3	819	.	A	G	72	PASS	DP=10;VDB=0.02;SGB=-2.48712;RPB=0.666667;MQB=0.666667;MQSB=1;BQB=1;MQ0F=0;ICB=0.5;HOB=0.5;AC=2;AN=4;DP4=2,1,2,0;MQ=58	GT:PL	0/1:51,0,111
TRINITY_DN463644_c0_g1_i1	224	.	A	G	23.4669	PASS	DP=10;VDB=0.02;SGB=-2.48712;RPB=0.666667;MQB=0.666667;MQSB=1;BQB=1;MQ0F=0;ICB=0.5;HOB=0.5;AC=2;AN=4;DP4=3,0,1,1;MQ=40	GT:PL	0/1:30,0,74
TRINITY_DN263320_c1_g1_i1	123	.	T	A	70	PASS	DP=10;VDB=0.02;SGB=-2.48712;RPB=0.666667;MQB=0;BQB=0;MQ0F=0;ICB=0.3;HOB=0.125;AC=3;AN=4;DP4=3,0,2,0;MQ=40	GT:PL	1/1:54,3,0
TRINITY_DN477343_c9_g2_i1	60	.	C	T	76	PASS	DP=10;VDB=0.02;SGB=-2.48712;RPB=0.666667;MQB=0;BQB=1;MQ0F=0;ICB=0.3;HOB=0.125;AC=3;AN=4;DP4=3,0,2,0;MQ=46	GT:PL	0/1:48,0,87
TRINITY_DN437333_c2_g1_i1	103	.	A	G	14.346	PASS	DP=10;VDB=0.02;SGB=-2.48712;RPB=0.666667;MQB=0;BQB=1;MQ0F=0;ICB=0.5;HOB=0.5;AC=2;AN=4;DP4=3,0,2,0;MQ=48	GT:PL	0/1:26,0,54
TRINITY_DN451224_c2_g1_i1	142	.	C	T	29.869	PASS	DP=10;VDB=0.02;SGB=-2.48712;RPB=0.666667;MQB=0;BQB=1;MQ0F=0;ICB=0.5;HOB=0.5;AC=2;AN=4;DP4=3,0,2,0;MQ=51	GT:PL	0/1:34,0,54
TRINITY_DN447194_c0_g1_i1	286	.	A	G	51	PASS	DP=10;VDB=0.02;SGB=-2.48712;RPB=0.666667;MQB=0;BQB=1;MQ0F=0;ICB=0.5;HOB=0.5;AC=2;AN=4;DP4=3,0,2,0;MQ=56	GT:PL	0/1:41,0,101
TRINITY_DN467317_c0_g4_i1	152	.	G	A	51	PASS	DP=10;VDB=0.02;SGB=-2.48712;RPB=0.666667;MQB=0;BQB=1;MQ0F=0;ICB=0.5;HOB=0.5;AC=2;AN=4;DP4=3,0,2,0;MQ=56	GT:PL	0/1:41,0,101
TRINITY_DN468032_c0_g2_i1	459	.	G	A	57	PASS	DP=10;VDB=0.02;SGB=-2.48712;RPB=0.666667;MQB=0;BQB=1;MQ0F=0;ICB=0.5;HOB=0.5;AC=2;AN=4;DP4=3,0,2,0;MQ=57	GT:PL	0/1:40,0,101
TRINITY_DN484203_c7_g1_i1	738	.	A	G	48.5634	PASS	DP=10;VDB=0.02;SGB=-2.48712;RPB=0.666667;MQB=1;BQB=0.5;MQ0F=0;ICB=0.3;HOB=0.125;AC=3;AN=4;DP4=3,0,2,0;MQ=60	GT:PL	0/1:21,0,140
TRINITY_DN498716_c4_g2_i1	544	.	T	A	61	PASS	DP=10;VDB=0.02;SGB=-2.48712;RPB=0.666667;MQB=1;BQB=0.5;MQ0F=0;ICB=0.5;HOB=0.5;AC=2;AN=4;DP4=3,0,2,0;MQ=60	GT:PL	0/1:51,0,101
TRINITY_DN277431_c0_g1_i1	188	.	T	C	76	PASS	DP=10;VDB=0.02;SGB=-2.48712;RPB=0.666667;MQB=1;BQB=1;MQ0F=0;ICB=0.3;HOB=0.125;AC=3;AN=4;DP4=3,0,2,0;MQ=60	GT:PL	1/1:60,3,0
TRINITY_DN514103_c1_g1_i4	220	.	G	A	76	PASS	DP=10;VDB=0.02;SGB=-2.48712;RPB=0.666667;MQB=1;BQB=1;MQ0F=0;ICB=0.3;HOB=0.125;AC=3;AN=4;DP4=3,0,2,0;MQ=60	GT:PL	1/1:60,3,0
TRINITY_DN82441_c0_g1_i1	80	.	A	G	72	PASS	DP=10;VDB=0.02;SGB=-2.48712;RPB=0.666667;MQB=1;BQB=1;MQ0F=0;ICB=0.5;HOB=0.5;AC=2;AN=4;DP4=3,0,2,0;MQ=60	GT:PL	0/1:51,0,101
TRINITY_DN415172_c0_g1_i1	234	.	T	C	72	PASS	DP=10;VDB=0.02;SGB=-2.48712;RPB=0.666667;MQB=1;BQB=1;MQ0F=0;ICB=0.5;HOB=0.5;AC=2;AN=4;DP4=3,0,2,0;MQ=60	GT:PL	0/1:54,0,54
TRINITY_DN479086_c13_g10_i1	259	.	A	G	72	PASS	DP=10;VDB=0.02;SGB=-2.48712;RPB=0.666667;MQB=1;BQB=1;MQ0F=0;ICB=0.5;HOB=0.5;AC=2;AN=4;DP4=3,0,2,0;MQ=60	GT:PL	0/1:54,0,54
TRINITY_DN484102_c3_g1_i1	72	.	A	T	75	PASS	DP=10;VDB=0.02;SGB=-2.48712;RPB=0.666667;MQB=1;MQSB=1;BQB=0.333333;MQ0F=0;ICB=0.3;HOB=0.125;AC=3;AN=4;DP4=3,0,1,1;MQ=60	GT:PL	1/1:60,3,0
TRINITY_DN499359_c2_g26_i1	136	.	C	G	61	PASS	DP=10;VDB=0.02;SGB=-2.48712;RPB=0.666667;MQB=1;MQSB=1;BQB=0.666667;MQ0F=0;ICB=0.5;HOB=0.5;AC=2;AN=4;DP4=2,1,2,0;MQ=51	GT:PL	0/1:54,0,24
TRINITY_DN466295_c10_g8_i1	178	.	G	A	52	PASS	DP=10;VDB=0.02;SGB=-2.48712;RPB=0.666667;MQB=1;MQSB=1;BQB=1;MQ0F=0.2;ICB=0.5;HOB=0.5;AC=2;AN=4;DP4=2,1,2,0;MQ=60	GT:PL	0/1:54,0,54
TRINITY_DN492228_c7_g1_i5	164	.	A	G	72	PASS	DP=10;VDB=0.02;SGB=-2.48712;RPB=0.666667;MQB=1;MQSB=1;BQB=1;MQ0F=0;ICB=0.5;HOB=0.5;AC=2;AN=4;DP4=2,1,2,0;MQ=60	GT:PL	0/1:54,0,54
TRINITY_DN464904_c3_g2_i1	167	.	A	G	26.8196	PASS	DP=10;VDB=0.02;SGB=-2.48712;RPB=0.75;MQB=0.25;MQSB=0.75;BQB=0.75;MQ0F=0;ICB=0.3;HOB=0.125;AC=3;AN=4;DP4=3,1,1,1;MQ=49	GT:PL	1/1:53,3,0
TRINITY_DN512683_c1_g1_i8	2158	.	A	C	23.016	PASS	DP=10;VDB=0.02;SGB=-2.48712;RPB=0.75;MQB=1;MQSB=1;BQB=0.25;MQ0F=0;ICB=0.5;HOB=0.5;AC=2;AN=4;DP4=2,2,2,0;MQ=60	GT:PL	0/1:30,0,155
TRINITY_DN497479_c4_g5_i1	188	.	G	A	69	PASS	DP=10;VDB=0.02;SGB=-2.48712;RPB=0.75;MQB=1;MQSB=1;BQB=0.25;MQ0F=0;ICB=0.5;HOB=0.5;AC=2;AN=4;DP4=3,1,2,0;MQ=60	GT:PL	0/1:54,0,53
TRINITY_DN501882_c3_g4_i6	240	.	C	G	33.6147	PASS	DP=10;VDB=0.02;SGB=-2.48712;RPB=0.8;MQB=0.4;MQSB=1;BQB=0.2;MQ0F=0;ICB=0.3;HOB=0.125;AC=3;AN=4;DP4=4,1,2,0;MQ=43	GT:PL	1/1:42,3,0
TRINITY_DN156074_c0_g2_i1	233	.	C	T	5.32326	PASS	DP=10;VDB=0.02;SGB=-2.48712;RPB=0.8;MQB=0.8;MQSB=0.202566;BQB=0.6;MQ0F=0.1;ICB=0.5;HOB=0.5;AC=2;AN=4;DP4=3,2,1,1;MQ=39	GT:PL	0/1:8,0,124
TRINITY_DN834190_c0_g1_i1	88	.	T	C	66	PASS	DP=10;VDB=0.02;SGB=-2.48712;RPB=0.8;MQB=0.8;MQSB=0.5;BQB=0.2;MQ0F=0;ICB=0.5;HOB=0.5;AC=2;AN=4;DP4=3,2,2,0;MQ=54	GT:PL	0/1:54,0,10
TRINITY_DN480190_c2_g1_i4	293	.	C	T	48.6097	PASS	DP=10;VDB=0.02;SGB=-2.48712;RPB=0.8;MQB=0.8;MQSB=0.5;BQB=0.8;MQ0F=0;ICB=0.3;HOB=0.125;AC=3;AN=4;DP4=2,3,0,2;MQ=52	GT:PL	1/1:59,3,0
TRINITY_DN516804_c1_g3_i5	834	.	T	C	43.0013	PASS	DP=10;VDB=0.02;SGB=-2.48712;RPB=0.8;MQB=0.9;MQSB=1;BQB=0.8;MQ0F=0;ICB=0.5;HOB=0.5;AC=2;AN=4;DP4=4,1,2,0;MQ=49	GT:PL	0/1:45,0,135
TRINITY_DN474580_c2_g2_i1	210	.	C	A	14.6937	PASS	DP=10;VDB=0.02;SGB=-2.48712;RPB=0.8;MQB=0;MQSB=0.6;BQB=1;MQ0F=0;ICB=0.3;HOB=0.125;AC=1;AN=4;DP4=2,3,0,2;MQ=52	GT:PL	0/0:0,9,141
TRINITY_DN462569_c0_g1_i2	323	.	G	C	45.6086	PASS	DP=10;VDB=0.02;SGB=-2.48712;RPB=0.8;MQB=0;MQSB=0.810265;BQB=0.2;MQ0F=0;ICB=0.5;HOB=0.5;AC=2;AN=4;DP4=2,3,1,1;MQ=57	GT:PL	0/1:44,0,34
TRINITY_DN510733_c1_g3_i3	340	.	G	A	15.8137	PASS	DP=10;VDB=0.02;SGB=-2.48712;RPB=0.8;MQB=0;MQSB=0.810265;BQB=0.3;MQ0F=0;ICB=0.5;HOB=0.5;AC=2;AN=4;DP4=2,3,1,1;MQ=53	GT:PL	0/1:10,0,121
TRINITY_DN458461_c0_g1_i2	113	.	C	G	28.665	PASS	DP=10;VDB=0.02;SGB=-2.48712;RPB=0.8;MQB=0;MQSB=0.810265;BQB=0.6;MQ0F=0;ICB=0.5;HOB=0.5;AC=2;AN=4;DP4=3,2,1,1;MQ=54	GT:PL	0/1:38,0,54
TRINITY_DN510267_c4_g4_i6	838	.	A	G	9.31008	PASS	DP=10;VDB=0.02;SGB=-2.48712;RPB=0.8;MQB=0;MQSB=0;BQB=0.4;MQ0F=0;ICB=0.5;HOB=0.5;AC=2;AN=4;DP4=5,0,0,2;MQ=52	GT:PL	0/1:27,0,82
TRINITY_DN518812_c1_g2_i3	450	.	T	A	44.9372	PASS	DP=10;VDB=0.02;SGB=-2.48712;RPB=0.8;MQB=1;BQB=0.7;MQ0F=0;ICB=0.5;HOB=0.5;AC=2;AN=4;DP4=5,0,2,0;MQ=60	GT:PL	0/1:45,0,125
TRINITY_DN488911_c4_g4_i1	793	.	G	A	37.4054	PASS	DP=10;VDB=0.02;SGB=-2.48712;RPB=0.8;MQB=1;MQSB=1.01283;BQB=0.8;MQ0F=0;ICB=0.5;HOB=0.5;AC=2;AN=4;DP4=3,2,1,1;MQ=60	GT:PL	0/1:48,0,135
TRINITY_DN483531_c6_g1_i1	2197	.	G	A	41.3006	PASS	DP=10;VDB=0.02;SGB=-2.48712;RPB=0.8;MQB=1;MQSB=1.01283;BQB=0.9;MQ0F=0;ICB=0.5;HOB=0.5;AC=2;AN=4;DP4=2,3,2,0;MQ=60	GT:PL	0/1:51,0,101
TRINITY_DN469803_c1_g1_i5	96	.	C	T	46.5782	PASS	DP=10;VDB=0.02;SGB=-2.48712;RPB=0.8;MQB=1;MQSB=1;BQB=0.7;MQ0F=0;ICB=0.3;HOB=0.125;AC=3;AN=4;DP4=4,1,1,1;MQ=60	GT:PL	0/1:19,0,150
TRINITY_DN520849_c0_g2_i2	2717	.	C	T	44.9671	PASS	DP=10;VDB=0.02;SGB=-2.48712;RPB=0.8;MQB=1;MQSB=1;BQB=0.7;MQ0F=0;ICB=0.5;HOB=0.5;AC=2;AN=4;DP4=3,2,2,0;MQ=60	GT:PL	0/1:34,0,54
TRINITY_DN473146_c0_g1_i1	1161	.	C	G	45.013	PASS	DP=10;VDB=0.02;SGB=-2.48712;RPB=0.8;MQB=1;MQSB=1;BQB=0.7;MQ0F=0;ICB=0.5;HOB=0.5;AC=2;AN=4;DP4=4,1,1,1;MQ=60	GT:PL	0/1:45,0,134
TRINITY_DN875051_c0_g1_i1	19	.	G	T	20.0137	PASS	DP=10;VDB=0.02;SGB=-2.48712;RPB=0.833333;MQB=0.5;MQSB=1;BQB=0.5;MQ0F=0.2;ICB=0.5;HOB=0.5;AC=2;AN=4;DP4=2,1,2,0;MQ=35	GT:PL	0/1:22,0,19
TRINITY_DN514915_c1_g1_i12	192	.	A	G	11.1406	PASS	DP=10;VDB=0.02;SGB=-2.48712;RPB=0.833333;MQB=0;MQSB=1;BQB=1;MQ0F=0;ICB=0.5;HOB=0.5;AC=2;AN=4;DP4=2,1,2,0;MQ=43	GT:PL	0/1:12,0,99
TRINITY_DN463685_c1_g2_i3	207	.	C	T	7.52088	PASS	DP=10;VDB=0.02;SGB=-2.48712;RPB=0.857143;MQB=1;MQSB=1;BQB=0.642857;MQ0F=0.1;ICB=0.3;HOB=0.125;AC=3;AN=4;DP4=0,7,1,1;MQ=35	GT:PL	1/1:26,3,0
TRINITY_DN494327_c0_g1_i3	54	.	G	A	48.7511	PASS	DP=10;VDB=0.02;SGB=-2.48712;RPB=0.875;MQB=0.5;BQB=0.875;MQ0F=0.2;ICB=0.5;HOB=0.5;AC=2;AN=4;DP4=4,0,2,0;MQ=46	GT:PL	0/1:31,0,54
TRINITY_DN522182_c8_g1_i1	297	.	A	G	11.9856	PASS	DP=10;VDB=0.02;SGB=-2.48712;RPB=0.875;MQB=0.625;MQSB=0.861511;BQB=1;MQ0F=0;ICB=0.5;HOB=0.5;AC=2;AN=4;DP4=1,3,2,0;MQ=30	GT:PL	0/1:24,0,37
TRINITY_DN440520_c0_g1_i1	71	.	G	T	32.5555	PASS	DP=10;VDB=0.02;SGB=-2.48712;RPB=0.875;MQB=0;BQB=0.75;MQ0F=0;ICB=0.3;HOB=0.125;AC=3;AN=4;DP4=4,0,2,0;MQ=53	GT:PL	0/1:25,0,160
TRINITY_DN503637_c1_g3_i1	3492	.	T	G	23.4303	PASS	DP=10;VDB=0.02;SGB=-2.48712;RPB=0.9;MQB=1;MQSB=1.01283;BQB=0.6;MQ0F=0;ICB=0.5;HOB=0.5;AC=2;AN=4;DP4=3,2,0,2;MQ=60	GT:PL	0/1:31,0,91
TRINITY_DN514092_c5_g3_i1	69	.	T	C	26.0308	PASS	DP=10;VDB=0.02;SGB=-2.48712;RPB=0;MQB=0.2;BQB=0.8;MQ0F=0;ICB=0.5;HOB=0.5;AC=2;AN=4;DP4=5,0,2,0;MQ=49	GT:PL	0/1:36,0,85
TRINITY_DN220548_c0_g2_i1	202	.	T	C	48.1064	PASS	DP=10;VDB=0.02;SGB=-2.48712;RPB=0;MQB=0.25;BQB=0.75;MQ0F=0.2;ICB=0.5;HOB=0.5;AC=2;AN=4;DP4=4,0,2,0;MQ=30	GT:PL	0/1:28,0,58
TRINITY_DN508822_c0_g2_i1	209	.	T	C	29.6416	PASS	DP=10;VDB=0.02;SGB=-2.48712;RPB=0;MQB=0.25;MQSB=0.25;BQB=0;MQ0F=0;ICB=0.3;HOB=0.125;AC=3;AN=4;DP4=4,0,0,2;MQ=46	GT:PL	0/1:22,0,118
TRINITY_DN504590_c8_g7_i1	59	.	A	C	19.9508	PASS	DP=10;VDB=0.02;SGB=-2.48712;RPB=0;MQB=0.25;MQSB=1;BQB=0.75;MQ0F=0;ICB=0.3;HOB=0.125;AC=3;AN=4;DP4=3,1,2,0;MQ=42	GT:PL	1/1:46,3,0
TRINITY_DN510280_c0_g4_i9	69	.	T	G	75	PASS	DP=10;VDB=0.02;SGB=-2.48712;RPB=0;MQB=0.333333;BQB=0.666667;MQ0F=0.2;ICB=0.3;HOB=0.125;AC=3;AN=4;DP4=3,0,2,0;MQ=43	GT:PL	1/1:55,1,0
TRINITY_DN510487_c7_g3_i1	54	.	G	A	24.7141	PASS	DP=10;VDB=0.02;SGB=-2.48712;RPB=0;MQB=0.333333;BQB=0.666667;MQ0F=0;ICB=0.3;HOB=0.125;AC=3;AN=4;DP4=3,0,2,0;MQ=49	GT:PL	1/1:48,3,0
TRINITY_DN519943_c2_g2_i6	2360	.	G	A	3.4566	PASS	DP=10;VDB=0.02;SGB=-2.48712;RPB=0;MQB=0.333333;BQB=1;MQ0F=0.2;ICB=0.3;HOB=0.125;AC=3;AN=4;DP4=6,0,2,0;MQ=41	GT:PL	1/1:27,3,0
TRINITY_DN98260_c0_g1_i1	105	.	G	A	31.0532	PASS	DP=10;VDB=0.02;SGB=-2.48712;RPB=0;MQB=0.333333;MQSB=1;BQB=1;MQ0F=0;ICB=0.5;HOB=0.5;AC=2;AN=4;DP4=2,1,2,0;MQ=48	GT:PL	0/1:26,0,54
TRINITY_DN497823_c9_g5_i1	64	.	C	A	59	PASS	DP=10;VDB=0.02;SGB=-2.48712;RPB=0;MQB=0.5;BQB=0.5;MQ0F=0.4;ICB=0.3;HOB=0.125;AC=3;AN=4;DP4=2,0,2,0;MQ=45	GT:PL	0/1:51,0,54
TRINITY_DN489082_c1_g10_i3	110	.	G	A	44.566	PASS	DP=10;VDB=0.02;SGB=-2.48712;RPB=0;MQB=0.5;BQB=0.666667;MQ0F=0;ICB=0.3;HOB=0.125;AC=3;AN=4;DP4=3,0,2,0;MQ=53	GT:PL	1/1:60,3,0
TRINITY_DN515430_c0_g8_i1	122	.	C	A	3.85722	PASS	DP=10;VDB=0.02;SGB=-2.48712;RPB=0;MQB=0.5;BQB=0;MQ0F=0;ICB=0.5;HOB=0.5;AC=2;AN=4;DP4=4,0,2,0;MQ=42	GT:PL	0/1:9,0,54
TRINITY_DN977099_c0_g1_i1	72	.	A	G	68	PASS	DP=10;VDB=0.02;SGB=-2.48712;RPB=0;MQB=0.5;BQB=1;MQ0F=0.1;ICB=0.5;HOB=0.5;AC=2;AN=4;DP4=3,0,2,0;MQ=59	GT:PL	0/1:54,0,54
TRINITY_DN503075_c11_g3_i7	43	.	T	C	67	PASS	DP=10;VDB=0.02;SGB=-2.48712;RPB=0;MQB=0.5;BQB=1;MQ0F=0;ICB=0.3;HOB=0.125;AC=3;AN=4;DP4=2,0,2,0;MQ=41	GT:PL	1/1:60,3,0
TRINITY_DN496935_c4_g3_i1	139	.	G	A	59	PASS	DP=10;VDB=0.02;SGB=-2.48712;RPB=0;MQB=0.5;BQB=1;MQ0F=0;ICB=0.5;HOB=0.5;AC=2;AN=4;DP4=3,0,2,0;MQ=57	GT:PL	0/1:51,0,101
TRINITY_DN511768_c2_g5_i2	322	.	T	C	23.4777	PASS	DP=10;VDB=0.02;SGB=-2.48712;RPB=0;MQB=0.5;BQB=1;MQ0F=0;ICB=0.5;HOB=0.5;AC=2;AN=4;DP4=4,0,2,0;MQ=52	GT:PL	0/1:53,0,54
TRINITY_DN145947_c1_g1_i1	589	.	A	G	69	PASS	DP=10;VDB=0.02;SGB=-2.48712;RPB=0;MQB=0.5;MQSB=1;BQB=0.75;MQ0F=0.2;ICB=0.3;HOB=0.125;AC=3;AN=4;DP4=2,0,1,1;MQ=45	GT:PL	0/1:54,0,18
TRINITY_DN489561_c1_g2_i3	205	.	C	T	45.5726	PASS	DP=10;VDB=0.02;SGB=-2.48712;RPB=0;MQB=0.5;MQSB=1;BQB=0.875;MQ0F=0;ICB=0.3;HOB=0.125;AC=3;AN=4;DP4=4,0,1,1;MQ=53	GT:PL	1/1:60,3,0
TRINITY_DN411026_c0_g1_i2	72	.	A	G	3.48104	PASS	DP=10;VDB=0.02;SGB=-2.48712;RPB=0;MQB=0.5;MQSB=1;BQB=0;MQ0F=0.2;ICB=0.5;HOB=0.5;AC=2;AN=4;DP4=3,1,2,0;MQ=40	GT:PL	0/1:3,0,101
TRINITY_DN519863_c7_g10_i3	44	.	A	G	39.3137	PASS	DP=10;VDB=0.02;SGB=-2.48712;RPB=0;MQB=0.5;MQSB=1;BQB=0;MQ0F=0;ICB=0.3;HOB=0.125;AC=3;AN=4;DP4=2,0,1,1;MQ=50	GT:PL	1/1:21,3,0
TRINITY_DN515302_c4_g4_i1	129	.	G	T	54	PASS	DP=10;VDB=0.02;SGB=-2.48712;RPB=0;MQB=0.5;MQSB=1;BQB=1;MQ0F=0.4;ICB=0.5;HOB=0.5;AC=2;AN=4;DP4=2,1,2,0;MQ=32	GT:PL	0/1:51,0,0
TRINITY_DN492837_c1_g2_i2	44	.	T	G	45.1132	PASS	DP=10;VDB=0.02;SGB=-2.48712;RPB=0;MQB=0.5;MQSB=1;BQB=1;MQ0F=0;ICB=0.5;HOB=0.5;AC=2;AN=4;DP4=2,1,2,0;MQ=34	GT:PL	0/1:27,0,54
TRINITY_DN498955_c4_g5_i9	321	.	T	C	23.5262	PASS	DP=10;VDB=0.02;SGB=-2.48712;RPB=0;MQB=0.6;MQSB=0.810265;BQB=0.6;MQ0F=0;ICB=0.3;HOB=0.125;AC=3;AN=4;DP4=4,1,0,2;MQ=53	GT:PL	1/1:37,3,0
TRINITY_DN265240_c0_g1_i1	184	.	A	G	42.5394	PASS	DP=10;VDB=0.02;SGB=-2.48712;RPB=0;MQB=0.6;MQSB=0.810265;BQB=0.6;MQ0F=0;ICB=0.5;HOB=0.5;AC=2;AN=4;DP4=3,2,1,1;MQ=53	GT:PL	0/1:54,0,46
TRINITY_DN503159_c2_g9_i4	288	.	T	C	44.7465	PASS	DP=10;VDB=0.02;SGB=-2.48712;RPB=0;MQB=0.625;MQSB=1;BQB=0.75;MQ0F=0;ICB=0.5;HOB=0.5;AC=2;AN=4;DP4=3,1,2,0;MQ=56	GT:PL	0/1:51,0,88
TRINITY_DN492913_c1_g1_i1	70	.	G	A	4.81943	PASS	DP=10;VDB=0.02;SGB=-2.48712;RPB=0;MQB=0.666667;BQB=0.666667;MQ0F=0.2;ICB=0.3;HOB=0.125;AC=3;AN=4;DP4=3,0,2,0;MQ=30	GT:PL	0/1:31,0,83
TRINITY_DN468077_c7_g1_i1	108	.	G	A	62	PASS	DP=10;VDB=0.02;SGB=-2.48712;RPB=0;MQB=0.666667;BQB=0.666667;MQ0F=0;ICB=0.3;HOB=0.125;AC=3;AN=4;DP4=3,0,2,0;MQ=43	GT:PL	1/1:53,3,0
TRINITY_DN520432_c0_g1_i13	1077	.	C	G	72	PASS	DP=10;VDB=0.02;SGB=-2.48712;RPB=0;MQB=0.666667;BQB=1;MQ0F=0.2;ICB=0.5;HOB=0.5;AC=2;AN=4;DP4=3,0,2,0;MQ=48	GT:PL	0/1:51,0,54
TRINITY_DN302511_c0_g2_i1	166	.	C	T	75	PASS	DP=10;VDB=0.02;SGB=-2.48712;RPB=0;MQB=0.666667;BQB=1;MQ0F=0;ICB=0.3;HOB=0.125;AC=3;AN=4;DP4=3,0,2,0;MQ=48	GT:PL	1/1:55,1,0
TRINITY_DN427148_c0_g3_i1	152	.	C	T	72	PASS	DP=10;VDB=0.02;SGB=-2.48712;RPB=0;MQB=0.666667;BQB=1;MQ0F=0;ICB=0.5;HOB=0.5;AC=2;AN=4;DP4=3,0,2,0;MQ=53	GT:PL	0/1:51,0,74
TRINITY_DN494266_c7_g1_i1	60	.	T	A	27.5232	PASS	DP=10;VDB=0.02;SGB=-2.48712;RPB=0;MQB=0.666667;MQSB=1;BQB=0.666667;MQ0F=0;ICB=0.5;HOB=0.5;AC=2;AN=4;DP4=3,0,1,1;MQ=40	GT:PL	0/1:30,0,54
TRINITY_DN495336_c8_g1_i1	111	.	C	T	72	PASS	DP=10;VDB=0.02;SGB=-2.48712;RPB=0;MQB=0.666667;MQSB=1;BQB=1;MQ0F=0;ICB=0.5;HOB=0.5;AC=2;AN=4;DP4=2,1,2,0;MQ=56	GT:PL	0/1:51,0,93
TRINITY_DN432014_c0_g1_i1	154	.	A	G	56	PASS	DP=10;VDB=0.02;SGB=-2.48712;RPB=0;MQB=0.666667;MQSB=1;BQB=1;MQ0F=0;ICB=0.5;HOB=0.5;AC=2;AN=4;DP4=3,0,1,1;MQ=54	GT:PL	0/1:51,0,93
TRINITY_DN514468_c0_g3_i1	175	.	C	A	18.5813	PASS	DP=10;VDB=0.02;SGB=-2.48712;RPB=0;MQB=0.75;MQSB=0.75;BQB=0.5;MQ0F=0;ICB=0.5;HOB=0.5;AC=2;AN=4;DP4=4,0,0,2;MQ=41	GT:PL	1/1:54,3,0
TRINITY_DN44532_c0_g1_i1	154	.	G	A	48.2439	PASS	DP=10;VDB=0.02;SGB=-2.48712;RPB=0;MQB=0.75;MQSB=1;BQB=0.5;MQ0F=0;ICB=0.5;HOB=0.5;AC=2;AN=4;DP4=1,1,2,0;MQ=42	GT:PL	0/1:27,0,54
TRINITY_DN496918_c0_g5_i1	57	.	G	A	48.4108	PASS	DP=10;VDB=0.02;SGB=-2.48712;RPB=0;MQB=0.75;MQSB=1;BQB=0.875;MQ0F=0;ICB=0.5;HOB=0.5;AC=2;AN=4;DP4=3,1,2,0;MQ=55	GT:PL	0/1:31,0,101
TRINITY_DN484096_c2_g3_i9	384	.	G	T	3.62729	PASS	DP=10;VDB=0.02;SGB=-2.48712;RPB=0;MQB=0.8;MQSB=0.405132;BQB=0.8;MQ0F=0;ICB=0.5;HOB=0.5;AC=2;AN=4;DP4=3,2,0,2;MQ=38	GT:PL	1/1:37,3,0
TRINITY_DN475664_c1_g2_i2	314	.	T	A	37.8336	PASS	DP=10;VDB=0.02;SGB=-2.48712;RPB=0;MQB=0.8;MQSB=0.607698;BQB=0.8;MQ0F=0;ICB=0.5;HOB=0.5;AC=2;AN=4;DP4=2,3,1,1;MQ=51	GT:PL	0/1:48,0,135
TRINITY_DN474167_c8_g7_i1	158	.	G	A	38.3461	PASS	DP=10;VDB=0.02;SGB=-2.48712;RPB=0;MQB=0.8;MQSB=0.810265;BQB=0.2;MQ0F=0;ICB=0.5;HOB=0.5;AC=2;AN=4;DP4=1,4,2,0;MQ=45	GT:PL	0/1:51,0,55
TRINITY_DN472709_c1_g5_i1	346	.	G	A	66	PASS	DP=10;VDB=0.02;SGB=-2.48712;RPB=0;MQB=0.8;MQSB=0.810265;BQB=0.2;MQ0F=0;ICB=0.5;HOB=0.5;AC=2;AN=4;DP4=1,4,2,0;MQ=57	GT:PL	0/1:54,0,54
TRINITY_DN517594_c0_g1_i2	455	.	G	A	45.7334	PASS	DP=10;VDB=0.02;SGB=-2.48712;RPB=0;MQB=0.8;MQSB=0.810265;BQB=0.7;MQ0F=0;ICB=0.5;HOB=0.5;AC=2;AN=4;DP4=2,3,1,1;MQ=57	GT:PL	0/1:54,0,27
TRINITY_DN487423_c6_g1_i1	197	.	T	C	56	PASS	DP=10;VDB=0.02;SGB=-2.48712;RPB=0;MQB=0.833333;BQB=0.666667;MQ0F=0;ICB=0.3;HOB=0.125;AC=3;AN=4;DP4=3,0,2,0;MQ=48	GT:PL	1/1:40,3,0
TRINITY_DN521357_c2_g2_i3	376	.	A	G	19.8237	PASS	DP=10;VDB=0.02;SGB=-2.48712;RPB=0;MQB=0.833333;MQSB=1;BQB=1;MQ0F=0;ICB=0.3;HOB=0.125;AC=3;AN=4;DP4=2,1,2,0;MQ=37	GT:PL	1/1:15,3,0
TRINITY_DN497022_c1_g10_i1	78	.	C	T	18.6108	PASS	DP=10;VDB=0.02;SGB=-2.48712;RPB=0;MQB=0.9;MQSB=0.7;BQB=0.6;MQ0F=0.1;ICB=0.5;HOB=0.5;AC=2;AN=4;DP4=4,1,1,1;MQ=46	GT:PL	0/1:31,0,54
TRINITY_DN465247_c6_g1_i14	59	.	A	T	7.07157	PASS	DP=10;VDB=0.02;SGB=-2.48712;RPB=0;MQB=0;BQB=0.333333;MQ0F=0;ICB=0.5;HOB=0.5;AC=2;AN=4;DP4=3,0,2,0;MQ=44	GT:PL	1/1:40,3,0
TRINITY_DN306631_c0_g2_i1	69	.	A	T	49.1253	PASS	DP=10;VDB=0.02;SGB=-2.48712;RPB=0;MQB=0;BQB=0.5;MQ0F=0;ICB=0.5;HOB=0.5;AC=2;AN=4;DP4=3,0,2,0;MQ=43	GT:PL	0/1:54,0,12
TRINITY_DN493915_c6_g1_i2	206	.	T	C	15.7046	PASS	DP=10;VDB=0.02;SGB=-2.48712;RPB=0;MQB=0;BQB=0.666667;MQ0F=0;ICB=0.5;HOB=0.5;AC=2;AN=4;DP4=3,0,2,0;MQ=49	GT:PL	0/1:43,0,96
TRINITY_DN317825_c0_g1_i1	128	.	C	T	15.5835	PASS	DP=10;VDB=0.02;SGB=-2.48712;RPB=0;MQB=0;BQB=0.666667;MQ0F=0;ICB=0.5;HOB=0.5;AC=2;AN=4;DP4=3,0,2,0;MQ=49	GT:PL	0/1:16,0,97
TRINITY_DN460998_c26_g1_i1	67	.	A	G	30.2038	PASS	DP=10;VDB=0.02;SGB=-2.48712;RPB=0;MQB=0;BQB=0.666667;MQ0F=0;ICB=0.5;HOB=0.5;AC=2;AN=4;DP4=3,0,2,0;MQ=51	GT:PL	0/1:40,0,54
TRINITY_DN500349_c2_g5_i1	126	.	G	A	33.7001	PASS	DP=10;VDB=0.02;SGB=-2.48712;RPB=0;MQB=0;BQB=0.75;MQ0F=0;ICB=0.5;HOB=0.5;AC=2;AN=4;DP4=4,0,2,0;MQ=40	GT:PL	0/1:43,0,79
TRINITY_DN463194_c4_g2_i7	13	.	G	A	30.9725	PASS	DP=10;VDB=0.02;SGB=-2.48712;RPB=0;MQB=0;BQB=0.8;MQ0F=0;ICB=0.5;HOB=0.5;AC=2;AN=4;DP4=5,0,2,0;MQ=31	GT:PL	0/1:45,0,31
TRINITY_DN513421_c0_g2_i6	50	.	C	A	27.3749	PASS	DP=10;VDB=0.02;SGB=-2.48712;RPB=0;MQB=0;BQB=0;MQ0F=0;ICB=0.5;HOB=0.5;AC=2;AN=4;DP4=4,0,2,0;MQ=56	GT:PL	0/1:28,0,140
TRINITY_DN678096_c0_g1_i1	71	.	G	T	61	PASS	DP=10;VDB=0.02;SGB=-2.48712;RPB=0;MQB=0;BQB=1;MQ0F=0;ICB=0.3;HOB=0.125;AC=3;AN=4;DP4=3,0,2,0;MQ=41	GT:PL	0/1:44,0,76
TRINITY_DN519037_c6_g7_i1	107	.	G	C	6.64666	PASS	DP=10;VDB=0.02;SGB=-2.48712;RPB=0;MQB=0;BQB=1;MQ0F=0;ICB=0.3;HOB=0.125;AC=3;AN=4;DP4=3,0,2,0;MQ=42	GT:PL	1/1:25,3,0
TRINITY_DN287656_c0_g1_i1	516	.	C	T	5.13993	PASS	DP=10;VDB=0.02;SGB=-2.48712;RPB=0;MQB=0;BQB=1;MQ0F=0;ICB=0.3;HOB=0.125;AC=3;AN=4;DP4=3,0,2,0;MQ=45	GT:PL	0/1:15,0,140
TRINITY_DN280608_c0_g2_i1	142	.	T	C	35.6342	PASS	DP=10;VDB=0.02;SGB=-2.48712;RPB=0;MQB=0;BQB=1;MQ0F=0;ICB=0.3;HOB=0.125;AC=3;AN=4;DP4=3,0,2,0;MQ=52	GT:PL	0/1:31,0,140
TRINITY_DN384831_c0_g1_i1	233	.	G	A	36.6203	PASS	DP=10;VDB=0.02;SGB=-2.48712;RPB=0;MQB=0;BQB=1;MQ0F=0;ICB=0.3;HOB=0.125;AC=3;AN=4;DP4=3,0,2,0;MQ=52	GT:PL	1/1:40,3,0
TRINITY_DN284790_c0_g1_i1	100	.	G	A	32.6627	PASS	DP=10;VDB=0.02;SGB=-2.48712;RPB=0;MQB=0;BQB=1;MQ0F=0;ICB=0.3;HOB=0.125;AC=3;AN=4;DP4=4,0,2,0;MQ=49	GT:PL	1/1:40,3,0
TRINITY_DN227744_c0_g1_i1	128	.	T	G	16.3884	PASS	DP=10;VDB=0.02;SGB=-2.48712;RPB=0;MQB=0;BQB=1;MQ0F=0;ICB=0.5;HOB=0.5;AC=2;AN=4;DP4=3,0,2,0;MQ=49	GT:PL	0/1:24,0,101
TRINITY_DN520388_c2_g2_i4	293	.	A	G	38.1441	PASS	DP=10;VDB=0.02;SGB=-2.48712;RPB=0;MQB=0;MQSB=0.333333;BQB=0;MQ0F=0;ICB=0.5;HOB=0.5;AC=2;AN=4;DP4=1,2,2,0;MQ=54	GT:PL	0/1:40,0,54
TRINITY_DN466428_c2_g1_i1	369	.	G	A	17.389	PASS	DP=10;VDB=0.02;SGB=-2.48712;RPB=0;MQB=0;MQSB=0.405132;BQB=0.8;MQ0F=0;ICB=0.5;HOB=0.5;AC=2;AN=4;DP4=4,1,0,2;MQ=58	GT:PL	0/1:28,0,101
TRINITY_DN492345_c0_g1_i3	1487	.	G	A	15.2725	PASS	DP=10;VDB=0.02;SGB=-2.48712;RPB=0;MQB=0;MQSB=0.666667;BQB=0;MQ0F=0;ICB=0.5;HOB=0.5;AC=2;AN=4;DP4=4,2,2,0;MQ=54	GT:PL	0/1:34,0,31
TRINITY_DN482938_c0_g1_i2	497	.	C	G	15.9766	PASS	DP=10;VDB=0.02;SGB=-2.48712;RPB=0;MQB=0;MQSB=0.733186;BQB=0.5;MQ0F=0;ICB=0.5;HOB=0.5;AC=2;AN=4;DP4=5,3,2,0;MQ=57	GT:PL	0/1:16,0,191
TRINITY_DN482135_c2_g6_i1	216	.	G	T	12.0386	PASS	DP=10;VDB=0.02;SGB=-2.48712;RPB=0;MQB=0;MQSB=0.875;BQB=0.625;MQ0F=0;ICB=0.5;HOB=0.5;AC=2;AN=4;DP4=3,1,1,1;MQ=53	GT:PL	0/1:15,0,140
TRINITY_DN502894_c1_g1_i5	2454	.	C	T	45.6342	PASS	DP=10;VDB=0.02;SGB=-2.48712;RPB=0;MQB=0;MQSB=1;BQB=0.875;MQ0F=0;ICB=0.5;HOB=0.5;AC=2;AN=4;DP4=3,1,2,0;MQ=58	GT:PL	0/1:51,0,31
TRINITY_DN521346_c8_g3_i1	27	.	A	G	53	PASS	DP=10;VDB=0.02;SGB=-2.48712;RPB=0;MQB=0;MQSB=1;BQB=1;MQ0F=0;ICB=0.3;HOB=0.125;AC=3;AN=4;DP4=2,1,2,0;MQ=36	GT:PL	1/1:60,3,0
TRINITY_DN518095_c5_g1_i9	1547	.	A	T	21.0986	PASS	DP=10;VDB=0.02;SGB=-2.48712;RPB=0;MQB=1;BQB=0.2;MQ0F=0;ICB=0.5;HOB=0.5;AC=2;AN=4;DP4=5,0,2,0;MQ=60	GT:PL	0/1:31,0,54
TRINITY_DN420541_c0_g1_i2	22	.	A	G	52	PASS	DP=10;VDB=0.02;SGB=-2.48712;RPB=0;MQB=1;BQB=0.25;MQ0F=0;ICB=0.5;HOB=0.5;AC=2;AN=4;DP4=2,0,2,0;MQ=60	GT:PL	0/1:54,0,27
TRINITY_DN490757_c7_g7_i6	64	.	G	A	28.7907	PASS	DP=10;VDB=0.02;SGB=-2.48712;RPB=0;MQB=1;BQB=0.333333;MQ0F=0;ICB=0.3;HOB=0.125;AC=3;AN=4;DP4=3,0,2,0;MQ=34	GT:PL	1/1:13,3,0
TRINITY_DN478473_c3_g2_i1	491	.	G	A	67	PASS	DP=10;VDB=0.02;SGB=-2.48712;RPB=0;MQB=1;BQB=0.666667;MQ0F=0;ICB=0.3;HOB=0.125;AC=3;AN=4;DP4=3,0,2,0;MQ=59	GT:PL	0/1:47,0,136
TRINITY_DN498539_c0_g1_i1	214	.	C	T	76	PASS	DP=10;VDB=0.02;SGB=-2.48712;RPB=0;MQB=1;BQB=0.666667;MQ0F=0;ICB=0.3;HOB=0.125;AC=3;AN=4;DP4=3,0,2,0;MQ=60	GT:PL	0/1:48,0,135
TRINITY_DN377218_c0_g1_i1	37	.	A	C	42.7438	PASS	DP=10;VDB=0.02;SGB=-2.48712;RPB=0;MQB=1;BQB=0.666667;MQ0F=0;ICB=0.3;HOB=0.125;AC=3;AN=4;DP4=3,0,2,0;MQ=60	GT:PL	1/1:27,3,0
TRINITY_DN506090_c1_g1_i2	3176	.	T	C	38.2099	PASS	DP=10;VDB=0.02;SGB=-2.48712;RPB=0;MQB=1;BQB=0.666667;MQ0F=0;ICB=0.5;HOB=0.5;AC=2;AN=4;DP4=6,0,2,0;MQ=60	GT:PL	0/1:45,0,100
TRINITY_DN516482_c1_g1_i2	1447	.	G	A	39.5307	PASS	DP=10;VDB=0.02;SGB=-2.48712;RPB=0;MQB=1;BQB=0.666667;MQ0F=0;ICB=0.5;HOB=0.5;AC=2;AN=4;DP4=6,0,2,0;MQ=60	GT:PL	0/1:19,0,135
TRINITY_DN484688_c0_g1_i2	678	.	G	A	53	PASS	DP=10;VDB=0.02;SGB=-2.48712;RPB=0;MQB=1;BQB=0.75;MQ0F=0;ICB=0.3;HOB=0.125;AC=3;AN=4;DP4=4,0,2,0;MQ=60	GT:PL	0/1:25,0,160
TRINITY_DN504474_c2_g2_i1	97	.	A	C	51	PASS	DP=10;VDB=0.02;SGB=-2.48712;RPB=0;MQB=1;BQB=0.75;MQ0F=0;ICB=0.5;HOB=0.5;AC=2;AN=4;DP4=4,0,2,0;MQ=50	GT:PL	0/1:34,0,99
TRINITY_DN468432_c0_g1_i2	1501	.	C	A	36.7194	PASS	DP=10;VDB=0.02;SGB=-2.48712;RPB=0;MQB=1;BQB=0.75;MQ0F=0;ICB=0.5;HOB=0.5;AC=2;AN=4;DP4=4,0,2,0;MQ=60	GT:PL	0/1:43,0,82
TRINITY_DN460917_c8_g2_i1	63	.	T	C	48.8995	PASS	DP=10;VDB=0.02;SGB=-2.48712;RPB=0;MQB=1;BQB=0.875;MQ0F=0;ICB=0.5;HOB=0.5;AC=2;AN=4;DP4=4,0,2,0;MQ=60	GT:PL	0/1:54,0,21
TRINITY_DN515195_c1_g1_i5	1752	.	A	G	37.9919	PASS	DP=10;VDB=0.02;SGB=-2.48712;RPB=0;MQB=1;BQB=0.9;MQ0F=0;ICB=0.5;HOB=0.5;AC=2;AN=4;DP4=5,0,2,0;MQ=60	GT:PL	0/1:22,0,123
TRINITY_DN490418_c0_g1_i1	1004	.	G	A	22.5323	PASS	DP=10;VDB=0.02;SGB=-2.48712;RPB=0;MQB=1;BQB=0;MQ0F=0;ICB=0.3;HOB=0.125;AC=3;AN=4;DP4=4,0,2,0;MQ=60	GT:PL	0/1:22,0,171
TRINITY_DN511931_c7_g1_i1	28	.	A	C	66	PASS	DP=10;VDB=0.02;SGB=-2.48712;RPB=0;MQB=1;BQB=0;MQ0F=0;ICB=0.5;HOB=0.5;AC=2;AN=4;DP4=2,0,2,0;MQ=60	GT:PL	0/1:54,0,35
TRINITY_DN476739_c4_g1_i1	80	.	C	A	69	PASS	DP=10;VDB=0.02;SGB=-2.48712;RPB=0;MQB=1;BQB=1;MQ0F=0.1;ICB=0.5;HOB=0.5;AC=2;AN=4;DP4=3,0,2,0;MQ=47	GT:PL	0/1:51,0,54
TRINITY_DN507251_c1_g2_i1	174	.	C	T	76	PASS	DP=10;VDB=0.02;SGB=-2.48712;RPB=0;MQB=1;BQB=1;MQ0F=0;ICB=0.3;HOB=0.125;AC=3;AN=4;DP4=3,0,2,0;MQ=60	GT:PL	1/1:60,3,0
TRINITY_DN516354_c0_g1_i14	3893	.	T	C	75	PASS	DP=10;VDB=0.02;SGB=-2.48712;RPB=0;MQB=1;BQB=1;MQ0F=0;ICB=0.3;HOB=0.125;AC=3;AN=4;DP4=3,0,2,0;MQ=60	GT:PL	1/1:60,3,0
TRINITY_DN501162_c3_g3_i1	198	.	C	T	72	PASS	DP=10;VDB=0.02;SGB=-2.48712;RPB=0;MQB=1;BQB=1;MQ0F=0;ICB=0.5;HOB=0.5;AC=2;AN=4;DP4=3,0,2,0;MQ=60	GT:PL	0/1:51,0,101
TRINITY_DN521623_c1_g1_i3	3893	.	A	G	72	PASS	DP=10;VDB=0.02;SGB=-2.48712;RPB=0;MQB=1;BQB=1;MQ0F=0;ICB=0.5;HOB=0.5;AC=2;AN=4;DP4=3,0,2,0;MQ=60	GT:PL	0/1:51,0,101
TRINITY_DN500453_c2_g1_i4	328	.	A	G	72	PASS	DP=10;VDB=0.02;SGB=-2.48712;RPB=0;MQB=1;BQB=1;MQ0F=0;ICB=0.5;HOB=0.5;AC=2;AN=4;DP4=3,0,2,0;MQ=60	GT:PL	0/1:51,0,101
TRINITY_DN560548_c0_g1_i1	175	.	C	T	71	PASS	DP=10;VDB=0.02;SGB=-2.48712;RPB=0;MQB=1;BQB=1;MQ0F=0;ICB=0.5;HOB=0.5;AC=2;AN=4;DP4=3,0,2,0;MQ=60	GT:PL	0/1:51,0,101
TRINITY_DN498175_c4_g4_i1	156	.	G	T	16.9843	PASS	DP=10;VDB=0.02;SGB=-2.48712;RPB=0;MQB=1;MQSB=0.25;BQB=0.5;MQ0F=0;ICB=0.3;HOB=0.125;AC=3;AN=4;DP4=2,2,2,0;MQ=30	GT:PL	1/1:48,3,0
TRINITY_DN395317_c0_g1_i1	218	.	G	A	18.4224	PASS	DP=10;VDB=0.02;SGB=-2.48712;RPB=0;MQB=1;MQSB=0.25;BQB=0.75;MQ0F=0.1;ICB=0.3;HOB=0.125;AC=1;AN=4;DP4=3,1,1,1;MQ=40	GT:PL	0/1:51,0,75
TRINITY_DN149595_c0_g1_i1	24	.	C	A	27.7897	PASS	DP=10;VDB=0.02;SGB=-2.48712;RPB=0;MQB=1;MQSB=0.666667;BQB=1;MQ0F=0;ICB=0.3;HOB=0.125;AC=3;AN=4;DP4=1,2,2,0;MQ=38	GT:PL	1/1:13,3,0
TRINITY_DN477760_c14_g3_i1	282	.	C	T	13.8727	PASS	DP=10;VDB=0.02;SGB=-2.48712;RPB=0;MQB=1;MQSB=0.861511;BQB=0.25;MQ0F=0;ICB=0.3;HOB=0.125;AC=3;AN=4;DP4=2,2,1,1;MQ=32	GT:PL	1/1:30,3,0
TRINITY_DN302191_c1_g1_i1	134	.	A	G	30.1923	PASS	DP=10;VDB=0.02;SGB=-2.48712;RPB=0;MQB=1;MQSB=0.875;BQB=0.875;MQ0F=0.1;ICB=0.5;HOB=0.5;AC=2;AN=4;DP4=2,2,2,0;MQ=41	GT:PL	0/1:36,0,54
TRINITY_DN496885_c0_g1_i2	396	.	A	G	62	PASS	DP=10;VDB=0.02;SGB=-2.48712;RPB=0;MQB=1;MQSB=0.900802;BQB=0;MQ0F=0;ICB=0.5;HOB=0.5;AC=2;AN=4;DP4=3,3,2,0;MQ=60	GT:PL	0/1:48,0,87
TRINITY_DN37583_c0_g1_i1	203	.	G	T,A	32.5911	PASS	DP=10;VDB=0.02;SGB=-2.48712;RPB=0;MQB=1;MQSB=1.01283;BQB=0.2;MQ0F=0;ICB=0.5;HOB=0.5;AC=1,1;AN=4;DP4=2,3,2,0;MQ=60	GT:PL	0/1:54,0,54,57,57,111
TRINITY_DN477068_c0_g1_i5	562	.	G	A	20.2265	PASS	DP=10;VDB=0.02;SGB=-2.48712;RPB=0;MQB=1;MQSB=1.01283;BQB=0.2;MQ0F=0;ICB=0.5;HOB=0.5;AC=2;AN=4;DP4=4,1,0,2;MQ=60	GT:PL	0/1:28,0,91
TRINITY_DN460186_c0_g1_i4	134	.	C	T	18.2694	PASS	DP=10;VDB=0.02;SGB=-2.48712;RPB=0;MQB=1;MQSB=1.01283;BQB=0.6;MQ0F=0;ICB=0.5;HOB=0.5;AC=2;AN=4;DP4=4,1,0,2;MQ=60	GT:PL	0/1:31,0,101
TRINITY_DN446890_c0_g1_i1	257	.	G	A	4.67851	PASS	DP=10;VDB=0.02;SGB=-2.48712;RPB=0;MQB=1;MQSB=1.01283;BQB=0.8;MQ0F=0;ICB=0.5;HOB=0.5;AC=2;AN=4;DP4=3,2,0,2;MQ=60	GT:PL	0/1:19,0,98
TRINITY_DN453858_c0_g1_i1	645	.	T	C	31.9156	PASS	DP=10;VDB=0.02;SGB=-2.48712;RPB=0;MQB=1;MQSB=1.01283;BQB=0.9;MQ0F=0;ICB=0.5;HOB=0.5;AC=2;AN=4;DP4=2,3,1,1;MQ=60	GT:PL	0/1:45,0,156
TRINITY_DN488321_c1_g5_i1	371	.	T	A	13.1791	PASS	DP=10;VDB=0.02;SGB=-2.48712;RPB=0;MQB=1;MQSB=1;BQB=0.2;MQ0F=0;ICB=0.5;HOB=0.5;AC=2;AN=4;DP4=4,1,1,1;MQ=60	GT:PL	0/1:28,0,88
TRINITY_DN440583_c0_g1_i1	271	.	C	T	3.14063	PASS	DP=10;VDB=0.02;SGB=-2.48712;RPB=0;MQB=1;MQSB=1;BQB=0.25;MQ0F=0;ICB=0.5;HOB=0.5;AC=2;AN=4;DP4=3,1,2,0;MQ=60	GT:PL	0/1:28,0,135
TRINITY_DN263409_c0_g1_i1	313	.	C	G	69	PASS	DP=10;VDB=0.02;SGB=-2.48712;RPB=0;MQB=1;MQSB=1;BQB=0.5;MQ0F=0;ICB=0.5;HOB=0.5;AC=2;AN=4;DP4=2,2,2,0;MQ=60	GT:PL	0/1:54,0,54
TRINITY_DN497072_c0_g7_i1	159	.	T	A	69	PASS	DP=10;VDB=0.02;SGB=-2.48712;RPB=0;MQB=1;MQSB=1;BQB=0.5;MQ0F=0;ICB=0.5;HOB=0.5;AC=2;AN=4;DP4=2,2,2,0;MQ=60	GT:PL	0/1:48,0,112
TRINITY_DN502955_c0_g8_i2	194	.	T	C	44.6066	PASS	DP=10;VDB=0.02;SGB=-2.48712;RPB=0;MQB=1;MQSB=1;BQB=0.625;MQ0F=0;ICB=0.5;HOB=0.5;AC=2;AN=4;DP4=4,0,1,1;MQ=60	GT:PL	0/1:51,0,84
TRINITY_DN519708_c0_g1_i2	765	.	G	A	48.4873	PASS	DP=10;VDB=0.02;SGB=-2.48712;RPB=0;MQB=1;MQSB=1;BQB=0.666667;MQ0F=0;ICB=0.5;HOB=0.5;AC=2;AN=4;DP4=3,0,1,1;MQ=60	GT:PL	0/1:54,0,54
TRINITY_DN77263_c1_g1_i1	115	.	A	G	29.6263	PASS	DP=10;VDB=0.02;SGB=-2.48712;RPB=0;MQB=1;MQSB=1;BQB=0.8;MQ0F=0;ICB=0.3;HOB=0.125;AC=3;AN=4;DP4=4,1,2,0;MQ=44	GT:PL	1/1:60,3,0
TRINITY_DN136198_c0_g1_i1	113	.	C	A	45.877	PASS	DP=10;VDB=0.02;SGB=-2.48712;RPB=0;MQB=1;MQSB=1;BQB=0.875;MQ0F=0;ICB=0.5;HOB=0.5;AC=2;AN=4;DP4=3,1,2,0;MQ=60	GT:PL	0/1:25,0,140
TRINITY_DN190518_c0_g1_i2	365	.	G	A	48.2309	PASS	DP=10;VDB=0.02;SGB=-2.48712;RPB=0;MQB=1;MQSB=1;BQB=0.875;MQ0F=0;ICB=0.5;HOB=0.5;AC=2;AN=4;DP4=4,0,1,1;MQ=60	GT:PL	0/1:54,0,54
TRINITY_DN518784_c5_g1_i11	3629	.	A	G	21.1357	PASS	DP=10;VDB=0.02;SGB=-2.48712;RPB=0;MQB=1;MQSB=1;BQB=0;MQ0F=0;ICB=0.5;HOB=0.5;AC=2;AN=4;DP4=4,0,1,1;MQ=60	GT:PL	0/1:25,0,140
TRINITY_DN419855_c0_g1_i1	285	.	C	T	26.7857	PASS	DP=10;VDB=0.02;SGB=-2.48712;RPB=0;MQB=1;MQSB=1;BQB=1;MQ0F=0;ICB=0.3;HOB=0.125;AC=3;AN=4;DP4=0,3,1,1;MQ=60	GT:PL	1/1:19,3,0
TRINITY_DN508567_c4_g1_i1	113	.	C	A	76	PASS	DP=10;VDB=0.02;SGB=-2.48712;RPB=0;MQB=1;MQSB=1;BQB=1;MQ0F=0;ICB=0.3;HOB=0.125;AC=3;AN=4;DP4=1,2,2,0;MQ=60	GT:PL	1/1:60,3,0
TRINITY_DN461257_c1_g1_i1	521	.	C	T	76	PASS	DP=10;VDB=0.02;SGB=-2.48712;RPB=0;MQB=1;MQSB=1;BQB=1;MQ0F=0;ICB=0.3;HOB=0.125;AC=3;AN=4;DP4=2,1,2,0;MQ=60	GT:PL	1/1:60,3,0
TRINITY_DN485769_c2_g6_i1	41	.	G	A	8.42411	PASS	DP=10;VDB=0.02;SGB=-2.48712;RPB=1;MQB=0.5;BQB=0.75;MQ0F=0;ICB=0.3;HOB=0.125;AC=3;AN=4;DP4=4,0,2,0;MQ=41	GT:PL	1/1:13,3,0
TRINITY_DN517647_c3_g2_i3	187	.	T	C	22.1751	PASS	DP=10;VDB=0.02;SGB=-2.48712;RPB=1;MQB=0.5;MQSB=0.875;BQB=0.75;MQ0F=0.1;ICB=0.5;HOB=0.5;AC=2;AN=4;DP4=3,1,1,1;MQ=35	GT:PL	1/1:57,3,0
TRINITY_DN497567_c1_g3_i1	222	.	C	G	69	PASS	DP=10;VDB=0.02;SGB=-2.48712;RPB=1;MQB=0.5;MQSB=1;BQB=0.5;MQ0F=0;ICB=0.5;HOB=0.5;AC=2;AN=4;DP4=3,1,2,0;MQ=48	GT:PL	0/1:54,0,31
TRINITY_DN134342_c0_g1_i1	28	.	C	T	52	PASS	DP=10;VDB=0.02;SGB=-2.48712;RPB=1;MQB=0.666667;BQB=0.833333;MQ0F=0.1;ICB=0.5;HOB=0.5;AC=2;AN=4;DP4=3,0,2,0;MQ=48	GT:PL	0/1:55,1,0
TRINITY_DN408687_c0_g1_i1	528	.	A	G	73	PASS	DP=10;VDB=0.02;SGB=-2.48712;RPB=1;MQB=0.75;MQSB=1;BQB=0.5;MQ0F=0;ICB=0.3;HOB=0.125;AC=3;AN=4;DP4=3,1,2,0;MQ=56	GT:PL	1/1:60,3,0
TRINITY_DN473521_c6_g1_i4	223	.	A	T	47.9109	PASS	DP=10;VDB=0.02;SGB=-2.48712;RPB=1;MQB=0.8;MQSB=0.810265;BQB=0.2;MQ0F=0.2;ICB=0.5;HOB=0.5;AC=2;AN=4;DP4=1,4,2,0;MQ=43	GT:PL	0/1:42,0,27
TRINITY_DN104798_c0_g2_i1	85	.	G	A	26.6851	PASS	DP=10;VDB=0.02;SGB=-2.48712;RPB=1;MQB=0.875;BQB=0.875;MQ0F=0;ICB=0.5;HOB=0.5;AC=2;AN=4;DP4=4,0,2,0;MQ=44	GT:PL	0/1:31,0,21
TRINITY_DN506668_c2_g1_i11	2631	.	C	T	50	PASS	DP=10;VDB=0.02;SGB=-2.48712;RPB=1;MQB=0;MQSB=0.5;BQB=0.5;MQ0F=0;ICB=0.5;HOB=0.5;AC=2;AN=4;DP4=2,2,2,0;MQ=57	GT:PL	0/1:48,0,91
TRINITY_DN503612_c3_g3_i7	1875	.	G	A	34.1626	PASS	DP=10;VDB=0.02;SGB=-2.48712;RPB=1;MQB=1;BQB=0.625;MQ0F=0;ICB=0.5;HOB=0.5;AC=2;AN=4;DP4=4,0,2,0;MQ=60	GT:PL	0/1:51,0,101
TRINITY_DN463768_c2_g2_i1	12	.	T	A	20.0996	PASS	DP=10;VDB=0.02;SGB=-2.48712;RPB=1;MQB=1;BQB=0.75;MQ0F=0;ICB=0.5;HOB=0.5;AC=2;AN=4;DP4=2,0,2,0;MQ=36	GT:PL	0/1:34,0,47
TRINITY_DN501738_c5_g1_i1	279	.	C	G	17.6574	PASS	DP=10;VDB=0.02;SGB=-2.48712;RPB=1;MQB=1;MQSB=0.992367;BQB=0.833333;MQ0F=0;ICB=0.5;HOB=0.5;AC=2;AN=4;DP4=3,3,1,1;MQ=60	GT:PL	0/1:25,0,166
TRINITY_DN512149_c4_g3_i11	524	.	A	C	69	PASS	DP=10;VDB=0.02;SGB=-2.48712;RPB=1;MQB=1;MQSB=1;BQB=0.5;MQ0F=0;ICB=0.5;HOB=0.5;AC=2;AN=4;DP4=3,1,2,0;MQ=60	GT:PL	0/1:51,0,82
TRINITY_DN461203_c16_g12_i2	58	.	C	T	20.8676	PASS	DP=10;VDB=0.02;SGB=-2.48712;RPB=1;MQB=1;MQSB=1;BQB=0.75;MQ0F=0.2;ICB=0.5;HOB=0.5;AC=2;AN=4;DP4=2,2,2,0;MQ=32	GT:PL	0/1:36,0,64
TRINITY_DN423496_c0_g1_i1	182	.	G	A	233	PASS	DP=10;VDB=0.0201525;SGB=-0.950356;MQSB=1;MQ0F=0;AC=4;AN=4;DP4=0,0,4,1;MQ=60	GT:PL	1/1:147,9,0
TRINITY_DN519682_c1_g2_i7	331	.	T	C	132	PASS	DP=10;VDB=0.0201525;SGB=1.41704;MQ0F=0;AC=2;AN=2;DP4=0,0,5,0;MQ=44	GT:PL	1/1:156,15,0
TRINITY_DN511512_c7_g3_i8	48	.	G	C	86	PASS	DP=10;VDB=0.0202676;SGB=-0.751815;RPB=0.115573;MQB=0.809011;BQB=0.924584;MQ0F=0;ICB=0.5;HOB=0.5;AC=2;AN=4;DP4=3,0,6,0;MQ=34	GT:PL	0/1:21,0,9
TRINITY_DN427579_c0_g2_i1	40	.	A	G	108	PASS	DP=10;VDB=0.0202676;SGB=-0.751815;RPB=1;MQB=1;BQB=1;MQ0F=0.2;AC=4;AN=4;DP4=1,0,6,0;MQ=31	GT:PL	1/1:37,3,0
TRINITY_DN514921_c5_g4_i1	141	.	T	A	113	PASS	DP=10;VDB=0.0202676;SGB=1.97062;RPB=1;MQB=1;MQSB=0.810265;BQB=1;MQ0F=0.2;ICB=0.3;HOB=0.125;AC=3;AN=4;DP4=1,0,2,4;MQ=42	GT:PL	0/1:0,3,60
TRINITY_DN412494_c0_g1_i1	36	.	G	A	151	PASS	DP=10;VDB=0.0205346;SGB=-0.826713;MQ0F=0;AC=4;AN=4;DP4=0,0,4,0;MQ=53	GT:PL	1/1:60,3,0
TRINITY_DN296455_c0_g1_i2	89	.	G	A	177	PASS	DP=10;VDB=0.0205346;SGB=-0.907205;RPB=1;MQB=1;BQB=1;MQ0F=0;ICB=0.3;HOB=0.125;AC=3;AN=4;DP4=1,0,4,0;MQ=60	GT:PL	1/1:110,6,0
TRINITY_DN503976_c0_g2_i10	4021	.	C	T	165	PASS	DP=10;VDB=0.0205346;SGB=-0.907205;RPB=1;MQB=1;MQSB=1;BQB=1;MQ0F=0;ICB=0.3;HOB=0.125;AC=3;AN=4;DP4=1,0,3,1;MQ=60	GT:PL	1/1:110,6,0
TRINITY_DN436347_c0_g1_i1	93	.	T	C	136	PASS	DP=10;VDB=0.0205346;SGB=0.908071;RPB=1;MQB=1;BQB=1;MQ0F=0;ICB=0.3;HOB=0.125;AC=3;AN=4;DP4=1,0,4,0;MQ=60	GT:PL	0/1:0,3,60
TRINITY_DN523146_c1_g1_i1	229	.	T	G	73	PASS	DP=10;VDB=0.0205346;SGB=1.27626;RPB=0.202566;MQB=0.202566;MQSB=0.202566;BQB=0.810265;MQ0F=0;ICB=0.3;HOB=0.125;AC=1;AN=4;DP4=3,0,0,4;MQ=48	GT:PL	0/0:0,3,40
TRINITY_DN494014_c0_g2_i1	357	.	G	T	125	PASS	DP=10;VDB=0.0205346;SGB=1.27626;RPB=0.202566;MQB=1.01283;MQSB=1;BQB=0.607698;MQ0F=0;ICB=0.3;HOB=0.125;AC=1;AN=4;DP4=1,2,4,0;MQ=60	GT:PL	0/1:158,0,25
TRINITY_DN514508_c5_g7_i4	251	.	C	T	42.6139	PASS	DP=10;VDB=0.0205346;SGB=1.27626;RPB=0.62023;MQB=0.868321;MQSB=0.166667;BQB=0.868321;MQ0F=0.1;ICB=0.3;HOB=0.125;AC=1;AN=4;DP4=2,2,0,4;MQ=32	GT:PL	0/0:0,3,40
TRINITY_DN489933_c6_g1_i6	392	.	T	G	83	PASS	DP=10;VDB=0.0205346;SGB=1.27626;RPB=0.810265;MQB=0.405132;MQSB=1;BQB=1.01283;MQ0F=0;ICB=0.3;HOB=0.125;AC=1;AN=4;DP4=2,1,4,0;MQ=53	GT:PL	0/0:0,3,50
TRINITY_DN467429_c7_g8_i1	237	.	C	T	58	PASS	DP=10;VDB=0.0205346;SGB=1.27626;RPB=0;MQB=0;MQSB=0;BQB=0;MQ0F=0;ICB=1;HOB=0.5;AC=1;AN=2;DP4=0,2,4,0;MQ=40	GT:PL	0/1:88,0,56
TRINITY_DN429672_c0_g1_i1	73	.	A	G	138	PASS	DP=10;VDB=0.0205346;SGB=-3.15886;RPB=0.5;MQB=0.5;MQSB=1;BQB=0.5;MQ0F=0;ICB=0.3;HOB=0.125;AC=3;AN=4;DP4=1,1,4,0;MQ=58	GT:PL	1/1:120,9,0
TRINITY_DN487932_c0_g3_i3	216	.	C	T	48.7667	PASS	DP=10;VDB=0.0205346;SGB=-3.15886;RPB=0;MQB=0;BQB=0.875;MQ0F=0;ICB=0.3;HOB=0.125;AC=3;AN=4;DP4=2,0,4,0;MQ=36	GT:PL	1/1:51,3,0
TRINITY_DN502481_c0_g1_i2	1829	.	C	T	133	PASS	DP=10;VDB=0.0205346;SGB=-3.1648;RPB=0.202566;MQB=1.01283;MQSB=1;BQB=0.810265;MQ0F=0;ICB=0.5;HOB=0.5;AC=2;AN=4;DP4=3,0,3,1;MQ=60	GT:PL	0/1:101,0,51
TRINITY_DN505496_c7_g3_i1	301	.	G	T	113	PASS	DP=10;VDB=0.0205346;SGB=-3.1648;RPB=0.405132;MQB=1.01283;MQSB=1;BQB=0.607698;MQ0F=0;ICB=0.3;HOB=0.125;AC=3;AN=4;DP4=2,1,4,0;MQ=60	GT:PL	0/1:79,0,135
TRINITY_DN471296_c4_g3_i5	509	.	G	A	57	PASS	DP=10;VDB=0.0205346;SGB=-3.1648;RPB=0.75;MQB=0.75;MQSB=0.75;BQB=0;MQ0F=0.2;ICB=0.3;HOB=0.125;AC=3;AN=4;DP4=0,2,4,0;MQ=30	GT:PL	1/1:42,6,0
TRINITY_DN504115_c1_g2_i1	124	.	T	C	131	PASS	DP=10;VDB=0.0205346;SGB=-3.1648;RPB=0;MQB=0.5;BQB=0.25;MQ0F=0;ICB=0.5;HOB=0.5;AC=2;AN=4;DP4=2,0,4,0;MQ=43	GT:PL	0/1:101,0,24
TRINITY_DN507617_c8_g10_i2	78	.	A	C	89	PASS	DP=10;VDB=0.0205346;SGB=-3.1648;RPB=1;MQB=0.5;MQSB=0;BQB=0.75;MQ0F=0;ICB=0.3;HOB=0.125;AC=3;AN=4;DP4=2,0,2,2;MQ=54	GT:PL	1/1:72,6,0
TRINITY_DN480656_c11_g3_i3	35	.	A	G	128	PASS	DP=10;VDB=0.0205346;SGB=-3.1648;RPB=1;MQB=0.875;BQB=0.75;MQ0F=0;ICB=0.5;HOB=0.5;AC=2;AN=4;DP4=2,0,4,0;MQ=57	GT:PL	0/1:101,0,51
TRINITY_DN479802_c7_g5_i3	106	.	C	T	99	PASS	DP=10;VDB=0.020653;SGB=-0.592404;RPB=1;MQB=1;BQB=1;MQ0F=0;ICB=0.3;HOB=0.125;AC=3;AN=4;DP4=1,0,8,0;MQ=32	GT:PL	1/1:4,4,4
TRINITY_DN489526_c0_g1_i4	114	.	T	G	209	PASS	DP=10;VDB=0.020653;SGB=-1.05859;MQ0F=0;AC=4;AN=4;DP4=0,0,8,0;MQ=47	GT:PL	1/1:135,15,0
TRINITY_DN508165_c3_g1_i1	124	.	G	T	176	PASS	DP=10;VDB=0.0208662;SGB=-1.05588;MQSB=0.7;MQ0F=0;AC=4;AN=4;DP4=0,0,2,5;MQ=31	GT:PL	1/1:110,9,0
TRINITY_DN523805_c5_g4_i5	75	.	T	C	113	PASS	DP=10;VDB=0.021231;SGB=-1.05588;RPB=1;MQB=1;BQB=1;MQ0F=0.2;ICB=0.3;HOB=0.125;AC=3;AN=4;DP4=1,0,7,0;MQ=39	GT:PL	0/1:55,0,22
TRINITY_DN513602_c1_g1_i3	122	.	T	C	60	PASS	DP=10;VDB=0.021281;SGB=-0.950356;RPB=1;MQB=1;MQSB=1;BQB=1;MQ0F=0.3;ICB=0.3;HOB=0.125;AC=3;AN=4;DP4=1,0,4,1;MQ=31	GT:PL	1/1:62,6,0
TRINITY_DN485933_c11_g2_i1	25	.	A	G	25.7861	PASS	DP=10;VDB=0.0213352;SGB=-3.15886;RPB=0.607698;MQB=0.405132;BQB=0.810265;MQ0F=0;ICB=0.5;HOB=0.5;AC=2;AN=4;DP4=3,0,4,0;MQ=39	GT:PL	0/1:3,0,54
TRINITY_DN512469_c1_g1_i4	1741	.	C	A	45.9897	PASS	DP=10;VDB=0.0213352;SGB=-3.1648;RPB=0.202566;MQB=0.202566;MQSB=0.3;BQB=0.810265;MQ0F=0;ICB=0.5;HOB=0.5;AC=2;AN=4;DP4=3,0,2,2;MQ=41	GT:PL	0/1:36,0,28
TRINITY_DN484969_c4_g5_i3	333	.	T	C	88	PASS	DP=10;VDB=0.0213352;SGB=-3.1648;RPB=0.62023;MQB=0.992367;MQSB=0.750668;BQB=0.124046;MQ0F=0.2;ICB=0.3;HOB=0.125;AC=3;AN=4;DP4=1,3,2,2;MQ=32	GT:PL	1/1:97,6,0
TRINITY_DN468768_c8_g1_i2	40	.	A	G	133	PASS	DP=10;VDB=0.02156;SGB=-0.592404;MQ0F=0.2;AC=4;AN=4;DP4=0,0,8,0;MQ=35	GT:PL	1/1:4,3,0
TRINITY_DN518080_c3_g9_i3	251	.	G	T	128	PASS	DP=10;VDB=0.0215714;SGB=-1.02307;RPB=1;MQB=1;MQSB=1.01283;BQB=1;MQ0F=0;ICB=0.3;HOB=0.125;AC=3;AN=4;DP4=0,1,3,3;MQ=41	GT:PL	1/1:103,9,0
TRINITY_DN482474_c5_g6_i5	163	.	T	C	178	PASS	DP=10;VDB=0.0220214;SGB=-0.751815;RPB=1;MQB=1;BQB=1;MQ0F=0;AC=4;AN=4;DP4=1,0,6,0;MQ=38	GT:PL	1/1:56,3,0
TRINITY_DN462476_c1_g1_i1	15	.	C	G	76	PASS	DP=10;VDB=0.0221621;SGB=0.461295;MQ0F=0.1;AC=2;AN=2;DP4=0,0,3,0;MQ=46	GT:PL	1/1:100,9,0
TRINITY_DN888419_c0_g1_i1	166	.	C	A	115	PASS	DP=10;VDB=0.0221621;SGB=0.461295;RPB=0.5;MQB=0.5;MQSB=1;BQB=0.5;MQ0F=0;ICB=0.5;HOB=0.5;AC=2;AN=4;DP4=1,1,3,0;MQ=56	GT:PL	1/1:151,9,0
TRINITY_DN307753_c0_g1_i2	205	.	C	T	108	PASS	DP=10;VDB=0.0221621;SGB=0.461295;RPB=0;MQB=0.5;BQB=1;MQ0F=0;ICB=0.3;HOB=0.125;AC=1;AN=4;DP4=2,0,3,0;MQ=56	GT:PL	0/0:0,3,60
TRINITY_DN870626_c0_g1_i1	112	.	G	A	89	PASS	DP=10;VDB=0.0221621;SGB=0.461295;RPB=0;MQB=0.833333;BQB=0.666667;MQ0F=0.2;ICB=0.3;HOB=0.125;AC=1;AN=4;DP4=2,0,3,0;MQ=43	GT:PL	0/1:121,0,48
TRINITY_DN474711_c12_g1_i1	59	.	G	A	31.7617	PASS	DP=10;VDB=0.0221621;SGB=0.461295;RPB=0;MQB=0;BQB=0.5;MQ0F=0;ICB=0.3;HOB=0.125;AC=1;AN=4;DP4=2,0,3,0;MQ=42	GT:PL	0/1:64,0,25
TRINITY_DN469216_c0_g2_i1	82	.	A	G	46.7626	PASS	DP=10;VDB=0.0221621;SGB=0.461295;RPB=0;MQB=0;BQB=0;MQ0F=0;ICB=0.3;HOB=0.125;AC=1;AN=4;DP4=2,0,3,0;MQ=47	GT:PL	0/0:0,3,60
TRINITY_DN520427_c1_g4_i1	216	.	C	T	59	PASS	DP=10;VDB=0.0221621;SGB=0.461295;RPB=0;MQB=0;BQB=1;MQ0F=0;ICB=0.3;HOB=0.125;AC=1;AN=4;DP4=2,0,3,0;MQ=44	GT:PL	0/1:91,0,48
TRINITY_DN874036_c0_g1_i1	93	.	A	G	55	PASS	DP=10;VDB=0.0221621;SGB=0.461295;RPB=0;MQB=0;BQB=1;MQ0F=0;ICB=0.3;HOB=0.125;AC=1;AN=4;DP4=2,0,3,0;MQ=47	GT:PL	0/1:87,0,48
TRINITY_DN105095_c1_g1_i1	155	.	C	T	20.7849	PASS	DP=10;VDB=0.0221621;SGB=0.461295;RPB=0;MQB=0;BQB=1;MQ0F=0;ICB=0.5;HOB=0.5;AC=2;AN=4;DP4=2,0,3,0;MQ=36	GT:PL	1/1:57,9,0
TRINITY_DN866234_c0_g1_i1	79	.	G	A	23.7744	PASS	DP=10;VDB=0.0221621;SGB=0.461295;RPB=0;MQB=0;MQSB=1;BQB=0;MQ0F=0;ICB=0.3;HOB=0.125;AC=1;AN=4;DP4=1,1,3,0;MQ=40	GT:PL	0/0:0,3,60
TRINITY_DN201325_c0_g1_i1	221	.	C	T	108	PASS	DP=10;VDB=0.0221621;SGB=0.461295;RPB=0;MQB=1;BQB=1;MQ0F=0;ICB=0.3;HOB=0.125;AC=1;AN=4;DP4=2,0,3,0;MQ=60	GT:PL	0/1:140,0,48
TRINITY_DN518154_c0_g1_i1	104	.	A	G	108	PASS	DP=10;VDB=0.0221621;SGB=0.461295;RPB=0;MQB=1;BQB=1;MQ0F=0;ICB=0.3;HOB=0.125;AC=1;AN=4;DP4=2,0,3,0;MQ=60	GT:PL	0/1:140,0,48
TRINITY_DN499428_c1_g3_i1	247	.	G	A	115	PASS	DP=10;VDB=0.0221621;SGB=0.461295;RPB=0;MQB=1;BQB=1;MQ0F=0;ICB=0.5;HOB=0.5;AC=2;AN=4;DP4=2,0,3,0;MQ=60	GT:PL	1/1:151,9,0
TRINITY_DN443736_c0_g1_i4	261	.	G	A	107	PASS	DP=10;VDB=0.0221621;SGB=0.461295;RPB=0;MQB=1;BQB=1;MQ0F=0;ICB=1;HOB=0.5;AC=1;AN=2;DP4=2,0,3,0;MQ=60	GT:PL	0/1:137,0,96
TRINITY_DN276938_c0_g1_i1	56	.	C	T	100	PASS	DP=10;VDB=0.0221621;SGB=0.461295;RPB=0;MQB=1;MQSB=1;BQB=1;MQ0F=0;ICB=0.3;HOB=0.125;AC=1;AN=4;DP4=1,1,3,0;MQ=52	GT:PL	0/1:132,0,18
TRINITY_DN480730_c1_g5_i2	110	.	A	G	115	PASS	DP=10;VDB=0.0221621;SGB=0.461295;RPB=0;MQB=1;MQSB=1;BQB=1;MQ0F=0;ICB=0.5;HOB=0.5;AC=2;AN=4;DP4=1,1,3,0;MQ=60	GT:PL	0/0:0,6,120
TRINITY_DN425076_c1_g1_i1	387	.	T	C	108	PASS	DP=10;VDB=0.0221621;SGB=0.461295;RPB=1;MQB=0.5;BQB=1;MQ0F=0;ICB=0.3;HOB=0.125;AC=1;AN=4;DP4=2,0,3,0;MQ=48	GT:PL	0/1:140,0,48
TRINITY_DN122934_c1_g1_i1	229	.	T	G	68	PASS	DP=10;VDB=0.0221621;SGB=0.461295;RPB=1;MQB=0;BQB=1;MQ0F=0;ICB=1;HOB=0.5;AC=1;AN=2;DP4=2,0,3,0;MQ=50	GT:PL	0/1:98,0,96
TRINITY_DN499222_c0_g4_i1	102	.	C	G	108	PASS	DP=10;VDB=0.0221621;SGB=0.461295;RPB=1;MQB=1;BQB=1;MQ0F=0;ICB=0.3;HOB=0.125;AC=1;AN=4;DP4=2,0,3,0;MQ=60	GT:PL	0/1:140,0,48
TRINITY_DN480375_c0_g2_i8	34	.	C	G	50	PASS	DP=10;VDB=0.0221621;SGB=0.461295;RPB=1;MQB=1;BQB=1;MQ0F=0;ICB=0.3;HOB=0.125;AC=3;AN=4;DP4=1,0,3,0;MQ=39	GT:PL	1/1:85,9,0
TRINITY_DN506360_c2_g1_i1	84	.	C	G	109	PASS	DP=10;VDB=0.0221621;SGB=0.461295;RPB=1;MQB=1;BQB=1;MQ0F=0;ICB=1;HOB=0.5;AC=1;AN=2;DP4=1,0,3,0;MQ=60	GT:PL	0/1:140,0,48
TRINITY_DN748563_c0_g1_i1	184	.	C	T	107	PASS	DP=10;VDB=0.0221621;SGB=0.461295;RPB=1;MQB=1;BQB=1;MQ0F=0;ICB=1;HOB=0.5;AC=1;AN=2;DP4=2,0,3,0;MQ=60	GT:PL	0/1:137,0,96
TRINITY_DN482642_c2_g11_i1	160	.	C	A	33.9981	PASS	DP=10;VDB=0.0221621;SGB=0.461295;RPB=1;MQB=1;MQSB=1;BQB=1;MQ0F=0.1;ICB=0.3;HOB=0.125;AC=3;AN=4;DP4=1,0,2,1;MQ=33	GT:PL	1/1:69,9,0
TRINITY_DN523189_c2_g2_i2	136	.	T	A	48.5951	PASS	DP=10;VDB=0.0221621;SGB=0.620439;RPB=0.115573;MQB=0.924584;MQSB=0.924584;BQB=0.809011;MQ0F=0;ICB=0.3;HOB=0.125;AC=1;AN=4;DP4=6,0,0,3;MQ=60	GT:PL	0/0:0,9,95
TRINITY_DN441409_c0_g1_i3	30	.	A	G	10.2036	PASS	DP=10;VDB=0.0221621;SGB=0.620439;RPB=0.150134;MQB=0.150134;BQB=0.900802;MQ0F=0;ICB=1;HOB=0.5;AC=1;AN=2;DP4=5,0,3,0;MQ=46	GT:PL	0/1:41,0,151
TRINITY_DN519533_c2_g2_i1	763	.	T	C	20.6211	PASS	DP=10;VDB=0.0221621;SGB=0.620439;RPB=0.150134;MQB=0.900802;MQSB=1;BQB=0.150134;MQ0F=0;ICB=0.3;HOB=0.125;AC=1;AN=4;DP4=4,1,3,0;MQ=60	GT:PL	0/0:0,6,90
TRINITY_DN489204_c1_g2_i10	1807	.	G	A	49.4094	PASS	DP=10;VDB=0.0221621;SGB=0.620439;RPB=0.202566;MQB=1.01283;MQSB=1;BQB=0.810265;MQ0F=0;ICB=0.3;HOB=0.125;AC=1;AN=4;DP4=2,2,0,3;MQ=60	GT:PL	0/0:0,3,32
TRINITY_DN400895_c0_g1_i1	1168	.	G	C	68	PASS	DP=10;VDB=0.0221621;SGB=0.620439;RPB=0.202566;MQB=1.01283;MQSB=1;BQB=0.810265;MQ0F=0;ICB=0.3;HOB=0.125;AC=1;AN=4;DP4=3,1,3,0;MQ=60	GT:PL	0/0:0,9,150
TRINITY_DN497435_c0_g4_i10	645	.	A	G	24.3386	PASS	DP=10;VDB=0.0221621;SGB=0.620439;RPB=0.274945;MQB=0.916482;MQSB=1;BQB=0.0916482;MQ0F=0;ICB=0.3;HOB=0.125;AC=1;AN=4;DP4=6,1,3,0;MQ=60	GT:PL	0/0:0,9,86
TRINITY_DN494754_c2_g2_i9	1475	.	T	C	112	PASS	DP=10;VDB=0.0221621;SGB=0.620439;RPB=0.28717;MQB=0.28717;MQSB=0.25;BQB=0.28717;MQ0F=0.4;ICB=0.3;HOB=0.125;AC=1;AN=4;DP4=1,2,3,0;MQ=30	GT:PL	0/0:0,3,4
TRINITY_DN523345_c4_g1_i3	1127	.	T	C	105	PASS	DP=10;VDB=0.0221621;SGB=0.620439;RPB=0.28717;MQB=0.861511;BQB=0.28717;MQ0F=0;ICB=1;HOB=0.5;AC=1;AN=2;DP4=3,0,3,0;MQ=60	GT:PL	0/1:135,0,104
TRINITY_DN353547_c0_g1_i1	89	.	T	C	25.0079	PASS	DP=10;VDB=0.0221621;SGB=0.620439;RPB=0.28717;MQB=0.861511;BQB=0.574341;MQ0F=0.2;ICB=0.3;HOB=0.125;AC=1;AN=4;DP4=3,0,3,0;MQ=34	GT:PL	0/0:0,6,67
TRINITY_DN510033_c1_g1_i10	1056	.	C	A	91	PASS	DP=10;VDB=0.0221621;SGB=0.620439;RPB=0.28717;MQB=0.861511;BQB=0.861511;MQ0F=0;ICB=0.3;HOB=0.125;AC=1;AN=4;DP4=3,0,3,0;MQ=57	GT:PL	0/1:124,0,48
TRINITY_DN516695_c0_g5_i19	311	.	T	C	91	PASS	DP=10;VDB=0.0221621;SGB=0.620439;RPB=0.28717;MQB=0.861511;MQSB=0.5;BQB=0.28717;MQ0F=0.2;ICB=0.5;HOB=0.5;AC=2;AN=4;DP4=1,2,3,0;MQ=44	GT:PL	1/1:128,9,0
TRINITY_DN475966_c1_g2_i2	83	.	G	T	33.8129	PASS	DP=10;VDB=0.0221621;SGB=0.620439;RPB=0.346719;MQB=0.115573;BQB=0.577865;MQ0F=0;ICB=0.3;HOB=0.125;AC=1;AN=4;DP4=6,0,3,0;MQ=52	GT:PL	0/0:0,3,46
TRINITY_DN498813_c1_g2_i7	189	.	G	A	55	PASS	DP=10;VDB=0.0221621;SGB=0.620439;RPB=0.450401;MQB=0.150134;BQB=0.900802;MQ0F=0.5;ICB=0.3;HOB=0.125;AC=1;AN=4;DP4=5,0,3,0;MQ=30	GT:PL	0/0:0,12,11
TRINITY_DN512378_c7_g11_i3	225	.	G	A	41.1668	PASS	DP=10;VDB=0.0221621;SGB=0.620439;RPB=0.450401;MQB=0.600535;MQSB=1;BQB=0.900802;MQ0F=0;ICB=0.3;HOB=0.125;AC=1;AN=4;DP4=4,1,3,0;MQ=57	GT:PL	0/0:0,3,58
TRINITY_DN473689_c0_g1_i2	485	.	T	C	47.3136	PASS	DP=10;VDB=0.0221621;SGB=0.620439;RPB=0.450401;MQB=0.900802;MQSB=1;BQB=0.450401;MQ0F=0;ICB=0.3;HOB=0.125;AC=1;AN=4;DP4=2,3,0,3;MQ=60	GT:PL	0/1:81,0,48
TRINITY_DN466824_c3_g1_i1	223	.	T	C	5.20953	PASS	DP=10;VDB=0.0221621;SGB=0.620439;RPB=0.607698;MQB=0.202566;MQSB=0.607698;BQB=0.202566;MQ0F=0;ICB=0.3;HOB=0.125;AC=1;AN=4;DP4=3,1,0,3;MQ=39	GT:PL	0/0:0,9,140
TRINITY_DN460454_c2_g1_i3	51	.	G	A	51	PASS	DP=10;VDB=0.0221621;SGB=0.620439;RPB=0.607698;MQB=0.810265;MQSB=1;BQB=0.810265;MQ0F=0;ICB=0.3;HOB=0.125;AC=1;AN=4;DP4=3,1,3,0;MQ=56	GT:PL	0/0:0,3,33
TRINITY_DN457922_c1_g1_i1	414	.	C	T	67	PASS	DP=10;VDB=0.0221621;SGB=0.620439;RPB=0.607698;MQB=1.01283;MQSB=0.6;BQB=0.810265;MQ0F=0.1;ICB=0.3;HOB=0.125;AC=1;AN=4;DP4=2,2,0,3;MQ=50	GT:PL	0/1:101,0,48
TRINITY_DN481082_c0_g1_i1	452	.	T	C	55	PASS	DP=10;VDB=0.0221621;SGB=0.620439;RPB=0.607698;MQB=1.01283;MQSB=1;BQB=0.405132;MQ0F=0;ICB=0.3;HOB=0.125;AC=1;AN=4;DP4=3,1,3,0;MQ=60	GT:PL	0/0:0,9,151
TRINITY_DN417213_c0_g1_i1	116	.	T	A	52	PASS	DP=10;VDB=0.0221621;SGB=0.620439;RPB=0.607698;MQB=1.01283;MQSB=1;BQB=0.607698;MQ0F=0;ICB=0.3;HOB=0.125;AC=1;AN=4;DP4=2,2,0,3;MQ=60	GT:PL	0/0:0,6,120
TRINITY_DN494798_c2_g3_i5	1481	.	C	T	57	PASS	DP=10;VDB=0.0221621;SGB=0.620439;RPB=0.607698;MQB=1.01283;MQSB=1;BQB=0.607698;MQ0F=0;ICB=0.5;HOB=0.5;AC=2;AN=4;DP4=3,1,3,0;MQ=60	GT:PL	0/0:0,12,191
TRINITY_DN937124_c0_g1_i1	63	.	G	A	54	PASS	DP=10;VDB=0.0221621;SGB=0.620439;RPB=0.861511;MQB=0.28717;BQB=0.861511;MQ0F=0;ICB=0.3;HOB=0.125;AC=1;AN=4;DP4=3,0,3,0;MQ=36	GT:PL	0/0:0,6,9
TRINITY_DN669224_c0_g1_i1	556	.	C	T	10.4088	PASS	DP=10;VDB=0.0221621;SGB=0.620439;RPB=0.861511;MQB=0.28717;MQSB=1;BQB=0.28717;MQ0F=0;ICB=0.3;HOB=0.125;AC=1;AN=4;DP4=2,1,3,0;MQ=41	GT:PL	0/1:43,0,48
TRINITY_DN118462_c0_g1_i1	131	.	A	G	77	PASS	DP=10;VDB=0.0221621;SGB=0.620439;RPB=0.861511;MQB=0.574341;MQSB=0.5;BQB=0.28717;MQ0F=0;ICB=0.3;HOB=0.125;AC=1;AN=4;DP4=1,2,3,0;MQ=56	GT:PL	0/0:0,3,33
TRINITY_DN101765_c1_g1_i1	305	.	A	C	114	PASS	DP=10;VDB=0.0221621;SGB=0.620439;RPB=0.861511;MQB=0.861511;BQB=0.28717;MQ0F=0;ICB=0.5;HOB=0.5;AC=2;AN=4;DP4=3,0,3,0;MQ=60	GT:PL	1/1:151,9,0
TRINITY_DN245497_c0_g1_i1	67	.	C	T	46.6265	PASS	DP=10;VDB=0.0221621;SGB=0.620439;RPB=0.861511;MQB=0.861511;BQB=0.574341;MQ0F=0;ICB=0.3;HOB=0.125;AC=1;AN=4;DP4=3,0,3,0;MQ=60	GT:PL	0/1:79,0,76
TRINITY_DN473697_c0_g4_i1	140	.	C	T	41.8347	PASS	DP=10;VDB=0.0221621;SGB=0.620439;RPB=0.861511;MQB=0.861511;MQSB=0.75;BQB=0.861511;MQ0F=0;ICB=0.3;HOB=0.125;AC=1;AN=4;DP4=2,1,2,1;MQ=30	GT:PL	0/0:0,3,4
TRINITY_DN478459_c5_g1_i2	150	.	A	G	58	PASS	DP=10;VDB=0.0221621;SGB=0.620439;RPB=0.861511;MQB=0.861511;MQSB=0;BQB=0.28717;MQ0F=0.1;ICB=0.5;HOB=0.5;AC=2;AN=4;DP4=1,2,3,0;MQ=30	GT:PL	1/1:95,9,0
TRINITY_DN505408_c0_g3_i1	948	.	A	G	107	PASS	DP=10;VDB=0.0221621;SGB=0.620439;RPB=0.861511;MQB=0.861511;MQSB=1;BQB=0.28717;MQ0F=0;ICB=0.3;HOB=0.125;AC=1;AN=4;DP4=1,2,3,0;MQ=60	GT:PL	0/1:140,0,48
TRINITY_DN521100_c1_g5_i1	1056	.	T	C	107	PASS	DP=10;VDB=0.0221621;SGB=0.620439;RPB=0.861511;MQB=0.861511;MQSB=1;BQB=0.28717;MQ0F=0;ICB=0.3;HOB=0.125;AC=1;AN=4;DP4=2,1,3,0;MQ=60	GT:PL	0/1:140,0,48
TRINITY_DN505333_c0_g2_i11	3782	.	T	A	114	PASS	DP=10;VDB=0.0221621;SGB=0.620439;RPB=0.861511;MQB=0.861511;MQSB=1;BQB=0.28717;MQ0F=0;ICB=0.5;HOB=0.5;AC=2;AN=4;DP4=1,2,3,0;MQ=60	GT:PL	1/1:151,9,0
TRINITY_DN497814_c0_g3_i3	825	.	G	T	45.539	PASS	DP=10;VDB=0.0221621;SGB=0.620439;RPB=0.900802;MQB=0.900802;MQSB=0.600535;BQB=0.900802;MQ0F=0;ICB=0.3;HOB=0.125;AC=1;AN=4;DP4=3,2,0,3;MQ=40	GT:PL	0/0:0,9,76
TRINITY_DN520891_c2_g5_i1	113	.	G	A	60	PASS	DP=10;VDB=0.0221621;SGB=0.620439;RPB=0.900802;MQB=0.900802;MQSB=0.900802;BQB=0.750668;MQ0F=0;ICB=0.3;HOB=0.125;AC=1;AN=4;DP4=3,2,2,1;MQ=55	GT:PL	0/0:0,6,77
TRINITY_DN948899_c0_g1_i1	68	.	C	G	56	PASS	DP=10;VDB=0.0221621;SGB=-0.8159;MQ0F=0;AC=4;AN=4;DP4=0,0,3,0;MQ=31	GT:PL	1/1:55,6,0
TRINITY_DN507116_c0_g2_i1	5	.	G	A	17.9949	PASS	DP=10;VDB=0.0221621;SGB=-0.8159;MQ0F=0;AC=4;AN=4;DP4=0,0,3,0;MQ=60	GT:PL	1/1:27,6,0
TRINITY_DN382045_c0_g2_i1	68	.	C	T	93	PASS	DP=10;VDB=0.0221621;SGB=-0.8159;RPB=0;MQB=0.666667;BQB=1;MQ0F=0;ICB=0.5;HOB=0.5;AC=2;AN=4;DP4=2,0,3,0;MQ=54	GT:PL	0/1:101,0,51
[truncated: 105,109 more rows]

## Sheet: Variants against wheat genome
#CHROM	POS	ID	REF	ALT	QUAL	FILTER	INFO	FORMAT	Wheat terminal heat stress
1A	191147375	.	T	C	180	PASS	DP=10;VDB=0.000141285;SGB=-0.933479;MQ0F=0;AC=4;AN=4;DP4=0,0,7,0;MQ=52	GT:PL	1/1:149,15,0
1A	145000582	.	G	A	127	PASS	DP=10;VDB=0.000328757;SGB=-1.05859;RPB=1;MQB=1;MQSB=0.89338;BQB=1;MQ0F=0.1;ICB=0.3;HOB=0.125;AC=3;AN=4;DP4=0,1,5,3;MQ=30	GT:PL	1/1:76,9,0
1A	30115372	.	C	T	37.0649	PASS	DP=10;VDB=0.000411984;SGB=-0.751815;RPB=0.115573;MQB=0.115573;MQSB=0.115573;BQB=0.115573;MQ0F=0;ICB=0.5;HOB=0.5;AC=2;AN=4;DP4=3,0,0,6;MQ=42	GT:PL	0/1:53,0,22
1A	186812498	.	T	C	130	PASS	DP=10;VDB=0.00112642;SGB=-1.11282;RPB=1;MQB=1;MQSB=1;BQB=1;MQ0F=0;ICB=0.3;HOB=0.125;AC=3;AN=4;DP4=1,0,7,1;MQ=34	GT:PL	1/1:120,12,0
1A	123230522	.	T	C	64	PASS	DP=10;VDB=0.00120872;SGB=-0.956117;RPB=0.75;MQB=0.166667;MQSB=0.75;BQB=0.833333;MQ0F=0.1;ICB=0.5;HOB=0.5;AC=2;AN=4;DP4=1,1,5,1;MQ=30	GT:PL	0/1:35,0,36
1A	157006185	.	T	C	202	PASS	DP=10;VDB=0.00217227;SGB=-0.956117;MQ0F=0;AC=4;AN=4;DP4=0,0,6,0;MQ=50	GT:PL	1/1:110,6,0
1A	131977041	.	C	T	134	PASS	DP=10;VDB=0.00261765;SGB=-1.05859;RPB=1;MQB=1;BQB=1;MQ0F=0.1;ICB=0.3;HOB=0.125;AC=3;AN=4;DP4=1,0,8,0;MQ=32	GT:PL	1/1:80,9,0
1A	211409162	.	C	G	77	PASS	DP=10;VDB=0.00376034;SGB=-0.950356;RPB=0;MQB=0.6;MQSB=0.607698;BQB=0.4;MQ0F=0;ICB=0.3;HOB=0.125;AC=3;AN=4;DP4=0,2,3,2;MQ=56	GT:PL	1/1:91,9,0
1A	240776171	.	T	G	136	PASS	DP=10;VDB=0.00476095;SGB=-0.956117;RPB=0.666667;MQB=0.583333;MQSB=0.583333;BQB=0.833333;MQ0F=0;ICB=0.5;HOB=0.5;AC=2;AN=4;DP4=1,1,5,1;MQ=54	GT:PL	0/1:121,0,22
1A	95067195	.	A	G	164	PASS	DP=10;VDB=0.00595258;SGB=-0.751815;RPB=1;MQB=1;MQSB=0.810265;BQB=1;MQ0F=0;ICB=0.3;HOB=0.125;AC=3;AN=4;DP4=1,0,3,3;MQ=46	GT:PL	1/1:45,3,0
1A	224592	.	T	C,A	34.212	PASS	DP=10;VDB=0.00701511;SGB=-0.907205;RPB=1;MQB=1;BQB=1;MQ0F=0.2;ICB=0.36;HOB=0.625;AC=2,1;AN=4;DP4=1,0,4,0;MQ=33	GT:PL	0/1:43,0,46,46,52,93
1A	232212273	.	T	G	14.9215	PASS	DP=10;VDB=0.00701511;SGB=-3.15886;RPB=0.202566;MQB=0.202566;MQSB=0.202566;BQB=0.810265;MQ0F=0.1;ICB=0.3;HOB=0.125;AC=3;AN=4;DP4=3,0,0,4;MQ=33	GT:PL	0/1:29,0,87
1A	43147949	.	T	C	177	PASS	DP=10;VDB=0.00766117;SGB=-0.907205;RPB=1;MQB=1;BQB=1;MQ0F=0;ICB=0.3;HOB=0.125;AC=3;AN=4;DP4=1,0,4,0;MQ=60	GT:PL	0/1:101,0,51
1A	194664861	.	G	A	75	PASS	DP=10;VDB=0.00872848;SGB=-0.826713;RPB=1;MQB=1;BQB=1;MQ0F=0.2;ICB=0.3;HOB=0.125;AC=3;AN=4;DP4=1,0,4,0;MQ=36	GT:PL	1/1:74,9,0
1A	36949061	.	A	C	31.4872	PASS	DP=10;VDB=0.00895694;SGB=1.94933;RPB=0.750668;MQB=0.150134;MQSB=0.900802;BQB=0.450401;MQ0F=0.1;ICB=0.3;HOB=0.125;AC=1;AN=4;DP4=2,1,3,2;MQ=31	GT:PL	0/0:0,3,40
1A	223297590	.	T	C	270	PASS	DP=10;VDB=0.00907312;SGB=-1.05859;MQSB=0.5;MQ0F=0;AC=4;AN=4;DP4=0,0,2,6;MQ=58	GT:PL	1/1:194,15,0
1A	214972189	.	C	T	223	PASS	DP=10;VDB=0.00947686;SGB=-1.05588;MQSB=1;MQ0F=0;AC=4;AN=4;DP4=0,0,5,2;MQ=47	GT:PL	1/1:152,12,0
1A	145569835	.	A	G	109	PASS	DP=10;VDB=0.00951049;SGB=-0.826713;RPB=1;MQB=1;BQB=1;MQ0F=0;ICB=0.3;HOB=0.125;AC=3;AN=4;DP4=1,0,4,0;MQ=46	GT:PL	1/1:133,9,0
1A	12039779	.	C	T	162	PASS	DP=10;VDB=0.0100411;SGB=-1.02307;RPB=0;MQB=1;MQSB=1;BQB=0.833333;MQ0F=0;ICB=0.3;HOB=0.125;AC=3;AN=4;DP4=2,0,4,2;MQ=60	GT:PL	1/1:115,9,0
1A	242891307	.	A	C	237	PASS	DP=10;VDB=0.0104213;SGB=-0.950356;MQ0F=0;AC=4;AN=4;DP4=0,0,5,0;MQ=60	GT:PL	1/1:110,6,0
1A	9882072	.	T	A	96	PASS	DP=10;VDB=0.0107983;SGB=-0.907205;MQ0F=0.2;AC=4;AN=4;DP4=0,0,4,0;MQ=30	GT:PL	1/1:58,6,0
1A	141357825	.	T	C	51	PASS	DP=10;VDB=0.011063;SGB=-3.47587;RPB=0.300267;MQB=0.450401;MQSB=0.666667;BQB=0.900802;MQ0F=0;ICB=0.3;HOB=0.125;AC=3;AN=4;DP4=3,0,3,2;MQ=30	GT:PL	1/1:37,3,0
1A	227645324	.	A	T	131	PASS	DP=10;VDB=0.0117389;SGB=-3.15886;RPB=0.124046;MQB=0.868321;MQSB=0.900802;BQB=0.124046;MQ0F=0;ICB=0.5;HOB=0.5;AC=2;AN=4;DP4=0,4,3,1;MQ=58	GT:PL	0/1:136,0,50
1A	16245884	.	A	C	166	PASS	DP=10;VDB=0.0127498;SGB=-0.826713;RPB=1;MQB=1;BQB=1;MQ0F=0;ICB=0.3;HOB=0.125;AC=3;AN=4;DP4=1,0,4,0;MQ=60	GT:PL	1/1:60,3,0
1A	235607050	.	G	T	195	PASS	DP=10;VDB=0.0175011;SGB=-0.933479;MQSB=0.607698;MQ0F=0;AC=4;AN=4;DP4=0,0,3,4;MQ=35	GT:PL	1/1:71,6,0
1A	244674153	.	G	C	237	PASS	DP=10;VDB=0.0186337;SGB=-0.956117;MQSB=1;MQ0F=0;AC=4;AN=4;DP4=0,0,5,1;MQ=58	GT:PL	1/1:184,12,0
1A	143326510	.	T	C	22.0754	PASS	DP=10;VDB=0.0190094;SGB=1.27626;RPB=0.279932;MQB=0.503877;MQSB=1;BQB=0.895781;MQ0F=0;ICB=0.3;HOB=0.125;AC=1;AN=4;DP4=5,1,4,0;MQ=32	GT:PL	0/0:0,3,23
1A	68368812	.	C	A	244	PASS	DP=10;VDB=0.0195328;SGB=-0.490673;MQSB=1;MQ0F=0;AC=4;AN=4;DP4=0,0,2,7;MQ=60	GT:PL	1/1:40,3,0
1A	159009730	.	A	T	15.1234	PASS	DP=10;VDB=0.02;SGB=0.00473136;RPB=0.166667;MQB=0;MQSB=0.5;BQB=0.5;MQ0F=0.1;ICB=0.3;HOB=0.125;AC=1;AN=4;DP4=2,4,0,2;MQ=35	GT:PL	0/1:48,0,96
1A	15006945	.	C	T	15.4359	PASS	DP=10;VDB=0.02;SGB=0.00473136;RPB=0.166667;MQB=1;BQB=0.166667;MQ0F=0;ICB=0.3;HOB=0.125;AC=1;AN=4;DP4=6,0,2,0;MQ=60	GT:PL	0/0:0,12,133
1A	6723907	.	C	T	22.3514	PASS	DP=10;VDB=0.02;SGB=0.00473136;RPB=0.285714;MQB=1;MQSB=1;BQB=1;MQ0F=0;ICB=0.3;HOB=0.125;AC=1;AN=4;DP4=1,6,0,2;MQ=60	GT:PL	0/0:0,15,129
1A	1239194	.	G	T	4.92381	PASS	DP=10;VDB=0.02;SGB=0.00473136;RPB=0.333333;MQB=0.5;MQSB=0.666667;BQB=0;MQ0F=0;ICB=0.3;HOB=0.125;AC=1;AN=4;DP4=1,5,1,1;MQ=48	GT:PL	0/1:37,0,83
1A	146726347	.	G	A	27.9378	PASS	DP=10;VDB=0.02;SGB=0.00473136;RPB=0.4;MQB=0.8;BQB=0.5;MQ0F=0;ICB=0.3;HOB=0.125;AC=1;AN=4;DP4=5,0,2,0;MQ=39	GT:PL	0/1:62,0,7
1A	143216490	.	G	T	63	PASS	DP=10;VDB=0.02;SGB=0.00473136;RPB=0.4;MQB=0.8;MQSB=1;BQB=0.2;MQ0F=0;ICB=0.3;HOB=0.125;AC=1;AN=4;DP4=4,1,2,0;MQ=41	GT:PL	0/1:97,0,28
1A	66335026	.	A	G	22.3794	PASS	DP=10;VDB=0.02;SGB=0.00473136;RPB=0.4;MQB=1;MQSB=1;BQB=0.2;MQ0F=0;ICB=0.3;HOB=0.125;AC=1;AN=4;DP4=5,0,0,2;MQ=60	GT:PL	0/1:56,0,98
1A	29042508	.	T	C	20.1717	PASS	DP=10;VDB=0.02;SGB=0.00473136;RPB=0.5;MQB=0.5;BQB=0.5;MQ0F=0;ICB=0.3;HOB=0.125;AC=1;AN=4;DP4=4,0,2,0;MQ=41	GT:PL	0/1:55,3,0
1A	114784353	.	C	T	11.9901	PASS	DP=10;VDB=0.02;SGB=0.00473136;RPB=0.5;MQB=0.5;MQSB=0.28717;BQB=0;MQ0F=0.2;ICB=0.3;HOB=0.125;AC=1;AN=4;DP4=3,1,0,2;MQ=32	GT:PL	0/0:0,6,45
1A	162887707	.	A	G	34.4963	PASS	DP=10;VDB=0.02;SGB=0.00473136;RPB=0.5;MQB=0.5;MQSB=1;BQB=0.5;MQ0F=0.1;ICB=0.3;HOB=0.125;AC=1;AN=4;DP4=3,1,2,0;MQ=33	GT:PL	0/1:68,0,31
1A	181433917	.	A	G	35.9571	PASS	DP=10;VDB=0.02;SGB=0.00473136;RPB=0.5;MQB=0.5;MQSB=1;BQB=0.5;MQ0F=0;ICB=0.3;HOB=0.125;AC=1;AN=4;DP4=3,1,2,0;MQ=49	GT:PL	0/1:69,0,71
1A	129163387	.	C	T	23.7137	PASS	DP=10;VDB=0.02;SGB=0.00473136;RPB=0.5;MQB=0.625;MQSB=0.625;BQB=0.5;MQ0F=0.2;ICB=0.3;HOB=0.125;AC=1;AN=4;DP4=4,0,0,2;MQ=35	GT:PL	0/0:0,3,60
1A	237650998	.	G	A	23.8749	PASS	DP=10;VDB=0.02;SGB=0.00473136;RPB=0.5;MQB=0.75;MQSB=1;BQB=0.25;MQ0F=0;ICB=0.3;HOB=0.125;AC=1;AN=4;DP4=3,1,2,0;MQ=41	GT:PL	0/0:0,6,40
1A	42306831	.	C	T	47.4755	PASS	DP=10;VDB=0.02;SGB=0.00473136;RPB=0.5;MQB=0;MQSB=0.28717;BQB=0.5;MQ0F=0;ICB=0.3;HOB=0.125;AC=1;AN=4;DP4=3,1,0,2;MQ=35	GT:PL	0/1:81,0,36
1A	217848492	.	T	C	24.6255	PASS	DP=10;VDB=0.02;SGB=0.00473136;RPB=0.5;MQB=0;MQSB=1;BQB=0.875;MQ0F=0;ICB=0.3;HOB=0.125;AC=1;AN=4;DP4=4,0,1,1;MQ=52	GT:PL	0/0:0,3,60
1A	51918660	.	C	T	34.5417	PASS	DP=10;VDB=0.02;SGB=0.00473136;RPB=0.5;MQB=1;BQB=0.5;MQ0F=0.1;ICB=0.3;HOB=0.125;AC=1;AN=4;DP4=4,0,2,0;MQ=33	GT:PL	0/1:68,0,35
1A	232209676	.	T	C	29.0268	PASS	DP=10;VDB=0.02;SGB=0.00473136;RPB=0.5;MQB=1;MQSB=0.861511;BQB=0;MQ0F=0.4;ICB=0.3;HOB=0.125;AC=1;AN=4;DP4=3,1,0,2;MQ=33	GT:PL	0/1:62,0,52
1A	53045347	.	C	T	68	PASS	DP=10;VDB=0.02;SGB=0.00473136;RPB=0.5;MQB=1;MQSB=1;BQB=0.5;MQ0F=0;ICB=0.3;HOB=0.125;AC=1;AN=4;DP4=3,1,2,0;MQ=60	GT:PL	0/1:101,0,51
1A	230914499	.	C	T	22.1056	PASS	DP=10;VDB=0.02;SGB=0.00473136;RPB=0.6;MQB=0.4;BQB=0.8;MQ0F=0;ICB=0.3;HOB=0.125;AC=1;AN=4;DP4=5,0,2,0;MQ=38	GT:PL	0/0:0,3,50
1A	96721647	.	G	A	25.0498	PASS	DP=10;VDB=0.02;SGB=0.00473136;RPB=0.666667;MQB=0.333333;BQB=0;MQ0F=0;ICB=1;HOB=0.5;AC=1;AN=2;DP4=3,0,2,0;MQ=38	GT:PL	0/1:55,0,59
1A	12418136	.	G	A	29.6262	PASS	DP=10;VDB=0.02;SGB=0.00473136;RPB=0.666667;MQB=0.666667;MQSB=0.300267;BQB=0.75;MQ0F=0;ICB=0.3;HOB=0.125;AC=1;AN=4;DP4=2,4,1,1;MQ=43	GT:PL	0/0:0,3,37
1A	100208114	.	T	C	67	PASS	DP=10;VDB=0.02;SGB=0.00473136;RPB=0.666667;MQB=0.666667;MQSB=0;BQB=0;MQ0F=0;ICB=0.3;HOB=0.125;AC=1;AN=4;DP4=2,4,0,2;MQ=52	GT:PL	0/1:101,0,28
1A	180955798	.	T	A	48.7489	PASS	DP=10;VDB=0.02;SGB=0.00473136;RPB=0.666667;MQB=0.666667;MQSB=1;BQB=1;MQ0F=0;ICB=0.5;HOB=0.5;AC=2;AN=4;DP4=3,0,1,1;MQ=46	GT:PL	1/1:85,6,0
1A	88668593	.	T	C	17.9692	PASS	DP=10;VDB=0.02;SGB=0.00473136;RPB=0.666667;MQB=0;BQB=0;MQ0F=0;ICB=0.3;HOB=0.125;AC=1;AN=4;DP4=3,0,2,0;MQ=55	GT:PL	0/0:0,3,60
1A	108669667	.	C	T	44.0357	PASS	DP=10;VDB=0.02;SGB=0.00473136;RPB=0.666667;MQB=0;BQB=1;MQ0F=0.2;ICB=1;HOB=0.5;AC=1;AN=2;DP4=3,0,2,0;MQ=37	GT:PL	0/1:74,0,70
1A	85071602	.	T	C	42.4921	PASS	DP=10;VDB=0.02;SGB=0.00473136;RPB=0.666667;MQB=0;BQB=1;MQ0F=0;ICB=0.3;HOB=0.125;AC=1;AN=4;DP4=3,0,2,0;MQ=32	GT:PL	0/1:75,0,1
1A	72852466	.	C	G	54	PASS	DP=10;VDB=0.02;SGB=0.00473136;RPB=0.666667;MQB=0;BQB=1;MQ0F=0;ICB=0.3;HOB=0.125;AC=1;AN=4;DP4=3,0,2,0;MQ=56	GT:PL	0/1:87,0,51
1A	32343383	.	G	A	32.7672	PASS	DP=10;VDB=0.02;SGB=0.00473136;RPB=0.666667;MQB=0;MQSB=0;BQB=1;MQ0F=0;ICB=0.3;HOB=0.125;AC=1;AN=4;DP4=3,0,0,2;MQ=30	GT:PL	0/1:65,0,35
1A	20171405	.	C	T	62	PASS	DP=10;VDB=0.02;SGB=0.00473136;RPB=0.666667;MQB=1;MQSB=1;BQB=1;MQ0F=0;ICB=0.3;HOB=0.125;AC=1;AN=4;DP4=3,0,0,2;MQ=53	GT:PL	0/1:94,0,98
1A	178551569	.	T	C	60	PASS	DP=10;VDB=0.02;SGB=0.00473136;RPB=0.75;MQB=0;MQSB=1;BQB=0.5;MQ0F=0.2;ICB=0.5;HOB=0.5;AC=2;AN=4;DP4=3,1,2,0;MQ=30	GT:PL	1/1:97,6,0
1A	115219054	.	G	A	35.942	PASS	DP=10;VDB=0.02;SGB=0.00473136;RPB=0.75;MQB=0;MQSB=1;BQB=0.5;MQ0F=0;ICB=0.3;HOB=0.125;AC=1;AN=4;DP4=3,1,2,0;MQ=30	GT:PL	0/1:69,0,25
1A	118445837	.	C	G	59	PASS	DP=10;VDB=0.02;SGB=0.00473136;RPB=0.8;MQB=0.5;MQSB=0.810265;BQB=0.9;MQ0F=0;ICB=0.5;HOB=0.5;AC=2;AN=4;DP4=2,3,1,1;MQ=56	GT:PL	0/0:0,15,202
1A	97536225	.	G	A	36.1762	PASS	DP=10;VDB=0.02;SGB=0.00473136;RPB=0.8;MQB=0.8;MQSB=0.607698;BQB=0;MQ0F=0.3;ICB=0.3;HOB=0.125;AC=1;AN=4;DP4=2,3,2,0;MQ=31	GT:PL	0/1:70,0,28
1A	233405521	.	A	C	19.7939	PASS	DP=10;VDB=0.02;SGB=0.00473136;RPB=0.857143;MQB=0;BQB=0.571429;MQ0F=0;ICB=0.3;HOB=0.125;AC=1;AN=4;DP4=7,0,2,0;MQ=32	GT:PL	0/0:0,6,62
1A	63931064	.	G	A	21.4873	PASS	DP=10;VDB=0.02;SGB=0.00473136;RPB=0;MQB=0.333333;BQB=1;MQ0F=0;ICB=0.3;HOB=0.125;AC=1;AN=4;DP4=3,0,2,0;MQ=37	GT:PL	0/0:0,3,36
1A	207016138	.	G	T	19.3581	PASS	DP=10;VDB=0.02;SGB=0.00473136;RPB=0;MQB=0.333333;BQB=1;MQ0F=0;ICB=0.3;HOB=0.125;AC=1;AN=4;DP4=3,0,2,0;MQ=43	GT:PL	0/1:52,0,71
1A	111853778	.	C	T	40.6824	PASS	DP=10;VDB=0.02;SGB=0.00473136;RPB=0;MQB=0.4;MQSB=0.810265;BQB=0.8;MQ0F=0.3;ICB=0.3;HOB=0.125;AC=1;AN=4;DP4=3,2,1,1;MQ=30	GT:PL	0/1:76,3,0
1A	120469625	.	C	T	3.4669	PASS	DP=10;VDB=0.02;SGB=0.00473136;RPB=0;MQB=0.4;MQSB=0.810265;BQB=0;MQ0F=0;ICB=0.3;HOB=0.125;AC=1;AN=4;DP4=3,2,0,2;MQ=36	GT:PL	0/0:0,6,47
1A	31550215	.	G	A	8.03258	PASS	DP=10;VDB=0.02;SGB=0.00473136;RPB=0;MQB=0.5;MQSB=1;BQB=0.5;MQ0F=0;ICB=0.5;HOB=0.5;AC=2;AN=4;DP4=3,1,2,0;MQ=40	GT:PL	1/1:44,6,0
1A	41660095	.	C	G	35.6389	PASS	DP=10;VDB=0.02;SGB=0.00473136;RPB=0;MQB=0.5;MQSB=1;BQB=1;MQ0F=0.2;ICB=0.3;HOB=0.125;AC=1;AN=4;DP4=3,1,2,0;MQ=45	GT:PL	0/0:0,3,60
1A	42967561	.	G	A	36.9193	PASS	DP=10;VDB=0.02;SGB=0.00473136;RPB=0;MQB=0.666667;BQB=1;MQ0F=0;ICB=0.3;HOB=0.125;AC=1;AN=4;DP4=3,0,2,0;MQ=38	GT:PL	0/1:70,0,27
1A	996839	.	T	A	49.6792	PASS	DP=10;VDB=0.02;SGB=0.00473136;RPB=0;MQB=0.666667;MQSB=0.666667;BQB=0.333333;MQ0F=0;ICB=0.3;HOB=0.125;AC=1;AN=4;DP4=1,2,2,0;MQ=48	GT:PL	0/0:0,3,40
1A	12300283	.	G	T	25.2015	PASS	DP=10;VDB=0.02;SGB=0.00473136;RPB=0;MQB=0.666667;MQSB=1;BQB=0.333333;MQ0F=0.2;ICB=0.3;HOB=0.125;AC=1;AN=4;DP4=5,1,2,0;MQ=30	GT:PL	0/1:59,0,31
1A	40828067	.	A	C	49.7489	PASS	DP=10;VDB=0.02;SGB=0.00473136;RPB=0;MQB=0.666667;MQSB=1;BQB=1;MQ0F=0;ICB=0.5;HOB=0.5;AC=2;AN=4;DP4=2,1,2,0;MQ=44	GT:PL	1/1:86,6,0
1A	35194351	.	T	A	25.3624	PASS	DP=10;VDB=0.02;SGB=0.00473136;RPB=0;MQB=0.8;MQSB=0.202566;BQB=0.9;MQ0F=0;ICB=0.3;HOB=0.125;AC=1;AN=4;DP4=3,2,1,1;MQ=48	GT:PL	0/0:0,3,31
1A	121385503	.	G	C	17.2808	PASS	DP=10;VDB=0.02;SGB=0.00473136;RPB=0;MQB=0.8;MQSB=0;BQB=0.7;MQ0F=0.3;ICB=0.3;HOB=0.125;AC=1;AN=4;DP4=3,2,2,0;MQ=32	GT:PL	0/1:51,0,19
1A	100195427	.	C	T	73	PASS	DP=10;VDB=0.02;SGB=0.00473136;RPB=0;MQB=0;MQSB=0.5;BQB=0.5;MQ0F=0.1;ICB=0.5;HOB=0.5;AC=2;AN=4;DP4=2,2,2,0;MQ=35	GT:PL	1/1:110,6,0
1A	218339977	.	C	T	13.9017	PASS	DP=10;VDB=0.02;SGB=0.00473136;RPB=0;MQB=0;MQSB=0.727822;BQB=0.5;MQ0F=0;ICB=0.3;HOB=0.125;AC=1;AN=4;DP4=4,4,2,0;MQ=57	GT:PL	0/1:48,0,147
1A	69344738	.	T	C	58	PASS	DP=10;VDB=0.02;SGB=0.00473136;RPB=0;MQB=0;MQSB=1;BQB=0.5;MQ0F=0;ICB=0.3;HOB=0.125;AC=1;AN=4;DP4=3,1,2,0;MQ=58	GT:PL	0/1:91,0,58
1A	198318596	.	C	T	19.317	PASS	DP=10;VDB=0.02;SGB=0.00473136;RPB=0;MQB=1;BQB=0.6;MQ0F=0;ICB=0.3;HOB=0.125;AC=1;AN=4;DP4=5,0,2,0;MQ=60	GT:PL	0/0:0,6,90
1A	143622767	.	T	G	10.284	PASS	DP=10;VDB=0.02;SGB=0.00473136;RPB=0;MQB=1;MQSB=0.900802;BQB=0.25;MQ0F=0;ICB=0.3;HOB=0.125;AC=1;AN=4;DP4=5,1,0,2;MQ=60	GT:PL	0/0:0,3,42
1A	197916736	.	G	A	32.0266	PASS	DP=10;VDB=0.02;SGB=0.00473136;RPB=0;MQB=1;MQSB=1;BQB=0.5;MQ0F=0.2;ICB=0.3;HOB=0.125;AC=1;AN=4;DP4=3,1,2,0;MQ=35	GT:PL	0/1:65,0,55
1A	211541303	.	T	C	5.2129	PASS	DP=10;VDB=0.02;SGB=0.00473136;RPB=0;MQB=1;MQSB=1;BQB=0;MQ0F=0;ICB=0.3;HOB=0.125;AC=1;AN=4;DP4=2,2,2,0;MQ=53	GT:PL	0/0:0,9,138
1A	222606584	.	A	G	43.6146	PASS	DP=10;VDB=0.02;SGB=0.00473136;RPB=1;MQB=0.5;BQB=0.75;MQ0F=0;ICB=0.3;HOB=0.125;AC=1;AN=4;DP4=4,0,2,0;MQ=39	GT:PL	0/1:77,0,51
1A	218924921	.	C	A	22.727	PASS	DP=10;VDB=0.02;SGB=0.00473136;RPB=1;MQB=0.583333;BQB=0.416667;MQ0F=0.1;ICB=0.3;HOB=0.125;AC=1;AN=4;DP4=6,0,2,0;MQ=30	GT:PL	0/0:0,6,30
1A	47439072	.	A	G	70	PASS	DP=10;VDB=0.02;SGB=0.00473136;RPB=1;MQB=0;BQB=1;MQ0F=0;ICB=0.3;HOB=0.125;AC=1;AN=4;DP4=2,0,2,0;MQ=37	GT:PL	0/1:102,1,0
1A	211647616	.	C	T	73	PASS	DP=10;VDB=0.02;SGB=0.00473136;RPB=1;MQB=1;BQB=0.5;MQ0F=0;ICB=0.5;HOB=0.5;AC=2;AN=4;DP4=4,0,2,0;MQ=60	GT:PL	1/1:110,6,0
1A	26018928	.	T	A	20.9438	PASS	DP=10;VDB=0.02;SGB=0.00473136;RPB=1;MQB=1;MQSB=0.750668;BQB=0;MQ0F=0;ICB=0.5;HOB=0.5;AC=2;AN=4;DP4=4,2,1,1;MQ=31	GT:PL	1/1:58,6,0
1A	108139331	.	G	A	11.6006	PASS	DP=10;VDB=0.02;SGB=0.00473136;RPB=1;MQB=1;MQSB=0;BQB=0;MQ0F=0;ICB=0.5;HOB=0.5;AC=2;AN=4;DP4=2,2,0,2;MQ=37	GT:PL	1/1:48,6,0
1A	113067921	.	G	C	11.4681	PASS	DP=10;VDB=0.02;SGB=0.00473136;RPB=1;MQB=1;MQSB=1;BQB=0.5;MQ0F=0.2;ICB=0.3;HOB=0.125;AC=1;AN=4;DP4=2,2,2,0;MQ=30	GT:PL	0/1:46,3,0
1A	242774179	.	C	T	21.2096	PASS	DP=10;VDB=0.02;SGB=-2.48712;RPB=0.1;MQB=0;MQSB=0.8;BQB=0.4;MQ0F=0;ICB=0.5;HOB=0.5;AC=2;AN=4;DP4=4,1,1,1;MQ=57	GT:PL	0/1:22,0,160
1A	106428606	.	G	C	29.5298	PASS	DP=10;VDB=0.02;SGB=-2.48712;RPB=0.4;MQB=0.5;MQSB=0.810265;BQB=0.8;MQ0F=0;ICB=0.3;HOB=0.125;AC=3;AN=4;DP4=3,2,0,2;MQ=59	GT:PL	1/1:40,3,0
1A	161053156	.	T	C	25.7018	PASS	DP=10;VDB=0.02;SGB=-2.48712;RPB=0.416667;MQB=1;MQSB=0.600535;BQB=0;MQ0F=0.1;ICB=0.3;HOB=0.125;AC=3;AN=4;DP4=3,3,2,0;MQ=36	GT:PL	1/1:45,3,0
1A	74620218	.	C	T	16.4311	PASS	DP=10;VDB=0.02;SGB=-2.48712;RPB=0.857143;MQB=0.428571;BQB=0.571429;MQ0F=0;ICB=0.5;HOB=0.5;AC=2;AN=4;DP4=7,0,2,0;MQ=30	GT:PL	0/1:31,0,31
1A	197477568	.	T	C	17.894	PASS	DP=10;VDB=0.02;SGB=-2.48712;RPB=0;MQB=0.25;MQSB=1;BQB=0.875;MQ0F=0;ICB=0.5;HOB=0.5;AC=2;AN=4;DP4=3,1,2,0;MQ=46	GT:PL	0/1:39,0,54
1A	204353687	.	A	G	34.0353	PASS	DP=10;VDB=0.02;SGB=-2.48712;RPB=0;MQB=0.666667;BQB=1;MQ0F=0.2;ICB=0.5;HOB=0.5;AC=2;AN=4;DP4=3,0,2,0;MQ=34	GT:PL	0/1:33,0,54
1A	438842	.	C	T	31.684	PASS	DP=10;VDB=0.02;SGB=-2.48712;RPB=0;MQB=0.666667;MQSB=0.600535;BQB=0.5;MQ0F=0.1;ICB=0.3;HOB=0.125;AC=3;AN=4;DP4=2,4,1,1;MQ=35	GT:PL	1/1:48,3,0
1A	26602906	.	C	T	76	PASS	DP=10;VDB=0.02;SGB=-2.48712;RPB=0;MQB=1;BQB=1;MQ0F=0;ICB=0.3;HOB=0.125;AC=3;AN=4;DP4=3,0,2,0;MQ=60	GT:PL	0/1:48,0,140
1A	198509939	.	G	C	46.3571	PASS	DP=10;VDB=0.02;SGB=-2.48712;RPB=0;MQB=1;MQSB=1;BQB=0.5;MQ0F=0;ICB=0.5;HOB=0.5;AC=2;AN=4;DP4=3,0,1,1;MQ=60	GT:PL	0/1:26,0,101
1A	225815461	.	T	C	6.93836	PASS	DP=10;VDB=0.02;SGB=-2.48712;RPB=0;MQB=1;MQSB=1;BQB=1;MQ0F=0;ICB=0.5;HOB=0.5;AC=2;AN=4;DP4=4,0,1,1;MQ=47	GT:PL	0/1:25,0,103
1A	206380901	.	A	G	224	PASS	DP=10;VDB=0.0202676;SGB=-1.02307;RPB=1;MQB=1;MQSB=1;BQB=1;MQ0F=0;ICB=0.3;HOB=0.125;AC=3;AN=4;DP4=0,1,5,1;MQ=60	GT:PL	0/1:141,0,25
1A	107018712	.	C	A	163	PASS	DP=10;VDB=0.0205346;SGB=-0.826713;RPB=1;MQB=1;BQB=1;MQ0F=0.2;AC=4;AN=4;DP4=1,0,4,0;MQ=44	GT:PL	1/1:145,5,0
1A	29645133	.	T	C	75	PASS	DP=10;VDB=0.0205346;SGB=-3.15886;RPB=0.375;MQB=0.875;MQSB=1;BQB=0.875;MQ0F=0;ICB=0.3;HOB=0.125;AC=3;AN=4;DP4=1,1,4,0;MQ=34	GT:PL	1/1:47,3,0
1A	234429468	.	C	G	24.1458	PASS	DP=10;VDB=0.0205346;SGB=-3.1648;RPB=0.124046;MQB=0.124046;MQSB=0.833333;BQB=0.868321;MQ0F=0.2;ICB=0.5;HOB=0.5;AC=2;AN=4;DP4=3,1,3,1;MQ=37	GT:PL	0/1:18,0,62
1A	46843987	.	C	G	196	PASS	DP=10;VDB=0.0207102;SGB=-0.950356;RPB=1;MQB=1;MQSB=1;BQB=1;MQ0F=0.2;AC=4;AN=4;DP4=0,1,5,0;MQ=50	GT:PL	1/1:88,3,0
1A	197254333	.	A	G	29.9498	PASS	DP=10;VDB=0.0207102;SGB=1.94933;RPB=0.750668;MQB=0.150134;MQSB=0.900802;BQB=0.150134;MQ0F=0.3;ICB=0.3;HOB=0.125;AC=1;AN=4;DP4=1,2,2,3;MQ=30	GT:PL	0/0:0,6,67
1A	93426027	.	C	T	223	PASS	DP=10;VDB=0.0211291;SGB=-0.751815;MQ0F=0;AC=4;AN=4;DP4=0,0,6,0;MQ=60	GT:PL	1/1:187,15,0
1A	90058432	.	G	A	266	PASS	DP=10;VDB=0.0216012;SGB=-0.680382;MQSB=1.01283;MQ0F=0;AC=4;AN=4;DP4=0,0,4,3;MQ=60	GT:PL	1/1:230,18,0
1A	223942173	.	C	G	193	PASS	DP=10;VDB=0.0219768;SGB=2.55596;MQ0F=0;AC=2;AN=2;DP4=0,0,7,0;MQ=60	GT:PL	1/1:217,21,0
1A	60964870	.	A	G	25.5144	PASS	DP=10;VDB=0.0221621;SGB=0.620439;RPB=0.202566;MQB=0.202566;MQSB=0.9;BQB=0.202566;MQ0F=0;ICB=0.3;HOB=0.125;AC=1;AN=4;DP4=3,1,2,1;MQ=46	GT:PL	0/1:59,0,135
1A	191951729	.	T	A	39.7466	PASS	DP=10;VDB=0.0221621;SGB=0.620439;RPB=0.450401;MQB=0.600535;MQSB=1;BQB=0.900802;MQ0F=0;ICB=0.3;HOB=0.125;AC=1;AN=4;DP4=4,1,3,0;MQ=31	GT:PL	0/0:0,3,40
1A	157696149	.	T	C	86	PASS	DP=10;VDB=0.0221621;SGB=0.620439;RPB=0.861511;MQB=0.28717;MQSB=0.25;BQB=0.28717;MQ0F=0;ICB=0.5;HOB=0.5;AC=2;AN=4;DP4=1,2,3,0;MQ=54	GT:PL	1/1:123,9,0
1A	30845285	.	G	A	16.7239	PASS	DP=10;VDB=0.0221621;SGB=-0.8159;RPB=0;MQB=0.333333;BQB=0.666667;MQ0F=0;ICB=0.3;HOB=0.125;AC=3;AN=4;DP4=2,0,3,0;MQ=40	GT:PL	1/1:41,6,0
1A	8520103	.	C	T	177	PASS	DP=10;VDB=0.0221621;SGB=-0.907205;RPB=1;MQB=1;BQB=1;MQ0F=0;ICB=0.3;HOB=0.125;AC=3;AN=4;DP4=1,0,4,0;MQ=60	GT:PL	0/1:101,0,51
1A	29351119	.	C	T	79	PASS	DP=10;VDB=0.0221621;SGB=-2.83311;RPB=0.28717;MQB=0.28717;BQB=0.28717;MQ0F=0;ICB=0.5;HOB=0.5;AC=2;AN=4;DP4=3,0,3,0;MQ=35	GT:PL	0/1:76,0,31
1A	229208333	.	T	C	157	PASS	DP=10;VDB=0.0230159;SGB=-3.1648;RPB=0;MQB=0.5;MQSB=0.75;BQB=0.625;MQ0F=0;ICB=0.5;HOB=0.5;AC=2;AN=4;DP4=1,1,3,1;MQ=59	GT:PL	0/1:101,0,45
1A	225592998	.	C	G	129	PASS	DP=10;VDB=0.0234194;SGB=-0.956117;MQ0F=0;AC=4;AN=4;DP4=0,0,6,0;MQ=34	GT:PL	1/1:98,12,0
1A	34064025	.	A	C	239	PASS	DP=10;VDB=0.0243922;SGB=-1.02307;MQ0F=0;AC=4;AN=4;DP4=0,0,6,0;MQ=60	GT:PL	1/1:151,9,0
1A	78704580	.	A	C	50	PASS	DP=10;VDB=0.0249187;SGB=-2.83311;RPB=0.150134;MQB=0.900802;MQSB=1;BQB=0.900802;MQ0F=0;ICB=0.5;HOB=0.5;AC=2;AN=4;DP4=4,1,3,0;MQ=60	GT:PL	0/1:59,0,81
1A	104455619	.	G	A	87	PASS	DP=10;VDB=0.0264014;SGB=-2.83311;RPB=0.202566;MQB=0.202566;MQSB=0.202566;BQB=0.202566;MQ0F=0;ICB=0.5;HOB=0.5;AC=2;AN=4;DP4=0,4,3,0;MQ=55	GT:PL	0/1:86,0,28
1A	176575757	.	A	G	104	PASS	DP=10;VDB=0.0264014;SGB=-2.83311;RPB=0.28717;MQB=0.861511;BQB=0.861511;MQ0F=0;ICB=0.3;HOB=0.125;AC=3;AN=4;DP4=3,0,3,0;MQ=60	GT:PL	1/1:40,3,0
1A	233775504	.	G	A	60	PASS	DP=10;VDB=0.0264014;SGB=-2.83311;RPB=0.405132;MQB=1.01283;MQSB=1.01283;BQB=0.810265;MQ0F=0;ICB=0.5;HOB=0.5;AC=2;AN=4;DP4=3,1,1,2;MQ=60	GT:PL	0/1:25,0,121
1A	157773809	.	A	G	115	PASS	DP=10;VDB=0.0277111;SGB=-3.1648;RPB=0.5;MQB=0.25;BQB=0.75;MQ0F=0;ICB=0.3;HOB=0.125;AC=3;AN=4;DP4=2,0,4,0;MQ=48	GT:PL	0/1:64,0,75
1A	203147947	.	T	C	84	PASS	DP=10;VDB=0.0279572;SGB=-2.83311;RPB=0.861511;MQB=0.861511;MQSB=1;BQB=0.861511;MQ0F=0.1;ICB=0.3;HOB=0.125;AC=3;AN=4;DP4=3,0,2,1;MQ=36	GT:PL	1/1:60,3,0
1A	550943	.	G	T	226	PASS	DP=10;VDB=0.0291996;SGB=-0.751815;MQSB=1;MQ0F=0;AC=4;AN=4;DP4=0,0,4,2;MQ=60	GT:PL	1/1:213,15,0
1A	114330934	.	T	G	88	PASS	DP=10;VDB=0.0291996;SGB=-0.751815;RPB=1;MQB=1;MQSB=0.810265;BQB=1;MQ0F=0.1;ICB=0.3;HOB=0.125;AC=3;AN=4;DP4=0,1,4,2;MQ=33	GT:PL	1/1:43,3,0
1A	16615005	.	T	C	10.2813	PASS	DP=10;VDB=0.0295886;SGB=0.620439;RPB=0.115573;MQB=0.809011;BQB=0.809011;MQ0F=0.1;ICB=0.3;HOB=0.125;AC=1;AN=4;DP4=6,0,3,0;MQ=31	GT:PL	0/0:0,3,33
1A	109498065	.	A	G	30.5882	PASS	DP=10;VDB=0.0295886;SGB=-2.83311;RPB=0.202566;MQB=0.202566;MQSB=0.202566;BQB=0.202566;MQ0F=0;ICB=0.5;HOB=0.5;AC=2;AN=4;DP4=3,1,0,3;MQ=41	GT:PL	0/1:37,0,82
1A	117633557	.	A	G	118	PASS	DP=10;VDB=0.0307704;SGB=-0.802589;RPB=1;MQB=1;MQSB=0.75;BQB=1;MQ0F=0;ICB=0.3;HOB=0.125;AC=3;AN=4;DP4=1,0,3,2;MQ=38	GT:PL	0/1:42,0,42
1A	49371517	.	C	T	64	PASS	DP=10;VDB=0.0312982;SGB=0.620439;RPB=0.28717;MQB=0.861511;MQSB=0.75;BQB=0.861511;MQ0F=0.2;ICB=0.3;HOB=0.125;AC=1;AN=4;DP4=2,1,2,1;MQ=30	GT:PL	0/0:0,3,5
1A	146218036	.	G	A	7.67637	PASS	DP=10;VDB=0.0312982;SGB=-2.83311;RPB=0.861511;MQB=0.574341;MQSB=1;BQB=0.574341;MQ0F=0;ICB=0.5;HOB=0.5;AC=2;AN=4;DP4=2,1,3,0;MQ=31	GT:PL	0/1:8,0,51
1A	139327306	.	G	T	246	PASS	DP=10;VDB=0.0323763;SGB=-0.802589;MQSB=1;MQ0F=0;AC=4;AN=4;DP4=0,0,4,1;MQ=60	GT:PL	1/1:210,12,0
1A	83417785	.	G	C	45.6311	PASS	DP=10;VDB=0.0330887;SGB=0.620439;RPB=0.150134;MQB=0.900802;MQSB=0.900802;BQB=0.150134;MQ0F=0.2;ICB=0.3;HOB=0.125;AC=1;AN=4;DP4=0,5,3,0;MQ=37	GT:PL	0/0:0,9,40
1A	100252104	.	A	C	39.8328	PASS	DP=10;VDB=0.0343724;SGB=-3.15886;RPB=0.202566;MQB=0.607698;MQSB=0.6;BQB=0.810265;MQ0F=0;ICB=0.5;HOB=0.5;AC=2;AN=4;DP4=3,0,2,2;MQ=46	GT:PL	0/1:68,0,25
1A	166999675	.	T	A	3.73212	PASS	DP=10;VDB=0.0343724;SGB=-3.15886;RPB=0.649731;MQB=0.243649;MQSB=0.928571;BQB=0.89338;MQ0F=0;ICB=0.5;HOB=0.5;AC=2;AN=4;DP4=3,2,4,0;MQ=33	GT:PL	0/1:30,0,91
1A	83698712	.	T	C	51	PASS	DP=10;VDB=0.0343724;SGB=-3.1648;RPB=0.162433;MQB=0.0812164;MQSB=0.346719;BQB=0.974597;MQ0F=0;ICB=0.5;HOB=0.5;AC=2;AN=4;DP4=3,2,0,4;MQ=47	GT:PL	0/1:29,0,88
1A	222074781	.	A	G	97	PASS	DP=10;VDB=0.0343724;SGB=-3.1648;RPB=0.607698;MQB=0.405132;MQSB=0.810265;BQB=0.810265;MQ0F=0;ICB=0.5;HOB=0.5;AC=2;AN=4;DP4=2,1,2,2;MQ=52	GT:PL	0/1:65,0,76
1A	23034341	.	G	A	28.7768	PASS	DP=10;VDB=0.0349627;SGB=-0.8159;RPB=0.666667;MQB=0.166667;MQSB=0.666667;BQB=0.5;MQ0F=0;ICB=0.3;HOB=0.125;AC=3;AN=4;DP4=1,1,2,1;MQ=33	GT:PL	0/1:21,0,70
1A	52787685	.	C	G	49.0056	PASS	DP=10;VDB=0.0349627;SGB=-2.83311;RPB=0.861511;MQB=0.861511;MQSB=0.28717;BQB=0.574341;MQ0F=0;ICB=0.5;HOB=0.5;AC=2;AN=4;DP4=2,1,1,2;MQ=33	GT:PL	0/1:37,0,54
1A	242200139	.	C	T	158	PASS	DP=10;VDB=0.036809;SGB=-0.956117;MQSB=0.5;MQ0F=0;AC=4;AN=4;DP4=0,0,4,2;MQ=33	GT:PL	1/1:109,12,0
1A	115560206	.	A	G	57	PASS	DP=10;VDB=0.036866;SGB=-3.1648;RPB=0.202566;MQB=0.405132;MQSB=0.7;BQB=0.810265;MQ0F=0.1;ICB=0.3;HOB=0.125;AC=3;AN=4;DP4=2,1,3,1;MQ=43	GT:PL	1/1:61,6,0
1A	48062359	.	T	C	49.1496	PASS	DP=10;VDB=0.036923;SGB=-0.8159;RPB=0.333333;MQB=0.833333;MQSB=1;BQB=1;MQ0F=0;ICB=0.5;HOB=0.5;AC=2;AN=4;DP4=2,0,2,1;MQ=31	GT:PL	0/1:71,0,32
1A	107864395	.	A	G	27.8506	PASS	DP=10;VDB=0.036923;SGB=-0.8159;RPB=1;MQB=0.333333;BQB=0.666667;MQ0F=0.2;ICB=0.3;HOB=0.125;AC=3;AN=4;DP4=2,0,3,0;MQ=37	GT:PL	0/1:51,0,92
1A	172729322	.	C	T	121	PASS	DP=10;VDB=0.036923;SGB=-2.83311;RPB=0.28717;MQB=0.28717;MQSB=1;BQB=0.28717;MQ0F=0;ICB=0.3;HOB=0.125;AC=3;AN=4;DP4=2,1,2,1;MQ=38	GT:PL	0/1:105,0,46
1A	219265937	.	A	T	238	PASS	DP=10;VDB=0.0384294;SGB=-0.933479;MQSB=1;MQ0F=0;AC=4;AN=4;DP4=0,0,6,1;MQ=60	GT:PL	1/1:192,15,0
1A	169807622	.	T	C	78	PASS	DP=10;VDB=0.0389723;SGB=0.461295;RPB=0;MQB=1;BQB=0.5;MQ0F=0;ICB=0.3;HOB=0.125;AC=1;AN=4;DP4=2,0,3,0;MQ=44	GT:PL	0/0:0,3,60
1A	108689626	.	C	T	24.7124	PASS	DP=10;VDB=0.0389723;SGB=-2.83311;RPB=0.810265;MQB=0.810265;MQSB=1;BQB=1.01283;MQ0F=0;ICB=0.5;HOB=0.5;AC=2;AN=4;DP4=3,1,3,0;MQ=37	GT:PL	0/1:54,0,54
1A	3179738	.	G	C	190	PASS	DP=10;VDB=0.0395055;SGB=-0.950356;MQSB=0.666667;MQ0F=0;AC=4;AN=4;DP4=0,0,3,2;MQ=49	GT:PL	1/1:123,9,0
1A	54350796	.	T	A	152	PASS	DP=10;VDB=0.0395055;SGB=-3.1648;RPB=0.810265;MQB=1.01283;MQSB=1.01283;BQB=0.202566;MQ0F=0;ICB=0.5;HOB=0.5;AC=2;AN=4;DP4=1,2,3,1;MQ=60	GT:PL	0/1:101,0,31
1A	10002383	.	T	G	78	PASS	DP=10;VDB=0.0395055;SGB=-3.1648;RPB=0;MQB=0;MQSB=0.25;BQB=0.5;MQ0F=0;ICB=0.3;HOB=0.125;AC=3;AN=4;DP4=2,0,2,2;MQ=41	GT:PL	1/1:70,6,0
1A	121788826	.	G	C	8.28166	PASS	DP=10;VDB=0.0404803;SGB=-3.47587;RPB=0.150134;MQB=0.150134;BQB=0.150134;MQ0F=0.2;ICB=0.5;HOB=0.5;AC=2;AN=4;DP4=3,0,5,0;MQ=30	GT:PL	0/1:15,0,54
1A	137203333	.	A	G	108	PASS	DP=10;VDB=0.0411132;SGB=-0.8159;RPB=1;MQB=1;BQB=0.666667;MQ0F=0;ICB=0.3;HOB=0.125;AC=3;AN=4;DP4=2,0,3,0;MQ=60	GT:PL	1/1:42,3,0
1A	182545880	.	C	T	183	PASS	DP=10;VDB=0.0421811;SGB=-0.933479;MQSB=0.810265;MQ0F=0.2;AC=4;AN=4;DP4=0,0,4,3;MQ=31	GT:PL	1/1:127,15,0
1A	80237	.	A	G	40.6253	PASS	DP=10;VDB=0.0422968;SGB=1.27626;RPB=0.868321;MQB=0.62023;MQSB=1;BQB=0.62023;MQ0F=0;ICB=0.3;HOB=0.125;AC=1;AN=4;DP4=2,2,0,4;MQ=35	GT:PL	0/0:0,3,49
1A	236759017	.	T	C	200	PASS	DP=10;VDB=0.0427307;SGB=-0.956117;MQ0F=0;AC=4;AN=4;DP4=0,0,6,0;MQ=53	GT:PL	1/1:148,12,0
1A	95388	.	T	C	62	PASS	DP=10;VDB=0.0433485;SGB=0.620439;RPB=0.450401;MQB=0.750668;MQSB=1;BQB=0.900802;MQ0F=0.2;ICB=0.5;HOB=0.5;AC=2;AN=4;DP4=4,1,3,0;MQ=32	GT:PL	1/1:98,5,0
1A	211964102	.	C	A	29.8746	PASS	DP=10;VDB=0.0433485;SGB=-2.83311;RPB=0.607698;MQB=0.405132;MQSB=1;BQB=0.202566;MQ0F=0.1;ICB=0.3;HOB=0.125;AC=3;AN=4;DP4=3,1,3,0;MQ=45	GT:PL	1/1:64,6,0
1A	106622935	.	C	T	68	PASS	DP=10;VDB=0.0433485;SGB=-2.83311;RPB=0.861511;MQB=0.861511;MQSB=0.875;BQB=0.28717;MQ0F=0.2;ICB=0.3;HOB=0.125;AC=3;AN=4;DP4=1,2,3,0;MQ=40	GT:PL	1/1:40,3,0
1A	118712864	.	A	C	37.1183	PASS	DP=10;VDB=0.0443256;SGB=-0.956117;RPB=0.809011;MQB=0.115573;MQSB=0.809011;BQB=0.462292;MQ0F=0.1;ICB=0.5;HOB=0.5;AC=2;AN=4;DP4=2,1,4,2;MQ=32	GT:PL	0/1:14,0,37
1A	146424868	.	T	C	41.7515	PASS	DP=10;VDB=0.045681;SGB=0.461295;RPB=0.333333;MQB=0.333333;BQB=1;MQ0F=0;ICB=0.3;HOB=0.125;AC=1;AN=4;DP4=2,0,3,0;MQ=39	GT:PL	0/0:0,3,40
1A	3234035	.	T	A	3.52432	PASS	DP=10;VDB=0.045681;SGB=-2.83311;RPB=0.810265;MQB=0.405132;MQSB=0;BQB=0.810265;MQ0F=0.2;ICB=0.5;HOB=0.5;AC=2;AN=4;DP4=3,1,2,1;MQ=37	GT:PL	0/1:21,0,51
1A	5750939	.	T	C	91	PASS	DP=10;VDB=0.0478623;SGB=-3.47587;RPB=0.900802;MQB=0.900802;MQSB=0.75;BQB=0.150134;MQ0F=0.2;ICB=0.3;HOB=0.125;AC=3;AN=4;DP4=3,0,3,2;MQ=32	GT:PL	1/1:33,3,0
1A	164727172	.	G	T	65	PASS	DP=10;VDB=0.0481132;SGB=-2.83311;RPB=1.01283;MQB=0.810265;MQSB=1.01283;BQB=0.810265;MQ0F=0.1;ICB=0.3;HOB=0.125;AC=3;AN=4;DP4=2,2,2,1;MQ=33	GT:PL	1/1:60,3,0
1A	163793096	.	C	T	57	PASS	DP=10;VDB=0.0483573;SGB=-3.15886;RPB=0.202566;MQB=0.405132;MQSB=1;BQB=0.810265;MQ0F=0.1;ICB=0.3;HOB=0.125;AC=3;AN=4;DP4=3,0,3,1;MQ=30	GT:PL	1/1:22,3,0
1A	125060295	.	C	T	75	PASS	DP=10;VDB=0.0483573;SGB=-3.1648;RPB=0.607698;MQB=1.01283;MQSB=0.810265;BQB=0.202566;MQ0F=0;ICB=0.3;HOB=0.125;AC=3;AN=4;DP4=1,2,2,2;MQ=38	GT:PL	1/1:79,6,0
1A	196693147	.	G	A	228	PASS	DP=10;VDB=0.0504289;SGB=-1.11282;MQSB=0.372138;MQ0F=0.1;AC=4;AN=4;DP4=0,0,4,4;MQ=45	GT:PL	1/1:112,12,0
1A	216780991	.	G	C	91	PASS	DP=10;VDB=0.0506481;SGB=0.620439;RPB=0.861511;MQB=0.861511;BQB=0.861511;MQ0F=0;ICB=0.3;HOB=0.125;AC=1;AN=4;DP4=3,0,3,0;MQ=59	GT:PL	0/1:123,0,79
1A	102051537	.	T	C	62	PASS	DP=10;VDB=0.0511907;SGB=-0.751815;RPB=0.5;MQB=0;MQSB=1;BQB=0.833333;MQ0F=0.1;ICB=0.3;HOB=0.125;AC=3;AN=4;DP4=1,1,6,0;MQ=34	GT:PL	1/1:16,3,0
1A	10496024	.	T	C	135	PASS	DP=10;VDB=0.0511907;SGB=-0.956117;MQSB=1;MQ0F=0.1;AC=4;AN=4;DP4=0,0,5,1;MQ=34	GT:PL	1/1:67,6,0
1A	12090653	.	G	C	187	PASS	DP=10;VDB=0.0525422;SGB=-0.950356;MQ0F=0;AC=4;AN=4;DP4=0,0,5,0;MQ=48	GT:PL	1/1:150,9,0
1A	126987265	.	T	C	86	PASS	DP=10;VDB=0.0525422;SGB=-3.47587;RPB=0.150134;MQB=0.900802;MQSB=0.333333;BQB=0.600535;MQ0F=0;ICB=0.5;HOB=0.5;AC=2;AN=4;DP4=0,3,2,3;MQ=38	GT:PL	0/1:26,0,27
1A	159843218	.	T	C	32.7233	PASS	DP=10;VDB=0.0532881;SGB=0.461295;RPB=0;MQB=0;BQB=1;MQ0F=0.2;ICB=0.3;HOB=0.125;AC=1;AN=4;DP4=2,0,3,0;MQ=40	GT:PL	0/1:65,0,48
1A	93233608	.	G	C	58	PASS	DP=10;VDB=0.0550934;SGB=-0.907205;RPB=1;MQB=1;BQB=1;MQ0F=0;ICB=0.3;HOB=0.125;AC=3;AN=4;DP4=1,0,4,0;MQ=34	GT:PL	1/1:71,6,0
1A	169660147	.	A	G	45.7653	PASS	DP=10;VDB=0.0560361;SGB=0.461295;RPB=0.333333;MQB=0.5;BQB=0.5;MQ0F=0;ICB=0.3;HOB=0.125;AC=1;AN=4;DP4=2,0,3,0;MQ=40	GT:PL	0/0:0,3,60
1A	238464875	.	G	C	57	PASS	DP=10;VDB=0.0562849;SGB=1.94933;RPB=0.406082;MQB=0.487298;BQB=0.406082;MQ0F=0;ICB=0.3;HOB=0.125;AC=1;AN=4;DP4=0,4,0,5;MQ=47	GT:PL	0/0:0,3,37
1A	119120972	.	T	C	35.758	PASS	DP=10;VDB=0.0587288;SGB=1.27626;RPB=0.75;MQB=0.25;MQSB=1;BQB=0.625;MQ0F=0.3;ICB=0.3;HOB=0.125;AC=1;AN=4;DP4=1,1,4,0;MQ=32	GT:PL	0/0:0,3,60
1A	50484496	.	A	C	24.3516	PASS	DP=10;VDB=0.0587288;SGB=-3.15886;RPB=0.607698;MQB=0.202566;MQSB=0.607698;BQB=0.810265;MQ0F=0.2;ICB=0.3;HOB=0.125;AC=1;AN=4;DP4=1,2,2,2;MQ=37	GT:PL	0/0:0,1,55
1A	146217960	.	C	T	53	PASS	DP=10;VDB=0.0587288;SGB=-3.1648;RPB=0.124046;MQB=0.868321;MQSB=0.5;BQB=0.62023;MQ0F=0;ICB=0.3;HOB=0.125;AC=3;AN=4;DP4=2,2,4,0;MQ=33	GT:PL	1/1:16,6,0
1A	43151971	.	G	T	29.6268	PASS	DP=10;VDB=0.0588947;SGB=0.620439;RPB=0.202566;MQB=0.607698;MQSB=1;BQB=0.202566;MQ0F=0.2;ICB=0.3;HOB=0.125;AC=1;AN=4;DP4=2,2,0,3;MQ=39	GT:PL	0/1:62,0,57
1A	202722132	.	G	A	16.7914	PASS	DP=10;VDB=0.06;SGB=0.00473136;RPB=0.125;MQB=0.25;BQB=0.5;MQ0F=0;ICB=0.3;HOB=0.125;AC=1;AN=4;DP4=4,0,2,0;MQ=34	GT:PL	0/1:50,0,32
1A	238471205	.	T	C	22.6003	PASS	DP=10;VDB=0.06;SGB=0.00473136;RPB=0.125;MQB=0.5;MQSB=1;BQB=0.75;MQ0F=0;ICB=0.3;HOB=0.125;AC=1;AN=4;DP4=4,0,1,1;MQ=54	GT:PL	0/0:0,9,132
1A	94411920	.	C	T	39.9741	PASS	DP=10;VDB=0.06;SGB=0.00473136;RPB=0.3;MQB=0.6;MQSB=1;BQB=0.7;MQ0F=0;ICB=0.3;HOB=0.125;AC=1;AN=4;DP4=4,1,2,0;MQ=52	GT:PL	0/0:0,3,30
1A	115206555	.	C	T	6.91649	PASS	DP=10;VDB=0.06;SGB=0.00473136;RPB=0.5;MQB=0.625;MQSB=1;BQB=0.5;MQ0F=0;ICB=0.3;HOB=0.125;AC=1;AN=4;DP4=3,1,2,0;MQ=33	GT:PL	0/0:0,3,50
1A	144066755	.	G	T	11.9561	PASS	DP=10;VDB=0.06;SGB=0.00473136;RPB=0.75;MQB=1;BQB=0;MQ0F=0.2;ICB=0.3;HOB=0.125;AC=1;AN=4;DP4=4,0,2,0;MQ=31	GT:PL	0/0:0,6,110
1A	164399157	.	G	A	17.4263	PASS	DP=10;VDB=0.06;SGB=0.00473136;RPB=0.8;MQB=0.9;MQSB=1;BQB=0.7;MQ0F=0.1;ICB=0.3;HOB=0.125;AC=1;AN=4;DP4=4,1,2,0;MQ=34	GT:PL	0/0:0,3,60
1A	36064437	.	C	A	18.3532	PASS	DP=10;VDB=0.06;SGB=0.00473136;RPB=0;MQB=0.75;MQSB=0.75;BQB=0;MQ0F=0;ICB=0.5;HOB=0.5;AC=2;AN=4;DP4=4,0,0,2;MQ=30	GT:PL	0/0:0,12,93
1A	117326448	.	G	A	22.7989	PASS	DP=10;VDB=0.06;SGB=0.00473136;RPB=0;MQB=0.9;MQSB=1;BQB=0.4;MQ0F=0;ICB=0.3;HOB=0.125;AC=1;AN=4;DP4=5,0,1,1;MQ=38	GT:PL	0/0:0,3,43
1A	224542954	.	C	G	57	PASS	DP=10;VDB=0.06;SGB=0.0985265;MQ0F=0;AC=2;AN=2;DP4=0,0,2,0;MQ=44	GT:PL	1/1:81,6,0
1A	104474114	.	T	C	79	PASS	DP=10;VDB=0.06;SGB=-0.759771;RPB=1;MQB=1;BQB=1;MQ0F=0;ICB=0.3;HOB=0.125;AC=3;AN=4;DP4=1,0,2,0;MQ=59	GT:PL	0/1:51,0,54
1A	86709231	.	C	T	45.575	PASS	DP=10;VDB=0.06;SGB=-2.48712;RPB=0.3;MQB=0;BQB=1;MQ0F=0.1;ICB=0.5;HOB=0.5;AC=2;AN=4;DP4=5,0,2,0;MQ=32	GT:PL	0/1:55,1,0
1A	112232130	.	G	A	6.0929	PASS	DP=10;VDB=0.06;SGB=-2.48712;RPB=0.4;MQB=0.7;MQSB=0.405132;BQB=0.7;MQ0F=0;ICB=0.5;HOB=0.5;AC=2;AN=4;DP4=3,2,1,1;MQ=32	GT:PL	1/1:40,3,0
1A	151149395	.	A	G	17.7563	PASS	DP=10;VDB=0.06;SGB=-2.48712;RPB=0.5;MQB=0.25;BQB=0.75;MQ0F=0;ICB=0.3;HOB=0.125;AC=3;AN=4;DP4=4,0,2,0;MQ=39	GT:PL	1/1:41,3,0
1A	184290501	.	G	A	6.35878	PASS	DP=10;VDB=0.06;SGB=-2.48712;RPB=0.5;MQB=0.375;MQSB=0.625;BQB=0.5;MQ0F=0.2;ICB=0.3;HOB=0.125;AC=1;AN=4;DP4=2,2,2,0;MQ=33	GT:PL	0/1:38,0,31
1A	213092126	.	C	T	11.2603	PASS	DP=10;VDB=0.06;SGB=-2.48712;RPB=0.5;MQB=0.8;MQSB=0.202566;BQB=0.8;MQ0F=0.1;ICB=0.3;HOB=0.125;AC=3;AN=4;DP4=2,3,1,1;MQ=32	GT:PL	1/1:37,3,0
1A	86074133	.	A	G	45.6648	PASS	DP=10;VDB=0.06;SGB=-2.48712;RPB=0.625;MQB=1;MQSB=1;BQB=0.875;MQ0F=0;ICB=0.5;HOB=0.5;AC=2;AN=4;DP4=3,1,2,0;MQ=60	GT:PL	0/1:48,0,113
1A	5271073	.	C	T	4.92488	PASS	DP=10;VDB=0.06;SGB=-2.48712;RPB=0.785714;MQB=0.571429;MQSB=0.428571;BQB=0.428571;MQ0F=0;ICB=0.5;HOB=0.5;AC=2;AN=4;DP4=2,5,0,2;MQ=47	GT:PL	0/1:15,0,136
1A	81571391	.	C	T	8.8227	PASS	DP=10;VDB=0.06;SGB=-2.48712;RPB=0;MQB=0.25;MQSB=0;BQB=1;MQ0F=0.1;ICB=0.3;HOB=0.125;AC=1;AN=4;DP4=2,2,2,0;MQ=43	GT:PL	0/0:0,5,113
1A	192050129	.	G	A	35.8978	PASS	DP=10;VDB=0.06;SGB=-2.48712;RPB=0;MQB=0.5;MQSB=0.28717;BQB=0.75;MQ0F=0;ICB=0.5;HOB=0.5;AC=2;AN=4;DP4=2,2,1,1;MQ=52	GT:PL	0/1:54,0,23
1A	101879903	.	G	T	12.7489	PASS	DP=10;VDB=0.06;SGB=-2.48712;RPB=0;MQB=0.833333;BQB=0;MQ0F=0;ICB=0.5;HOB=0.5;AC=2;AN=4;DP4=3,0,2,0;MQ=34	GT:PL	0/1:24,0,54
1A	200418284	.	G	T	51	PASS	DP=10;VDB=0.06;SGB=-2.48712;RPB=0;MQB=0;MQSB=1;BQB=0.5;MQ0F=0;ICB=0.5;HOB=0.5;AC=2;AN=4;DP4=2,1,2,0;MQ=34	GT:PL	0/1:38,0,19
1A	220029795	.	A	G	234	PASS	DP=10;VDB=0.0602416;SGB=-1.05588;MQ0F=0;AC=4;AN=4;DP4=0,0,7,0;MQ=53	GT:PL	1/1:99,9,0
1A	189202630	.	C	T	38.613	PASS	DP=10;VDB=0.0618664;SGB=-0.8159;RPB=1;MQB=0.333333;BQB=1;MQ0F=0;ICB=0.3;HOB=0.125;AC=3;AN=4;DP4=2,0,3,0;MQ=40	GT:PL	1/1:62,6,0
1A	161743731	.	A	G	37.7455	PASS	DP=10;VDB=0.0625499;SGB=-3.15886;RPB=0.248092;MQB=0.124046;BQB=0.248092;MQ0F=0;ICB=0.3;HOB=0.125;AC=3;AN=4;DP4=4,0,4,0;MQ=42	GT:PL	1/1:27,3,0
1A	232257491	.	T	A	116	PASS	DP=10;VDB=0.0643982;SGB=-0.802589;RPB=1;MQB=1;BQB=1;MQ0F=0;ICB=0.3;HOB=0.125;AC=3;AN=4;DP4=1,0,5,0;MQ=40	GT:PL	0/1:104,0,22
1A	123300895	.	G	A	83	PASS	DP=10;VDB=0.0649539;SGB=0.620439;RPB=0.28717;MQB=0.28717;BQB=0.28717;MQ0F=0;ICB=0.3;HOB=0.125;AC=1;AN=4;DP4=3,0,3,0;MQ=55	GT:PL	0/1:115,0,79
1A	59203752	.	G	A	39.9848	PASS	DP=10;VDB=0.0649539;SGB=-0.8159;RPB=0.666667;MQB=0.833333;MQSB=1;BQB=0.833333;MQ0F=0;ICB=0.5;HOB=0.5;AC=2;AN=4;DP4=2,0,2,1;MQ=34	GT:PL	0/1:44,0,29
1A	241653918	.	T	C	77	PASS	DP=10;VDB=0.0649539;SGB=-2.83311;RPB=0.861511;MQB=0.28717;MQSB=0.861511;BQB=0.28717;MQ0F=0;ICB=0.3;HOB=0.125;AC=3;AN=4;DP4=1,2,2,1;MQ=34	GT:PL	0/1:66,0,50
1A	170426245	.	A	G	136	PASS	DP=10;VDB=0.0665622;SGB=-3.1648;RPB=0.375;MQB=0;MQSB=0.28717;BQB=0;MQ0F=0;ICB=0.5;HOB=0.5;AC=2;AN=4;DP4=0,2,3,1;MQ=52	GT:PL	0/1:81,0,24
1A	147179038	.	A	G	25.419	PASS	DP=10;VDB=0.0681597;SGB=-2.83311;RPB=0.574341;MQB=0.28717;MQSB=1;BQB=0.574341;MQ0F=0;ICB=0.5;HOB=0.5;AC=2;AN=4;DP4=3,0,2,1;MQ=44	GT:PL	0/1:1,0,92
1A	96377746	.	A	G	102	PASS	DP=10;VDB=0.0702932;SGB=-3.47587;RPB=0.150134;MQB=0.600535;MQSB=1;BQB=0.600535;MQ0F=0;ICB=0.5;HOB=0.5;AC=2;AN=4;DP4=2,1,5,0;MQ=30	GT:PL	0/1:34,0,34
1A	207774816	.	G	A	43.7422	PASS	DP=10;VDB=0.0707707;SGB=1.27626;RPB=0;MQB=0.25;BQB=0.75;MQ0F=0;ICB=0.3;HOB=0.125;AC=1;AN=4;DP4=2,0,4,0;MQ=37	GT:PL	0/1:76,0,22
1A	151208793	.	C	T	56	PASS	DP=10;VDB=0.0714862;SGB=-2.83311;RPB=0.861511;MQB=0.861511;MQSB=1;BQB=0.861511;MQ0F=0.1;ICB=0.3;HOB=0.125;AC=3;AN=4;DP4=2,1,3,0;MQ=33	GT:PL	1/1:64,6,0
1A	179122757	.	G	T	4.3163	PASS	DP=10;VDB=0.0714862;SGB=-2.83311;RPB=0.924584;MQB=0.577865;BQB=0.924584;MQ0F=0.2;ICB=0.5;HOB=0.5;AC=2;AN=4;DP4=0,6,0,3;MQ=33	GT:PL	0/1:29,0,82
1A	14968420	.	T	C	185	PASS	DP=10;VDB=0.0718299;SGB=-0.802589;MQSB=0.333333;MQ0F=0;AC=4;AN=4;DP4=0,0,3,2;MQ=43	GT:PL	1/1:60,3,0
1A	178631945	.	A	G	140	PASS	DP=10;VDB=0.0729503;SGB=-3.15886;RPB=1;MQB=1;MQSB=1;BQB=0.5;MQ0F=0;ICB=0.3;HOB=0.125;AC=3;AN=4;DP4=2,0,3,1;MQ=60	GT:PL	0/1:136,0,96
1A	6816448	.	C	T	191	PASS	DP=10;VDB=0.0733923;SGB=-0.802589;MQSB=1;MQ0F=0;AC=4;AN=4;DP4=0,0,4,1;MQ=56	GT:PL	1/1:175,12,0
1A	239456539	.	C	T	52	PASS	DP=10;VDB=0.074936;SGB=-0.8159;RPB=0;MQB=0.833333;BQB=0.5;MQ0F=0.2;ICB=0.3;HOB=0.125;AC=3;AN=4;DP4=2,0,3,0;MQ=32	GT:PL	0/1:0,1,55
1A	181059028	.	C	A	203	PASS	DP=10;VDB=0.0749804;SGB=-0.950356;RPB=1;MQB=1;MQSB=1;BQB=1;MQ0F=0;ICB=0.3;HOB=0.125;AC=3;AN=4;DP4=1,0,4,1;MQ=60	GT:PL	0/1:128,0,25
1A	156731565	.	C	T	59	PASS	DP=10;VDB=0.0751808;SGB=1.27626;RPB=0.243649;MQB=0.974597;MQSB=1;BQB=0.487298;MQ0F=0;ICB=0.3;HOB=0.125;AC=1;AN=4;DP4=5,0,3,1;MQ=41	GT:PL	0/0:0,3,7
1A	37660086	.	T	A	14.7958	PASS	DP=10;VDB=0.0751808;SGB=1.27626;RPB=0.875;MQB=0.25;BQB=0.5;MQ0F=0.1;ICB=0.3;HOB=0.125;AC=1;AN=4;DP4=2,0,4,0;MQ=31	GT:PL	0/0:0,3,60
1A	233688097	.	G	A	247	PASS	DP=10;VDB=0.078438;SGB=-0.933479;MQSB=1.01283;MQ0F=0;AC=4;AN=4;DP4=0,0,4,3;MQ=60	GT:PL	1/1:212,15,0
1A	89559478	.	C	T	35.6706	PASS	DP=10;VDB=0.0822145;SGB=0.620439;RPB=0.810265;MQB=0.810265;MQSB=0.810265;BQB=1.01283;MQ0F=0.4;ICB=0.3;HOB=0.125;AC=1;AN=4;DP4=3,1,1,2;MQ=30	GT:PL	0/0:0,3,4
1A	8841096	.	T	A	3.78876	PASS	DP=10;VDB=0.0822145;SGB=0.620439;RPB=0.861511;MQB=0.574341;MQSB=1;BQB=0.574341;MQ0F=0;ICB=0.3;HOB=0.125;AC=1;AN=4;DP4=3,0,1,2;MQ=32	GT:PL	0/0:0,6,49
1A	180249823	.	T	G	13.0303	PASS	DP=10;VDB=0.0822145;SGB=-2.83311;RPB=0.607698;MQB=0.202566;MQSB=0.8;BQB=0.810265;MQ0F=0;ICB=0.5;HOB=0.5;AC=2;AN=4;DP4=3,1,2,1;MQ=42	GT:PL	0/1:17,0,91
1A	161146551	.	T	C	78	PASS	DP=10;VDB=0.0827521;SGB=-0.680382;RPB=0.714286;MQB=0;MQSB=0.214286;BQB=0.857143;MQ0F=0.1;ICB=0.3;HOB=0.125;AC=3;AN=4;DP4=1,1,1,6;MQ=30	GT:PL	1/1:41,3,0
1A	28478475	.	A	C	118	PASS	DP=10;VDB=0.0833169;SGB=-0.802589;RPB=1;MQB=1;MQSB=0.28717;BQB=1;MQ0F=0.2;ICB=0.3;HOB=0.125;AC=3;AN=4;DP4=0,1,3,2;MQ=37	GT:PL	0/1:43,0,54
1A	229443439	.	T	C	168	PASS	DP=10;VDB=0.0846253;SGB=-0.826713;RPB=1;MQB=1;BQB=1;MQ0F=0;ICB=0.3;HOB=0.125;AC=3;AN=4;DP4=1,0,4,0;MQ=59	GT:PL	1/1:147,9,0
1A	202224772	.	T	G	85	PASS	DP=10;VDB=0.0850649;SGB=-0.950356;RPB=0.6;MQB=0;MQSB=1;BQB=0.6;MQ0F=0;ICB=0.5;HOB=0.5;AC=2;AN=4;DP4=0,2,1,4;MQ=40	GT:PL	0/1:42,0,28
1A	120722459	.	G	A	66	PASS	DP=10;VDB=0.0860477;SGB=-0.8159;RPB=0.333333;MQB=0.833333;BQB=1;MQ0F=0;ICB=0.3;HOB=0.125;AC=3;AN=4;DP4=2,0,3,0;MQ=40	GT:PL	0/1:74,0,69
1A	172873185	.	A	T	28.6124	PASS	DP=10;VDB=0.0860477;SGB=-2.83311;RPB=0.810265;MQB=0.810265;BQB=1.01283;MQ0F=0;ICB=0.5;HOB=0.5;AC=2;AN=4;DP4=4,0,3,0;MQ=36	GT:PL	0/1:37,0,45
1A	191529878	.	T	G	172	PASS	DP=10;VDB=0.086868;SGB=-0.592404;MQSB=0.868321;MQ0F=0.1;AC=4;AN=4;DP4=0,0,4,4;MQ=34	GT:PL	1/1:174,21,0
1A	210895955	.	T	C	65	PASS	DP=10;VDB=0.0871199;SGB=0.908071;RPB=1;MQB=1;BQB=1;MQ0F=0;ICB=0.3;HOB=0.125;AC=3;AN=4;DP4=1,0,4,0;MQ=36	GT:PL	0/1:0,3,60
1A	65478514	.	T	C	237	PASS	DP=10;VDB=0.0874129;SGB=-1.02307;MQSB=0.574341;MQ0F=0;AC=4;AN=4;DP4=0,0,3,3;MQ=59	GT:PL	1/1:168,9,0
1A	219969455	.	C	T	221	PASS	DP=10;VDB=0.0883928;SGB=-0.680382;MQSB=0.810265;MQ0F=0;AC=4;AN=4;DP4=0,0,4,3;MQ=46	GT:PL	1/1:49,3,0
1A	179622619	.	A	G	37.7565	PASS	DP=10;VDB=0.0896691;SGB=1.27626;RPB=0.5;MQB=0;BQB=0.25;MQ0F=0;ICB=0.3;HOB=0.125;AC=1;AN=4;DP4=2,0,4,0;MQ=37	GT:PL	0/0:0,3,60
1A	41746480	.	G	A	54	PASS	DP=10;VDB=0.0900131;SGB=-2.83311;RPB=0.450401;MQB=0.750668;BQB=0.900802;MQ0F=0;ICB=0.5;HOB=0.5;AC=2;AN=4;DP4=0,5,0,3;MQ=58	GT:PL	0/1:56,0,138
1A	194087475	.	T	C	3.55787	PASS	DP=10;VDB=0.0900131;SGB=-2.83311;RPB=0.810265;MQB=0.202566;BQB=0.607698;MQ0F=0;ICB=0.5;HOB=0.5;AC=2;AN=4;DP4=4,0,3,0;MQ=36	GT:PL	0/1:7,0,30
1A	215627112	.	C	T	65	PASS	DP=10;VDB=0.0901918;SGB=1.97062;RPB=0;MQB=0.75;MQSB=0.600535;BQB=0.916667;MQ0F=0.1;ICB=0.3;HOB=0.125;AC=1;AN=4;DP4=1,1,4,2;MQ=30	GT:PL	0/0:0,3,25
1A	155168588	.	A	C	194	PASS	DP=10;VDB=0.0901919;SGB=-1.02307;MQSB=0.625;MQ0F=0.2;AC=4;AN=4;DP4=0,0,4,2;MQ=43	GT:PL	1/1:88,9,0
1A	164818520	.	G	T	175	PASS	DP=10;VDB=0.0919121;SGB=-0.933479;MQ0F=0;AC=4;AN=4;DP4=0,0,7,0;MQ=43	GT:PL	1/1:73,6,0
1A	207982170	.	T	G	74	PASS	DP=10;VDB=0.0923317;SGB=1.94933;RPB=0.750668;MQB=0.900802;BQB=0.600535;MQ0F=0.1;ICB=0.3;HOB=0.125;AC=1;AN=4;DP4=3,0,5,0;MQ=32	GT:PL	0/0:0,3,47
1A	19071439	.	A	C	98	PASS	DP=10;VDB=0.0941126;SGB=-2.83311;RPB=0.28717;MQB=0.28717;BQB=0.861511;MQ0F=0.3;ICB=0.3;HOB=0.125;AC=3;AN=4;DP4=3,0,3,0;MQ=37	GT:PL	1/1:32,1,0
1A	5751032	.	G	A	53	PASS	DP=10;VDB=0.0941126;SGB=-2.83311;RPB=0.300267;MQB=0.600535;MQSB=0.150134;BQB=0.450401;MQ0F=0.2;ICB=0.3;HOB=0.125;AC=3;AN=4;DP4=3,2,0,3;MQ=30	GT:PL	1/1:37,3,0
1A	222477296	.	T	C	182	PASS	DP=10;VDB=0.0942182;SGB=-0.950356;RPB=1;MQB=1;MQSB=1;BQB=1;MQ0F=0;ICB=0.3;HOB=0.125;AC=3;AN=4;DP4=0,1,5,0;MQ=57	GT:PL	0/1:96,0,28
1A	199362429	.	A	T	184	PASS	DP=10;VDB=0.0949329;SGB=-0.826713;RPB=1;MQB=1;MQSB=1;BQB=1;MQ0F=0;ICB=0.3;HOB=0.125;AC=3;AN=4;DP4=1,0,3,1;MQ=60	GT:PL	0/1:158,0,48
1A	49797590	.	G	A	52	PASS	DP=10;VDB=0.0949329;SGB=-3.15886;RPB=0.372138;MQB=0.992367;MQSB=0.900802;BQB=0.868321;MQ0F=0;ICB=0.5;HOB=0.5;AC=2;AN=4;DP4=3,1,2,2;MQ=34	GT:PL	0/1:28,0,53
1A	214033897	.	C	T	155	PASS	DP=10;VDB=0.096133;SGB=-0.950356;MQSB=1;MQ0F=0;AC=4;AN=4;DP4=0,0,4,1;MQ=42	GT:PL	1/1:59,9,0
1A	134433242	.	T	C	139	PASS	DP=10;VDB=0.0974253;SGB=-0.751815;MQ0F=0.2;AC=4;AN=4;DP4=0,0,6,0;MQ=31	GT:PL	1/1:60,3,0
1A	113764296	.	T	C,A	105	PASS	DP=10;VDB=0.0976487;SGB=-3.15886;RPB=0.5;MQB=0.5;MQSB=1;BQB=0.75;MQ0F=0;ICB=0.36;HOB=0.625;AC=2,1;AN=4;DP4=1,1,4,0;MQ=57	GT:PL	1/2:143,47,41,101,0,98
1A	205940112	.	G	A	252	PASS	DP=10;VDB=0.0977173;SGB=-1.05859;MQ0F=0;AC=4;AN=4;DP4=0,0,8,0;MQ=60	GT:PL	1/1:139,15,0
1A	169501484	.	G	A	19.3331	PASS	DP=10;VDB=0.1;SGB=0.00473136;RPB=0.2;MQB=0.8;BQB=0;MQ0F=0.1;ICB=0.3;HOB=0.125;AC=1;AN=4;DP4=5,0,2,0;MQ=34	GT:PL	0/0:0,3,33
1A	48228823	.	T	A	30.7979	PASS	DP=10;VDB=0.1;SGB=0.00473136;RPB=0.666667;MQB=0.666667;BQB=1;MQ0F=0;ICB=0.3;HOB=0.125;AC=1;AN=4;DP4=3,0,2,0;MQ=30	GT:PL	0/1:64,0,13
1A	108635613	.	T	A	16.2723	PASS	DP=10;VDB=0.1;SGB=0.00473136;RPB=0.8;MQB=0.3;MQSB=1;BQB=0.6;MQ0F=0;ICB=0.3;HOB=0.125;AC=1;AN=4;DP4=4,1,2,0;MQ=51	GT:PL	0/0:0,3,60
1A	114199454	.	G	A	42.7656	PASS	DP=10;VDB=0.1;SGB=0.00473136;RPB=0.8;MQB=0.6;MQSB=1;BQB=0.7;MQ0F=0;ICB=0.3;HOB=0.125;AC=1;AN=4;DP4=4,1,2,0;MQ=54	GT:PL	0/1:76,0,112
1A	197765906	.	C	A	13.8192	PASS	DP=10;VDB=0.1;SGB=0.00473136;RPB=0.833333;MQB=1;MQSB=0.600535;BQB=0.916667;MQ0F=0;ICB=0.3;HOB=0.125;AC=1;AN=4;DP4=3,3,2,0;MQ=37	GT:PL	0/0:0,3,22
1A	137140387	.	A	G	37.736	PASS	DP=10;VDB=0.1;SGB=0.00473136;RPB=0.875;MQB=0.5;MQSB=0.75;BQB=0.5;MQ0F=0.2;ICB=0.3;HOB=0.125;AC=1;AN=4;DP4=2,2,2,0;MQ=34	GT:PL	0/1:70,0,48
1A	198946370	.	C	T	22.935	PASS	DP=10;VDB=0.1;SGB=0.00473136;RPB=1;MQB=0.4;BQB=0.6;MQ0F=0.1;ICB=0.3;HOB=0.125;AC=1;AN=4;DP4=5,0,2,0;MQ=42	GT:PL	0/0:0,6,90
1A	75540951	.	C	T	34.214	PASS	DP=10;VDB=0.1;SGB=0.00473136;RPB=1;MQB=0;BQB=0.6;MQ0F=0;ICB=0.3;HOB=0.125;AC=1;AN=4;DP4=5,0,2,0;MQ=35	GT:PL	0/0:0,3,9
1A	134140255	.	C	T	10.567	PASS	DP=10;VDB=0.1;SGB=-2.48712;RPB=0.1;MQB=1;MQSB=0.4;BQB=0.9;MQ0F=0.1;ICB=0.3;HOB=0.125;AC=1;AN=4;DP4=4,1,1,1;MQ=32	GT:PL	0/1:43,0,54
1A	162880634	.	T	C	45.0432	PASS	DP=10;VDB=0.1;SGB=-2.48712;RPB=0.5;MQB=0.5;BQB=0.666667;MQ0F=0;ICB=0.5;HOB=0.5;AC=2;AN=4;DP4=3,0,2,0;MQ=37	GT:PL	0/1:54,0,54
1A	186131927	.	A	G	23.9919	PASS	DP=10;VDB=0.1;SGB=-2.48712;RPB=0.5;MQB=1;MQSB=0.875;BQB=0.75;MQ0F=0;ICB=0.5;HOB=0.5;AC=2;AN=4;DP4=2,2,2,0;MQ=35	GT:PL	0/1:44,0,4
1A	2347159	.	C	T	23.606	PASS	DP=10;VDB=0.1;SGB=-2.48712;RPB=0.666667;MQB=0.5;MQSB=0.900802;BQB=0.583333;MQ0F=0;ICB=0.3;HOB=0.125;AC=3;AN=4;DP4=1,5,2,0;MQ=44	GT:PL	1/1:40,3,0
1A	167520171	.	G	A	3.77166	PASS	DP=10;VDB=0.1;SGB=-2.48712;RPB=0.75;MQB=0.125;MQSB=1;BQB=0.75;MQ0F=0;ICB=0.3;HOB=0.125;AC=1;AN=4;DP4=3,1,2,0;MQ=41	GT:PL	0/1:34,0,34
1A	164850382	.	C	T	26.3739	PASS	DP=10;VDB=0.1;SGB=-2.48712;RPB=0;MQB=0.333333;MQSB=1;BQB=0.5;MQ0F=0;ICB=0.5;HOB=0.5;AC=2;AN=4;DP4=2,1,2,0;MQ=43	GT:PL	0/1:21,0,34
1A	188301951	.	C	T	3.86193	PASS	DP=10;VDB=0.1;SGB=-2.48712;RPB=0;MQB=0.8;BQB=0;MQ0F=0;ICB=0.5;HOB=0.5;AC=2;AN=4;DP4=5,0,2,0;MQ=40	GT:PL	0/1:29,0,54
1A	139083576	.	T	C	8.24858	PASS	DP=10;VDB=0.1;SGB=-2.48712;RPB=1;MQB=0.5;BQB=0.875;MQ0F=0.2;ICB=0.3;HOB=0.125;AC=1;AN=4;DP4=4,0,2,0;MQ=38	GT:PL	0/1:40,0,49
1A	146374169	.	T	C	97	PASS	DP=10;VDB=0.100421;SGB=1.27626;RPB=0.202566;MQB=0.607698;MQSB=0;BQB=0.810265;MQ0F=0;ICB=0.3;HOB=0.125;AC=1;AN=4;DP4=3,0,2,2;MQ=55	GT:PL	0/0:0,3,60
1A	12238577	.	C	T	65	PASS	DP=10;VDB=0.100421;SGB=1.27626;RPB=0.62023;MQB=0.992367;MQSB=0.333333;BQB=0.868321;MQ0F=0.1;ICB=0.3;HOB=0.125;AC=1;AN=4;DP4=2,2,4,0;MQ=36	GT:PL	0/0:0,3,60
1A	26326027	.	A	G	58	PASS	DP=10;VDB=0.100421;SGB=1.27626;RPB=0;MQB=0.75;BQB=0.375;MQ0F=0.2;ICB=0.5;HOB=0.5;AC=2;AN=4;DP4=2,0,4,0;MQ=31	GT:PL	0/0:0,3,59
1A	59558381	.	T	C	41.7672	PASS	DP=10;VDB=0.100421;SGB=-3.1648;RPB=0.5;MQB=1;MQSB=1;BQB=0.5;MQ0F=0.4;ICB=0.3;HOB=0.125;AC=3;AN=4;DP4=1,1,4,0;MQ=33	GT:PL	1/1:40,3,0
1A	101575615	.	C	T	96	PASS	DP=10;VDB=0.100421;SGB=-3.1648;RPB=0.810265;MQB=0.202566;MQSB=1;BQB=0.810265;MQ0F=0.1;ICB=0.3;HOB=0.125;AC=3;AN=4;DP4=2,1,4,0;MQ=35	GT:PL	1/1:79,6,0
1A	92027830	.	A	G	25.104	PASS	DP=10;VDB=0.102722;SGB=0.620439;RPB=0.202566;MQB=0.202566;MQSB=0.4;BQB=0.607698;MQ0F=0;ICB=0.3;HOB=0.125;AC=1;AN=4;DP4=2,2,3,0;MQ=39	GT:PL	0/0:0,3,45
1A	23953017	.	G	T	15.996	PASS	DP=10;VDB=0.10325;SGB=1.27626;RPB=0.375;MQB=0.375;MQSB=1;BQB=0.625;MQ0F=0.1;ICB=0.3;HOB=0.125;AC=1;AN=4;DP4=2,0,3,1;MQ=37	GT:PL	0/0:0,3,60
1A	205070292	.	G	T	263	PASS	DP=10;VDB=0.104038;SGB=-1.11282;MQSB=0.900802;MQ0F=0;AC=4;AN=4;DP4=0,0,3,5;MQ=60	GT:PL	1/1:110,12,0
1A	2015672	.	T	A	154	PASS	DP=10;VDB=0.106137;SGB=-0.802589;MQ0F=0.2;AC=4;AN=4;DP4=0,0,5,0;MQ=45	GT:PL	1/1:4,3,0
1A	194519449	.	T	C	261	PASS	DP=10;VDB=0.108254;SGB=-0.956117;MQSB=1;MQ0F=0;AC=4;AN=4;DP4=0,0,4,2;MQ=60	GT:PL	1/1:185,12,0
1A	43050427	.	G	A	175	PASS	DP=10;VDB=0.108254;SGB=-0.956117;RPB=0.833333;MQB=1;BQB=0.166667;MQ0F=0;ICB=0.5;HOB=0.5;AC=2;AN=4;DP4=2,0,6,0;MQ=60	GT:PL	0/1:84,0,28
1A	12726230	.	G	A	256	PASS	DP=10;VDB=0.110342;SGB=-0.802589;MQSB=1;MQ0F=0;AC=4;AN=4;DP4=0,0,3,2;MQ=60	GT:PL	1/1:220,12,0
1A	12483501	.	C	T	230	PASS	DP=10;VDB=0.111502;SGB=1.97062;MQSB=1;MQ0F=0;AC=2;AN=2;DP4=0,0,4,2;MQ=60	GT:PL	1/1:254,18,0
1A	97950155	.	T	C	89	PASS	DP=10;VDB=0.11189;SGB=0.620439;RPB=0.861511;MQB=0.861511;MQSB=0.75;BQB=0.861511;MQ0F=0;ICB=0.3;HOB=0.125;AC=1;AN=4;DP4=2,1,2,1;MQ=57	GT:PL	0/1:121,0,96
1A	243329707	.	C	T	89	PASS	DP=10;VDB=0.112085;SGB=-3.15886;RPB=0.124046;MQB=0.124046;BQB=0.992367;MQ0F=0.1;ICB=0.5;HOB=0.5;AC=2;AN=4;DP4=4,0,4,0;MQ=36	GT:PL	0/1:48,0,42
1A	106822193	.	A	G	81	PASS	DP=10;VDB=0.112489;SGB=-3.47587;RPB=0.450401;MQB=0.300267;MQSB=0.916667;BQB=0.750668;MQ0F=0;ICB=0.5;HOB=0.5;AC=2;AN=4;DP4=2,1,4,1;MQ=46	GT:PL	0/1:15,0,27
1A	132162047	.	A	T	134	PASS	DP=10;VDB=0.114666;SGB=-0.950356;RPB=1;MQB=1;MQSB=0.5;BQB=1;MQ0F=0;ICB=0.3;HOB=0.125;AC=3;AN=4;DP4=1,0,3,2;MQ=43	GT:PL	1/1:81,6,0
1A	174239961	.	G	A	26.6805	PASS	DP=10;VDB=0.116687;SGB=-2.83311;RPB=0.405132;MQB=0.607698;MQSB=0.4;BQB=0.810265;MQ0F=0.1;ICB=0.5;HOB=0.5;AC=2;AN=4;DP4=4,0,1,2;MQ=32	GT:PL	0/1:1,0,79
1A	9648228	.	A	C	5.51406	PASS	DP=10;VDB=0.118267;SGB=-3.15886;RPB=0.810265;MQB=0.202566;MQSB=1;BQB=1.01283;MQ0F=0.3;ICB=0.3;HOB=0.125;AC=3;AN=4;DP4=2,1,4,0;MQ=32	GT:PL	1/1:4,3,0
1A	197788335	.	T	C	96	PASS	DP=10;VDB=0.119109;SGB=-0.950356;RPB=1;MQB=1;MQSB=1;BQB=1;MQ0F=0.2;ICB=0.3;HOB=0.125;AC=3;AN=4;DP4=1,0,3,2;MQ=33	GT:PL	0/1:40,0,51
1A	213932090	.	G	T,A	85	PASS	DP=10;VDB=0.119109;SGB=1.41704;MQ0F=0;AC=1,1;AN=2;DP4=0,0,5,0;MQ=37	GT:PL	1/2:140,57,45,90,0,87
1A	84708392	.	C	T	174	PASS	DP=10;VDB=0.121126;SGB=-1.11282;MQSB=0.750668;MQ0F=0.4;AC=4;AN=4;DP4=0,0,3,5;MQ=32	GT:PL	1/1:116,12,0
1A	149355506	.	T	A	83	PASS	DP=10;VDB=0.121375;SGB=-3.47587;RPB=0.428556;MQB=0.761877;MQSB=0.904729;BQB=0.333321;MQ0F=0.1;ICB=0.3;HOB=0.125;AC=3;AN=4;DP4=1,4,4,1;MQ=44	GT:PL	1/1:40,3,0
1A	224357416	.	C	T	32.2259	PASS	DP=10;VDB=0.121629;SGB=0.620439;RPB=0.202566;MQB=0.405132;MQSB=0;BQB=0.202566;MQ0F=0;ICB=0.3;HOB=0.125;AC=1;AN=4;DP4=2,2,0,3;MQ=43	GT:PL	0/0:0,9,110
1A	162880172	.	A	G	4.69493	PASS	DP=10;VDB=0.121629;SGB=-2.83311;RPB=0.600535;MQB=0.150134;MQSB=0.750668;BQB=0.450401;MQ0F=0;ICB=0.3;HOB=0.125;AC=1;AN=4;DP4=3,2,2,1;MQ=41	GT:PL	0/1:34,0,31
1A	237192351	.	A	G	21.0568	PASS	DP=10;VDB=0.121629;SGB=-2.83311;RPB=0.607698;MQB=0.202566;MQSB=0.202566;BQB=0.607698;MQ0F=0;ICB=0.3;HOB=0.125;AC=1;AN=4;DP4=1,3,3,0;MQ=45	GT:PL	0/0:1,0,54
1A	214628954	.	T	C	18.1452	PASS	DP=10;VDB=0.121629;SGB=-2.83311;RPB=0.607698;MQB=0.202566;MQSB=0.607698;BQB=0.810265;MQ0F=0.2;ICB=0.3;HOB=0.125;AC=3;AN=4;DP4=3,1,1,2;MQ=40	GT:PL	1/1:4,3,0
1A	95878530	.	G	A	217	PASS	DP=10;VDB=0.12166;SGB=-0.751815;RPB=1;MQB=1;MQSB=1.01283;BQB=1;MQ0F=0;ICB=0.3;HOB=0.125;AC=3;AN=4;DP4=0,1,4,2;MQ=60	GT:PL	0/1:193,0,19
1A	247057442	.	A	G	198	PASS	DP=10;VDB=0.122391;SGB=-1.05588;MQSB=0.9;MQ0F=0.2;AC=4;AN=4;DP4=0,0,5,2;MQ=43	GT:PL	1/1:91,9,0
1A	108976196	.	T	G	64	PASS	DP=10;VDB=0.124686;SGB=-3.15886;RPB=0.405132;MQB=0.405132;MQSB=0.810265;BQB=0.810265;MQ0F=0;ICB=0.5;HOB=0.5;AC=2;AN=4;DP4=1,2,2,2;MQ=42	GT:PL	0/1:12,0,78
1A	135598402	.	C	G	48.9564	PASS	DP=10;VDB=0.124686;SGB=-3.15886;RPB=0.868321;MQB=0.124046;BQB=0.62023;MQ0F=0;ICB=0.5;HOB=0.5;AC=2;AN=4;DP4=4,0,4,0;MQ=45	GT:PL	0/1:17,0,109
1A	94331907	.	G	A	5.02316	PASS	DP=10;VDB=0.126715;SGB=-0.8159;RPB=0;MQB=0.333333;MQSB=0;BQB=0.833333;MQ0F=0;ICB=0.5;HOB=0.5;AC=2;AN=4;DP4=1,1,2,1;MQ=30	GT:PL	0/1:27,0,12
1A	7247096	.	G	A	116	PASS	DP=10;VDB=0.131948;SGB=-0.8159;RPB=0.666667;MQB=0.666667;BQB=1;MQ0F=0;ICB=0.5;HOB=0.5;AC=2;AN=4;DP4=2,0,3,0;MQ=58	GT:PL	0/1:48,0,54
1A	114059965	.	C	T	76	PASS	DP=10;VDB=0.131948;SGB=-0.8159;RPB=1;MQB=1;BQB=1;MQ0F=0;ICB=0.3;HOB=0.125;AC=3;AN=4;DP4=1,0,3,0;MQ=44	GT:PL	0/1:49,0,45
1A	124325422	.	A	T	5.87275	PASS	DP=10;VDB=0.131948;SGB=-2.83311;RPB=0.405132;MQB=0.405132;MQSB=0.810265;BQB=0.202566;MQ0F=0.2;ICB=0.3;HOB=0.125;AC=1;AN=4;DP4=1,3,3,0;MQ=39	GT:PL	0/0:0,1,32
1A	121587511	.	G	A	36.9433	PASS	DP=10;VDB=0.131948;SGB=-2.83311;RPB=0.810265;MQB=0.810265;BQB=0.810265;MQ0F=0.1;ICB=0.5;HOB=0.5;AC=2;AN=4;DP4=4,0,3,0;MQ=32	GT:PL	1/1:73,6,0
1A	77426906	.	G	T	139	PASS	DP=10;VDB=0.134765;SGB=0.908071;RPB=1;MQB=1;BQB=1;MQ0F=0;ICB=0.3;HOB=0.125;AC=3;AN=4;DP4=1,0,4,0;MQ=60	GT:PL	0/1:0,3,60
1A	75442853	.	G	A	53	PASS	DP=10;VDB=0.137328;SGB=-2.83311;RPB=0.574341;MQB=0.861511;MQSB=0.75;BQB=0.861511;MQ0F=0.2;ICB=0.3;HOB=0.125;AC=1;AN=4;DP4=2,1,2,1;MQ=50	GT:PL	0/0:0,1,55
1A	107437953	.	A	G	93	PASS	DP=10;VDB=0.138089;SGB=-0.950356;RPB=1;MQB=1;MQSB=1;BQB=1;MQ0F=0;ICB=0.3;HOB=0.125;AC=3;AN=4;DP4=0,1,1,4;MQ=32	GT:PL	1/1:67,6,0
1A	26568126	.	T	C	114	PASS	DP=10;VDB=0.138245;SGB=-0.907205;RPB=1;MQB=1;BQB=1;MQ0F=0;AC=4;AN=4;DP4=1,0,4,0;MQ=34	GT:PL	1/1:78,0,3
1A	152074923	.	C	T	8.52928	PASS	DP=10;VDB=0.14;SGB=0.00473136;RPB=0.2;MQB=0.8;MQSB=1.01283;BQB=1;MQ0F=0;ICB=0.3;HOB=0.125;AC=1;AN=4;DP4=2,3,2,0;MQ=32	GT:PL	0/0:0,3,22
1A	116330295	.	G	C	6.77342	PASS	DP=10;VDB=0.14;SGB=0.00473136;RPB=0.333333;MQB=0.666667;BQB=1;MQ0F=0.1;ICB=0.5;HOB=0.5;AC=2;AN=4;DP4=3,0,2,0;MQ=30	GT:PL	1/1:42,6,0
1A	191640982	.	G	A	19.6909	PASS	DP=10;VDB=0.14;SGB=0.00473136;RPB=0.4;MQB=0.6;MQSB=0.810265;BQB=0.6;MQ0F=0;ICB=0.3;HOB=0.125;AC=1;AN=4;DP4=2,3,1,1;MQ=32	GT:PL	0/0:0,6,28
1A	213700270	.	C	G	23.7062	PASS	DP=10;VDB=0.14;SGB=0.00473136;RPB=0.5;MQB=0.5;MQSB=1;BQB=0.625;MQ0F=0;ICB=0.3;HOB=0.125;AC=1;AN=4;DP4=3,1,2,0;MQ=43	GT:PL	0/1:57,0,88
1A	11804546	.	A	T	4.00658	PASS	DP=10;VDB=0.14;SGB=0.00473136;RPB=0.6;MQB=0.4;MQSB=0.607698;BQB=0.8;MQ0F=0;ICB=0.3;HOB=0.125;AC=1;AN=4;DP4=3,2,1,1;MQ=50	GT:PL	0/0:0,3,60
1A	76758895	.	G	C	30.7523	PASS	DP=10;VDB=0.14;SGB=0.00473136;RPB=0.666667;MQB=0.333333;MQSB=1;BQB=0.5;MQ0F=0;ICB=0.5;HOB=0.5;AC=2;AN=4;DP4=2,1,2,0;MQ=52	GT:PL	0/0:0,9,160
1A	70362584	.	G	C	66	PASS	DP=10;VDB=0.14;SGB=-2.48712;RPB=0.4;MQB=0.8;BQB=0.2;MQ0F=0;ICB=0.5;HOB=0.5;AC=2;AN=4;DP4=5,0,2,0;MQ=59	GT:PL	0/1:51,0,56
1A	55660791	.	A	T	27.3433	PASS	DP=10;VDB=0.14;SGB=-2.48712;RPB=0.5;MQB=0;BQB=1;MQ0F=0;ICB=0.5;HOB=0.5;AC=2;AN=4;DP4=3,0,2,0;MQ=45	GT:PL	0/1:22,0,86
1A	145125553	.	C	T	13.1662	PASS	DP=10;VDB=0.14;SGB=-2.48712;RPB=0.75;MQB=0.875;BQB=0.5;MQ0F=0;ICB=0.5;HOB=0.5;AC=2;AN=4;DP4=4,0,2,0;MQ=36	GT:PL	0/1:19,0,34
1A	142042589	.	T	C	34.2631	PASS	DP=10;VDB=0.14;SGB=-2.48712;RPB=0.8;MQB=0.5;MQSB=1;BQB=0.8;MQ0F=0;ICB=0.5;HOB=0.5;AC=2;AN=4;DP4=4,1,2,0;MQ=55	GT:PL	0/1:18,0,119
1A	209501775	.	C	T	33.7459	PASS	DP=10;VDB=0.14;SGB=-2.48712;RPB=0;MQB=1;MQSB=1;BQB=0.75;MQ0F=0;ICB=0.5;HOB=0.5;AC=2;AN=4;DP4=4,0,1,1;MQ=50	GT:PL	0/1:31,0,88
1A	29938898	.	A	G	18.9699	PASS	DP=10;VDB=0.142856;SGB=0.620439;RPB=0.202566;MQB=0.607698;MQSB=0.810265;BQB=0.810265;MQ0F=0.2;ICB=0.3;HOB=0.125;AC=1;AN=4;DP4=3,1,1,2;MQ=37	GT:PL	0/0:0,3,4
1A	99347634	.	A	G	160	PASS	DP=10;VDB=0.143887;SGB=-1.02307;RPB=1;MQB=0.166667;MQSB=0.666667;BQB=0.666667;MQ0F=0.1;ICB=0.3;HOB=0.125;AC=3;AN=4;DP4=1,1,1,5;MQ=40	GT:PL	1/1:111,9,0
1A	21927773	.	C	T	195	PASS	DP=10;VDB=0.144121;SGB=-1.05859;MQSB=1;MQ0F=0;AC=4;AN=4;DP4=0,0,7,1;MQ=33	GT:PL	1/1:83,9,0
[truncated: 110,469 more rows]
